# Supplementary material for: Evolutionary dynamics of protein domain architecture in plants
Source: BMC Evol Biol. 2012 Jan 17;12:6. doi: 10.1186/1471-2148-12-6 (PMC3310802; doi:10.1186/1471-2148-12-6)
Supplement: Additional file 2 — Distributions of overall domain architectures in plant lineages. Pfam-predicted domain architectures (listed in Additional file 1, Table S1) were sorted into different plant lineages or lineage combinations. Pattern A represents algal architectures; B, bryophyte and lycophyte architectures or early diverging architectures; ABCD, universal architectures; BCD, land architectures; CD angiosperm architectures; C, monocot architectures; and D, dicot architectures. [file 1471-2148-12-6-S2.XLSX]

## Sheet: TableDescription
Table S1. Overall and species-specific domain architectures in plants.
the "overall" worksheet lists 12158 domain architectures from all 14 genomes.
The following worksheets are species-specific domain architectures as labelled by the species abbreviations.

## Sheet: A
DOMAIN	Green_alga	ost_lucimarinus	ost_tauri	chlvu	volvox	Phy_patens	spike_moss	Rice	Maize	Sorghum	Grape	Arabidopsis	Cottonwood	Soybean
Peptidase_M11(1)	34	0	0	0	83	0	0	0	0	0	0	0	0	0
Guanylate_cyc(1)	68	0	0	1	61	0	0	0	0	0	0	0	0	0
PDEase_I(1)	28	2	2	2	14	0	0	0	0	0	0	0	0	0
Guanylate_cyc(2)	2	0	0	0	10	0	0	0	0	0	0	0	0	0
SRCR(1)	13	0	0	0	8	0	0	0	0	0	0	0	0	0
SRCR(2)	3	0	0	0	8	0	0	0	0	0	0	0	0	0
Form_Nir_trans(1)	7	1	1	2	6	0	0	0	0	0	0	0	0	0
ADP_ribosyl_GH(1)	7	0	0	1	6	0	0	0	0	0	0	0	0	0
PKD_channel(1)	8	0	0	0	4	0	0	0	0	0	0	0	0	0
B9(1)	3	0	0	0	4	0	0	0	0	0	0	0	0	0
WSC(2)	1	0	0	0	4	0	0	0	0	0	0	0	0	0
Peptidase_M11(2)	0	0	0	0	4	0	0	0	0	0	0	0	0	0
Collagen(1)	0	0	0	6	3	0	0	0	0	0	0	0	0	0
p25-alpha(1)	5	1	1	3	3	0	0	0	0	0	0	0	0	0
Phospholip_B(1)	3	0	0	1	3	0	0	0	0	0	0	0	0	0
Ion_trans(4)	8	3	4	0	3	0	0	0	0	0	0	0	0	0
Peptidase_C2(1)	2	0	0	0	3	0	0	0	0	0	0	0	0	0
HCR1(1)	2	0	0	0	3	0	0	0	0	0	0	0	0	0
Cys_rich_FGFR(10)	2	0	0	0	3	0	0	0	0	0	0	0	0	0
SpoVS(2)	1	0	0	0	3	0	0	0	0	0	0	0	0	0
S-antigen(1)	0	0	0	0	3	0	0	0	0	0	0	0	0	0
cNMP_binding(2) Pkinase(1)	2	3	2	1	2	0	0	0	0	0	0	0	0	0
Asparaginase(1)	2	2	1	1	2	0	0	0	0	0	0	0	0	0
ABC_tran(2) Chromo(1)	2	1	1	1	2	0	0	0	0	0	0	0	0	0
SfsA(1)	2	1	1	1	2	0	0	0	0	0	0	0	0	0
Ycf66_N(1)	1	1	1	1	2	0	0	0	0	0	0	0	0	0
MgtE(1)	2	0	1	1	2	0	0	0	0	0	0	0	0	0
FIST(1)	2	0	0	1	2	0	0	0	0	0	0	0	0	0
Bac_rhodopsin(1)	2	0	0	1	2	0	0	0	0	0	0	0	0	0
DUF202(1)	2	0	0	1	2	0	0	0	0	0	0	0	0	0
FUN14(1)	1	0	0	1	2	0	0	0	0	0	0	0	0	0
Histone(2)	1	0	0	1	2	0	0	0	0	0	0	0	0	0
Metallophos(1) 5_nucleotid_C(1)	4	0	1	0	2	0	0	0	0	0	0	0	0	0
WSC(1)	4	0	0	0	2	0	0	0	0	0	0	0	0	0
SRCR(3)	3	0	0	0	2	0	0	0	0	0	0	0	0	0
HNOB(1) HNOBA(1) Guanylate_cyc(1)	2	0	0	0	2	0	0	0	0	0	0	0	0	0
VOMI(1)	2	0	0	0	2	0	0	0	0	0	0	0	0	0
Cu-oxidase_2(1) Cu-oxidase_3(1)	2	0	0	0	2	0	0	0	0	0	0	0	0	0
Ank(1) WW(1)	2	0	0	0	2	0	0	0	0	0	0	0	0	0
CBM_20(2)	2	0	0	0	2	0	0	0	0	0	0	0	0	0
Bac_rhodopsin(1) HisKA(1) HATPase_c(1) Response_reg(1)	1	0	0	0	2	0	0	0	0	0	0	0	0	0
HELP(1) WD40(2)	1	0	0	0	2	0	0	0	0	0	0	0	0	0
DHC_N1(1) DHC_N2(1) AAA_5(1) Dynein_heavy(1)	1	0	0	0	2	0	0	0	0	0	0	0	0	0
POR_N(1) POR(1) EKR(1) Fer4(2) TPP_enzyme_C(1)	1	0	0	0	2	0	0	0	0	0	0	0	0	0
Oscp1(1)	1	0	0	0	2	0	0	0	0	0	0	0	0	0
SBP(1) Ank(1)	1	0	0	0	2	0	0	0	0	0	0	0	0	0
AlaDh_PNT_N(1) AlaDh_PNT_C(1) PNTB(1)	1	0	0	0	2	0	0	0	0	0	0	0	0	0
VHL(1)	0	0	0	0	2	0	0	0	0	0	0	0	0	0
TIG(4) G8(2)	0	0	0	0	2	0	0	0	0	0	0	0	0	0
SRCR(6)	0	0	0	0	2	0	0	0	0	0	0	0	0	0
SRCR(5)	0	0	0	0	2	0	0	0	0	0	0	0	0	0
ShK(2) SCP(1)	0	0	0	0	2	0	0	0	0	0	0	0	0	0
NPIP(1)	0	0	0	0	2	0	0	0	0	0	0	0	0	0
MutS_I(2)	0	0	0	0	2	0	0	0	0	0	0	0	0	0
Lig_chan-Glu_bd(1) Lig_chan(1)	0	0	0	0	2	0	0	0	0	0	0	0	0	0
Avirulence(1)	0	0	0	0	2	0	0	0	0	0	0	0	0	0
CHRD(1)	3	0	0	4	1	0	0	0	0	0	0	0	0	0
DUF564(1)	0	2	2	3	1	0	0	0	0	0	0	0	0	0
HEAT(5)	0	2	0	2	1	0	0	0	0	0	0	0	0	0
Flavin_Reduct(1)	1	0	0	2	1	0	0	0	0	0	0	0	0	0
Cys_rich_FGFR(9)	1	0	0	2	1	0	0	0	0	0	0	0	0	0
Septin(1)	1	0	0	2	1	0	0	0	0	0	0	0	0	0
BPL_N(1)	1	0	0	2	1	0	0	0	0	0	0	0	0	0
DNase_II(1)	0	0	0	2	1	0	0	0	0	0	0	0	0	0
HA(1)	0	1	3	1	1	0	0	0	0	0	0	0	0	0
DUF2256(1)	2	1	1	1	1	0	0	0	0	0	0	0	0	0
DUF2009(1)	1	1	1	1	1	0	0	0	0	0	0	0	0	0
SLA_LP_auto_ag(1)	1	1	1	1	1	0	0	0	0	0	0	0	0	0
DcpS(1)	1	1	1	1	1	0	0	0	0	0	0	0	0	0
DUF101(1)	1	1	1	1	1	0	0	0	0	0	0	0	0	0
FIST(1) FIST_C(1)	1	1	1	1	1	0	0	0	0	0	0	0	0	0
DEAD(1) SPRY(1) Helicase_C(1)	1	1	1	1	1	0	0	0	0	0	0	0	0	0
ATP_bind_4(1)	1	1	1	1	1	0	0	0	0	0	0	0	0	0
CPSase_L_chain(1) CPSase_L_D2(1) Biotin_carb_C(1) HMGL-like(1) PYC_OADA(1) Biotin_lipoyl(1)	0	1	1	1	1	0	0	0	0	0	0	0	0	0
Peptidase_U32(1)	0	1	1	1	1	0	0	0	0	0	0	0	0	0
BUD22(1)	0	1	1	1	1	0	0	0	0	0	0	0	0	0
APG6(2)	0	1	1	1	1	0	0	0	0	0	0	0	0	0
Kazal_2(1)	2	0	1	1	1	0	0	0	0	0	0	0	0	0
NDUF_B12(1)	1	0	1	1	1	0	0	0	0	0	0	0	0	0
Torsin(1)	0	0	1	1	1	0	0	0	0	0	0	0	0	0
Glucokinase(1)	1	1	0	1	1	0	0	0	0	0	0	0	0	0
Methyltransf_11(1) Mg-por_mtran_C(1)	1	1	0	1	1	0	0	0	0	0	0	0	0	0
FAST_1(1)	1	1	0	1	1	0	0	0	0	0	0	0	0	0
PG_binding_1(2)	0	1	0	1	1	0	0	0	0	0	0	0	0	0
EGF_2(2)	0	1	0	1	1	0	0	0	0	0	0	0	0	0
MoeA_N(1) MoCF_biosynth(1) MoeA_C(1)	1	0	0	1	1	0	0	0	0	0	0	0	0	0
Cyt-b5(1) Oxidored_molyb(1) Mo-co_dimer(1)	1	0	0	1	1	0	0	0	0	0	0	0	0	0
K_tetra(1) PHR(1)	1	0	0	1	1	0	0	0	0	0	0	0	0	0
MgtE_N(1)	1	0	0	1	1	0	0	0	0	0	0	0	0	0
CSD(1) RRM_1(1)	1	0	0	1	1	0	0	0	0	0	0	0	0	0
C6_DPF(1)	1	0	0	1	1	0	0	0	0	0	0	0	0	0
DUF1237(1)	1	0	0	1	1	0	0	0	0	0	0	0	0	0
HMG_box(1) CBFD_NFYB_HMF(1)	1	0	0	1	1	0	0	0	0	0	0	0	0	0
DSPc(1) FHA(1)	1	0	0	1	1	0	0	0	0	0	0	0	0	0
UvdE(1)	1	0	0	1	1	0	0	0	0	0	0	0	0	0
OKR_DC_1(2) OKR_DC_1_C(1)	1	0	0	1	1	0	0	0	0	0	0	0	0	0
WD40(13)	1	0	0	1	1	0	0	0	0	0	0	0	0	0
ACT(1) Formyl_trans_N(1)	1	0	0	1	1	0	0	0	0	0	0	0	0	0
Pkinase(1) cNMP_binding(1)	0	0	0	1	1	0	0	0	0	0	0	0	0	0
UFD1(1) UBX(1)	0	0	0	1	1	0	0	0	0	0	0	0	0	0
DNA_topoisoIV(1) DNA_gyraseA_C(3)	0	0	0	1	1	0	0	0	0	0	0	0	0	0
CLN3(1)	0	0	0	1	1	0	0	0	0	0	0	0	0	0
Ribonuc_P_40(1)	0	0	0	1	1	0	0	0	0	0	0	0	0	0
BRCA-2_helical(1) BRCA-2_OB1(1)	0	0	0	1	1	0	0	0	0	0	0	0	0	0
MORN(3) PIP5K(1)	0	0	0	1	1	0	0	0	0	0	0	0	0	0
DUF1736(1)	0	0	0	1	1	0	0	0	0	0	0	0	0	0
4HBT(2)	0	0	0	1	1	0	0	0	0	0	0	0	0	0
FAD_binding_3(1) ETF_QO(1)	0	0	0	1	1	0	0	0	0	0	0	0	0	0
Arm(11)	0	0	0	1	1	0	0	0	0	0	0	0	0	0
Toprim(1) Topoisom_bac(1) zf-GRF(1) zf-CCHC(1)	0	0	0	1	1	0	0	0	0	0	0	0	0	0
WD40(1) NUC189(1)	0	0	0	1	1	0	0	0	0	0	0	0	0	0
Flavodoxin_1(1) FAD_binding_1(2) NAD_binding_1(1)	0	0	0	1	1	0	0	0	0	0	0	0	0	0
Sulfate_transp(1) STAS(1) cNMP_binding(1)	0	0	0	1	1	0	0	0	0	0	0	0	0	0
CotH(1)	1	2	2	0	1	0	0	0	0	0	0	0	0	0
PAN_1(1)	2	0	2	0	1	0	0	0	0	0	0	0	0	0
Fumerase(1) Fumerase_C(1)	1	1	1	0	1	0	0	0	0	0	0	0	0	0
S-methyl_trans(1) Pterin_bind(1) B12-binding_2(1) B12-binding(1) Met_synt_B12(1)	1	1	1	0	1	0	0	0	0	0	0	0	0	0
KH_1(3) WW(1)	1	1	1	0	1	0	0	0	0	0	0	0	0	0
SF-assemblin(1)	1	1	1	0	1	0	0	0	0	0	0	0	0	0
DUF1824(1)	1	1	1	0	1	0	0	0	0	0	0	0	0	0
DUF262(1)	1	1	1	0	1	0	0	0	0	0	0	0	0	0
DUF1855(1)	1	1	1	0	1	0	0	0	0	0	0	0	0	0
UPF0079(1)	1	1	1	0	1	0	0	0	0	0	0	0	0	0
Cu2_monooxygen(1) Cu2_monoox_C(1) NHL(2)	1	1	1	0	1	0	0	0	0	0	0	0	0	0
Peptidase_U9(1)	1	1	1	0	1	0	0	0	0	0	0	0	0	0
CD36(1)	1	1	1	0	1	0	0	0	0	0	0	0	0	0
PFL(1) Gly_radical(1)	1	1	1	0	1	0	0	0	0	0	0	0	0	0
Ku(1) SAP(1)	1	1	1	0	1	0	0	0	0	0	0	0	0	0
Helicase_C(1) HA2(1) HrpB_C(1)	1	1	1	0	1	0	0	0	0	0	0	0	0	0
2OG-FeII_Oxy(1) Ofd1_CTDD(1)	0	1	1	0	1	0	0	0	0	0	0	0	0	0
WD40(3) Utp21(1)	0	1	1	0	1	0	0	0	0	0	0	0	0	0
DUF2246(1)	0	1	1	0	1	0	0	0	0	0	0	0	0	0
DUF1802(1)	0	1	1	0	1	0	0	0	0	0	0	0	0	0
DUF2064(1)	0	1	1	0	1	0	0	0	0	0	0	0	0	0
Sec10(2)	0	1	1	0	1	0	0	0	0	0	0	0	0	0
ApbA_C(1)	0	1	1	0	1	0	0	0	0	0	0	0	0	0
DUF819(2)	0	1	1	0	1	0	0	0	0	0	0	0	0	0
FHA(1) zf-C3HC4(1)	0	1	1	0	1	0	0	0	0	0	0	0	0	0
VTC(1)	0	1	1	0	1	0	0	0	0	0	0	0	0	0
DUF2046(1)	1	0	1	0	1	0	0	0	0	0	0	0	0	0
PH(1) WW(1)	0	0	1	0	1	0	0	0	0	0	0	0	0	0
Cu2_monooxygen(1) Cu2_monoox_C(1)	0	0	1	0	1	0	0	0	0	0	0	0	0	0
Cob_adeno_trans(1)	1	1	0	0	1	0	0	0	0	0	0	0	0	0
DUF1826(1)	1	1	0	0	1	0	0	0	0	0	0	0	0	0
DUF833(2)	0	1	0	0	1	0	0	0	0	0	0	0	0	0
Carb_kinase(2)	0	1	0	0	1	0	0	0	0	0	0	0	0	0
TROVE(1)	3	0	0	0	1	0	0	0	0	0	0	0	0	0
NIPSNAP(1)	2	0	0	0	1	0	0	0	0	0	0	0	0	0
Glyco_hydro_42(1)	2	0	0	0	1	0	0	0	0	0	0	0	0	0
FAT(1) FATC(1)	2	0	0	0	1	0	0	0	0	0	0	0	0	0
TIG(2) G8(2)	2	0	0	0	1	0	0	0	0	0	0	0	0	0
CDO_I(1)	2	0	0	0	1	0	0	0	0	0	0	0	0	0
MIF4G_like(1)	2	0	0	0	1	0	0	0	0	0	0	0	0	0
G8(1)	2	0	0	0	1	0	0	0	0	0	0	0	0	0
ADK(3)	2	0	0	0	1	0	0	0	0	0	0	0	0	0
GMP_PDE_delta(1)	2	0	0	0	1	0	0	0	0	0	0	0	0	0
CS(1) Pro_isomerase(1)	1	0	0	0	1	0	0	0	0	0	0	0	0	0
EGF_2(1) zf-C3HC4(1)	1	0	0	0	1	0	0	0	0	0	0	0	0	0
CPSase_L_chain(1) CPSase_L_D2(1) Biotin_carb_C(1) AHS2(1) AHS1(1) Biotin_lipoyl(1)	1	0	0	0	1	0	0	0	0	0	0	0	0	0
DUF1042(1) ADK(1)	1	0	0	0	1	0	0	0	0	0	0	0	0	0
Peptidase_C11(1) CUB(1)	1	0	0	0	1	0	0	0	0	0	0	0	0	0
WD40(1) Pro_isomerase(1)	1	0	0	0	1	0	0	0	0	0	0	0	0	0
Myb_DNA-binding(1) Mov34(1)	1	0	0	0	1	0	0	0	0	0	0	0	0	0
DNA_pol_B(2)	1	0	0	0	1	0	0	0	0	0	0	0	0	0
UBA(1) EAP30(1)	1	0	0	0	1	0	0	0	0	0	0	0	0	0
MIP-T3(1)	1	0	0	0	1	0	0	0	0	0	0	0	0	0
FKBP_C(1) PMSR(1)	1	0	0	0	1	0	0	0	0	0	0	0	0	0
SMN(1)	1	0	0	0	1	0	0	0	0	0	0	0	0	0
Glycos_transf_1(2)	1	0	0	0	1	0	0	0	0	0	0	0	0	0
LysM(1) Thioredoxin(1)	1	0	0	0	1	0	0	0	0	0	0	0	0	0
SdiA-regulated(1)	1	0	0	0	1	0	0	0	0	0	0	0	0	0
DUF2237(1)	1	0	0	0	1	0	0	0	0	0	0	0	0	0
Kunitz_BPTI(1)	1	0	0	0	1	0	0	0	0	0	0	0	0	0
IDO(1)	1	0	0	0	1	0	0	0	0	0	0	0	0	0
DAO(1) Pyr_redox_2(1)	1	0	0	0	1	0	0	0	0	0	0	0	0	0
Ins145_P3_rec(1) RYDR_ITPR(2)	1	0	0	0	1	0	0	0	0	0	0	0	0	0
Transmemb_17(1)	1	0	0	0	1	0	0	0	0	0	0	0	0	0
TFIIS(1) zf-CCCH(1)	1	0	0	0	1	0	0	0	0	0	0	0	0	0
She9_MDM33(1)	1	0	0	0	1	0	0	0	0	0	0	0	0	0
RIB43A(1)	1	0	0	0	1	0	0	0	0	0	0	0	0	0
cobW(1) CobW_C(1) WW(1)	1	0	0	0	1	0	0	0	0	0	0	0	0	0
uDENN(1) DENN(1)	1	0	0	0	1	0	0	0	0	0	0	0	0	0
NAcGluc_Transf(1)	1	0	0	0	1	0	0	0	0	0	0	0	0	0
Ank(11)	1	0	0	0	1	0	0	0	0	0	0	0	0	0
Radical_SAM(1) MMR_HSR1(1)	1	0	0	0	1	0	0	0	0	0	0	0	0	0
ORC2(2)	1	0	0	0	1	0	0	0	0	0	0	0	0	0
TPR_1(2) TPR_2(1) DnaJ(1)	1	0	0	0	1	0	0	0	0	0	0	0	0	0
DUF1112(1)	1	0	0	0	1	0	0	0	0	0	0	0	0	0
cNMP_binding(2) Patatin(1)	1	0	0	0	1	0	0	0	0	0	0	0	0	0
PK(1) PK_C(1) PK(1) PK_C(1) PK(1) PK_C(1) PK(1)	1	0	0	0	1	0	0	0	0	0	0	0	0	0
C2(1) Pkinase(1) efhand(4)	1	0	0	0	1	0	0	0	0	0	0	0	0	0
Aldedh(1) Fe-ADH(1)	1	0	0	0	1	0	0	0	0	0	0	0	0	0
DUF323(2) Methyltransf_11(1)	1	0	0	0	1	0	0	0	0	0	0	0	0	0
DUF84(2)	1	0	0	0	1	0	0	0	0	0	0	0	0	0
RNase_H2-Ydr279(2)	1	0	0	0	1	0	0	0	0	0	0	0	0	0
C2(1) LysM(1)	1	0	0	0	1	0	0	0	0	0	0	0	0	0
cNMP_binding(3) Pkinase(1) Pkinase_C(1)	1	0	0	0	1	0	0	0	0	0	0	0	0	0
Methyltransf_3(1) DnaJ(1)	1	0	0	0	1	0	0	0	0	0	0	0	0	0
DHC_N1(1) DHC_N2(1) AAA_5(2) Dynein_heavy(2)	1	0	0	0	1	0	0	0	0	0	0	0	0	0
DUF839(1)	1	0	0	0	1	0	0	0	0	0	0	0	0	0
Mlf1IP(1)	1	0	0	0	1	0	0	0	0	0	0	0	0	0
YqeY(1)	1	0	0	0	1	0	0	0	0	0	0	0	0	0
CBM_21(1)	1	0	0	0	1	0	0	0	0	0	0	0	0	0
ADK(1) CP12(1)	1	0	0	0	1	0	0	0	0	0	0	0	0	0
UPF0564(1)	1	0	0	0	1	0	0	0	0	0	0	0	0	0
LisH(1) WD40(8)	1	0	0	0	1	0	0	0	0	0	0	0	0	0
DHC_N2(1) AAA_5(1)	1	0	0	0	1	0	0	0	0	0	0	0	0	0
Acetyltransf_2(1)	1	0	0	0	1	0	0	0	0	0	0	0	0	0
Sua5_yciO_yrdC(1) SUA5(1)	1	0	0	0	1	0	0	0	0	0	0	0	0	0
Pkinase(1) Ribonuc_2-5A(1) zf-CCCH(2)	1	0	0	0	1	0	0	0	0	0	0	0	0	0
FHA(1) Rotamase(1)	1	0	0	0	1	0	0	0	0	0	0	0	0	0
DUF1448(1)	1	0	0	0	1	0	0	0	0	0	0	0	0	0
Ion_trans(1) Ank(3)	1	0	0	0	1	0	0	0	0	0	0	0	0	0
PWWP(1) SET(1)	1	0	0	0	1	0	0	0	0	0	0	0	0	0
ChAPs(1)	1	0	0	0	1	0	0	0	0	0	0	0	0	0
DUF1825(1)	1	0	0	0	1	0	0	0	0	0	0	0	0	0
Pkinase(1) HEAT(1)	1	0	0	0	1	0	0	0	0	0	0	0	0	0
Methyltrans_RNA(2)	1	0	0	0	1	0	0	0	0	0	0	0	0	0
PLAT(15)	1	0	0	0	1	0	0	0	0	0	0	0	0	0
Pkinase(1) IFT57(1)	1	0	0	0	1	0	0	0	0	0	0	0	0	0
DUF2322(1)	1	0	0	0	1	0	0	0	0	0	0	0	0	0
RTA1(1)	1	0	0	0	1	0	0	0	0	0	0	0	0	0
WW(1) FF(1)	0	0	0	0	1	0	0	0	0	0	0	0	0	0
ACT(1) Phosphorylase(1)	0	0	0	0	1	0	0	0	0	0	0	0	0	0
LicD(1)	0	0	0	0	1	0	0	0	0	0	0	0	0	0
Toprim(1) Topoisom_bac(1) zf-C4_Topoisom(1) HMG_box(1)	0	0	0	0	1	0	0	0	0	0	0	0	0	0
Ank(3) Hist_deacetyl(1)	0	0	0	0	1	0	0	0	0	0	0	0	0	0
Peptidase_C50(2)	0	0	0	0	1	0	0	0	0	0	0	0	0	0
2OG-FeII_Oxy(1) Methyltransf_11(1)	0	0	0	0	1	0	0	0	0	0	0	0	0	0
Mad3_BUB1_I(1) Pkinase(1)	0	0	0	0	1	0	0	0	0	0	0	0	0	0
MutS_III(1) MutS_V(2)	0	0	0	0	1	0	0	0	0	0	0	0	0	0
RRM_1(1) CwfJ_C_1(1) CwfJ_C_2(1)	0	0	0	0	1	0	0	0	0	0	0	0	0	0
Dynein_heavy(2)	0	0	0	0	1	0	0	0	0	0	0	0	0	0
CitMHS(1) TrkA_C(1)	0	0	0	0	1	0	0	0	0	0	0	0	0	0
DnaJ(1) ADH_N(1) ADH_zinc_N(1)	0	0	0	0	1	0	0	0	0	0	0	0	0	0
Nrap(2)	0	0	0	0	1	0	0	0	0	0	0	0	0	0
DnaJ(1) DEAD(1) Helicase_C(1)	0	0	0	0	1	0	0	0	0	0	0	0	0	0
Exonuc_X-T(1) DEAD(1) Helicase_C(1)	0	0	0	0	1	0	0	0	0	0	0	0	0	0
zf-TAZ(1) DUF906(1) ZZ(1) zf-TAZ(1)	0	0	0	0	1	0	0	0	0	0	0	0	0	0
zf-Sec23_Sec24(1) Sec23_helical(1)	0	0	0	0	1	0	0	0	0	0	0	0	0	0
zf-HIT(1) Peptidase_S8(1)	0	0	0	0	1	0	0	0	0	0	0	0	0	0
zf-GRF(1) SNF2_N(2) Helicase_C(1)	0	0	0	0	1	0	0	0	0	0	0	0	0	0
zf-DNL(1) Exo_endo_phos(1)	0	0	0	0	1	0	0	0	0	0	0	0	0	0
zf-CW(1) PWWP(1) Chromo(2) SNF2_N(1) Helicase_C(1)	0	0	0	0	1	0	0	0	0	0	0	0	0	0
zf-C3HC4(1) YEATS(1)	0	0	0	0	1	0	0	0	0	0	0	0	0	0
zf-C3HC4(1) NIF(1) BRCT(1)	0	0	0	0	1	0	0	0	0	0	0	0	0	0
zf-C3HC4(1) IQ(1)	0	0	0	0	1	0	0	0	0	0	0	0	0	0
YL1(1) Chromo(2) SNF2_N(1) Helicase_C(1)	0	0	0	0	1	0	0	0	0	0	0	0	0	0
XRN_N(2)	0	0	0	0	1	0	0	0	0	0	0	0	0	0
Xan_ur_permease(1) adh_short(1)	0	0	0	0	1	0	0	0	0	0	0	0	0	0
WSC(5)	0	0	0	0	1	0	0	0	0	0	0	0	0	0
WSC(3)	0	0	0	0	1	0	0	0	0	0	0	0	0	0
WSC(1) F5_F8_type_C(1)	0	0	0	0	1	0	0	0	0	0	0	0	0	0
Wound_ind(1) Fe-S_biosyn(1)	0	0	0	0	1	0	0	0	0	0	0	0	0	0
WD40(9) Ion_trans(1)	0	0	0	0	1	0	0	0	0	0	0	0	0	0
WD40(7) Ion_trans(1)	0	0	0	0	1	0	0	0	0	0	0	0	0	0
WD40(4) Ank(1) Ion_trans(1)	0	0	0	0	1	0	0	0	0	0	0	0	0	0
WD40(2) TBCC(1)	0	0	0	0	1	0	0	0	0	0	0	0	0	0
WD40(14)	0	0	0	0	1	0	0	0	0	0	0	0	0	0
WD40(12) Ion_trans(1)	0	0	0	0	1	0	0	0	0	0	0	0	0	0
WD40(1) zf-MYND(1)	0	0	0	0	1	0	0	0	0	0	0	0	0	0
WD40(1) UBA(1)	0	0	0	0	1	0	0	0	0	0	0	0	0	0
WD40(1) DEAD(1) Helicase_C(1) DSHCT(1)	0	0	0	0	1	0	0	0	0	0	0	0	0	0
WD40(1) BING4CT(1) LRRNT_2(1)	0	0	0	0	1	0	0	0	0	0	0	0	0	0
WD-3(2)	0	0	0	0	1	0	0	0	0	0	0	0	0	0
Vps35(1) Caleosin(1)	0	0	0	0	1	0	0	0	0	0	0	0	0	0
Vps16_N(1)	0	0	0	0	1	0	0	0	0	0	0	0	0	0
VHS(1) GAT(1) RVT_1(1)	0	0	0	0	1	0	0	0	0	0	0	0	0	0
Usp(2)	0	0	0	0	1	0	0	0	0	0	0	0	0	0
UQ_con(1) ABC1(1)	0	0	0	0	1	0	0	0	0	0	0	0	0	0
UPF0187(2)	0	0	0	0	1	0	0	0	0	0	0	0	0	0
UPF0150(1)	0	0	0	0	1	0	0	0	0	0	0	0	0	0
Ufd2P_core(1) UQ_con(1)	0	0	0	0	1	0	0	0	0	0	0	0	0	0
U-box(1) ACCA(1)	0	0	0	0	1	0	0	0	0	0	0	0	0	0
Ubie_methyltran(2)	0	0	0	0	1	0	0	0	0	0	0	0	0	0
UBA(2) DUF143(1)	0	0	0	0	1	0	0	0	0	0	0	0	0	0
Tyrosinase(1) PG_binding_1(1) Peptidase_M10(1)	0	0	0	0	1	0	0	0	0	0	0	0	0	0
Tyr-DNA_phospho(1) SRCR(5)	0	0	0	0	1	0	0	0	0	0	0	0	0	0
TTL(1) RCC1(1)	0	0	0	0	1	0	0	0	0	0	0	0	0	0
TTL(1) AP2(1)	0	0	0	0	1	0	0	0	0	0	0	0	0	0
Trypsin(1) zf-GRF(2)	0	0	0	0	1	0	0	0	0	0	0	0	0	0
Tropomyosin(1)	0	0	0	0	1	0	0	0	0	0	0	0	0	0
tRNA-synt_1(1) tRNA-synt_1g(1) Anticodon_1(1)	0	0	0	0	1	0	0	0	0	0	0	0	0	0
TPR_2(2) TPR_1(1) TPR_2(1) TPR_1(8)	0	0	0	0	1	0	0	0	0	0	0	0	0	0
TPR_2(2) TPR_1(1) CS(1) SGS(1)	0	0	0	0	1	0	0	0	0	0	0	0	0	0
TPR_1(2) Ank(2)	0	0	0	0	1	0	0	0	0	0	0	0	0	0
TP_methylase(1) LETM1(1)	0	0	0	0	1	0	0	0	0	0	0	0	0	0
TIP41(2)	0	0	0	0	1	0	0	0	0	0	0	0	0	0
TIG(6) G8(2)	0	0	0	0	1	0	0	0	0	0	0	0	0	0
Thymidylate_kin(2)	0	0	0	0	1	0	0	0	0	0	0	0	0	0
Thiolase_N(3) Thiolase_C(1)	0	0	0	0	1	0	0	0	0	0	0	0	0	0
TENA_THI-4(1) Phos_pyr_kin(1) TMP-TENI(1)	0	0	0	0	1	0	0	0	0	0	0	0	0	0
Tektin(2)	0	0	0	0	1	0	0	0	0	0	0	0	0	0
TBC(1) PEPCK_ATP(1)	0	0	0	0	1	0	0	0	0	0	0	0	0	0
Supt5(1) zf-CCCH(1)	0	0	0	0	1	0	0	0	0	0	0	0	0	0
Sulfatase(2)	0	0	0	0	1	0	0	0	0	0	0	0	0	0
Sua5_yciO_yrdC(2)	0	0	0	0	1	0	0	0	0	0	0	0	0	0
SRP54_N(1) SRP54(2) SRP_SPB(1)	0	0	0	0	1	0	0	0	0	0	0	0	0	0
SRCR(4)	0	0	0	0	1	0	0	0	0	0	0	0	0	0
SPX(1) VTC(1) Ank(3)	0	0	0	0	1	0	0	0	0	0	0	0	0	0
Sortase(1)	0	0	0	0	1	0	0	0	0	0	0	0	0	0
Snf7(1) Acetyltransf_1(1)	0	0	0	0	1	0	0	0	0	0	0	0	0	0
SNF2_N(3) zf-C3HC4(1)	0	0	0	0	1	0	0	0	0	0	0	0	0	0
SNF2_N(2) zf-C3HC4(1) Helicase_C(1) OTU(1)	0	0	0	0	1	0	0	0	0	0	0	0	0	0
SNF2_N(1) Helicase_C(1) KH_2(1) Ribosomal_S3_C(1)	0	0	0	0	1	0	0	0	0	0	0	0	0	0
SKN1(2)	0	0	0	0	1	0	0	0	0	0	0	0	0	0
SIP1(2)	0	0	0	0	1	0	0	0	0	0	0	0	0	0
Sigma70_r2(1) Sigma70_r4_2(1) DUF2337(1)	0	0	0	0	1	0	0	0	0	0	0	0	0	0
Sigma54_activat(1) Fer4(1)	0	0	0	0	1	0	0	0	0	0	0	0	0	0
ShK(1) SCP(1)	0	0	0	0	1	0	0	0	0	0	0	0	0	0
SH3_1(2)	0	0	0	0	1	0	0	0	0	0	0	0	0	0
SET(1) LEA_5(1) Hist_deacetyl(1)	0	0	0	0	1	0	0	0	0	0	0	0	0	0
SBP_bac_1(1) BPD_transp_1(1)	0	0	0	0	1	0	0	0	0	0	0	0	0	0
SBF(1) DUF292(1)	0	0	0	0	1	0	0	0	0	0	0	0	0	0
SAND(1)	0	0	0	0	1	0	0	0	0	0	0	0	0	0
SAM_2(1) DRMBL(1)	0	0	0	0	1	0	0	0	0	0	0	0	0	0
RRM_1(4) WD40(3)	0	0	0	0	1	0	0	0	0	0	0	0	0	0
RRM_1(3) ABC_membrane(1) ABC_tran(1) ABC_membrane(1) ABC_tran(1)	0	0	0	0	1	0	0	0	0	0	0	0	0	0
RRM_1(1) WAC_Acf1_DNA_bd(1)	0	0	0	0	1	0	0	0	0	0	0	0	0	0
RRM_1(1) Voltage_CLC(1) CBS(1)	0	0	0	0	1	0	0	0	0	0	0	0	0	0
RRM_1(1) UCH(4)	0	0	0	0	1	0	0	0	0	0	0	0	0	0
RRM_1(1) U-box(1)	0	0	0	0	1	0	0	0	0	0	0	0	0	0
RRM_1(1) Pkinase(1)	0	0	0	0	1	0	0	0	0	0	0	0	0	0
RRM_1(1) GTP_EFTU(1) GTP_EFTU_D2(1) EFG_C(1) LepA_C(1)	0	0	0	0	1	0	0	0	0	0	0	0	0	0
RRM_1(1) Acid_phosphat_A(1)	0	0	0	0	1	0	0	0	0	0	0	0	0	0
RimM(1) PRC(1) ABC_tran(1)	0	0	0	0	1	0	0	0	0	0	0	0	0	0
RIIa(1) efhand(2)	0	0	0	0	1	0	0	0	0	0	0	0	0	0
Ricin_B_lectin(1) F5_F8_type_C(1)	0	0	0	0	1	0	0	0	0	0	0	0	0	0
Ribosomal_S23p(1)	0	0	0	0	1	0	0	0	0	0	0	0	0	0
RhoGAP(1) AAA(1)	0	0	0	0	1	0	0	0	0	0	0	0	0	0
Response_reg(1) Guanylate_cyc(2)	0	0	0	0	1	0	0	0	0	0	0	0	0	0
Redoxin(1) ShK(1)	0	0	0	0	1	0	0	0	0	0	0	0	0	0
Recep_L_domain(1)	0	0	0	0	1	0	0	0	0	0	0	0	0	0
RCC1(1) Sulfotransfer_1(1)	0	0	0	0	1	0	0	0	0	0	0	0	0	0
RBFA(1) Ion_trans_2(1) cNMP_binding(1)	0	0	0	0	1	0	0	0	0	0	0	0	0	0
Ras(1) EF_assoc_2(1)	0	0	0	0	1	0	0	0	0	0	0	0	0	0
Rad4(1) BHD_1(1) BHD_3(1)	0	0	0	0	1	0	0	0	0	0	0	0	0	0
Pyr_redox_2(1) Pyr_redox(1) Pyr_redox_dim(1) Rhodanese(1)	0	0	0	0	1	0	0	0	0	0	0	0	0	0
Pyr_redox(1) Pyr_redox_2(1)	0	0	0	0	1	0	0	0	0	0	0	0	0	0
PWWP(2) PHD(1)	0	0	0	0	1	0	0	0	0	0	0	0	0	0
PsbP(1) UPF0004(1) Radical_SAM(1)	0	0	0	0	1	0	0	0	0	0	0	0	0	0
PS_pyruv_trans(1)	0	0	0	0	1	0	0	0	0	0	0	0	0	0
Pro_dh(1) efhand(1)	0	0	0	0	1	0	0	0	0	0	0	0	0	0
PriCT_2(1) D5_N(1)	0	0	0	0	1	0	0	0	0	0	0	0	0	0
PriCT_2(1)	0	0	0	0	1	0	0	0	0	0	0	0	0	0
PPR(8) Cyclin_N(1)	0	0	0	0	1	0	0	0	0	0	0	0	0	0
PP2C(2) Fer2_2(1) FAD_binding_5(1) Ald_Xan_dh_C(1) Ald_Xan_dh_C2(4) GST_N(1)	0	0	0	0	1	0	0	0	0	0	0	0	0	0
PLAC8(1) Pkinase_Tyr(1)	0	0	0	0	1	0	0	0	0	0	0	0	0	0
Pkinase_Tyr(1) Pkinase(2)	0	0	0	0	1	0	0	0	0	0	0	0	0	0
Pkinase(2) NTF2(1)	0	0	0	0	1	0	0	0	0	0	0	0	0	0
Pkinase(1) Metallophos(1)	0	0	0	0	1	0	0	0	0	0	0	0	0	0
Pkinase(1) FF(1)	0	0	0	0	1	0	0	0	0	0	0	0	0	0
Pkinase(1) CK_II_beta(1)	0	0	0	0	1	0	0	0	0	0	0	0	0	0
PKD_channel(2)	0	0	0	0	1	0	0	0	0	0	0	0	0	0
PK(1) PK_C(1) PK(4) PK_C(1) PK(1) PK_C(1)	0	0	0	0	1	0	0	0	0	0	0	0	0	0
PI3_PI4_kinase(2) FATC(1)	0	0	0	0	1	0	0	0	0	0	0	0	0	0
PhzC-PhzF(2) Pkinase(1)	0	0	0	0	1	0	0	0	0	0	0	0	0	0
PHD(1) TraB(1)	0	0	0	0	1	0	0	0	0	0	0	0	0	0
PGM_PMM_I(1) DUF2465(1)	0	0	0	0	1	0	0	0	0	0	0	0	0	0
PFU(1) PUL(1)	0	0	0	0	1	0	0	0	0	0	0	0	0	0
PfkB(1) Ank(2) PX(1) Nexin_C(1)	0	0	0	0	1	0	0	0	0	0	0	0	0	0
Pex19(1) Peptidase_C1(1)	0	0	0	0	1	0	0	0	0	0	0	0	0	0
Peptidase_S8(2) PA(1)	0	0	0	0	1	0	0	0	0	0	0	0	0	0
Peptidase_S8(1) Ricin_B_lectin(1)	0	0	0	0	1	0	0	0	0	0	0	0	0	0
Peptidase_S8(1) PAS(1)	0	0	0	0	1	0	0	0	0	0	0	0	0	0
Peptidase_S24(1) DEAD(1)	0	0	0	0	1	0	0	0	0	0	0	0	0	0
Peptidase_M24(1) SPT16(1) Rtt106(1) Abhydro_lipase(1)	0	0	0	0	1	0	0	0	0	0	0	0	0	0
Peptidase_M16(2) Peptidase_M16_C(1) Ion_trans(4)	0	0	0	0	1	0	0	0	0	0	0	0	0	0
Peptidase_M11(1) Ricin_B_lectin(1)	0	0	0	0	1	0	0	0	0	0	0	0	0	0
PCMT(1) BTB(1)	0	0	0	0	1	0	0	0	0	0	0	0	0	0
PC4(3)	0	0	0	0	1	0	0	0	0	0	0	0	0	0
Patched(1) PsbP(1)	0	0	0	0	1	0	0	0	0	0	0	0	0	0
PALP(1) zf-C3HC4(1)	0	0	0	0	1	0	0	0	0	0	0	0	0	0
PAL(1) Urocanase(1)	0	0	0	0	1	0	0	0	0	0	0	0	0	0
OpcA_G6PD_assem(1)	0	0	0	0	1	0	0	0	0	0	0	0	0	0
OGG_N(1) WD40(2)	0	0	0	0	1	0	0	0	0	0	0	0	0	0
Nucleoside_tran(2)	0	0	0	0	1	0	0	0	0	0	0	0	0	0
NUC153(1) HORMA(1)	0	0	0	0	1	0	0	0	0	0	0	0	0	0
NTP_transferase(2)	0	0	0	0	1	0	0	0	0	0	0	0	0	0
Not1(1) Evr1_Alr(1)	0	0	0	0	1	0	0	0	0	0	0	0	0	0
NHL(4) BTB(1)	0	0	0	0	1	0	0	0	0	0	0	0	0	0
NDK(2)	0	0	0	0	1	0	0	0	0	0	0	0	0	0
NDK(1) Dpy-30(1) IQ(2)	0	0	0	0	1	0	0	0	0	0	0	0	0	0
NAD_binding_4(3)	0	0	0	0	1	0	0	0	0	0	0	0	0	0
Na_H_Exchanger(2) Chromate_transp(1)	0	0	0	0	1	0	0	0	0	0	0	0	0	0
Na_Ca_ex(2) GLTP(1)	0	0	0	0	1	0	0	0	0	0	0	0	0	0
Myosin_head(3)	0	0	0	0	1	0	0	0	0	0	0	0	0	0
MutS_I(1) MutS_V(2)	0	0	0	0	1	0	0	0	0	0	0	0	0	0
Mur_ligase_C(1)	0	0	0	0	1	0	0	0	0	0	0	0	0	0
MttA_Hcf106(1) TMA7(1)	0	0	0	0	1	0	0	0	0	0	0	0	0	0
MpPF2(1)	0	0	0	0	1	0	0	0	0	0	0	0	0	0
MORN(2) FMO-like(1)	0	0	0	0	1	0	0	0	0	0	0	0	0	0
MMR_HSR1(1) ADP_ribosyl_GH(1)	0	0	0	0	1	0	0	0	0	0	0	0	0	0
Mmp37(2)	0	0	0	0	1	0	0	0	0	0	0	0	0	0
Mito_carr(1) DUF747(1)	0	0	0	0	1	0	0	0	0	0	0	0	0	0
MinE(1) Exo70(1)	0	0	0	0	1	0	0	0	0	0	0	0	0	0
MFS_1(1) SnoaL(1)	0	0	0	0	1	0	0	0	0	0	0	0	0	0
Methyltransf_4(1) Aldo_ket_red(1)	0	0	0	0	1	0	0	0	0	0	0	0	0	0
Methyltransf_16(1) Aldedh(1) Fe-ADH(1)	0	0	0	0	1	0	0	0	0	0	0	0	0	0
Methyltransf_11(1) MFS_1(1)	0	0	0	0	1	0	0	0	0	0	0	0	0	0
Methyltransf_10(1) PFL(1) Gly_radical(1)	0	0	0	0	1	0	0	0	0	0	0	0	0	0
Meth_synt_2(4)	0	0	0	0	1	0	0	0	0	0	0	0	0	0
Mem_trans(1) MORN(3)	0	0	0	0	1	0	0	0	0	0	0	0	0	0
Melibiase(1) ShK(1)	0	0	0	0	1	0	0	0	0	0	0	0	0	0
Meckelin(1)	0	0	0	0	1	0	0	0	0	0	0	0	0	0
MBD(1) FYRC(1) PHD(1)	0	0	0	0	1	0	0	0	0	0	0	0	0	0
MatE(2) zf-C3HC4(1)	0	0	0	0	1	0	0	0	0	0	0	0	0	0
Mannosyl_trans2(2) FGGY_N(1) FGGY_C(1)	0	0	0	0	1	0	0	0	0	0	0	0	0	0
LysM(3)	0	0	0	0	1	0	0	0	0	0	0	0	0	0
LpxC(3)	0	0	0	0	1	0	0	0	0	0	0	0	0	0
Lipoprotein_6(1)	0	0	0	0	1	0	0	0	0	0	0	0	0	0
Lipase_3(1) Pkinase(1)	0	0	0	0	1	0	0	0	0	0	0	0	0	0
Lectin_C(2)	0	0	0	0	1	0	0	0	0	0	0	0	0	0
Kelch_2(1) Kelch_1(2) DnaJ(1) DnaJ_C(1)	0	0	0	0	1	0	0	0	0	0	0	0	0	0
Kelch_2(1) Filamin(1) Kelch_1(1) DHC_N2(1) AAA_5(1) Dynein_heavy(1)	0	0	0	0	1	0	0	0	0	0	0	0	0	0
Kelch_1(3) fn3(1)	0	0	0	0	1	0	0	0	0	0	0	0	0	0
Kazal_2(4) Kazal_1(1) Kazal_2(1)	0	0	0	0	1	0	0	0	0	0	0	0	0	0
Kazal_2(4)	0	0	0	0	1	0	0	0	0	0	0	0	0	0
Kazal_2(11)	0	0	0	0	1	0	0	0	0	0	0	0	0	0
Kazal_2(1) Trypsin(1)	0	0	0	0	1	0	0	0	0	0	0	0	0	0
JmjN(1) ARID(1)	0	0	0	0	1	0	0	0	0	0	0	0	0	0
Ion_trans(1) Ank(1)	0	0	0	0	1	0	0	0	0	0	0	0	0	0
IMS(2)	0	0	0	0	1	0	0	0	0	0	0	0	0	0
IKI3(4)	0	0	0	0	1	0	0	0	0	0	0	0	0	0
Hydrolase_3(2)	0	0	0	0	1	0	0	0	0	0	0	0	0	0
Hydrolase(1) Flavokinase(1) Reticulon(1)	0	0	0	0	1	0	0	0	0	0	0	0	0	0
HTH_5(1) LMWPc(1)	0	0	0	0	1	0	0	0	0	0	0	0	0	0
HisKA(1) HATPase_c(1) Response_reg(1) Guanylate_cyc(1)	0	0	0	0	1	0	0	0	0	0	0	0	0	0
HIRAN(1) SNF2_N(2) zf-C3HC4(1) Helicase_C(1)	0	0	0	0	1	0	0	0	0	0	0	0	0	0
HELP(1) WD40(2) PLAT(19) WW(1)	0	0	0	0	1	0	0	0	0	0	0	0	0	0
Helicase_C(1) HA2(1) DUF1605(1) zf-MYND(1)	0	0	0	0	1	0	0	0	0	0	0	0	0	0
HATPase_c(1) DNA_gyraseB(1) DNA_gyraseB_C(1)	0	0	0	0	1	0	0	0	0	0	0	0	0	0
HAS-barrel(1)	0	0	0	0	1	0	0	0	0	0	0	0	0	0
H2TH(1) SAP(2)	0	0	0	0	1	0	0	0	0	0	0	0	0	0
GWT1(2)	0	0	0	0	1	0	0	0	0	0	0	0	0	0
Guanylate_kin(2) ADK(1)	0	0	0	0	1	0	0	0	0	0	0	0	0	0
Guanylate_cyc(3)	0	0	0	0	1	0	0	0	0	0	0	0	0	0
G-patch(1) zf-C2H2(1)	0	0	0	0	1	0	0	0	0	0	0	0	0	0
Glycos_transf_1(1) UDPG_MGDP_dh_N(1)	0	0	0	0	1	0	0	0	0	0	0	0	0	0
Glyco_transf_64(3)	0	0	0	0	1	0	0	0	0	0	0	0	0	0
Glyco_transf_20(1) Trehalose_PPase(2)	0	0	0	0	1	0	0	0	0	0	0	0	0	0
Glyco_hydro_47(1) Fra10Ac1(1)	0	0	0	0	1	0	0	0	0	0	0	0	0	0
Glyco_hydro_38(1) Alpha-mann_mid(1) Glyco_hydro_38C(1) DUF946(1)	0	0	0	0	1	0	0	0	0	0	0	0	0	0
Glyco_hydro_2(1) Glyco_hydro_2_C(1) Bgal_small_N(2)	0	0	0	0	1	0	0	0	0	0	0	0	0	0
Glyco_hydro_18(1) Chitin_bind_1(1)	0	0	0	0	1	0	0	0	0	0	0	0	0	0
GlcNAc_2-epim(1)	0	0	0	0	1	0	0	0	0	0	0	0	0	0
GDC-P(1) Beta_elim_lyase(1)	0	0	0	0	1	0	0	0	0	0	0	0	0	0
GATase_2(2) SIS(2)	0	0	0	0	1	0	0	0	0	0	0	0	0	0
GAF(1) Pkinase(1) Pkinase_Tyr(1)	0	0	0	0	1	0	0	0	0	0	0	0	0	0
GAF(1) PDEase_I(1)	0	0	0	0	1	0	0	0	0	0	0	0	0	0
FYRN(1) FYRC(1) SET(1)	0	0	0	0	1	0	0	0	0	0	0	0	0	0
FYRC(1) U-box(1)	0	0	0	0	1	0	0	0	0	0	0	0	0	0
FYDLN_acid(1)	0	0	0	0	1	0	0	0	0	0	0	0	0	0
FSH1(2)	0	0	0	0	1	0	0	0	0	0	0	0	0	0
FSH1(1) RWD(1) MMR_HSR1(1) MMR_HSR1_C(1)	0	0	0	0	1	0	0	0	0	0	0	0	0	0
fn3(6)	0	0	0	0	1	0	0	0	0	0	0	0	0	0
FKBP_C(1) RVT_1(1)	0	0	0	0	1	0	0	0	0	0	0	0	0	0
Fer2_2(1) FAD_binding_5(1) Ald_Xan_dh_C(1) Ald_Xan_dh_C2(4)	0	0	0	0	1	0	0	0	0	0	0	0	0	0
Fer2(1) NADH-G_4Fe-4S_3(1)	0	0	0	0	1	0	0	0	0	0	0	0	0	0
Fer2(1) Aminotran_1_2(1)	0	0	0	0	1	0	0	0	0	0	0	0	0	0
Fcf1(2)	0	0	0	0	1	0	0	0	0	0	0	0	0	0
F-box(1) zf-CW(1) SNF2_N(1) zf-C3HC4(1) Helicase_C(1)	0	0	0	0	1	0	0	0	0	0	0	0	0	0
FAD_binding_4(1) SBP_bac_1(1)	0	0	0	0	1	0	0	0	0	0	0	0	0	0
FAD_binding_3(1) Metallophos(1)	0	0	0	0	1	0	0	0	0	0	0	0	0	0
FA_desaturase(1) FAD_binding_4(1) FAD-oxidase_C(1) Fer4(1)	0	0	0	0	1	0	0	0	0	0	0	0	0	0
F5_F8_type_C(1) WSC(2)	0	0	0	0	1	0	0	0	0	0	0	0	0	0
F5_F8_type_C(1) PAN_1(1)	0	0	0	0	1	0	0	0	0	0	0	0	0	0
F420_oxidored(1) Pyr_redox_2(1) Pyr_redox(1)	0	0	0	0	1	0	0	0	0	0	0	0	0	0
Extensin_2(1) SRCR(1)	0	0	0	0	1	0	0	0	0	0	0	0	0	0
Exostosin(1) Indigoidine_A(1)	0	0	0	0	1	0	0	0	0	0	0	0	0	0
Exo_endo_phos(1) zf-primase(1)	0	0	0	0	1	0	0	0	0	0	0	0	0	0
Exo_endo_phos(1) Retrotrans_gag(1)	0	0	0	0	1	0	0	0	0	0	0	0	0	0
Exo_endo_phos(1) PP2C(1)	0	0	0	0	1	0	0	0	0	0	0	0	0	0
Esterase(1) CBM_25(1) Esterase(1)	0	0	0	0	1	0	0	0	0	0	0	0	0	0
ENTH(1) ArfGap(1)	0	0	0	0	1	0	0	0	0	0	0	0	0	0
Endosulfine(1) Lg106(1)	0	0	0	0	1	0	0	0	0	0	0	0	0	0
EGF_alliinase(1) Exostosin(1)	0	0	0	0	1	0	0	0	0	0	0	0	0	0
EGF_2(1) Exostosin(4)	0	0	0	0	1	0	0	0	0	0	0	0	0	0
EGF_2(1) Exostosin(1) EGF_2(1) Exostosin(1)	0	0	0	0	1	0	0	0	0	0	0	0	0	0
efhand(4) Thioredoxin(1)	0	0	0	0	1	0	0	0	0	0	0	0	0	0
efhand(1) WD40(6)	0	0	0	0	1	0	0	0	0	0	0	0	0	0
efhand(1) WD40(3)	0	0	0	0	1	0	0	0	0	0	0	0	0	0
efhand(1) TRAM_LAG1_CLN8(1)	0	0	0	0	1	0	0	0	0	0	0	0	0	0
efhand(1) PLAT(1) efhand(2)	0	0	0	0	1	0	0	0	0	0	0	0	0	0
efhand(1) MS_channel(1)	0	0	0	0	1	0	0	0	0	0	0	0	0	0
E1-E2_ATPase(1) Hydrolase(2)	0	0	0	0	1	0	0	0	0	0	0	0	0	0
Dynein_heavy(4)	0	0	0	0	1	0	0	0	0	0	0	0	0	0
DUF955(1)	0	0	0	0	1	0	0	0	0	0	0	0	0	0
DUF676(1) DEAD(1) Helicase_C(1) dsRNA_bind(1) Ribonuclease_3(2) TTL(1)	0	0	0	0	1	0	0	0	0	0	0	0	0	0
DUF629(1) UQ_con(2)	0	0	0	0	1	0	0	0	0	0	0	0	0	0
DUF6(3)	0	0	0	0	1	0	0	0	0	0	0	0	0	0
DUF477(1) zf-C3HC4(1)	0	0	0	0	1	0	0	0	0	0	0	0	0	0
DUF399(2)	0	0	0	0	1	0	0	0	0	0	0	0	0	0
DUF2462(1)	0	0	0	0	1	0	0	0	0	0	0	0	0	0
DUF2264(1)	0	0	0	0	1	0	0	0	0	0	0	0	0	0
DUF2049(1) Flavin_Reduct(1)	0	0	0	0	1	0	0	0	0	0	0	0	0	0
DUF202(1) VTC(1)	0	0	0	0	1	0	0	0	0	0	0	0	0	0
DUF1929(1) Kelch_1(1) DUF1929(1)	0	0	0	0	1	0	0	0	0	0	0	0	0	0
DUF1762(1)	0	0	0	0	1	0	0	0	0	0	0	0	0	0
DUF1726(1) DUF699(1) Aldo_ket_red(1)	0	0	0	0	1	0	0	0	0	0	0	0	0	0
DUF1604(1) G-patch(1)	0	0	0	0	1	0	0	0	0	0	0	0	0	0
DUF1395(1) Pkinase(1)	0	0	0	0	1	0	0	0	0	0	0	0	0	0
DTW(1) AP2(1)	0	0	0	0	1	0	0	0	0	0	0	0	0	0
DSPc(1) PPDK_N(1)	0	0	0	0	1	0	0	0	0	0	0	0	0	0
DPBB_1(1) HSA(1)	0	0	0	0	1	0	0	0	0	0	0	0	0	0
DOT1(1) Lum_binding(2)	0	0	0	0	1	0	0	0	0	0	0	0	0	0
DnaJ(1) Ank(4)	0	0	0	0	1	0	0	0	0	0	0	0	0	0
DNA_ligase_aden(2) DNA_ligase_OB(1)	0	0	0	0	1	0	0	0	0	0	0	0	0	0
DHC_N2(1) Dynein_heavy(8)	0	0	0	0	1	0	0	0	0	0	0	0	0	0
DHC_N2(1) Dynein_heavy(3)	0	0	0	0	1	0	0	0	0	0	0	0	0	0
DFP(1) Arm(1) SAM_1(1)	0	0	0	0	1	0	0	0	0	0	0	0	0	0
DENN(1) WD40(1)	0	0	0	0	1	0	0	0	0	0	0	0	0	0
DEAD(1) Helicase_C(1) Sec63(2) DEAD(1) Helicase_C(1) Sec63(1)	0	0	0	0	1	0	0	0	0	0	0	0	0	0
DAO(1) NTP_transf_2(1)	0	0	0	0	1	0	0	0	0	0	0	0	0	0
DAGAT(3)	0	0	0	0	1	0	0	0	0	0	0	0	0	0
Cys_rich_FGFR(8)	0	0	0	0	1	0	0	0	0	0	0	0	0	0
Ctr(1) CotH(1)	0	0	0	0	1	0	0	0	0	0	0	0	0	0
CPSase_L_chain(1) CPSase_L_D2(2) Biotin_carb_C(1) Biotin_lipoyl(1) ACC_central(3) Carboxyl_trans(1)	0	0	0	0	1	0	0	0	0	0	0	0	0	0
COX15-CtaA(1) PsbX(1)	0	0	0	0	1	0	0	0	0	0	0	0	0	0
Cons_hypoth95(1) zf-CCCH(1)	0	0	0	0	1	0	0	0	0	0	0	0	0	0
cobW(2) CobW_C(2)	0	0	0	0	1	0	0	0	0	0	0	0	0	0
cobW(1) CobW_C(1) Pkinase_Tyr(1)	0	0	0	0	1	0	0	0	0	0	0	0	0	0
CmcI(1)	0	0	0	0	1	0	0	0	0	0	0	0	0	0
Clathrin_propel(3) Clathrin(7)	0	0	0	0	1	0	0	0	0	0	0	0	0	0
Cir_N(1) TPR_1(2) TPR_2(1) TPR_1(3)	0	0	0	0	1	0	0	0	0	0	0	0	0	0
Chromo(1) Ank(2)	0	0	0	0	1	0	0	0	0	0	0	0	0	0
CGI-121(1) ABC1(1)	0	0	0	0	1	0	0	0	0	0	0	0	0	0
CBM_48(1) CBS(2)	0	0	0	0	1	0	0	0	0	0	0	0	0	0
CBM_20(3)	0	0	0	0	1	0	0	0	0	0	0	0	0	0
CBM_20(1) SNF2_N(2) Helicase_C(1)	0	0	0	0	1	0	0	0	0	0	0	0	0	0
CBM_14(1) Glyco_hydro_18(1)	0	0	0	0	1	0	0	0	0	0	0	0	0	0
Cation_ATPase_N(1) E1-E2_ATPase(1) Cation_ATPase_C(1)	0	0	0	0	1	0	0	0	0	0	0	0	0	0
BTB(1) Kelch_1(5)	0	0	0	0	1	0	0	0	0	0	0	0	0	0
Bromodomain(1) WD40(8)	0	0	0	0	1	0	0	0	0	0	0	0	0	0
Biotin_lipoyl(1) PKD_channel(1)	0	0	0	0	1	0	0	0	0	0	0	0	0	0
Beta-lactamase(1) Thioesterase(1)	0	0	0	0	1	0	0	0	0	0	0	0	0	0
BCNT(1) zf-MYND(1)	0	0	0	0	1	0	0	0	0	0	0	0	0	0
BAH(1) GATA(1) BAH(1)	0	0	0	0	1	0	0	0	0	0	0	0	0	0
Bac_rhodopsin(1) HisKA(1) HATPase_c(1) Response_reg(2)	0	0	0	0	1	0	0	0	0	0	0	0	0	0
Bac_rhodopsin(1) HisKA(1) HATPase_c(1) Response_reg(1) Guanylate_cyc(1)	0	0	0	0	1	0	0	0	0	0	0	0	0	0
ATP-grasp(1) Mur_ligase_M(1)	0	0	0	0	1	0	0	0	0	0	0	0	0	0
ATP_transf(1) FHA(1)	0	0	0	0	1	0	0	0	0	0	0	0	0	0
Asn_synthase(1) Peptidase_M14(1)	0	0	0	0	1	0	0	0	0	0	0	0	0	0
ArsB(2)	0	0	0	0	1	0	0	0	0	0	0	0	0	0
Arm(1) Kazal_2(1) Peptidase_S8(1)	0	0	0	0	1	0	0	0	0	0	0	0	0	0
AP2(4)	0	0	0	0	1	0	0	0	0	0	0	0	0	0
Ank(3) U-box(1)	0	0	0	0	1	0	0	0	0	0	0	0	0	0
Ank(1) Spc97_Spc98(1)	0	0	0	0	1	0	0	0	0	0	0	0	0	0
Ank(1) F420_oxidored(1)	0	0	0	0	1	0	0	0	0	0	0	0	0	0
An_peroxidase(2)	0	0	0	0	1	0	0	0	0	0	0	0	0	0
AMP-binding(1) PP-binding(3) ketoacyl-synt(1) Ketoacyl-synt_C(1) ADH_N(1) ADH_zinc_N(1) KR(1) PP-binding(1) ketoacyl-synt(1) Ketoacyl-synt_C(1) ADH_N(1) ADH_zinc_N(1) KR(1) PP-binding(2) ketoacyl-synt(1) Ketoacyl-synt_C(1) ADH_N(1) ADH_zinc_N(1) KR(1) PP-binding(2) ketoacyl-synt(1) Ketoacyl-synt_C(1) ADH_N(1) ADH_zinc_N(1) KR(1) PP-binding(2) ketoacyl-synt(1) Ketoacyl-synt_C(1) ADH_N(1) ADH_zinc_…	0	0	0	0	1	0	0	0	0	0	0	0	0	0
Amidase(2)	0	0	0	0	1	0	0	0	0	0	0	0	0	0
Aldose_epim(1) DUF179(1)	0	0	0	0	1	0	0	0	0	0	0	0	0	0
ADK(5)	0	0	0	0	1	0	0	0	0	0	0	0	0	0
adh_short(1) LON(1)	0	0	0	0	1	0	0	0	0	0	0	0	0	0
ADH_N(1) ADH_zinc_N(1) FtsX(1)	0	0	0	0	1	0	0	0	0	0	0	0	0	0
Acyl-CoA_dh_1(1) CoA_trans(1)	0	0	0	0	1	0	0	0	0	0	0	0	0	0
ACPS(1) NIF(1)	0	0	0	0	1	0	0	0	0	0	0	0	0	0
Acid_phosphat_A(1) Pkinase(1)	0	0	0	0	1	0	0	0	0	0	0	0	0	0
Abhydrolase_1(1) PAS(1)	0	0	0	0	1	0	0	0	0	0	0	0	0	0
ABC2_membrane(1) ABC_tran(1)	0	0	0	0	1	0	0	0	0	0	0	0	0	0
ABC1(1) Glyco_hydro_14(1)	0	0	0	0	1	0	0	0	0	0	0	0	0	0
ABC1(1) Chromo(2) SNF2_N(1) Helicase_C(1)	0	0	0	0	1	0	0	0	0	0	0	0	0	0
ABC_membrane_2(2) ABC_tran(1)	0	0	0	0	1	0	0	0	0	0	0	0	0	0
AAA_5(6) AAA_3(2) AAA_5(1)	0	0	0	0	1	0	0	0	0	0	0	0	0	0
AAA_2(1) Fip1(1)	0	0	0	0	1	0	0	0	0	0	0	0	0	0
AAA(2) GHMP_kinases_N(1)	0	0	0	0	1	0	0	0	0	0	0	0	0	0
A2M_N(1)	0	0	0	0	1	0	0	0	0	0	0	0	0	0
A2M(1)	0	0	0	0	1	0	0	0	0	0	0	0	0	0
6PF2K(2) PGAM(1)	0	0	0	0	1	0	0	0	0	0	0	0	0	0
5_3_exonuc_N(2) 5_3_exonuc(1)	0	0	0	0	1	0	0	0	0	0	0	0	0	0
2OG-FeII_Oxy(1) AP2(1)	0	0	0	0	1	0	0	0	0	0	0	0	0	0
GAF(1) Pkinase_Tyr(1)	1	0	0	4	0	0	0	0	0	0	0	0	0	0
ketoacyl-synt(1) Ketoacyl-synt_C(1) Acyl_transf_1(1) Methyltransf_12(1) ADH_zinc_N(1) KR(1) PP-binding(1)	0	0	0	4	0	0	0	0	0	0	0	0	0	0
PPR(8) Cyclin_C(1)	0	0	0	3	0	0	0	0	0	0	0	0	0	0
Glyco_transf_25(1)	0	0	4	2	0	0	0	0	0	0	0	0	0	0
AP2(3)	1	0	1	2	0	0	0	0	0	0	0	0	0	0
DHC_N1(1)	0	0	0	2	0	0	0	0	0	0	0	0	0	0
Glyco_hydro_8(1)	0	0	0	2	0	0	0	0	0	0	0	0	0	0
ketoacyl-synt(1) Ketoacyl-synt_C(1) Acyl_transf_1(1) Methyltransf_12(1) ADH_zinc_N(1) KR(1)	0	0	0	2	0	0	0	0	0	0	0	0	0	0
EHN(1) Abhydrolase_1(1)	0	0	0	2	0	0	0	0	0	0	0	0	0	0
HA(2)	1	2	1	1	0	0	0	0	0	0	0	0	0	0
Acyl_transf_3(1)	0	2	1	1	0	0	0	0	0	0	0	0	0	0
ACN9(1)	1	1	1	1	0	0	0	0	0	0	0	0	0	0
RLL(1)	1	1	1	1	0	0	0	0	0	0	0	0	0	0
WD40(1) NUC153(1)	0	1	1	1	0	0	0	0	0	0	0	0	0	0
MutS_I(1) MutS_V(1)	0	1	1	1	0	0	0	0	0	0	0	0	0	0
COBRA1(1)	0	1	1	1	0	0	0	0	0	0	0	0	0	0
Pyr_redox_2(1) Pyr_redox(1) AIRS(1) AIRS_C(1)	0	1	1	1	0	0	0	0	0	0	0	0	0	0
TH1(1)	0	1	1	1	0	0	0	0	0	0	0	0	0	0
DEP(1)	0	1	1	1	0	0	0	0	0	0	0	0	0	0
Asp_protease(1) UBA(1)	0	1	1	1	0	0	0	0	0	0	0	0	0	0
MPP6(1)	0	1	1	1	0	0	0	0	0	0	0	0	0	0
MIF4G(2)	0	1	1	1	0	0	0	0	0	0	0	0	0	0
TPR_2(1) U-box(1)	1	0	1	1	0	0	0	0	0	0	0	0	0	0
WD40(4) Hira(1)	1	0	1	1	0	0	0	0	0	0	0	0	0	0
Asp(1) SapB_1(1)	0	0	1	1	0	0	0	0	0	0	0	0	0	0
Ank(4) Hist_deacetyl(1)	0	0	1	1	0	0	0	0	0	0	0	0	0	0
TPR_1(1) TPR_2(2) TPR_1(2)	0	0	1	1	0	0	0	0	0	0	0	0	0	0
MIF4G(1) MIF4G_like(1)	0	0	1	1	0	0	0	0	0	0	0	0	0	0
KH_1(1) DnaJ(1)	1	1	0	1	0	0	0	0	0	0	0	0	0	0
HD(1) RelA_SpoT(1) TGS(1) ACT(1)	0	1	0	1	0	0	0	0	0	0	0	0	0	0
MTP18(1)	0	1	0	1	0	0	0	0	0	0	0	0	0	0
MutS_I(1) MutS_III(1) MutS_V(1)	0	1	0	1	0	0	0	0	0	0	0	0	0	0
FAST_1(1) RAP(1)	0	1	0	1	0	0	0	0	0	0	0	0	0	0
Ku(1)	0	1	0	1	0	0	0	0	0	0	0	0	0	0
PA(1) EGF_CA(1)	0	1	0	1	0	0	0	0	0	0	0	0	0	0
Fasciclin(3)	2	0	0	1	0	0	0	0	0	0	0	0	0	0
TylF(1)	1	0	0	1	0	0	0	0	0	0	0	0	0	0
FbpA(2) DUF814(1)	1	0	0	1	0	0	0	0	0	0	0	0	0	0
ATP_transf(1)	1	0	0	1	0	0	0	0	0	0	0	0	0	0
zf-TAZ(1) DUF906(1) zf-TAZ(1)	1	0	0	1	0	0	0	0	0	0	0	0	0	0
zf-CCCH(1) WW(1)	1	0	0	1	0	0	0	0	0	0	0	0	0	0
FAD_binding_4(1) FAD-oxidase_C(1) Fer4(1)	1	0	0	1	0	0	0	0	0	0	0	0	0	0
DUF2414(1)	1	0	0	1	0	0	0	0	0	0	0	0	0	0
DUF221(3)	1	0	0	1	0	0	0	0	0	0	0	0	0	0
Chromo(2) SNF2_N(2) Helicase_C(1)	1	0	0	1	0	0	0	0	0	0	0	0	0	0
SPRY(1) U-box(1)	1	0	0	1	0	0	0	0	0	0	0	0	0	0
Myosin_head(1) DIL(1)	0	0	0	1	0	0	0	0	0	0	0	0	0	0
AhpC-TSA(1) 1-cysPrx_C(1) Thioredoxin(1)	0	0	0	1	0	0	0	0	0	0	0	0	0	0
RCC1(2) DZC(1)	0	0	0	1	0	0	0	0	0	0	0	0	0	0
ThiF(2) UBA_e1_thiolCys(1) UBACT(1) UBA_e1_C(1)	0	0	0	1	0	0	0	0	0	0	0	0	0	0
INCENP_ARK-bind(1)	0	0	0	1	0	0	0	0	0	0	0	0	0	0
Clathrin_propel(2) Clathrin-link(1) Clathrin(7)	0	0	0	1	0	0	0	0	0	0	0	0	0	0
WW(1) DEAD(1)	0	0	0	1	0	0	0	0	0	0	0	0	0	0
DUF726(2)	0	0	0	1	0	0	0	0	0	0	0	0	0	0
GST_N(1) GST_C(1) tRNA-synt_2c(1) tRNA_SAD(1) DHHA1(1)	0	0	0	1	0	0	0	0	0	0	0	0	0	0
Abhydrolase_2(1) CASP_C(1)	0	0	0	1	0	0	0	0	0	0	0	0	0	0
WD40(4) Sof1(1)	0	0	0	1	0	0	0	0	0	0	0	0	0	0
DnaJ(1) Glyco_hydro_9(1)	0	0	0	1	0	0	0	0	0	0	0	0	0	0
TPR_1(1) Voltage_CLC(1) CBS(1)	0	0	0	1	0	0	0	0	0	0	0	0	0	0
SPX(2) VTC(1) DUF202(1)	0	0	0	1	0	0	0	0	0	0	0	0	0	0
HEAT(2) SNF2_N(2) Helicase_C(1)	0	0	0	1	0	0	0	0	0	0	0	0	0	0
RRM_1(1) DUF2428(1)	0	0	0	1	0	0	0	0	0	0	0	0	0	0
Radical_SAM(1) FAD_binding_2(1)	0	0	0	1	0	0	0	0	0	0	0	0	0	0
Exo_endo_phos(1) Sua5_yciO_yrdC(1)	0	0	0	1	0	0	0	0	0	0	0	0	0	0
Peptidase_M14(1) HSP20(1)	0	0	0	1	0	0	0	0	0	0	0	0	0	0
PdxJ(1)	0	0	0	1	0	0	0	0	0	0	0	0	0	0
3_5_exonuc(3)	0	0	0	1	0	0	0	0	0	0	0	0	0	0
DAGK_cat(2) DAGK_acc(1)	0	0	0	1	0	0	0	0	0	0	0	0	0	0
Det1(1) F-box(1)	0	0	0	1	0	0	0	0	0	0	0	0	0	0
PAS_3(2) PAS(1) HisKA(1) HATPase_c(1)	0	0	0	1	0	0	0	0	0	0	0	0	0	0
DUF716(1) Peptidase_S8(1) PA(1)	0	0	0	1	0	0	0	0	0	0	0	0	0	0
SNF2_N(2) Helicase_C(1) Rieske(1) PaO(1)	0	0	0	1	0	0	0	0	0	0	0	0	0	0
Rieske(1) PetN(1)	0	0	0	1	0	0	0	0	0	0	0	0	0	0
Sec23_trunk(1) Sec23_BS(1) Sec23_helical(1)	0	0	0	1	0	0	0	0	0	0	0	0	0	0
NARG2_C(1)	0	0	0	1	0	0	0	0	0	0	0	0	0	0
RRM_1(1) zf-RanBP(2) Myb_DNA-binding(1)	0	0	0	1	0	0	0	0	0	0	0	0	0	0
FAE1_CUT1_RppA(1) Chal_sti_synt_C(1) Mito_carr(2)	0	0	0	1	0	0	0	0	0	0	0	0	0	0
Sugar_transport(1)	0	0	0	1	0	0	0	0	0	0	0	0	0	0
YqaJ(1) SNF2_N(2) Helicase_C(1)	0	0	0	1	0	0	0	0	0	0	0	0	0	0
DUF300(1) TspO_MBR(1)	0	0	0	1	0	0	0	0	0	0	0	0	0	0
DnaJ(1) Sec63(2)	0	0	0	1	0	0	0	0	0	0	0	0	0	0
WD40(1) DUF2415(1)	0	0	0	1	0	0	0	0	0	0	0	0	0	0
AMP-binding(1) PP-binding(1) Condensation(1)	0	0	0	1	0	0	0	0	0	0	0	0	0	0
SapB_1(3)	0	0	0	1	0	0	0	0	0	0	0	0	0	0
LSM(1) p450(1)	0	0	0	1	0	0	0	0	0	0	0	0	0	0
DUF629(1) zf-CCCH(1)	0	0	0	1	0	0	0	0	0	0	0	0	0	0
2OG-FeII_Oxy(1) ubiquitin(1)	0	0	0	1	0	0	0	0	0	0	0	0	0	0
EGF_2(1) Laminin_EGF(1)	0	0	0	1	0	0	0	0	0	0	0	0	0	0
ubiquitin(1) DUF789(1)	0	0	0	1	0	0	0	0	0	0	0	0	0	0
GFO_IDH_MocA(1) ox_reductase_C(1)	0	0	0	1	0	0	0	0	0	0	0	0	0	0
Rhodanese(1) FSH1(1)	0	0	0	1	0	0	0	0	0	0	0	0	0	0
Noc2(2)	0	0	0	1	0	0	0	0	0	0	0	0	0	0
Sel1(9)	0	0	0	1	0	0	0	0	0	0	0	0	0	0
YGGT(1) Inhibitor_I29(1) Peptidase_C1(1)	0	0	0	1	0	0	0	0	0	0	0	0	0	0
BMC(1)	0	0	0	1	0	0	0	0	0	0	0	0	0	0
TYW3(1) Kelch_1(1) Kelch_2(1) Met_10(1)	0	0	0	1	0	0	0	0	0	0	0	0	0	0
Flavodoxin_2(2)	0	0	0	1	0	0	0	0	0	0	0	0	0	0
GAF(1) PAS(1) Pkinase(1)	0	0	0	1	0	0	0	0	0	0	0	0	0	0
Arm(1) HECT(1)	0	0	0	1	0	0	0	0	0	0	0	0	0	0
DUF23(1) adh_short(1)	0	0	0	1	0	0	0	0	0	0	0	0	0	0
efhand(2) Thioredoxin(1)	0	0	0	1	0	0	0	0	0	0	0	0	0	0
Peptidase_M20(1) Epimerase(1)	0	0	0	1	0	0	0	0	0	0	0	0	0	0
TTL(1) SPO22(1) Kinesin(1)	0	0	0	1	0	0	0	0	0	0	0	0	0	0
MBD(2) PHD(1)	0	0	0	1	0	0	0	0	0	0	0	0	0	0
Ank(5) zf-MYND(1)	0	0	0	1	0	0	0	0	0	0	0	0	0	0
ABC_tran(1) ABC2_membrane(1) PDR_assoc(1) ABC2_membrane(2) NUDIX(1)	0	0	0	1	0	0	0	0	0	0	0	0	0	0
Cupin_4(1) SAP(1)	0	0	0	1	0	0	0	0	0	0	0	0	0	0
Cpn10(1) Ribosomal_S3Ae(1)	0	0	0	1	0	0	0	0	0	0	0	0	0	0
Kelch_1(1) BTB(1)	0	0	0	1	0	0	0	0	0	0	0	0	0	0
BTB(1) BACK(1) Kelch_1(5)	0	0	0	1	0	0	0	0	0	0	0	0	0	0
Acyl_transf_3(1) HPP(1)	0	0	0	1	0	0	0	0	0	0	0	0	0	0
Filamin(8)	0	0	0	1	0	0	0	0	0	0	0	0	0	0
Elong-fact-P_C(1)	0	0	0	1	0	0	0	0	0	0	0	0	0	0
WD40(1) Hist_deacetyl(2)	0	0	0	1	0	0	0	0	0	0	0	0	0	0
Saccharop_dh(1) DUF2036(1)	0	0	0	1	0	0	0	0	0	0	0	0	0	0
Nup84_Nup100(1) WD40(4)	0	0	0	1	0	0	0	0	0	0	0	0	0	0
HIRAN(1) CBF(1)	0	0	0	1	0	0	0	0	0	0	0	0	0	0
Methyltrans_RNA(2) DUF2042(1)	0	0	0	1	0	0	0	0	0	0	0	0	0	0
Ran_BP1(1) TPR_2(2) TPR_1(1)	0	0	0	1	0	0	0	0	0	0	0	0	0	0
WAC_Acf1_DNA_bd(1) PHD(2)	0	0	0	1	0	0	0	0	0	0	0	0	0	0
SART-1(1) zf-MYND(1)	0	0	0	1	0	0	0	0	0	0	0	0	0	0
PHD(1) Helicase_C(1) Fasciclin(1)	0	0	0	1	0	0	0	0	0	0	0	0	0	0
KR(1) PP-binding(2) ketoacyl-synt(1) Ketoacyl-synt_C(1) adh_short(1) PP-binding(2) ketoacyl-synt(1) adh_short(1) PP-binding(2) ketoacyl-synt(1) Ketoacyl-synt_C(1) ADH_N(1) ADH_zinc_N(1) KR(1) PP-binding(1) ketoacyl-synt(1) KR(1) PP-binding(2) ketoacyl-synt(1) Ketoacyl-synt_C(1) KR(1) PP-binding(2) Nucleoporin2(1)	0	0	0	1	0	0	0	0	0	0	0	0	0	0
Mlo(1) DUF21(1) CBS(1)	0	0	0	1	0	0	0	0	0	0	0	0	0	0
Fip1(1) Amino_oxidase(1)	0	0	0	1	0	0	0	0	0	0	0	0	0	0
BCDHK_Adom3(1) HATPase_c(2)	0	0	0	1	0	0	0	0	0	0	0	0	0	0
tRNA-synt_2b(2) HGTP_anticodon(1)	0	0	0	1	0	0	0	0	0	0	0	0	0	0
Collagen(27) Gal_Lectin(1)	0	0	0	1	0	0	0	0	0	0	0	0	0	0
DUF1772(1)	0	0	0	1	0	0	0	0	0	0	0	0	0	0
TMC(1)	0	0	0	1	0	0	0	0	0	0	0	0	0	0
Voltage_CLC(1) CBS(1) JmjC(1)	0	0	0	1	0	0	0	0	0	0	0	0	0	0
Mem_trans(1) MORN(3) SpoU_methylase(1)	0	0	0	1	0	0	0	0	0	0	0	0	0	0
PH(1) FH2(1)	0	0	0	1	0	0	0	0	0	0	0	0	0	0
SNF2_N(1) Helicase_C(1) Pyr_redox(1)	0	0	0	1	0	0	0	0	0	0	0	0	0	0
CTP_transf_1(1) Nucleopor_Nup85(1)	0	0	0	1	0	0	0	0	0	0	0	0	0	0
UCH(1) Ferric_reduct(1) FAD_binding_8(1)	0	0	0	1	0	0	0	0	0	0	0	0	0	0
p450(2) PGAM(1)	0	0	0	1	0	0	0	0	0	0	0	0	0	0
MAD(2)	0	0	0	1	0	0	0	0	0	0	0	0	0	0
Fer2(1) Fer2_2(1) FAD_binding_5(1) Ald_Xan_dh_C(1) Ald_Xan_dh_C2(4)	0	0	0	1	0	0	0	0	0	0	0	0	0	0
tRNA-synt_2d(1) FDX-ACB(1) Amidohydro_1(1)	0	0	0	1	0	0	0	0	0	0	0	0	0	0
PRP3(1) Sec62(1)	0	0	0	1	0	0	0	0	0	0	0	0	0	0
Lipase_3(1) Cupin_2(1) Cupin_1(1)	0	0	0	1	0	0	0	0	0	0	0	0	0	0
Glyco_hydro_2(1) Glyco_hydro_2_C(1)	0	0	0	1	0	0	0	0	0	0	0	0	0	0
DEAD_2(1) Kinesin(1)	0	0	0	1	0	0	0	0	0	0	0	0	0	0
DUF155(1) Pkinase_Tyr(1)	0	0	0	1	0	0	0	0	0	0	0	0	0	0
SSIII(1)	0	0	0	1	0	0	0	0	0	0	0	0	0	0
VPS9(1) SIR2(1)	0	0	0	1	0	0	0	0	0	0	0	0	0	0
CDC27(1) DEAD(1) Helicase_C(1) G-patch(1)	0	0	0	1	0	0	0	0	0	0	0	0	0	0
SNF2_N(1) Helicase_C(1) SLIDE(1)	0	0	0	1	0	0	0	0	0	0	0	0	0	0
Peptidase_S28(1) ABC_tran(1) ABC2_membrane(1)	0	0	0	1	0	0	0	0	0	0	0	0	0	0
SET(1) Mov34(1)	0	0	0	1	0	0	0	0	0	0	0	0	0	0
PPP4R2(1) SurE(1)	0	0	0	1	0	0	0	0	0	0	0	0	0	0
Polyketide_cyc(2) MFS_1(1)	0	0	0	1	0	0	0	0	0	0	0	0	0	0
Kelch_2(1) zf-MYND(1) Cytochrom_B561(1)	0	0	0	1	0	0	0	0	0	0	0	0	0	0
Chlam_PMP(2)	0	0	0	1	0	0	0	0	0	0	0	0	0	0
FBPase(1) Snf7(1) ALAD(1)	0	0	0	1	0	0	0	0	0	0	0	0	0	0
Glycos_transf_2(1) Glyco_hydro_9(1)	0	0	0	1	0	0	0	0	0	0	0	0	0	0
Dynamin_N(1) RmlD_sub_bind(1)	0	0	0	1	0	0	0	0	0	0	0	0	0	0
Tcp11(2)	0	0	0	1	0	0	0	0	0	0	0	0	0	0
ACT(1) Alpha-amylase(1) Alpha-amyl_C2(1) VWA(1)	0	0	0	1	0	0	0	0	0	0	0	0	0	0
ADH_N(1) ADH_zinc_N(1) adh_short(1) PP-binding(1)	0	0	0	1	0	0	0	0	0	0	0	0	0	0
ARID(1) PHD(1)	0	0	0	1	0	0	0	0	0	0	0	0	0	0
RRM_1(1) Ribosomal_S9(1)	0	0	0	1	0	0	0	0	0	0	0	0	0	0
UPF0187(1) Bac_globin(1)	0	0	0	1	0	0	0	0	0	0	0	0	0	0
DUF262(1) DUF1524(1)	0	0	0	1	0	0	0	0	0	0	0	0	0	0
Pyridoxal_deC(2) Cellulase(1)	0	0	0	1	0	0	0	0	0	0	0	0	0	0
Collagen(15)	0	0	0	1	0	0	0	0	0	0	0	0	0	0
CPSase_L_chain(1) CPSase_L_D2(1) Biotin_carb_C(1) Biotin_lipoyl(1) ACC_central(3) Carboxyl_trans(1)	0	0	0	1	0	0	0	0	0	0	0	0	0	0
CorA(1) Mur_ligase(1) Mur_ligase_M(1) Mur_ligase_C(1)	0	0	0	1	0	0	0	0	0	0	0	0	0	0
Agenet(1) WD40(1)	0	0	0	1	0	0	0	0	0	0	0	0	0	0
UbiD(1)	0	0	0	1	0	0	0	0	0	0	0	0	0	0
Ank(1) Pkinase_Tyr(2)	0	0	0	1	0	0	0	0	0	0	0	0	0	0
RRM_1(1) DNA_photolyase(1) FAD_binding_7(1)	0	0	0	1	0	0	0	0	0	0	0	0	0	0
KH_1(1) WW(1)	0	0	0	1	0	0	0	0	0	0	0	0	0	0
WD40(2) RRM_1(1)	0	0	0	1	0	0	0	0	0	0	0	0	0	0
ORMDL(1) Ferrochelatase(1)	0	0	0	1	0	0	0	0	0	0	0	0	0	0
ShK(1) zf-CCHC(1)	0	0	0	1	0	0	0	0	0	0	0	0	0	0
Glyco_hydro_2_N(1) Glyco_hydro_2_C(1)	0	0	0	1	0	0	0	0	0	0	0	0	0	0
CSD(3)	0	0	0	1	0	0	0	0	0	0	0	0	0	0
Rubis-subs-bind(1) ResB(1)	0	0	0	1	0	0	0	0	0	0	0	0	0	0
Peptidase_M75(2) zf-MYND(1)	0	0	0	1	0	0	0	0	0	0	0	0	0	0
Glyco_hydro_2(1)	0	0	0	1	0	0	0	0	0	0	0	0	0	0
Glyco_hydro_28(1) Ribosomal_S18(1)	0	0	0	1	0	0	0	0	0	0	0	0	0	0
PPR(5) Acyl-CoA_dh_M(1) Acyl-CoA_dh_1(1) ACOX(1)	0	0	0	1	0	0	0	0	0	0	0	0	0	0
Acetyltransf_1(1) ThiF(1) UBA_e1_thiolCys(1) UBACT(1) Y_phosphatase2(1)	0	0	0	1	0	0	0	0	0	0	0	0	0	0
DDT(1) PHD(3) Bromodomain(3)	0	0	0	1	0	0	0	0	0	0	0	0	0	0
SH3_2(1) SH3_1(1)	0	0	0	1	0	0	0	0	0	0	0	0	0	0
Pkinase(1) WD40(1)	0	0	0	1	0	0	0	0	0	0	0	0	0	0
TPR_1(3) TPR_2(1) TPR_1(5)	0	0	0	1	0	0	0	0	0	0	0	0	0	0
RRM_1(1) PWI(1) Acyl-CoA_dh_M(1) ACOX(1)	0	0	0	1	0	0	0	0	0	0	0	0	0	0
Ank(1) Bromodomain(1) DnaJ(1)	0	0	0	1	0	0	0	0	0	0	0	0	0	0
AAA_5(9)	0	0	0	1	0	0	0	0	0	0	0	0	0	0
Piwi(1) DUF1785(1)	0	0	0	1	0	0	0	0	0	0	0	0	0	0
TSP_1(2) EGF_2(1) Laminin_EGF(1)	0	0	0	1	0	0	0	0	0	0	0	0	0	0
DUF1681(1) HPP(1)	0	0	0	1	0	0	0	0	0	0	0	0	0	0
Pyridox_oxidase(1) FAD_binding_6(1) NAD_binding_1(1)	0	0	0	1	0	0	0	0	0	0	0	0	0	0
IF-2B(1) APH(1) Response_reg(1) CCT(1)	0	0	0	1	0	0	0	0	0	0	0	0	0	0
Glucosamine_iso(1) PIG-L(1)	0	0	0	1	0	0	0	0	0	0	0	0	0	0
ATP-grasp_3(1)	0	0	0	1	0	0	0	0	0	0	0	0	0	0
Aldo_ket_red(1) CPSase_L_chain(1) CPSase_L_D2(1) Biotin_carb_C(1) AHS2(1) AHS1(1) Biotin_lipoyl(1)	0	0	0	1	0	0	0	0	0	0	0	0	0	0
FBA(1)	0	0	0	1	0	0	0	0	0	0	0	0	0	0
Peptidase_C78(1) ZZ(1)	0	0	0	1	0	0	0	0	0	0	0	0	0	0
Asparaginase_2(2) NmrA(1)	0	0	0	1	0	0	0	0	0	0	0	0	0	0
UCH(1) Cu-oxidase_2(1) Cu-oxidase_3(1)	0	0	0	1	0	0	0	0	0	0	0	0	0	0
LMBR1(1) SKG6(1)	0	0	0	1	0	0	0	0	0	0	0	0	0	0
LACT(2)	0	0	0	1	0	0	0	0	0	0	0	0	0	0
PC4(4)	0	0	0	1	0	0	0	0	0	0	0	0	0	0
Peptidase_S9_N(2) Peptidase_S9(1)	0	0	0	1	0	0	0	0	0	0	0	0	0	0
Methyltransf_3(1) adh_short(1)	0	0	0	1	0	0	0	0	0	0	0	0	0	0
PAS_4(1) PAS(1) HisKA(1) HATPase_c(1) Response_reg(1)	0	0	0	1	0	0	0	0	0	0	0	0	0	0
U-box(1) Rhomboid(1)	0	0	0	1	0	0	0	0	0	0	0	0	0	0
Cellulase(1) ShK(1)	0	0	0	1	0	0	0	0	0	0	0	0	0	0
Phage_lysozyme(1)	0	0	0	1	0	0	0	0	0	0	0	0	0	0
MIF4G_like_2(1)	0	0	0	1	0	0	0	0	0	0	0	0	0	0
DM13(1)	0	0	0	1	0	0	0	0	0	0	0	0	0	0
Dala_Dala_lig_N(1)	0	0	0	1	0	0	0	0	0	0	0	0	0	0
CS(1) DUF382(1) PSP(1)	0	0	0	1	0	0	0	0	0	0	0	0	0	0
Thioredoxin(1) Glutaredoxin(1)	0	0	0	1	0	0	0	0	0	0	0	0	0	0
C2(1) U-box(1)	0	0	0	1	0	0	0	0	0	0	0	0	0	0
Kelch_1(1) zf-MYND(1)	0	0	0	1	0	0	0	0	0	0	0	0	0	0
RNase_PH(1) RNase_PH_C(1) PNPase(1) RNase_PH(1) RNase_PH_C(1) KH_1(1) S1(4)	0	0	0	1	0	0	0	0	0	0	0	0	0	0
TFIIE_alpha(1) Pkinase(1)	0	0	0	1	0	0	0	0	0	0	0	0	0	0
IKI3(5)	0	0	0	1	0	0	0	0	0	0	0	0	0	0
FAD_binding_2(1) GMC_oxred_N(2) GMC_oxred_C(1)	0	0	0	1	0	0	0	0	0	0	0	0	0	0
Lipase_3(1) p450(2)	0	0	0	1	0	0	0	0	0	0	0	0	0	0
FAD_binding_7(2)	0	0	0	1	0	0	0	0	0	0	0	0	0	0
TBP-binding(1) Bromodomain(1) zf-CW(1)	0	0	0	1	0	0	0	0	0	0	0	0	0	0
Ank(1) LMBR1(1)	0	0	0	1	0	0	0	0	0	0	0	0	0	0
ketoacyl-synt(1) Ketoacyl-synt_C(1) Acyl_transf_1(1) Methyltransf_12(1) ADH_zinc_N(1) KR(1) adh_short(1)	0	0	0	1	0	0	0	0	0	0	0	0	0	0
DUF564(1) AMP-binding(1) PP-binding(1) NAD_binding_4(1)	0	0	0	1	0	0	0	0	0	0	0	0	0	0
TGT(1) zf-RanBP(3)	0	0	0	1	0	0	0	0	0	0	0	0	0	0
Cytochrom_B559(1) Cytochrom_B559a(1) Cytochrom_B559(1)	0	0	0	1	0	0	0	0	0	0	0	0	0	0
FAD_binding_4(1) GST_C(1) tRNA_bind(1)	0	0	0	1	0	0	0	0	0	0	0	0	0	0
MyTH4(2) FERM_N(1) FERM_M(1) Kinesin(1)	0	0	0	1	0	0	0	0	0	0	0	0	0	0
F-box(1) LRR_1(1)	0	0	0	1	0	0	0	0	0	0	0	0	0	0
PH(1) DUF946(2)	0	0	0	1	0	0	0	0	0	0	0	0	0	0
Dor1(1) MscL(1)	0	0	0	1	0	0	0	0	0	0	0	0	0	0
YDG_SRA(1) SET(1)	0	0	0	1	0	0	0	0	0	0	0	0	0	0
Methyltransf_11(1) Flavokinase(1)	0	0	0	1	0	0	0	0	0	0	0	0	0	0
Glyco_hydro_14(1) DJ-1_PfpI(1)	0	0	0	1	0	0	0	0	0	0	0	0	0	0
DUF541(1)	0	0	0	1	0	0	0	0	0	0	0	0	0	0
PPR(4) Cyclin_C(1)	0	0	0	1	0	0	0	0	0	0	0	0	0	0
Pyridox_oxidase(1) NAD_binding_1(1)	0	0	0	1	0	0	0	0	0	0	0	0	0	0
SET(1) GFO_IDH_MocA(1) GFO_IDH_MocA_C(1)	0	0	0	1	0	0	0	0	0	0	0	0	0	0
Gelsolin(2)	0	0	0	1	0	0	0	0	0	0	0	0	0	0
FAST_1(2) RAP(1)	0	0	0	1	0	0	0	0	0	0	0	0	0	0
tRNA-synt_1e(1) DALR_2(1)	0	0	0	1	0	0	0	0	0	0	0	0	0	0
ABC_ATPase(1)	0	0	0	1	0	0	0	0	0	0	0	0	0	0
Chromate_transp(1)	0	0	0	1	0	0	0	0	0	0	0	0	0	0
RecO(1)	0	0	0	1	0	0	0	0	0	0	0	0	0	0
Fer2_2(1) FAD_binding_5(2) CO_deh_flav_C(1) Ald_Xan_dh_C(1) Ald_Xan_dh_C2(3)	0	0	0	1	0	0	0	0	0	0	0	0	0	0
TAF8_C(1)	0	0	0	1	0	0	0	0	0	0	0	0	0	0
GST_N(1) EGF_2(1) Exostosin(1)	0	0	0	1	0	0	0	0	0	0	0	0	0	0
KR(1) Thioesterase(2)	0	0	0	1	0	0	0	0	0	0	0	0	0	0
Hydrolase(1) AhpC-TSA(1) NHL(4)	0	0	0	1	0	0	0	0	0	0	0	0	0	0
CUB(1)	0	0	0	1	0	0	0	0	0	0	0	0	0	0
efhand(4) Mito_carr(3)	0	0	0	1	0	0	0	0	0	0	0	0	0	0
Miro(1) EF_assoc_2(1) Miro(1)	0	0	0	1	0	0	0	0	0	0	0	0	0	0
SET(1) Cast(1)	0	0	0	1	0	0	0	0	0	0	0	0	0	0
DUF1989(1)	0	0	0	1	0	0	0	0	0	0	0	0	0	0
Copine(1) U-box(1)	0	0	0	1	0	0	0	0	0	0	0	0	0	0
Uso1_p115_C(1) Amino_oxidase(1)	0	0	0	1	0	0	0	0	0	0	0	0	0	0
WD40(4) PFU(1) PUL(1)	0	0	0	1	0	0	0	0	0	0	0	0	0	0
SAP(1) zf-CCHC(1) DEAD(1) Helicase_C(1)	0	0	0	1	0	0	0	0	0	0	0	0	0	0
Glyco_transf_15(1)	0	0	0	1	0	0	0	0	0	0	0	0	0	0
Fapy_DNA_glyco(1) H2TH(1) SAP(1)	0	0	0	1	0	0	0	0	0	0	0	0	0	0
Cu2_monooxygen(1) Cu2_monoox_C(1) NHL(3)	0	0	0	1	0	0	0	0	0	0	0	0	0	0
Sigma70_r3(1)	0	0	0	1	0	0	0	0	0	0	0	0	0	0
DUF2450(1) DUF2451(1) MORN(6)	0	0	0	1	0	0	0	0	0	0	0	0	0	0
ketoacyl-synt(2) Ketoacyl-synt_C(1) Methyltransf_12(1)	0	0	0	1	0	0	0	0	0	0	0	0	0	0
AMP-binding(1) PP-binding(1) NAD_binding_4(1)	0	0	0	1	0	0	0	0	0	0	0	0	0	0
BACK(1) F5_F8_type_C(1)	0	0	0	1	0	0	0	0	0	0	0	0	0	0
WD40(8) Utp12(1)	0	0	0	1	0	0	0	0	0	0	0	0	0	0
Helicase_C(1) PHD(1)	0	0	0	1	0	0	0	0	0	0	0	0	0	0
TGS(1) tRNA_SAD(1) tRNA-synt_2b(1) HGTP_anticodon(1) AOX(1)	0	0	0	1	0	0	0	0	0	0	0	0	0	0
LETM1(1) efhand(1)	0	0	0	1	0	0	0	0	0	0	0	0	0	0
Supt5(1) KOW(1)	0	0	0	1	0	0	0	0	0	0	0	0	0	0
MFS_1(1) Cation_ATPase_N(1) E1-E2_ATPase(1) Hydrolase(1) Cation_ATPase_C(1)	0	0	0	1	0	0	0	0	0	0	0	0	0	0
RCC1(1) HECT(1)	0	0	0	1	0	0	0	0	0	0	0	0	0	0
Helicase_C(1) HA2(1) HrpB_C(1) SNARE(1)	0	0	0	1	0	0	0	0	0	0	0	0	0	0
TPR_1(2) TPR_2(1) TPR_1(4) TPR_2(1) TPR_1(2)	0	0	0	1	0	0	0	0	0	0	0	0	0	0
NUDIX-like(1) NUDIX(1) Ocnus(1)	0	0	0	1	0	0	0	0	0	0	0	0	0	0
PAP_fibrillin(1) NAPRTase(1)	0	0	0	1	0	0	0	0	0	0	0	0	0	0
Metallophos(1) Prefoldin_2(1)	0	0	0	1	0	0	0	0	0	0	0	0	0	0
DUF285(1)	0	1	5	0	0	0	0	0	0	0	0	0	0	0
DUF285(2)	0	3	3	0	0	0	0	0	0	0	0	0	0	0
DUF285(4)	0	0	3	0	0	0	0	0	0	0	0	0	0	0
Reprolysin(1) Disintegrin(1)	0	0	3	0	0	0	0	0	0	0	0	0	0	0
TIG(1)	0	4	2	0	0	0	0	0	0	0	0	0	0	0
FAD_binding_2(1) Cyt-b5(1)	0	2	2	0	0	0	0	0	0	0	0	0	0	0
ABM(2)	0	2	2	0	0	0	0	0	0	0	0	0	0	0
UPF0126(2)	0	1	2	0	0	0	0	0	0	0	0	0	0	0
FKBP_N(1) FKBP_C(1)	0	1	2	0	0	0	0	0	0	0	0	0	0	0
TIG(2)	0	1	2	0	0	0	0	0	0	0	0	0	0	0
TIG(5)	0	1	2	0	0	0	0	0	0	0	0	0	0	0
Transposase_35(1)	9	0	2	0	0	0	0	0	0	0	0	0	0	0
NO_synthase(1)	0	0	2	0	0	0	0	0	0	0	0	0	0	0
Helicase_C(1) YqaJ(1)	0	0	2	0	0	0	0	0	0	0	0	0	0	0
Peptidase_C48(1) MULE(1)	0	0	2	0	0	0	0	0	0	0	0	0	0	0
DUF395(2)	2	3	1	0	0	0	0	0	0	0	0	0	0	0
DUF285(3)	0	3	1	0	0	0	0	0	0	0	0	0	0	0
DHHA2(1)	0	2	1	0	0	0	0	0	0	0	0	0	0	0
DUF501(1)	0	2	1	0	0	0	0	0	0	0	0	0	0	0
Kringle(1)	0	2	1	0	0	0	0	0	0	0	0	0	0	0
DUF1823(1)	0	2	1	0	0	0	0	0	0	0	0	0	0	0
DUF913(1) UBA(1)	0	2	1	0	0	0	0	0	0	0	0	0	0	0
Fe-ADH(1)	2	1	1	0	0	0	0	0	0	0	0	0	0	0
DUF1650(1)	1	1	1	0	0	0	0	0	0	0	0	0	0	0
DUF323(1)	0	1	1	0	0	0	0	0	0	0	0	0	0	0
PC_rep(2)	0	1	1	0	0	0	0	0	0	0	0	0	0	0
Na_H_antiport_1(1)	0	1	1	0	0	0	0	0	0	0	0	0	0	0
Aconitase_2_N(1) Aconitase(1)	0	1	1	0	0	0	0	0	0	0	0	0	0	0
MA3(2)	0	1	1	0	0	0	0	0	0	0	0	0	0	0
Tex_N(1) S1(1)	0	1	1	0	0	0	0	0	0	0	0	0	0	0
SAP(1) KH_1(2) WW(1)	0	1	1	0	0	0	0	0	0	0	0	0	0	0
AAA(1) RFC1(1)	0	1	1	0	0	0	0	0	0	0	0	0	0	0
DUF328(1)	0	1	1	0	0	0	0	0	0	0	0	0	0	0
Metallophos(1) 5_nucleotid_C(1) efhand(1)	0	1	1	0	0	0	0	0	0	0	0	0	0	0
Lycopene_cycl(1) GLF(1)	0	1	1	0	0	0	0	0	0	0	0	0	0	0
DUF389(1)	0	1	1	0	0	0	0	0	0	0	0	0	0	0
GATA(1) Bromodomain(2)	0	1	1	0	0	0	0	0	0	0	0	0	0	0
TIG(1) He_PIG(1)	0	1	1	0	0	0	0	0	0	0	0	0	0	0
KH_1(2) WW(1)	0	1	1	0	0	0	0	0	0	0	0	0	0	0
E3_binding(1) 2-oxoacid_dh(1)	0	1	1	0	0	0	0	0	0	0	0	0	0	0
WD40(9) Utp13(1)	0	1	1	0	0	0	0	0	0	0	0	0	0	0
DNA_ligase_aden(1) DNA_ligase_OB(1) BRCT(1)	0	1	1	0	0	0	0	0	0	0	0	0	0	0
MyTH4(1) FERM_M(1) Kinesin(1)	0	1	1	0	0	0	0	0	0	0	0	0	0	0
Cyt-b5(1) Acyl-CoA_dh_N(1) Acyl-CoA_dh_M(1) Acyl-CoA_dh_1(1)	0	1	1	0	0	0	0	0	0	0	0	0	0	0
ROK(1)	0	1	1	0	0	0	0	0	0	0	0	0	0	0
CDC37_N(1) CDC37_M(1) CDC37_C(1)	0	1	1	0	0	0	0	0	0	0	0	0	0	0
DUF2214(1)	0	1	1	0	0	0	0	0	0	0	0	0	0	0
PDZ(1) FKBP_C(1)	0	1	1	0	0	0	0	0	0	0	0	0	0	0
zf-C2H2(1) RWD(1)	0	1	1	0	0	0	0	0	0	0	0	0	0	0
LVIVD(1)	0	1	1	0	0	0	0	0	0	0	0	0	0	0
zf-GRF(1) Peptidase_C2(1)	0	1	1	0	0	0	0	0	0	0	0	0	0	0
Ribonuclease_P(1)	0	1	1	0	0	0	0	0	0	0	0	0	0	0
cNMP_binding(3) Patatin(1)	0	1	1	0	0	0	0	0	0	0	0	0	0	0
CybS(1)	0	1	1	0	0	0	0	0	0	0	0	0	0	0
DUF2465(1)	0	1	1	0	0	0	0	0	0	0	0	0	0	0
Galactosyl_T_2(1)	0	1	1	0	0	0	0	0	0	0	0	0	0	0
DUF938(1)	0	1	1	0	0	0	0	0	0	0	0	0	0	0
P2X_receptor(1)	0	1	1	0	0	0	0	0	0	0	0	0	0	0
ubiquitin(1) ZZ(1)	0	1	1	0	0	0	0	0	0	0	0	0	0	0
Ank(2) Hist_deacetyl(1)	0	1	1	0	0	0	0	0	0	0	0	0	0	0
GpcrRhopsn4(1)	0	1	1	0	0	0	0	0	0	0	0	0	0	0
Ion_trans(1) Ion_trans_2(1)	0	1	1	0	0	0	0	0	0	0	0	0	0	0
HopJ(1)	0	1	1	0	0	0	0	0	0	0	0	0	0	0
FHA(1) PHD(1)	0	1	1	0	0	0	0	0	0	0	0	0	0	0
zf-4CXXC_R1(1) Chromo(1)	0	1	1	0	0	0	0	0	0	0	0	0	0	0
zf-MYND(1) CS(1)	0	1	1	0	0	0	0	0	0	0	0	0	0	0
CDC48_N(1) AAA(1)	0	1	1	0	0	0	0	0	0	0	0	0	0	0
Response_reg(1) zf-Dof(1)	0	1	1	0	0	0	0	0	0	0	0	0	0	0
Kringle(1) Pkinase(1)	0	1	1	0	0	0	0	0	0	0	0	0	0	0
DUF1415(1)	0	1	1	0	0	0	0	0	0	0	0	0	0	0
CBM_1(2)	0	1	1	0	0	0	0	0	0	0	0	0	0	0
ParBc_2(1)	0	1	1	0	0	0	0	0	0	0	0	0	0	0
INSIG(1)	0	1	1	0	0	0	0	0	0	0	0	0	0	0
F-box(1) SNF2_N(1) Helicase_C(1)	0	1	1	0	0	0	0	0	0	0	0	0	0	0
Josephin(1) UBX(1)	0	1	1	0	0	0	0	0	0	0	0	0	0	0
PD40(1) Peptidase_S41(1)	0	1	1	0	0	0	0	0	0	0	0	0	0	0
TBC(1) PX(1)	0	1	1	0	0	0	0	0	0	0	0	0	0	0
zf-C3HC4(1) SAP(1)	0	1	1	0	0	0	0	0	0	0	0	0	0	0
NIPSNAP(2)	0	1	1	0	0	0	0	0	0	0	0	0	0	0
FAD_binding_2(1) Amino_oxidase(1)	0	1	1	0	0	0	0	0	0	0	0	0	0	0
DUF718(1)	0	1	1	0	0	0	0	0	0	0	0	0	0	0
UDPG_MGDP_dh_N(1) UDPG_MGDP_dh(1)	0	1	1	0	0	0	0	0	0	0	0	0	0	0
zf-C2H2(1) Ribonuc_L-PSP(1)	0	1	1	0	0	0	0	0	0	0	0	0	0	0
NmrA(1) DUF1731(1)	1	0	1	0	0	0	0	0	0	0	0	0	0	0
FKBP_C(2) TPR_2(1)	1	0	1	0	0	0	0	0	0	0	0	0	0	0
Ank(13)	1	0	1	0	0	0	0	0	0	0	0	0	0	0
Ribosomal_L25p(1)	0	0	1	0	0	0	0	0	0	0	0	0	0	0
RimK(1) Acid_phosphat_A(1)	0	0	1	0	0	0	0	0	0	0	0	0	0	0
AAA(1) Cdc6_C(1)	0	0	1	0	0	0	0	0	0	0	0	0	0	0
DENN(1) WD40(3)	0	0	1	0	0	0	0	0	0	0	0	0	0	0
KH_1(1) zf-RanBP(1)	0	0	1	0	0	0	0	0	0	0	0	0	0	0
TPR_1(2) TPR_2(1) TPR_1(4)	0	0	1	0	0	0	0	0	0	0	0	0	0	0
Asp_Arg_Hydrox(1)	0	0	1	0	0	0	0	0	0	0	0	0	0	0
Pkinase(1) POLO_box(1)	0	0	1	0	0	0	0	0	0	0	0	0	0	0
BRCT(2) PB1(1)	0	0	1	0	0	0	0	0	0	0	0	0	0	0
Flavodoxin_1(2) FAD_binding_1(1) NAD_binding_1(1)	0	0	1	0	0	0	0	0	0	0	0	0	0	0
WD40(1) Bromodomain(1)	0	0	1	0	0	0	0	0	0	0	0	0	0	0
PPR(3) Methyltransf_4(2)	0	0	1	0	0	0	0	0	0	0	0	0	0	0
C2(5)	0	0	1	0	0	0	0	0	0	0	0	0	0	0
Biotin_lipoyl(1) Transket_pyr(1) Transketolase_C(1)	0	0	1	0	0	0	0	0	0	0	0	0	0	0
EGF_2(1) LIM(1)	0	0	1	0	0	0	0	0	0	0	0	0	0	0
Ank(2) 3_5_exonuc(1) zf-C3HC4(1)	0	0	1	0	0	0	0	0	0	0	0	0	0	0
Annexin(5)	0	0	1	0	0	0	0	0	0	0	0	0	0	0
zf-TRAF(1) BRCT(3) UPF0029(1)	0	0	1	0	0	0	0	0	0	0	0	0	0	0
SH3BP5(1)	0	0	1	0	0	0	0	0	0	0	0	0	0	0
PC4(2)	0	0	1	0	0	0	0	0	0	0	0	0	0	0
DnaJ(1) CS(1)	0	0	1	0	0	0	0	0	0	0	0	0	0	0
PRO8NT(1) PROCN(1) RRM_4(1) U5_2-snRNA_bdg(1) U6-snRNA_bdg(1) PROCT(1)	0	0	1	0	0	0	0	0	0	0	0	0	0	0
zf-C3HC4(1) DUF789(1)	0	0	1	0	0	0	0	0	0	0	0	0	0	0
PHD(1) zf-C3HC4(1)	0	0	1	0	0	0	0	0	0	0	0	0	0	0
MFS_1(1) Diphthamide_syn(1)	0	0	1	0	0	0	0	0	0	0	0	0	0	0
Pet191_N(1) Acetyltransf_1(1)	0	0	1	0	0	0	0	0	0	0	0	0	0	0
LisH(1) TFIID_90kDa(1) WD40(5)	0	0	1	0	0	0	0	0	0	0	0	0	0	0
COG7(2)	0	0	1	0	0	0	0	0	0	0	0	0	0	0
RnaseH(1) Exonuc_X-T(1)	0	0	1	0	0	0	0	0	0	0	0	0	0	0
zf-CCHC(5)	0	0	1	0	0	0	0	0	0	0	0	0	0	0
Chorismate_bind(1) TPP_enzyme_N(1) MR_MLE(1) Abhydrolase_1(1)	0	0	1	0	0	0	0	0	0	0	0	0	0	0
MBOAT(1) DUF2389(1)	0	0	1	0	0	0	0	0	0	0	0	0	0	0
DUF901(1) 3_5_exonuc(1)	0	0	1	0	0	0	0	0	0	0	0	0	0	0
Fer2(1) NADH-G_4Fe-4S_3(1) Molybdopterin(1)	0	0	1	0	0	0	0	0	0	0	0	0	0	0
Shugoshin_C(2)	0	0	1	0	0	0	0	0	0	0	0	0	0	0
BSD(1) Thioredoxin(1)	0	0	1	0	0	0	0	0	0	0	0	0	0	0
DUF21(1) cNMP_binding(1)	0	0	1	0	0	0	0	0	0	0	0	0	0	0
RNA_pol_L(1) Frag1(1)	0	0	1	0	0	0	0	0	0	0	0	0	0	0
DUF633(1)	0	0	1	0	0	0	0	0	0	0	0	0	0	0
3_5_exonuc(1) DUF924(1) ATP_bind_3(1)	0	0	1	0	0	0	0	0	0	0	0	0	0	0
Methyltransf_16(1) PhyH(1)	0	0	1	0	0	0	0	0	0	0	0	0	0	0
ArfGap(1) Ank(1)	0	0	1	0	0	0	0	0	0	0	0	0	0	0
Mito_carr(3) cNMP_binding(1)	0	0	1	0	0	0	0	0	0	0	0	0	0	0
GCC2_GCC3(4)	0	0	1	0	0	0	0	0	0	0	0	0	0	0
Radical_SAM(1) TRAM(1)	0	0	1	0	0	0	0	0	0	0	0	0	0	0
HELP(1) WD40(4)	0	0	1	0	0	0	0	0	0	0	0	0	0	0
Sulfate_transp(1) PGAM(1)	0	0	1	0	0	0	0	0	0	0	0	0	0	0
WD40(4) zf-C3HC4(1)	0	0	1	0	0	0	0	0	0	0	0	0	0	0
Ank(3) TPR_1(2)	0	0	1	0	0	0	0	0	0	0	0	0	0	0
Glyco_transf_64(1) Glycos_transf_1(1)	0	0	1	0	0	0	0	0	0	0	0	0	0	0
WD40(2) DEAD(1) Helicase_C(1)	0	0	1	0	0	0	0	0	0	0	0	0	0	0
HATPase_c(1) MutL_C(1) SAP(1) Suf(1)	0	0	1	0	0	0	0	0	0	0	0	0	0	0
FAD_binding_2(1) DAO(1)	0	0	1	0	0	0	0	0	0	0	0	0	0	0
MVIN(1) MatE(1)	0	0	1	0	0	0	0	0	0	0	0	0	0	0
CBFD_NFYB_HMF(1) TPT(1)	0	0	1	0	0	0	0	0	0	0	0	0	0	0
RNA_pol_Rpb1_1(2) RNA_pol_Rpb1_2(1) RNA_pol_Rpb1_3(1) RNA_pol_Rpb1_4(1) RNA_pol_Rpb1_5(1) RNA_pol_Rpb1_6(1) RNA_pol_Rpb1_7(1)	0	0	1	0	0	0	0	0	0	0	0	0	0	0
PP-binding(2)	0	0	1	0	0	0	0	0	0	0	0	0	0	0
RRM_1(1) CwfJ_C_1(1) CwfJ_C_2(1) KH_1(1)	0	0	1	0	0	0	0	0	0	0	0	0	0	0
Ribosomal_L2(1) Ribosomal_L2_C(2)	0	0	1	0	0	0	0	0	0	0	0	0	0	0
MoaE(1) HMA(1)	0	0	1	0	0	0	0	0	0	0	0	0	0	0
Ank(4) DnaJ(1)	0	0	1	0	0	0	0	0	0	0	0	0	0	0
NHL(2) TIG(1)	0	0	1	0	0	0	0	0	0	0	0	0	0	0
PHD(2) JmjC(1) zf-C5HC2(1) PLU-1(1) PHD(2)	0	0	1	0	0	0	0	0	0	0	0	0	0	0
ThiF(1) UBA_e1_thiolCys(1) UBACT(1) UBA_e1_C(1)	0	0	1	0	0	0	0	0	0	0	0	0	0	0
PPR(2) Methyltransf_4(1)	0	0	1	0	0	0	0	0	0	0	0	0	0	0
MFS_1(1) DUF1421(1)	0	0	1	0	0	0	0	0	0	0	0	0	0	0
Nup84_Nup100(3)	0	0	1	0	0	0	0	0	0	0	0	0	0	0
Peptidase_A17(1)	0	0	1	0	0	0	0	0	0	0	0	0	0	0
Filamin(5) Peptidase_S10(1) Filamin(5) MgtE_N(1) Filamin(4)	0	0	1	0	0	0	0	0	0	0	0	0	0	0
Hydrolase(1) HEAT(3)	0	0	1	0	0	0	0	0	0	0	0	0	0	0
PLAT(1) SpoIIE(1)	0	0	1	0	0	0	0	0	0	0	0	0	0	0
KR(1) PP-binding(1) ketoacyl-synt(1) Ketoacyl-synt_C(1)	0	0	1	0	0	0	0	0	0	0	0	0	0	0
cNMP_binding(1) Patatin(1) PseudoU_synth_2(1)	0	0	1	0	0	0	0	0	0	0	0	0	0	0
PhoH(1)	0	0	1	0	0	0	0	0	0	0	0	0	0	0
FtsH_ext(1) AAA(1) Peptidase_M41(2)	0	0	1	0	0	0	0	0	0	0	0	0	0	0
WD40(2) Ank(2) Ion_trans(1)	0	0	1	0	0	0	0	0	0	0	0	0	0	0
SWIRM(1) ZZ(1) Myb_DNA-binding(1) DSBA(1)	0	0	1	0	0	0	0	0	0	0	0	0	0	0
DUF1330(1)	0	0	1	0	0	0	0	0	0	0	0	0	0	0
TPR_1(1) MMR_HSR1(1)	0	0	1	0	0	0	0	0	0	0	0	0	0	0
Kringle(1) TSP_1(1)	0	0	1	0	0	0	0	0	0	0	0	0	0	0
TPR_2(1) efhand(2)	0	0	1	0	0	0	0	0	0	0	0	0	0	0
HATPase_c(1) Peptidase_M41(1)	0	0	1	0	0	0	0	0	0	0	0	0	0	0
PHD(1) Myb_DNA-binding(1)	0	0	1	0	0	0	0	0	0	0	0	0	0	0
Seryl_tRNA_N(1) tRNA-synt_2b(1) GST_C(1)	0	0	1	0	0	0	0	0	0	0	0	0	0	0
EGF_2(3)	0	0	1	0	0	0	0	0	0	0	0	0	0	0
Aminotran_3(3)	0	0	1	0	0	0	0	0	0	0	0	0	0	0
R3H(1) Helicase_C(1) HA2(1)	0	0	1	0	0	0	0	0	0	0	0	0	0	0
Inositol_P(1) APH(1)	0	0	1	0	0	0	0	0	0	0	0	0	0	0
ACBP(1) Kelch_1(3)	0	0	1	0	0	0	0	0	0	0	0	0	0	0
CPSF_A(1) GST_N(1) GST_C(1)	0	0	1	0	0	0	0	0	0	0	0	0	0	0
zf-C3HC4(1) SNF2_N(1) Helicase_C(1) HNH(1)	0	0	1	0	0	0	0	0	0	0	0	0	0	0
Ion_trans(1) cNMP_binding(1) Ank(1)	0	0	1	0	0	0	0	0	0	0	0	0	0	0
Mqo(1)	0	0	1	0	0	0	0	0	0	0	0	0	0	0
fn2(1)	0	0	1	0	0	0	0	0	0	0	0	0	0	0
PfkB(1) TPR_1(1)	0	0	1	0	0	0	0	0	0	0	0	0	0	0
HC2(1)	0	0	1	0	0	0	0	0	0	0	0	0	0	0
AA_kinase(1) ACT(2) Homoserine_dh(1)	0	0	1	0	0	0	0	0	0	0	0	0	0	0
efhand(1) Thioredoxin(1)	0	0	1	0	0	0	0	0	0	0	0	0	0	0
PNP_UDP_1(2)	0	0	1	0	0	0	0	0	0	0	0	0	0	0
DNA_methylase(1) SNF2_N(1) Helicase_C(1)	0	0	1	0	0	0	0	0	0	0	0	0	0	0
DUF946(3)	0	0	1	0	0	0	0	0	0	0	0	0	0	0
adh_short(1) PP-binding(1) ketoacyl-synt(2) Ketoacyl-synt_C(1) PP-binding(1) Condensation(1) ketoacyl-synt(1) Ketoacyl-synt_C(1) KR(1) PP-binding(1) ketoacyl-synt(1) Ketoacyl-synt_C(1)	0	0	1	0	0	0	0	0	0	0	0	0	0	0
RCC1(3) DZC(1)	0	0	1	0	0	0	0	0	0	0	0	0	0	0
Notch(1)	0	0	1	0	0	0	0	0	0	0	0	0	0	0
Chromo(2)	0	0	1	0	0	0	0	0	0	0	0	0	0	0
PP2C(1) Pkinase(2)	0	0	1	0	0	0	0	0	0	0	0	0	0	0
NCD3G(1)	0	0	1	0	0	0	0	0	0	0	0	0	0	0
DUF2196(1)	0	0	1	0	0	0	0	0	0	0	0	0	0	0
CH(1) IQ(4)	0	0	1	0	0	0	0	0	0	0	0	0	0	0
Hydrolase(1) TatD_DNase(1)	0	0	1	0	0	0	0	0	0	0	0	0	0	0
Rad4(1) BHD_1(1) BHD_2(1) BHD_3(1) Rhodanese(1)	0	0	1	0	0	0	0	0	0	0	0	0	0	0
DEAD(1) Helicase_C(1) zf-CCHC(2)	0	0	1	0	0	0	0	0	0	0	0	0	0	0
MORN(10)	0	0	1	0	0	0	0	0	0	0	0	0	0	0
Peptidase_M66(1)	0	0	1	0	0	0	0	0	0	0	0	0	0	0
EGF_2(1) Kringle(1) Somatomedin_B(1) Ion_trans(1) AMP-binding(1) Ank(1)	0	0	1	0	0	0	0	0	0	0	0	0	0	0
Ank(7) PfkB(1)	0	0	1	0	0	0	0	0	0	0	0	0	0	0
CSD(2)	0	0	1	0	0	0	0	0	0	0	0	0	0	0
HA(4)	0	0	1	0	0	0	0	0	0	0	0	0	0	0
Pyr_redox_2(1) GIDA(1)	0	0	1	0	0	0	0	0	0	0	0	0	0	0
UPF0052(2)	0	0	1	0	0	0	0	0	0	0	0	0	0	0
FlbT(1) efhand(1) DUF946(1)	0	0	1	0	0	0	0	0	0	0	0	0	0	0
PX(1) Vps5(1) WH2(1)	0	0	1	0	0	0	0	0	0	0	0	0	0	0
PfkB(2) AP_endonuc_2(1)	0	0	1	0	0	0	0	0	0	0	0	0	0	0
APH(1) Mito_carr(1)	0	0	1	0	0	0	0	0	0	0	0	0	0	0
AMP-binding(1) PP-binding(1) Ank(4)	0	0	1	0	0	0	0	0	0	0	0	0	0	0
MoeA_N(1) MoCF_biosynth(1) MoeA_C(1) GHMP_kinases_N(1) GHMP_kinases_C(1)	0	0	1	0	0	0	0	0	0	0	0	0	0	0
PBP_dimer(1)	0	0	1	0	0	0	0	0	0	0	0	0	0	0
TPR_1(7) TPR_2(1)	0	0	1	0	0	0	0	0	0	0	0	0	0	0
KR(1)	0	0	1	0	0	0	0	0	0	0	0	0	0	0
RelA_SpoT(1) efhand(1) TPR_2(1)	0	0	1	0	0	0	0	0	0	0	0	0	0	0
CPSase_L_chain(1) CPSase_L_D2(2) Biotin_carb_C(1) Biotin_lipoyl(1) ACC_central(2) Carboxyl_trans(1)	0	0	1	0	0	0	0	0	0	0	0	0	0	0
HEAT_PBS(1) LBR_tudor(1)	0	0	1	0	0	0	0	0	0	0	0	0	0	0
DUF285(11)	0	0	1	0	0	0	0	0	0	0	0	0	0	0
DAO(1) GLF(1)	0	0	1	0	0	0	0	0	0	0	0	0	0	0
Prim-Pol(1)	0	3	0	0	0	0	0	0	0	0	0	0	0	0
DUF448(1)	0	2	0	0	0	0	0	0	0	0	0	0	0	0
DUF285(8)	0	2	0	0	0	0	0	0	0	0	0	0	0	0
TIG(3)	0	2	0	0	0	0	0	0	0	0	0	0	0	0
BAR(1) PH(1) ArfGap(1) Ank(1)	0	2	0	0	0	0	0	0	0	0	0	0	0	0
Epimerase_2(1)	0	2	0	0	0	0	0	0	0	0	0	0	0	0
PHD(1) JmjC(1) zf-C5HC2(1) PLU-1(1)	0	2	0	0	0	0	0	0	0	0	0	0	0	0
tRNA_U5-meth_tr(2)	0	2	0	0	0	0	0	0	0	0	0	0	0	0
GCC2_GCC3(1)	3	1	0	0	0	0	0	0	0	0	0	0	0	0
GCC2_GCC3(3)	2	1	0	0	0	0	0	0	0	0	0	0	0	0
HAT(4)	1	1	0	0	0	0	0	0	0	0	0	0	0	0
DUF1768(1)	1	1	0	0	0	0	0	0	0	0	0	0	0	0
Kazal_2(2)	1	1	0	0	0	0	0	0	0	0	0	0	0	0
Glutaredoxin(1) GST_N(1)	1	1	0	0	0	0	0	0	0	0	0	0	0	0
G8(2)	0	1	0	0	0	0	0	0	0	0	0	0	0	0
YjeF_N(1)	0	1	0	0	0	0	0	0	0	0	0	0	0	0
Arm(3) BTB(1)	0	1	0	0	0	0	0	0	0	0	0	0	0	0
RNase_PH(1) PNPase(1) RNase_PH(1) RNase_PH_C(1) KH_1(1) S1(1)	0	1	0	0	0	0	0	0	0	0	0	0	0	0
Pyr_redox_2(1) GLF(1)	0	1	0	0	0	0	0	0	0	0	0	0	0	0
HA(3)	0	1	0	0	0	0	0	0	0	0	0	0	0	0
DNA_topoisoIV(1) DNA_gyraseA_C(2)	0	1	0	0	0	0	0	0	0	0	0	0	0	0
CTP_transf_2(1) CRAL_TRIO(1)	0	1	0	0	0	0	0	0	0	0	0	0	0	0
DUF946(2)	0	1	0	0	0	0	0	0	0	0	0	0	0	0
DEAD(1) Helicase_C(2)	0	1	0	0	0	0	0	0	0	0	0	0	0	0
Sod_Ni(1)	0	1	0	0	0	0	0	0	0	0	0	0	0	0
Ion_trans(3)	0	1	0	0	0	0	0	0	0	0	0	0	0	0
zf-TRAF(2)	0	1	0	0	0	0	0	0	0	0	0	0	0	0
Kelch_1(1) Kelch_2(2) IQ(1) Kelch_1(1)	0	1	0	0	0	0	0	0	0	0	0	0	0	0
WW(1) GYF(1)	0	1	0	0	0	0	0	0	0	0	0	0	0	0
MIF4G_like(1) MIF4G_like_2(1)	0	1	0	0	0	0	0	0	0	0	0	0	0	0
eIF-3c_N(2)	0	1	0	0	0	0	0	0	0	0	0	0	0	0
cNMP_binding(1) Patatin(1)	0	1	0	0	0	0	0	0	0	0	0	0	0	0
malic(2) Malic_M(1)	0	1	0	0	0	0	0	0	0	0	0	0	0	0
DREV(1)	0	1	0	0	0	0	0	0	0	0	0	0	0	0
DUF2431(1) FDX-ACB(1)	0	1	0	0	0	0	0	0	0	0	0	0	0	0
RRM_1(1) DUF221(1)	0	1	0	0	0	0	0	0	0	0	0	0	0	0
DUF21(1) CBS(1) cNMP_binding(1)	0	1	0	0	0	0	0	0	0	0	0	0	0	0
PH(1) efhand(1)	0	1	0	0	0	0	0	0	0	0	0	0	0	0
Pkinase(1) Ribonuc_2-5A(1) zf-CCCH(1)	0	1	0	0	0	0	0	0	0	0	0	0	0	0
SWIRM(1) ZZ(1)	0	1	0	0	0	0	0	0	0	0	0	0	0	0
NHL(2) TIG(2)	0	1	0	0	0	0	0	0	0	0	0	0	0	0
SAP(1) Suf(1)	0	1	0	0	0	0	0	0	0	0	0	0	0	0
RWP-RK(1) PB1(2)	0	1	0	0	0	0	0	0	0	0	0	0	0	0
3_5_exonuc(1) zf-C3HC4(1)	0	1	0	0	0	0	0	0	0	0	0	0	0	0
WD40(5) zf-C3HC4(1)	0	1	0	0	0	0	0	0	0	0	0	0	0	0
DUF924(1) ATP_bind_3(1)	0	1	0	0	0	0	0	0	0	0	0	0	0	0
RuBisCO_large(1) Cupin_2(1)	0	1	0	0	0	0	0	0	0	0	0	0	0	0
Auto_anti-p27(2)	0	1	0	0	0	0	0	0	0	0	0	0	0	0
DUF1997(2)	0	1	0	0	0	0	0	0	0	0	0	0	0	0
Frag1(1)	0	1	0	0	0	0	0	0	0	0	0	0	0	0
UDPG_MGDP_dh_N(1)	0	1	0	0	0	0	0	0	0	0	0	0	0	0
FAD_binding_3(1) Ank(3)	0	1	0	0	0	0	0	0	0	0	0	0	0	0
PRP4(1) WD40(4)	0	1	0	0	0	0	0	0	0	0	0	0	0	0
E1-E2_ATPase(1) Hydrolase(1) NicO(1)	0	1	0	0	0	0	0	0	0	0	0	0	0	0
DnaJ(1) Patatin(1)	0	1	0	0	0	0	0	0	0	0	0	0	0	0
zf-C3HC4(1) zf-TRAF(1)	0	1	0	0	0	0	0	0	0	0	0	0	0	0
Peptidase_S49_N(1) Peptidase_S49(1)	0	1	0	0	0	0	0	0	0	0	0	0	0	0
Bromodomain(1) MBD(1)	0	1	0	0	0	0	0	0	0	0	0	0	0	0
Inositol_P(1) DUF227(1)	0	1	0	0	0	0	0	0	0	0	0	0	0	0
KH_1(2) zf-CCCH(1)	0	1	0	0	0	0	0	0	0	0	0	0	0	0
PX(1) Ank(1)	0	1	0	0	0	0	0	0	0	0	0	0	0	0
DUF2196(1) RRM_1(1)	0	1	0	0	0	0	0	0	0	0	0	0	0	0
PhzC-PhzF(2)	0	1	0	0	0	0	0	0	0	0	0	0	0	0
Hist_deacetyl(2)	0	1	0	0	0	0	0	0	0	0	0	0	0	0
Disintegrin(1)	0	1	0	0	0	0	0	0	0	0	0	0	0	0
C2(4)	0	1	0	0	0	0	0	0	0	0	0	0	0	0
SKG6(1)	0	1	0	0	0	0	0	0	0	0	0	0	0	0
Kelch_1(2) Metallophos(1)	0	1	0	0	0	0	0	0	0	0	0	0	0	0
S1(7)	0	1	0	0	0	0	0	0	0	0	0	0	0	0
Pantoate_ligase(1) FAD_syn(1)	0	1	0	0	0	0	0	0	0	0	0	0	0	0
DnaJ(1) TPR_2(1)	0	1	0	0	0	0	0	0	0	0	0	0	0	0
EGF_2(1) EGF_alliinase(1) EGF_2(5)	0	1	0	0	0	0	0	0	0	0	0	0	0	0
Pkinase(1) POLO_box(2)	0	1	0	0	0	0	0	0	0	0	0	0	0	0
TPR_4(1)	0	1	0	0	0	0	0	0	0	0	0	0	0	0
Chlam_PMP(1)	0	1	0	0	0	0	0	0	0	0	0	0	0	0
HELP(1) WD40(6)	0	1	0	0	0	0	0	0	0	0	0	0	0	0
Glyco_hydro_2_N(2) Glyco_hydro_2(1) Glyco_hydro_2_C(1) Bgal_small_N(1)	0	1	0	0	0	0	0	0	0	0	0	0	0	0
ATG16(1) WD40(5)	0	1	0	0	0	0	0	0	0	0	0	0	0	0
Gal_Lectin(2)	0	1	0	0	0	0	0	0	0	0	0	0	0	0
IPT(1) IPPT(1)	0	1	0	0	0	0	0	0	0	0	0	0	0	0
Ank(2) zf-MYND(1)	0	1	0	0	0	0	0	0	0	0	0	0	0	0
UVR(1) TPR_2(1)	0	1	0	0	0	0	0	0	0	0	0	0	0	0
DEAD(1) Helicase_C(1) Sec63(1) zf-CCHC(3)	0	1	0	0	0	0	0	0	0	0	0	0	0	0
NIF(1) SAP(1)	0	1	0	0	0	0	0	0	0	0	0	0	0	0
UME(1) FAT(2) PI3_PI4_kinase(1) FATC(1)	0	1	0	0	0	0	0	0	0	0	0	0	0	0
ThiF(2) UBA_e1_thiolCys(2) UBACT(2) UBA_e1_C(1)	0	1	0	0	0	0	0	0	0	0	0	0	0	0
Myb_DNA-binding(1) GATA(1)	0	1	0	0	0	0	0	0	0	0	0	0	0	0
AMP-binding(1) PP-binding(1) Ank(2)	0	1	0	0	0	0	0	0	0	0	0	0	0	0
RCC1(4) DZC(1)	0	1	0	0	0	0	0	0	0	0	0	0	0	0
AMP-binding(1) Ank(1)	0	1	0	0	0	0	0	0	0	0	0	0	0	0
PGA_cap(1)	0	1	0	0	0	0	0	0	0	0	0	0	0	0
Ank(1) HECT(1)	0	1	0	0	0	0	0	0	0	0	0	0	0	0
GTP_EFTU(1) GTP_EFTU_D2(1) EFG_IV(2) EFG_C(1)	0	1	0	0	0	0	0	0	0	0	0	0	0	0
DUF1604(1) Chal_sti_synt_N(1) Surp(1)	0	1	0	0	0	0	0	0	0	0	0	0	0	0
UPF0029(1) DUF1949(1)	0	1	0	0	0	0	0	0	0	0	0	0	0	0
CH(1) IQ(5)	0	1	0	0	0	0	0	0	0	0	0	0	0	0
DnaJ(1) WD40(5)	0	1	0	0	0	0	0	0	0	0	0	0	0	0
WD40(6) Hira(1)	0	1	0	0	0	0	0	0	0	0	0	0	0	0
NO_synthase(1) Flavodoxin_1(1) FAD_binding_1(1) NAD_binding_1(1)	0	1	0	0	0	0	0	0	0	0	0	0	0	0
HEAT(1) WD40(3)	0	1	0	0	0	0	0	0	0	0	0	0	0	0
Kelch_1(2) EGF_2(1)	0	1	0	0	0	0	0	0	0	0	0	0	0	0
PP-binding(1) ketoacyl-synt(1) Ketoacyl-synt_C(1)	0	1	0	0	0	0	0	0	0	0	0	0	0	0
AMP-binding(2) PP-binding(1) ketoacyl-synt(1) Ketoacyl-synt_C(1) KR(1) PP-binding(1) ketoacyl-synt(1) Ketoacyl-synt_C(1) adh_short(1) PP-binding(1) ketoacyl-synt(1) Ketoacyl-synt_C(1) KR(1) PP-binding(2) ketoacyl-synt(1) Ketoacyl-synt_C(1) PP-binding(1)	0	1	0	0	0	0	0	0	0	0	0	0	0	0
TPR_2(2)	0	1	0	0	0	0	0	0	0	0	0	0	0	0
WRKY(1) GATA(1)	0	1	0	0	0	0	0	0	0	0	0	0	0	0
WW(1) FF(3)	0	1	0	0	0	0	0	0	0	0	0	0	0	0
Ubie_methyltran(1) Methyltransf_11(1)	0	1	0	0	0	0	0	0	0	0	0	0	0	0
DNA_methylase(1) Helicase_C(1)	0	1	0	0	0	0	0	0	0	0	0	0	0	0
Lycopene_cycl(1) FAD_binding_3(1)	0	1	0	0	0	0	0	0	0	0	0	0	0	0
FAD_binding_3(1) GIDA(1)	0	1	0	0	0	0	0	0	0	0	0	0	0	0
MORN(9)	0	1	0	0	0	0	0	0	0	0	0	0	0	0
PPC(1) Fil_haemagg(6)	0	1	0	0	0	0	0	0	0	0	0	0	0	0
HI0933_like(1) DAO(1)	0	1	0	0	0	0	0	0	0	0	0	0	0	0
PPR(3) zf-CCCH(1) Methyltransf_4(1)	0	1	0	0	0	0	0	0	0	0	0	0	0	0
CBM_14(2)	3	0	0	0	0	0	0	0	0	0	0	0	0	0
DUF1254(1) DUF1214(1)	3	0	0	0	0	0	0	0	0	0	0	0	0	0
ELMO_CED12(2)	2	0	0	0	0	0	0	0	0	0	0	0	0	0
SKN1(1)	2	0	0	0	0	0	0	0	0	0	0	0	0	0
Hydrolase(1) NAD_Gly3P_dh_N(1) NAD_Gly3P_dh_C(1)	2	0	0	0	0	0	0	0	0	0	0	0	0	0
Helicase_C(1) DUF1605(1)	2	0	0	0	0	0	0	0	0	0	0	0	0	0
Cu2_monoox_C(1)	2	0	0	0	0	0	0	0	0	0	0	0	0	0
Ank(24)	2	0	0	0	0	0	0	0	0	0	0	0	0	0
DEAD(1) Helicase_C(1) Ribonuclease_3(2)	2	0	0	0	0	0	0	0	0	0	0	0	0	0
Kazal_2(2) Kazal_1(1)	2	0	0	0	0	0	0	0	0	0	0	0	0	0
Radical_SAM(1) DUF2344(1)	1	0	0	0	0	0	0	0	0	0	0	0	0	0
DAO(1) FAD_binding_3(1)	1	0	0	0	0	0	0	0	0	0	0	0	0	0
DUF395(1)	1	0	0	0	0	0	0	0	0	0	0	0	0	0
Hydant_A_N(1) Hydantoinase_A(1) Hydantoinase_B(2)	1	0	0	0	0	0	0	0	0	0	0	0	0	0
DEK_C(1) Amino_oxidase(1)	1	0	0	0	0	0	0	0	0	0	0	0	0	0
Ank(14)	1	0	0	0	0	0	0	0	0	0	0	0	0	0
DUF399(3)	1	0	0	0	0	0	0	0	0	0	0	0	0	0
eIF2A(1) UVR(1)	1	0	0	0	0	0	0	0	0	0	0	0	0	0
ABC1(1) Myb_DNA-binding(1)	1	0	0	0	0	0	0	0	0	0	0	0	0	0
RNase_PH(1) RNase_PH_C(1) RNase_PH(1) RNase_PH_C(1) KH_1(1) S1(1)	1	0	0	0	0	0	0	0	0	0	0	0	0	0
SRCR(2) Glyco_hydro_18(1) Lectin_C(11)	1	0	0	0	0	0	0	0	0	0	0	0	0	0
Peptidase_M8(2)	1	0	0	0	0	0	0	0	0	0	0	0	0	0
FMO-like(2)	1	0	0	0	0	0	0	0	0	0	0	0	0	0
FYVE(1) PIP5K(1)	1	0	0	0	0	0	0	0	0	0	0	0	0	0
DUF819(2) zf-C3HC4(1)	1	0	0	0	0	0	0	0	0	0	0	0	0	0
Ubiq-Cytc-red_N(1) UCR_TM(1) Rieske(1)	1	0	0	0	0	0	0	0	0	0	0	0	0	0
Utp14(3)	1	0	0	0	0	0	0	0	0	0	0	0	0	0
LsmAD(1) Pkinase(1)	1	0	0	0	0	0	0	0	0	0	0	0	0	0
Clp_N(2) AAA(1) ClpB_D2-small(2)	1	0	0	0	0	0	0	0	0	0	0	0	0	0
Na_Ca_ex(1) Calx-beta(2) Na_Ca_ex(1)	1	0	0	0	0	0	0	0	0	0	0	0	0	0
CAP_C(1)	1	0	0	0	0	0	0	0	0	0	0	0	0	0
ABC1(1) LysM(1)	1	0	0	0	0	0	0	0	0	0	0	0	0	0
Pkinase(1) Usp(1)	1	0	0	0	0	0	0	0	0	0	0	0	0	0
WSC(1) Lectin_C(1) WSC(3) PAN_1(2)	1	0	0	0	0	0	0	0	0	0	0	0	0	0
SMC_N(2) SMC_hinge(1)	1	0	0	0	0	0	0	0	0	0	0	0	0	0
HELP(1) WD40(3) PLAT(18)	1	0	0	0	0	0	0	0	0	0	0	0	0	0
Kazal_2(6)	1	0	0	0	0	0	0	0	0	0	0	0	0	0
RNA_pol_Rpb2_1(1) RNA_pol_Rpb2_2(1) RNA_pol_Rpb2_3(1) RNA_pol_Rpb2_4(1) RNA_pol_Rpb2_5(1) RNA_pol_Rpb2_6(1) RNA_pol_Rpb2_7(2)	1	0	0	0	0	0	0	0	0	0	0	0	0	0
DHC_N2(1) AAA_5(1) Dynein_heavy(6)	1	0	0	0	0	0	0	0	0	0	0	0	0	0
Ricin_B_lectin(1) WSC(3)	1	0	0	0	0	0	0	0	0	0	0	0	0	0
DHC_N1(1) AAA_5(2) Dynein_heavy(1)	1	0	0	0	0	0	0	0	0	0	0	0	0	0
EGF_2(1) EGF(1) Exostosin(1)	1	0	0	0	0	0	0	0	0	0	0	0	0	0
Surf_Ag_VNR(1) POTRA_2(1) Surf_Ag_VNR(1) Bac_surface_Ag(1)	1	0	0	0	0	0	0	0	0	0	0	0	0	0
F5_F8_type_C(1) H_lectin(2)	1	0	0	0	0	0	0	0	0	0	0	0	0	0
CobS(1)	1	0	0	0	0	0	0	0	0	0	0	0	0	0
PI3K_C2(1)	1	0	0	0	0	0	0	0	0	0	0	0	0	0
Lig_chan-Glu_bd(1)	1	0	0	0	0	0	0	0	0	0	0	0	0	0
DOMON(1) Cu2_monooxygen(1) Cu2_monoox_C(1)	1	0	0	0	0	0	0	0	0	0	0	0	0	0
DnaJ(1) ADH_N(1)	1	0	0	0	0	0	0	0	0	0	0	0	0	0
efhand(1) HPP(1)	1	0	0	0	0	0	0	0	0	0	0	0	0	0
TPR_1(2) Ank(2) zf-MYND(1)	1	0	0	0	0	0	0	0	0	0	0	0	0	0
DNA_ligase_A_M(2) DUF506(1)	1	0	0	0	0	0	0	0	0	0	0	0	0	0
DNA_ligase_aden(1)	1	0	0	0	0	0	0	0	0	0	0	0	0	0
BAH(1) DNA_methylase(3)	1	0	0	0	0	0	0	0	0	0	0	0	0	0
DEAD(1) Helicase_C(1) dsRNA_bind(1) Ribonuclease_3(2)	1	0	0	0	0	0	0	0	0	0	0	0	0	0
TIP120(1) DPBB_1(1)	1	0	0	0	0	0	0	0	0	0	0	0	0	0
GatB_N(1) GatB_Yqey(1)	1	0	0	0	0	0	0	0	0	0	0	0	0	0
S1(1) UBA(1)	1	0	0	0	0	0	0	0	0	0	0	0	0	0
Sec63(2) DEAD(1)	1	0	0	0	0	0	0	0	0	0	0	0	0	0
XPA_C(1)	1	0	0	0	0	0	0	0	0	0	0	0	0	0
TIG(5) G8(2)	1	0	0	0	0	0	0	0	0	0	0	0	0	0
zf-C3HC4(1) FYVE(1) DUF500(1)	1	0	0	0	0	0	0	0	0	0	0	0	0	0
CorA(1) Pkinase(1)	1	0	0	0	0	0	0	0	0	0	0	0	0	0
DnaJ(1) zf-C2H2(1)	1	0	0	0	0	0	0	0	0	0	0	0	0	0
SAP(3)	1	0	0	0	0	0	0	0	0	0	0	0	0	0
Lectin_C(1) SRCR(3)	1	0	0	0	0	0	0	0	0	0	0	0	0	0
Kelch_2(2) Kelch_1(1) Kelch_2(1) TIG(1) Filamin(1) Kelch_2(1) DHC_N2(1) AAA_5(1) Dynein_heavy(1)	1	0	0	0	0	0	0	0	0	0	0	0	0	0
Ank(2) Ion_trans(1)	1	0	0	0	0	0	0	0	0	0	0	0	0	0
fn3(1) CS(1)	1	0	0	0	0	0	0	0	0	0	0	0	0	0
PWWP(1) Chromo(2) SNF2_N(1)	1	0	0	0	0	0	0	0	0	0	0	0	0	0
HA2(1) DUF1605(1) Pkinase(1)	1	0	0	0	0	0	0	0	0	0	0	0	0	0
SPX(1) VTC(1)	1	0	0	0	0	0	0	0	0	0	0	0	0	0
Patatin(1) Prenylcys_lyase(1)	1	0	0	0	0	0	0	0	0	0	0	0	0	0
DDT(1) PHD(3) Bromodomain(4)	1	0	0	0	0	0	0	0	0	0	0	0	0	0
Clathrin-link(1)	1	0	0	0	0	0	0	0	0	0	0	0	0	0
VHL(1) DUF151(1)	1	0	0	0	0	0	0	0	0	0	0	0	0	0
DNA_pol_A(2)	1	0	0	0	0	0	0	0	0	0	0	0	0	0
Guanylate_cyc(1) TTL(1)	1	0	0	0	0	0	0	0	0	0	0	0	0	0
PhoD(2)	1	0	0	0	0	0	0	0	0	0	0	0	0	0
WSC(2) Peptidase_C1(1) WSC(1)	1	0	0	0	0	0	0	0	0	0	0	0	0	0
PHD(1) Chromo(2) SNF2_N(2) Helicase_C(1)	1	0	0	0	0	0	0	0	0	0	0	0	0	0
NmrA(1) 3Beta_HSD(2)	1	0	0	0	0	0	0	0	0	0	0	0	0	0
Helicase_C(1) Pkinase(1)	1	0	0	0	0	0	0	0	0	0	0	0	0	0
Es2(1) Ank(9)	1	0	0	0	0	0	0	0	0	0	0	0	0	0
DHBP_synthase(1) GTP_cyclohydro2(2)	1	0	0	0	0	0	0	0	0	0	0	0	0	0
ResIII(1) AAA(2)	1	0	0	0	0	0	0	0	0	0	0	0	0	0
E1-E2_ATPase(1) Hydrolase(2) Cation_ATPase_C(1)	1	0	0	0	0	0	0	0	0	0	0	0	0	0
FKBP_C(1) TPR_1(1) LRR_1(1)	1	0	0	0	0	0	0	0	0	0	0	0	0	0
Exostosin(1) Pkinase(1)	1	0	0	0	0	0	0	0	0	0	0	0	0	0
zf-LITAF-like(1) ABC_tran(1) ABC2_membrane(1)	1	0	0	0	0	0	0	0	0	0	0	0	0	0
Kelch_1(4) zf-C3HC4(1)	1	0	0	0	0	0	0	0	0	0	0	0	0	0
Bac_globin(3)	1	0	0	0	0	0	0	0	0	0	0	0	0	0
FKBP_C(2) TPR_1(2)	1	0	0	0	0	0	0	0	0	0	0	0	0	0
B9(1) Pkinase(1)	1	0	0	0	0	0	0	0	0	0	0	0	0	0
WD40(1) TBCC(1)	1	0	0	0	0	0	0	0	0	0	0	0	0	0
Pkinase(1) SRCR(2) Glyco_hydro_18(1) Lectin_C(7)	1	0	0	0	0	0	0	0	0	0	0	0	0	0
FAD_binding_2(1) ETF_QO(1)	1	0	0	0	0	0	0	0	0	0	0	0	0	0
GBP(2)	1	0	0	0	0	0	0	0	0	0	0	0	0	0
FTR1(2)	1	0	0	0	0	0	0	0	0	0	0	0	0	0
SRCR(1) Pkinase(1)	1	0	0	0	0	0	0	0	0	0	0	0	0	0
HlyIII(1) Hydrolase(1)	1	0	0	0	0	0	0	0	0	0	0	0	0	0
Ank(2) Peptidase_M24(1)	1	0	0	0	0	0	0	0	0	0	0	0	0	0
Kazal_2(2) Peptidase_S8(1)	1	0	0	0	0	0	0	0	0	0	0	0	0	0
tRNA_bind(1) GTP_EFTU(1)	1	0	0	0	0	0	0	0	0	0	0	0	0	0
Cys_rich_FGFR(6)	1	0	0	0	0	0	0	0	0	0	0	0	0	0
PK(1) PK_C(1) PK(2) PK_C(1) PK(1) PK_C(1) PK(1) PK_C(1)	1	0	0	0	0	0	0	0	0	0	0	0	0	0
DnaJ(1) Ank(3)	1	0	0	0	0	0	0	0	0	0	0	0	0	0
WSC(4)	1	0	0	0	0	0	0	0	0	0	0	0	0	0
SRCR(1) F5_F8_type_C(1) WSC(1) Peptidase_C1(1) LysM(2) Lectin_C(1)	1	0	0	0	0	0	0	0	0	0	0	0	0	0
DUF2498(1)	1	0	0	0	0	0	0	0	0	0	0	0	0	0
eIF-3_zeta(3)	1	0	0	0	0	0	0	0	0	0	0	0	0	0
G6PD_C(2)	1	0	0	0	0	0	0	0	0	0	0	0	0	0
RRM_1(4) WD40(2)	1	0	0	0	0	0	0	0	0	0	0	0	0	0
DUF1042(1) bZIP_2(1)	1	0	0	0	0	0	0	0	0	0	0	0	0	0
Pkinase_Tyr(1) Pkinase(1) RRM_1(1)	1	0	0	0	0	0	0	0	0	0	0	0	0	0
Pyr_redox_2(2) Pyr_redox(1) Pyr_redox_dim(1)	1	0	0	0	0	0	0	0	0	0	0	0	0	0
Peptidase_M23(1) SBP_bac_1(1)	1	0	0	0	0	0	0	0	0	0	0	0	0	0
IMS(1) SET(1)	1	0	0	0	0	0	0	0	0	0	0	0	0	0
zf-DHHC(1) DUF506(2)	1	0	0	0	0	0	0	0	0	0	0	0	0	0
Arrestin_C(1)	1	0	0	0	0	0	0	0	0	0	0	0	0	0
DUF2052(2)	1	0	0	0	0	0	0	0	0	0	0	0	0	0
DapB_N(1) ACBP(1)	1	0	0	0	0	0	0	0	0	0	0	0	0	0
DUF1692(1) Ank(1)	1	0	0	0	0	0	0	0	0	0	0	0	0	0
OB_RNB(1)	1	0	0	0	0	0	0	0	0	0	0	0	0	0
SOUL(1) JmjC(1)	1	0	0	0	0	0	0	0	0	0	0	0	0	0
Mem_trans(1) Pkinase(1)	1	0	0	0	0	0	0	0	0	0	0	0	0	0
DUF536(1)	1	0	0	0	0	0	0	0	0	0	0	0	0	0
Kazal_1(1) Kazal_2(2) Kazal_1(1)	1	0	0	0	0	0	0	0	0	0	0	0	0	0
Amino_oxidase(1) zf-MYND(1)	1	0	0	0	0	0	0	0	0	0	0	0	0	0
WD40(2) Utp21(1)	1	0	0	0	0	0	0	0	0	0	0	0	0	0
Agenet(1) SNF2_N(2) Helicase_C(1)	1	0	0	0	0	0	0	0	0	0	0	0	0	0
SPX(1) Na_sulph_symp(1)	1	0	0	0	0	0	0	0	0	0	0	0	0	0
Fasciclin(6)	1	0	0	0	0	0	0	0	0	0	0	0	0	0
efhand(1) WD40(4)	1	0	0	0	0	0	0	0	0	0	0	0	0	0
efhand(1) BTB(1) SBP(1)	1	0	0	0	0	0	0	0	0	0	0	0	0	0
HATPase_c(1) Guanylate_cyc(1)	1	0	0	0	0	0	0	0	0	0	0	0	0	0
tRNA_synt_1c_R1(1) tRNA_synt_1c_R2(1) tRNA-synt_1c(1)	1	0	0	0	0	0	0	0	0	0	0	0	0	0
BTB(1) PTPLA(1)	1	0	0	0	0	0	0	0	0	0	0	0	0	0
RWD(1) MMR_HSR1(1)	1	0	0	0	0	0	0	0	0	0	0	0	0	0
NAD_Gly3P_dh_N(1) Octopine_DH(2)	1	0	0	0	0	0	0	0	0	0	0	0	0	0
AAR2(2)	1	0	0	0	0	0	0	0	0	0	0	0	0	0
Arm(1) SAM_2(1)	1	0	0	0	0	0	0	0	0	0	0	0	0	0
Mur_ligase(1)	1	0	0	0	0	0	0	0	0	0	0	0	0	0
TBP-binding(1)	1	0	0	0	0	0	0	0	0	0	0	0	0	0
NDK(1) Dpy-30(1) IQ(3)	1	0	0	0	0	0	0	0	0	0	0	0	0	0
Ferric_reduct(1) FAD_binding_8(1) NAD_binding_1(1) NAD_binding_6(1)	1	0	0	0	0	0	0	0	0	0	0	0	0	0
Fasciclin(1) Ank(1)	1	0	0	0	0	0	0	0	0	0	0	0	0	0
FAT(1) Rapamycin_bind(1) FAT(1) PI3_PI4_kinase(1) FATC(1)	1	0	0	0	0	0	0	0	0	0	0	0	0	0
Pkinase(1) SKG6(1)	1	0	0	0	0	0	0	0	0	0	0	0	0	0
Pkinase(1) NTF2(1)	1	0	0	0	0	0	0	0	0	0	0	0	0	0
Yip1(2)	1	0	0	0	0	0	0	0	0	0	0	0	0	0
APC2(1)	1	0	0	0	0	0	0	0	0	0	0	0	0	0
UVR(1) TPR_1(1)	1	0	0	0	0	0	0	0	0	0	0	0	0	0
RRM_1(2) WD40(2) DUF1767(1)	1	0	0	0	0	0	0	0	0	0	0	0	0	0
POLO_box(1)	1	0	0	0	0	0	0	0	0	0	0	0	0	0
FAE1_CUT1_RppA(2) Chal_sti_synt_C(1)	1	0	0	0	0	0	0	0	0	0	0	0	0	0
DUF16(1)	1	0	0	0	0	0	0	0	0	0	0	0	0	0
PLAT(2)	1	0	0	0	0	0	0	0	0	0	0	0	0	0
BTB(1) CorA(1)	1	0	0	0	0	0	0	0	0	0	0	0	0	0
SpoVS(1)	1	0	0	0	0	0	0	0	0	0	0	0	0	0
DUF221(1) Cu-oxidase_3(1)	1	0	0	0	0	0	0	0	0	0	0	0	0	0
ACP_syn_III(1) ACP_syn_III_C(2)	1	0	0	0	0	0	0	0	0	0	0	0	0	0
WD40(1) Pkinase(1)	1	0	0	0	0	0	0	0	0	0	0	0	0	0
DUF1538(2)	1	0	0	0	0	0	0	0	0	0	0	0	0	0
VWA(1) Pyr_redox_2(1) FAD_binding_3(1)	1	0	0	0	0	0	0	0	0	0	0	0	0	0
HIRAN(1) SNF2_N(2) Helicase_C(1)	1	0	0	0	0	0	0	0	0	0	0	0	0	0
HNOB(1) Guanylate_cyc(1)	1	0	0	0	0	0	0	0	0	0	0	0	0	0
DEAD(1) Fasciclin(1)	1	0	0	0	0	0	0	0	0	0	0	0	0	0
DUF347(2)	1	0	0	0	0	0	0	0	0	0	0	0	0	0
EGF_2(1) Exostosin(2)	1	0	0	0	0	0	0	0	0	0	0	0	0	0
Peptidase_C2(4)	1	0	0	0	0	0	0	0	0	0	0	0	0	0
WD40(1) RRM_1(1)	1	0	0	0	0	0	0	0	0	0	0	0	0	0
Dioxygenase_C(1)	1	0	0	0	0	0	0	0	0	0	0	0	0	0
HYR(3)	1	0	0	0	0	0	0	0	0	0	0	0	0	0
DUF1680(5)	1	0	0	0	0	0	0	0	0	0	0	0	0	0
Ion_trans(3) Ank(2)	1	0	0	0	0	0	0	0	0	0	0	0	0	0
SRCR(7)	1	0	0	0	0	0	0	0	0	0	0	0	0	0
Glyco_hydro_81(3)	1	0	0	0	0	0	0	0	0	0	0	0	0	0
SapB_2(2)	1	0	0	0	0	0	0	0	0	0	0	0	0	0
PP-binding(1) ketoacyl-synt(1)	1	0	0	0	0	0	0	0	0	0	0	0	0	0
Cript(2)	1	0	0	0	0	0	0	0	0	0	0	0	0	0
Guanylate_kin(1) ADK(1)	1	0	0	0	0	0	0	0	0	0	0	0	0	0
Acetyltransf_1(1) 2OG-FeII_Oxy(1)	1	0	0	0	0	0	0	0	0	0	0	0	0	0
PDZ(1) Peptidase_S41(2)	1	0	0	0	0	0	0	0	0	0	0	0	0	0
CBM_20(1) SAP(1)	1	0	0	0	0	0	0	0	0	0	0	0	0	0
Nop53(2)	1	0	0	0	0	0	0	0	0	0	0	0	0	0
Esterase(2)	1	0	0	0	0	0	0	0	0	0	0	0	0	0
PAN_1(1) Lectin_C(1)	1	0	0	0	0	0	0	0	0	0	0	0	0	0
Glutaredoxin(1) C4dic_mal_tran(1)	1	0	0	0	0	0	0	0	0	0	0	0	0	0
W2(1) PLATZ(1)	1	0	0	0	0	0	0	0	0	0	0	0	0	0
Tektin(1)	1	0	0	0	0	0	0	0	0	0	0	0	0	0
BTB(1) Acetyltransf_1(1) WD40(2)	1	0	0	0	0	0	0	0	0	0	0	0	0	0
SH3_1(1) adh_short(1)	1	0	0	0	0	0	0	0	0	0	0	0	0	0
GAF(1) Pkinase(1)	1	0	0	0	0	0	0	0	0	0	0	0	0	0
SNF2_N(2) Helicase_C(1) Vps54(1)	1	0	0	0	0	0	0	0	0	0	0	0	0	0
Asn_synthase(2)	1	0	0	0	0	0	0	0	0	0	0	0	0	0
PWWP(1) Chromo(2) SNF2_N(1) Helicase_C(1)	1	0	0	0	0	0	0	0	0	0	0	0	0	0
ShK(5)	1	0	0	0	0	0	0	0	0	0	0	0	0	0
Pro_isomerase(1) TPR_1(1) TPR_2(1)	1	0	0	0	0	0	0	0	0	0	0	0	0	0
WD40(5) Ion_trans(1)	1	0	0	0	0	0	0	0	0	0	0	0	0	0
RNA_pol_Rpb1_1(1) RNA_pol_Rpb1_2(1) RNA_pol_Rpb1_3(1) RNA_pol_Rpb1_4(1) RNA_pol_Rpb1_5(2)	1	0	0	0	0	0	0	0	0	0	0	0	0	0
Tcp10_C(2)	1	0	0	0	0	0	0	0	0	0	0	0	0	0
CPSase_L_chain(1) CPSase_L_D2(2) Biotin_carb_C(1) HMGL-like(1) PYC_OADA(1) Biotin_lipoyl(1)	1	0	0	0	0	0	0	0	0	0	0	0	0	0
Bac_rhodopsin(1) HisKA(1) HATPase_c(1) Response_reg(1) Guanylate_cyc(1) SAM_1(1)	1	0	0	0	0	0	0	0	0	0	0	0	0	0
DUF2252(1)	1	0	0	0	0	0	0	0	0	0	0	0	0	0
SART-1(1) DEAD(1)	1	0	0	0	0	0	0	0	0	0	0	0	0	0
IBN_N(1) CAS_CSE1(1)	1	0	0	0	0	0	0	0	0	0	0	0	0	0
Bacteriocin_II(1)	1	0	0	0	0	0	0	0	0	0	0	0	0	0
Mlo(1) Ank(6)	1	0	0	0	0	0	0	0	0	0	0	0	0	0
DUF262(2)	1	0	0	0	0	0	0	0	0	0	0	0	0	0
HEAT(2) Helicase_C(1)	1	0	0	0	0	0	0	0	0	0	0	0	0	0
Laminin_EGF(1)	1	0	0	0	0	0	0	0	0	0	0	0	0	0
ABC1(1) Chromo(1) SNF2_N(2) Helicase_C(1)	1	0	0	0	0	0	0	0	0	0	0	0	0	0
DUF2177(1)	1	0	0	0	0	0	0	0	0	0	0	0	0	0
Kelch_1(1) Kelch_2(1) Kelch_1(1) IQ(1)	1	0	0	0	0	0	0	0	0	0	0	0	0	0
HRDC(1) DnaJ(1)	1	0	0	0	0	0	0	0	0	0	0	0	0	0
BAH(1) PHD(1) AAA(1)	1	0	0	0	0	0	0	0	0	0	0	0	0	0
SRCR(3) Glyco_hydro_18(1) Lectin_C(7)	1	0	0	0	0	0	0	0	0	0	0	0	0	0
Fasciclin(4)	1	0	0	0	0	0	0	0	0	0	0	0	0	0
Isochorismatase(2)	1	0	0	0	0	0	0	0	0	0	0	0	0	0
S-methyl_trans(1) Pterin_bind(1)	1	0	0	0	0	0	0	0	0	0	0	0	0	0
Esterase(1) COG6(1)	1	0	0	0	0	0	0	0	0	0	0	0	0	0
GARS_A(1) GARS_C(1)	1	0	0	0	0	0	0	0	0	0	0	0	0	0
AAA(2) LACT(1)	1	0	0	0	0	0	0	0	0	0	0	0	0	0
DRMBL(1) DNA_ligase_A_N(1) DNA_ligase_A_M(2) DNA_ligase_A_C(1)	1	0	0	0	0	0	0	0	0	0	0	0	0	0
PT(2)	1	0	0	0	0	0	0	0	0	0	0	0	0	0
DNA_pol_A(1) Pkinase(1)	1	0	0	0	0	0	0	0	0	0	0	0	0	0
LON(1) AAA(2) Lon_C(1)	1	0	0	0	0	0	0	0	0	0	0	0	0	0
Mpp10(2)	1	0	0	0	0	0	0	0	0	0	0	0	0	0
BTB(1) GDPD(2)	1	0	0	0	0	0	0	0	0	0	0	0	0	0
WD40(2) Sof1(1)	1	0	0	0	0	0	0	0	0	0	0	0	0	0
VWA_CoxE(1)	1	0	0	0	0	0	0	0	0	0	0	0	0	0
Kazal_2(1) Kazal_1(1) Kazal_2(3)	1	0	0	0	0	0	0	0	0	0	0	0	0	0
Exo_endo_phos(1) DUF221(1) MaoC_dehydratas(1)	1	0	0	0	0	0	0	0	0	0	0	0	0	0
MA3(3)	1	0	0	0	0	0	0	0	0	0	0	0	0	0
WSC(1) SRCR(1)	1	0	0	0	0	0	0	0	0	0	0	0	0	0
TPR_1(2) zf-C3HC4(1)	1	0	0	0	0	0	0	0	0	0	0	0	0	0
WD40(12) Ion_trans(1) PKD_channel(1)	1	0	0	0	0	0	0	0	0	0	0	0	0	0
Chromo(1) Ank(1) Chromo(1)	1	0	0	0	0	0	0	0	0	0	0	0	0	0
AAA_5(3) AAA_3(1) AAA_5(2)	1	0	0	0	0	0	0	0	0	0	0	0	0	0
Bac_globin(2)	1	0	0	0	0	0	0	0	0	0	0	0	0	0
SnoaL(1) PX(1)	1	0	0	0	0	0	0	0	0	0	0	0	0	0
DUF2419(2)	1	0	0	0	0	0	0	0	0	0	0	0	0	0
ABC2_membrane(3)	1	0	0	0	0	0	0	0	0	0	0	0	0	0
TIG(4) G8(3)	1	0	0	0	0	0	0	0	0	0	0	0	0	0
NHL(3) BTB(1)	1	0	0	0	0	0	0	0	0	0	0	0	0	0
ABC_tran(1) ABC2_membrane(4)	1	0	0	0	0	0	0	0	0	0	0	0	0	0
Exo_endo_phos(1) CCT(1)	1	0	0	0	0	0	0	0	0	0	0	0	0	0
zf-MYND(1) DAO(1)	1	0	0	0	0	0	0	0	0	0	0	0	0	0
Brix(1) C2(1)	1	0	0	0	0	0	0	0	0	0	0	0	0	0
APH(1) BTB(1) Rieske(1) DnaJ(1)	1	0	0	0	0	0	0	0	0	0	0	0	0	0
Fer2(1) Fer2_2(1) FAD_binding_5(1) CO_deh_flav_C(1) Ald_Xan_dh_C(1) Ald_Xan_dh_C2(3)	1	0	0	0	0	0	0	0	0	0	0	0	0	0
Ank(21)	1	0	0	0	0	0	0	0	0	0	0	0	0	0
Ferric_reduct(1) FAD_binding_8(1) NAD_binding_1(1)	1	0	0	0	0	0	0	0	0	0	0	0	0	0
Methyltransf_11(1) UQ_con(1)	1	0	0	0	0	0	0	0	0	0	0	0	0	0
Meckelin(2)	1	0	0	0	0	0	0	0	0	0	0	0	0	0
U-box(1) MIB_HERC2(1)	1	0	0	0	0	0	0	0	0	0	0	0	0	0
DUF1619(1)	1	0	0	0	0	0	0	0	0	0	0	0	0	0
DUF1963(1)	1	0	0	0	0	0	0	0	0	0	0	0	0	0
efhand(3) Thioredoxin(1)	1	0	0	0	0	0	0	0	0	0	0	0	0	0
bZIP_1(1) DAO(1)	1	0	0	0	0	0	0	0	0	0	0	0	0	0
Helicase_C(1) RQC(1)	1	0	0	0	0	0	0	0	0	0	0	0	0	0
2-oxoacid_dh(1) zf-MYND(1)	1	0	0	0	0	0	0	0	0	0	0	0	0	0
Pentaxin(1)	1	0	0	0	0	0	0	0	0	0	0	0	0	0
ERp29_N(1) ERp29(1)	1	0	0	0	0	0	0	0	0	0	0	0	0	0
DUF2044(3)	1	0	0	0	0	0	0	0	0	0	0	0	0	0
PHD(1) Bromodomain(4)	1	0	0	0	0	0	0	0	0	0	0	0	0	0
VIT(1)	1	0	0	0	0	0	0	0	0	0	0	0	0	0
UCH(1) Guanylate_cyc(1)	1	0	0	0	0	0	0	0	0	0	0	0	0	0

## Sheet: B
DOMAIN	Green_alga	ost_lucimarinus	ost_tauri	chlvu	volvox	Phy_patens	spike_moss	Rice	Maize	Sorghum	Grape	Arabidopsis	Cottonwood	Soybean
CVNH(1)	0	0	0	0	0	0	37	0	0	0	0	0	0	0
DIT1_PvcA(1)	0	0	0	0	0	0	30	0	0	0	0	0	0	0
Hint(1)	0	0	0	0	0	0	27	0	0	0	0	0	0	0
Arch_ATPase(1)	0	0	0	0	0	0	18	0	0	0	0	0	0	0
Aegerolysin(1)	0	0	0	0	0	0	17	0	0	0	0	0	0	0
Arb2(1)	0	0	0	0	0	0	10	0	0	0	0	0	0	0
Laminin_G_2(1)	0	0	0	0	0	0	8	0	0	0	0	0	0	0
RTC_insert(1)	0	0	0	0	0	0	6	0	0	0	0	0	0	0
Laminin_G_2(2)	0	0	0	0	0	0	5	0	0	0	0	0	0	0
Glyco_hydro_25(1)	0	0	0	0	0	1	4	0	0	0	0	0	0	0
Acyl_CoA_thio(2)	0	0	0	0	0	1	4	0	0	0	0	0	0	0
KNOX1(1) KNOX2(1) Homeobox(1)	0	0	0	0	0	0	4	0	0	0	0	0	0	0
Anemone_cytotox(1)	0	0	0	0	0	3	3	0	0	0	0	0	0	0
Catalase-rel(1)	0	0	0	0	0	0	3	0	0	0	0	0	0	0
GRP(1) Tryp_alpha_amyl(1)	0	0	0	0	0	0	3	0	0	0	0	0	0	0
ABC_tran(1) ABC2_membrane(1) PDR_assoc(1) ABC_tran(1) ABC2_membrane(1) AAA(1)	0	0	0	0	0	0	3	0	0	0	0	0	0	0
TPK_catalytic(1)	0	0	0	0	0	0	3	0	0	0	0	0	0	0
Helicase_C(1) HA2(1) zf-CCCH(2)	0	0	0	0	0	0	3	0	0	0	0	0	0	0
Kelch_1(2) Kelch_2(3)	0	0	0	0	0	0	3	0	0	0	0	0	0	0
CPSase_L_chain(1) CPSase_L_D2(1) Biotin_carb_C(2)	0	0	0	0	0	0	3	0	0	0	0	0	0	0
Kelch_1(5)	0	0	0	0	0	0	3	0	0	0	0	0	0	0
HisKA(1) HATPase_c(1) Response_reg(2)	0	0	0	0	0	4	2	0	0	0	0	0	0	0
SNF2_N(1) Helicase_C(1) Bromodomain(1)	0	0	0	0	0	2	2	0	0	0	0	0	0	0
3D(1)	0	0	0	0	0	2	2	0	0	0	0	0	0	0
Deme6(1)	0	0	0	0	0	2	2	0	0	0	0	0	0	0
TPR_1(2) TPR_2(1) U-box(1)	0	0	0	0	0	1	2	0	0	0	0	0	0	0
efhand(1) TPR_2(1) TPR_1(3)	0	0	0	0	0	1	2	0	0	0	0	0	0	0
zf-PARP(2) PADR1(1) WGR(1) PARP_reg(1) PARP(1)	0	0	0	0	0	1	2	0	0	0	0	0	0	0
Mtc(1)	0	0	0	0	0	1	2	0	0	0	0	0	0	0
TPR_1(1) TPR_2(1) TPR_1(2)	0	0	0	0	0	1	2	0	0	0	0	0	0	0
Uso1_p115_head(1) Uso1_p115_C(1)	0	0	0	0	0	1	2	0	0	0	0	0	0	0
VWA(1) Cache_1(1)	0	0	0	0	0	1	2	0	0	0	0	0	0	0
Chromo(1) Ank(2) Chromo(2)	0	0	0	0	0	1	2	0	0	0	0	0	0	0
Acetate_kinase(2)	0	0	0	0	0	1	2	0	0	0	0	0	0	0
Chitin_bind_1(1) DPBB_1(1)	0	0	0	0	0	1	2	0	0	0	0	0	0	0
Ank(5) RRM_1(1)	0	0	0	0	0	0	2	0	0	0	0	0	0	0
ORC3_N(1) Tryp_alpha_amyl(1)	0	0	0	0	0	0	2	0	0	0	0	0	0	0
TYW3(1) Kelch_2(1) Kelch_1(2) Kelch_2(1) Kelch_1(1)	0	0	0	0	0	0	2	0	0	0	0	0	0	0
ECH(1) 3HCDH_N(1) 3HCDH(2)	0	0	0	0	0	0	2	0	0	0	0	0	0	0
Amidohydro_3(1) Aldedh(1)	0	0	0	0	0	0	2	0	0	0	0	0	0	0
DUF1309(4)	0	0	0	0	0	0	2	0	0	0	0	0	0	0
EIN3(1) SPX(1)	0	0	0	0	0	0	2	0	0	0	0	0	0	0
WD40(1) PWP2(1)	0	0	0	0	0	0	2	0	0	0	0	0	0	0
F-box(1) JmjC(1) APH(1)	0	0	0	0	0	0	2	0	0	0	0	0	0	0
FAD_binding_3(1) zf-4CXXC_R1(1) DDT(1)	0	0	0	0	0	0	2	0	0	0	0	0	0	0
TauD(2)	0	0	0	0	0	0	2	0	0	0	0	0	0	0
TGT(1) zf-C3HC4(2)	0	0	0	0	0	0	2	0	0	0	0	0	0	0
FYVE(1) TPR_1(1)	0	0	0	0	0	0	2	0	0	0	0	0	0	0
DUF1853(1)	0	0	0	0	0	0	2	0	0	0	0	0	0	0
RWP-RK(1) zf-C2H2(1)	0	0	0	0	0	0	2	0	0	0	0	0	0	0
Membralin(1)	0	0	0	0	0	0	2	0	0	0	0	0	0	0
Folate_carrier(1)	0	0	0	0	0	0	2	0	0	0	0	0	0	0
WD40(3) Pro_isomerase(1)	0	0	0	0	0	0	2	0	0	0	0	0	0	0
FAD_binding_2(1) FMO-like(1)	0	0	0	0	0	0	2	0	0	0	0	0	0	0
DEAD(1) Helicase_C(1) HRDC(1)	0	0	0	0	0	0	2	0	0	0	0	0	0	0
RNA_pol_Rpb2_4(1) RNA_pol_Rpb2_5(1) RNA_pol_Rpb2_6(1) RNA_pol_Rpb2_7(1)	0	0	0	0	0	0	2	0	0	0	0	0	0	0
TPR_1(1) TPR_2(2) CS(1) SGS(1)	0	0	0	0	0	0	2	0	0	0	0	0	0	0
MADF_DNA_bdg(1) DJ-1_PfpI(1)	0	0	0	0	0	0	2	0	0	0	0	0	0	0
MMR_HSR1(1) DUF1967(1)	0	0	0	0	0	0	2	0	0	0	0	0	0	0
Ifi-6-16(1)	0	0	0	0	0	0	2	0	0	0	0	0	0	0
AAA_5(3)	0	0	0	0	0	0	2	0	0	0	0	0	0	0
Lectin_legB(1) Pkinase(1) Lectin_legB(1) Pkinase_Tyr(1)	0	0	0	0	0	0	2	0	0	0	0	0	0	0
RWD(1) DUF1115(1)	0	0	0	0	0	0	2	0	0	0	0	0	0	0
WAPL(2)	0	0	0	0	0	0	2	0	0	0	0	0	0	0
tRNA_synt_1c_R1(1) tRNA-synt_1c(1) tRNA-synt_1c_C(1)	0	0	0	0	0	0	2	0	0	0	0	0	0	0
Peptidase_S28(1) BcrAD_BadFG(1)	0	0	0	0	0	0	2	0	0	0	0	0	0	0
MADF_DNA_bdg(1) zf-TRAF(1)	0	0	0	0	0	0	2	0	0	0	0	0	0	0
TENA_THI-4(1) Hydrolase(1)	0	0	0	0	0	0	2	0	0	0	0	0	0	0
PvlArgDC(1)	0	0	0	0	0	0	2	0	0	0	0	0	0	0
FAD_binding_3(1) Prenylcys_lyase(1)	0	0	0	0	0	0	2	0	0	0	0	0	0	0
Indigoidine_A(2)	0	0	0	0	0	0	2	0	0	0	0	0	0	0
Kelch_1(4) Kelch_2(1)	0	0	0	0	0	0	2	0	0	0	0	0	0	0
Glyco_hydro_16(2)	0	0	0	0	0	0	2	0	0	0	0	0	0	0
DUF2260(1) DUF323(1)	0	0	0	0	0	0	2	0	0	0	0	0	0	0
BTB(1) TPR_1(2)	0	0	0	0	0	0	2	0	0	0	0	0	0	0
Siah-Interact_N(1) CS(1) SGS(1)	0	0	0	0	0	0	2	0	0	0	0	0	0	0
TPR_1(2) Glutaredoxin(1)	0	0	0	0	0	0	2	0	0	0	0	0	0	0
Vps39_2(1) Methyltransf_11(1)	0	0	0	0	0	0	2	0	0	0	0	0	0	0
Tmemb_161AB(1)	0	0	0	0	0	0	2	0	0	0	0	0	0	0
HMA(1) PQQ(2)	0	0	0	0	0	0	2	0	0	0	0	0	0	0
RB_A(1) RB_B(1) 4HBT(1)	0	0	0	0	0	0	2	0	0	0	0	0	0	0
Beach(1) Pkinase(1)	0	0	0	0	0	0	2	0	0	0	0	0	0	0
zf-C2H2(1) Reticulon(1)	0	0	0	0	0	0	2	0	0	0	0	0	0	0
Exonuc_X-T(1) MutS_I(1) MutS_II(1) MutS_III(1) MutS_V(1)	0	0	0	0	0	0	2	0	0	0	0	0	0	0
Kelch_1(1) Kelch_2(1) Amidohydro_3(1)	0	0	0	0	0	0	2	0	0	0	0	0	0	0
SCA7(1) DUF588(1)	0	0	0	0	0	0	2	0	0	0	0	0	0	0
Phosphodiest(2)	0	0	0	0	0	0	2	0	0	0	0	0	0	0
Pribosyltran(1) SNF2_N(2) zf-C3HC4(1) Helicase_C(1)	0	0	0	0	0	0	2	0	0	0	0	0	0	0
GATase(1) tRNA_Me_trans(1) NAD_synthase(1) GMP_synt_C(1)	0	0	0	0	0	0	2	0	0	0	0	0	0	0
CG-1(2)	0	0	0	0	0	0	2	0	0	0	0	0	0	0
WD40(2) SAM_1(1)	0	0	0	0	0	0	2	0	0	0	0	0	0	0
PPR(2) DUF26(2) Pkinase_Tyr(1)	0	0	0	0	0	0	2	0	0	0	0	0	0	0
CPSase_L_D3(1)	0	0	0	0	0	0	2	0	0	0	0	0	0	0
efhand(1) TPR_2(1) TPR_1(1) TPR_2(1)	0	0	0	0	0	0	2	0	0	0	0	0	0	0
PHD(3) Y_phosphatase2(1)	0	0	0	0	0	0	2	0	0	0	0	0	0	0
DEAD(1) Helicase_C(1) dsRNA_bind(1) dsrm(1) PAZ(1) Ribonuclease_3(2)	0	0	0	0	0	0	2	0	0	0	0	0	0	0
Kinesin(1) zf-C3HC4(1)	0	0	0	0	0	0	2	0	0	0	0	0	0	0
DUF2503(1)	0	0	0	0	0	0	2	0	0	0	0	0	0	0
RF-1(1) Terpene_synth(1) Terpene_synth_C(1)	0	0	0	0	0	0	2	0	0	0	0	0	0	0
NAD_binding_2(2) F_bP_aldolase(1) AP2(1)	0	0	0	0	0	0	2	0	0	0	0	0	0	0
ILVD_EDD(2)	0	0	0	0	0	0	2	0	0	0	0	0	0	0
BAH(2) DNA_methylase(2)	0	0	0	0	0	0	2	0	0	0	0	0	0	0
Myosin_N(1) Myosin_head(1) IQ(6) DIL(1)	0	0	0	0	0	0	2	0	0	0	0	0	0	0
PAS_3(1) PAS(1)	0	0	0	0	0	0	2	0	0	0	0	0	0	0
FKBP_C(1) Methyltransf_12(1)	0	0	0	0	0	0	2	0	0	0	0	0	0	0
WW(1) RRM_1(1)	0	0	0	0	0	0	2	0	0	0	0	0	0	0
SNF2_N(1) Helicase_C(1) SMP(2)	0	0	0	0	0	0	2	0	0	0	0	0	0	0
PDEase_I(1) Guanylate_cyc(1)	0	0	0	0	0	0	2	0	0	0	0	0	0	0
Helicase_C(1) HA2(1) DUF1605(1) MFS_1(1)	0	0	0	0	0	0	2	0	0	0	0	0	0	0
Surf_Ag_VNR(1) Peptidase_S28(1)	0	0	0	0	0	0	2	0	0	0	0	0	0	0
DUF946(2) DUF1162(1)	0	0	0	0	0	0	2	0	0	0	0	0	0	0
TPR_1(9) TPR_2(1)	0	0	0	0	0	0	2	0	0	0	0	0	0	0
B_lectin(1) WD40(2)	0	0	0	0	0	0	2	0	0	0	0	0	0	0
Aminotran_4(1) G6PD_N(1) G6PD_C(1)	0	0	0	0	0	0	2	0	0	0	0	0	0	0
Glutaredoxin(1) Bet_v_I(1)	0	0	0	0	0	0	2	0	0	0	0	0	0	0
PNP_UDP_1(1) DNA_pol_delta_4(1)	0	0	0	0	0	0	2	0	0	0	0	0	0	0
PWWP(1) FYRN(1) FYRC(1) SET(1)	0	0	0	0	0	0	2	0	0	0	0	0	0	0
DNA_pol_phi(3)	0	0	0	0	0	0	2	0	0	0	0	0	0	0
Hemerythrin(4) zf-CHY(1)	0	0	0	0	0	0	2	0	0	0	0	0	0	0
HSP20(1) TPR_1(3)	0	0	0	0	0	0	2	0	0	0	0	0	0	0
LRRNT_2(1) LRR_1(2) LRRNT_2(1) LRR_1(1) Pkinase_Tyr(1)	0	0	0	0	0	0	2	0	0	0	0	0	0	0
PGM_PMM_I(1) PGM_PMM_II(1) PGM_PMM_IV(1)	0	0	0	0	0	0	2	0	0	0	0	0	0	0
SNF2_N(1) PHD(1) zf-C3HC4(1) Helicase_C(1) PPR(5)	0	0	0	0	0	0	2	0	0	0	0	0	0	0
TPR_1(1) TPR_2(1) TPR_1(2) DnaJ(1)	0	0	0	0	0	0	2	0	0	0	0	0	0	0
TSP_1(2) EGF_2(2)	0	0	0	0	0	0	2	0	0	0	0	0	0	0
MyTH4(1) FERM_M(1)	0	0	0	0	0	0	2	0	0	0	0	0	0	0
Sad1_UNC(2)	0	0	0	0	0	0	2	0	0	0	0	0	0	0
HET(1)	0	0	0	0	0	16	1	0	0	0	0	0	0	0
MASE1(1) HisKA(1) HATPase_c(1) Response_reg(1)	0	0	0	0	0	2	1	0	0	0	0	0	0	0
F-box(1) Kelch_1(4)	0	0	0	0	0	1	1	0	0	0	0	0	0	0
DUF1212(1)	0	0	0	0	0	1	1	0	0	0	0	0	0	0
Thioredoxin(1) DUF179(1)	0	0	0	0	0	1	1	0	0	0	0	0	0	0
MIP-T3(2)	0	0	0	0	0	1	1	0	0	0	0	0	0	0
RTC(2)	0	0	0	0	0	1	1	0	0	0	0	0	0	0
Inhibitor_I9(1) Peptidase_S8(1) DUF1034(1)	0	0	0	0	0	1	1	0	0	0	0	0	0	0
Tex_N(1)	0	0	0	0	0	1	1	0	0	0	0	0	0	0
DUF1421(2)	0	0	0	0	0	1	1	0	0	0	0	0	0	0
WW(2) FF(4)	0	0	0	0	0	1	1	0	0	0	0	0	0	0
PAXNEB(2)	0	0	0	0	0	1	1	0	0	0	0	0	0	0
BRCT(4)	0	0	0	0	0	1	1	0	0	0	0	0	0	0
zf-MYND(1) UCH(1) SEC-C(1)	0	0	0	0	0	0	1	0	0	0	0	0	0	0
RNA_pol_Rpb2_1(1) RNA_pol_Rpb2_2(1) RNA_pol_Rpb2_3(1) RNA_pol_Rpa2_4(1) RNA_pol_Rpb2_5(1) RNA_pol_Rpb2_6(1) RNA_pol_Rpb2_7(1)	0	0	0	0	0	0	1	0	0	0	0	0	0	0
PHD(1) Rho_N(1)	0	0	0	0	0	0	1	0	0	0	0	0	0	0
PH(1) Oxysterol_BP(1) MatE(2)	0	0	0	0	0	0	1	0	0	0	0	0	0	0
Rhomboid(2)	0	0	0	0	0	0	1	0	0	0	0	0	0	0
Cu_bind_like(1) DUF212(1) Telo_bind(1)	0	0	0	0	0	0	1	0	0	0	0	0	0	0
EIN3(1) S6PP(1)	0	0	0	0	0	0	1	0	0	0	0	0	0	0
Pkinase(1) Tubulin(1)	0	0	0	0	0	0	1	0	0	0	0	0	0	0
LysM(1) SKG6(1) Pkinase(1)	0	0	0	0	0	0	1	0	0	0	0	0	0	0
Glyco_hydro_28(2) MRG(2)	0	0	0	0	0	0	1	0	0	0	0	0	0	0
Pkinase(1) zf-CCCH(2)	0	0	0	0	0	0	1	0	0	0	0	0	0	0
Flavodoxin_1(1) Transferase(1)	0	0	0	0	0	0	1	0	0	0	0	0	0	0
NB-ARC(1) tify(1)	0	0	0	0	0	0	1	0	0	0	0	0	0	0
3_5_exonuc(1) DUF82(1) UbiA(1)	0	0	0	0	0	0	1	0	0	0	0	0	0	0
Glyco_hydro_28(1) MRG(1)	0	0	0	0	0	0	1	0	0	0	0	0	0	0
LON(1) Abhydrolase_1(1) DUF1162(1)	0	0	0	0	0	0	1	0	0	0	0	0	0	0
GATase_2(1) Glu_syn_central(1) Glu_synthase(1)	0	0	0	0	0	0	1	0	0	0	0	0	0	0
NIF(2) FA_desaturase_2(1)	0	0	0	0	0	0	1	0	0	0	0	0	0	0
Pollen_Ole_e_I(1) Extensin_2(4)	0	0	0	0	0	0	1	0	0	0	0	0	0	0
ACBP(1) Kelch_1(2) Kelch_2(1) Kelch_1(2)	0	0	0	0	0	0	1	0	0	0	0	0	0	0
HEAT(2) FAT(1) Rapamycin_bind(1) PI3_PI4_kinase(1)	0	0	0	0	0	0	1	0	0	0	0	0	0	0
AA_permease(1) Ldh_1_N(1) Ldh_1_C(1)	0	0	0	0	0	0	1	0	0	0	0	0	0	0
DIT1_PvcA(1) Glyco_transf_22(2)	0	0	0	0	0	0	1	0	0	0	0	0	0	0
PPR(3) IGR(1)	0	0	0	0	0	0	1	0	0	0	0	0	0	0
ubiquitin(9)	0	0	0	0	0	0	1	0	0	0	0	0	0	0
WW(1) DEAD(1) Helicase_C(1) PPR(1)	0	0	0	0	0	0	1	0	0	0	0	0	0	0
Peptidase_C14(1) HisKA(1)	0	0	0	0	0	0	1	0	0	0	0	0	0	0
Indigoidine_A(1) Glyco_hydro_16(1)	0	0	0	0	0	0	1	0	0	0	0	0	0	0
dCMP_cyt_deam_1(1) Pollen_Ole_e_I(1) 3_5_exonuc(1) HRDC(1)	0	0	0	0	0	0	1	0	0	0	0	0	0	0
LysM(4)	0	0	0	0	0	0	1	0	0	0	0	0	0	0
SRP40_C(1) ERCC4(1)	0	0	0	0	0	0	1	0	0	0	0	0	0	0
zf-C3HC4(1) EFP(1) Elong-fact-P_C(1) F-box(1)	0	0	0	0	0	0	1	0	0	0	0	0	0	0
NUP50(1) Ran_BP1(1) DUF926(1)	0	0	0	0	0	0	1	0	0	0	0	0	0	0
DUF1604(1) G-patch(1) Surp(1)	0	0	0	0	0	0	1	0	0	0	0	0	0	0
GATase_2(1) Glu_syn_central(1) F-box(1)	0	0	0	0	0	0	1	0	0	0	0	0	0	0
NUDIX(1) Ocnus(1)	0	0	0	0	0	0	1	0	0	0	0	0	0	0
Glyco_hydro_19(1) Lipase_GDSL(1)	0	0	0	0	0	0	1	0	0	0	0	0	0	0
TPR_2(1) SET(1)	0	0	0	0	0	0	1	0	0	0	0	0	0	0
AA_permease(1) Ldh_1_C(1)	0	0	0	0	0	0	1	0	0	0	0	0	0	0
Pkinase_Tyr(1) PMEI(1) Pectinesterase(1)	0	0	0	0	0	0	1	0	0	0	0	0	0	0
ABC_tran(1) ABC2_membrane(1) PsaD(1)	0	0	0	0	0	0	1	0	0	0	0	0	0	0
RnaseH(1) SET(1)	0	0	0	0	0	0	1	0	0	0	0	0	0	0
RNA_pol_Rpb2_1(1) RNA_pol_Rpb2_2(2) RNA_pol_Rpb2_3(1) RNA_pol_Rpb2_6(1) RNA_pol_Rpb2_7(1)	0	0	0	0	0	0	1	0	0	0	0	0	0	0
HSCB_C(1)	0	0	0	0	0	0	1	0	0	0	0	0	0	0
ABC_tran(1) ABC2_membrane(1) ABC_tran(1)	0	0	0	0	0	0	1	0	0	0	0	0	0	0
TPR_1(1) TPR_2(1) Lactamase_B(1)	0	0	0	0	0	0	1	0	0	0	0	0	0	0
Fic(1) PP2C(1)	0	0	0	0	0	0	1	0	0	0	0	0	0	0
DUF588(1) Fasciclin(1)	0	0	0	0	0	0	1	0	0	0	0	0	0	0
DUF604(3)	0	0	0	0	0	0	1	0	0	0	0	0	0	0
FtsJ(1) Pkinase(1)	0	0	0	0	0	0	1	0	0	0	0	0	0	0
Dynamin_M(1) Aldedh(1)	0	0	0	0	0	0	1	0	0	0	0	0	0	0
Abhydrolase_1(1) DUF1162(1)	0	0	0	0	0	0	1	0	0	0	0	0	0	0
Thioredoxin(3) ERp29(1)	0	0	0	0	0	0	1	0	0	0	0	0	0	0
Fumble(1) Pkinase(1)	0	0	0	0	0	0	1	0	0	0	0	0	0	0
Complex1_LYR(1) DEAD(1) Helicase_C(1)	0	0	0	0	0	0	1	0	0	0	0	0	0	0
FAD_binding_5(1) CO_deh_flav_C(1) Ald_Xan_dh_C(2) Ald_Xan_dh_C2(1)	0	0	0	0	0	0	1	0	0	0	0	0	0	0
DNA_ligase_A_N(1) DNA_ligase_A_M(1)	0	0	0	0	0	0	1	0	0	0	0	0	0	0
B_lectin(1) LysM(1)	0	0	0	0	0	0	1	0	0	0	0	0	0	0
GATase(1) GMP_synt_C(1)	0	0	0	0	0	0	1	0	0	0	0	0	0	0
Chitin_bind_1(1) Glyco_hydro_18(1)	0	0	0	0	0	0	1	0	0	0	0	0	0	0
Semialdhyde_dh(1) Semialdhyde_dhC(2)	0	0	0	0	0	0	1	0	0	0	0	0	0	0
KOW(2)	0	0	0	0	0	0	1	0	0	0	0	0	0	0
PHD(1) Helicase_C(1)	0	0	0	0	0	0	1	0	0	0	0	0	0	0
DUF506(1) MoCF_biosynth(1)	0	0	0	0	0	0	1	0	0	0	0	0	0	0
Kelch_1(1) GRAS(1)	0	0	0	0	0	0	1	0	0	0	0	0	0	0
Acetyltransf_1(1) zf-C3HC4(1)	0	0	0	0	0	0	1	0	0	0	0	0	0	0
DEAD(1) Helicase_C(1) Sec63(1) DEAD(1) Helicase_C(1) Sec63(2)	0	0	0	0	0	0	1	0	0	0	0	0	0	0
Kelch_1(3) Amidohydro_3(1)	0	0	0	0	0	0	1	0	0	0	0	0	0	0
zf-CCCH(1) GXGXG(1)	0	0	0	0	0	0	1	0	0	0	0	0	0	0
PPR(17) PBP(1)	0	0	0	0	0	0	1	0	0	0	0	0	0	0
SNF2_N(2) Helicase_C(1) zf-C3HC4(1)	0	0	0	0	0	0	1	0	0	0	0	0	0	0
DJ-1_PfpI(1) Peptidase_M1(1)	0	0	0	0	0	0	1	0	0	0	0	0	0	0
PAS_3(3) HisKA(1) HATPase_c(1) Response_reg(1)	0	0	0	0	0	0	1	0	0	0	0	0	0	0
PPR(2) UPF0193(1)	0	0	0	0	0	0	1	0	0	0	0	0	0	0
Glyco_hydro_19(2)	0	0	0	0	0	0	1	0	0	0	0	0	0	0
Lipase_GDSL(1) DAO(1)	0	0	0	0	0	0	1	0	0	0	0	0	0	0
G-patch(1) Clp_N(2) AAA(1) AAA_2(1) ClpB_D2-small(1)	0	0	0	0	0	0	1	0	0	0	0	0	0	0
DNA_pol_B_exo(1) DNA_pol_B(1) Utp14(1)	0	0	0	0	0	0	1	0	0	0	0	0	0	0
Sec7(1) DUF1981(1) DUF21(1)	0	0	0	0	0	0	1	0	0	0	0	0	0	0
Proteasome(1) PPR(1) DnaJ(1)	0	0	0	0	0	0	1	0	0	0	0	0	0	0
BRF1(1) Mito_carr(2)	0	0	0	0	0	0	1	0	0	0	0	0	0	0
S6PP(1) S6PP_C(1) SPX(1)	0	0	0	0	0	0	1	0	0	0	0	0	0	0
PHD(1) SWIB(1) Plus-3(1) GYF(1) PAF-AH_p_II(1)	0	0	0	0	0	0	1	0	0	0	0	0	0	0
Glyco_hydro_20b(1) Glyco_hydro_20(2)	0	0	0	0	0	0	1	0	0	0	0	0	0	0
cNMP_binding(3)	0	0	0	0	0	0	1	0	0	0	0	0	0	0
SET(1) HLH(1)	0	0	0	0	0	0	1	0	0	0	0	0	0	0
Rio2_N(1) RIO1(1) Pkinase(1)	0	0	0	0	0	0	1	0	0	0	0	0	0	0
LRR_1(9)	0	0	0	0	0	0	1	0	0	0	0	0	0	0
DUF2394(1)	0	0	0	0	0	0	1	0	0	0	0	0	0	0
Far-17a_AIG1(1)	0	0	0	0	0	0	1	0	0	0	0	0	0	0
DUF593(1) Ion_trans_2(1) BK_channel_a(1)	0	0	0	0	0	0	1	0	0	0	0	0	0	0
zf-CCCH(1) zf-NF-X1(1)	0	0	0	0	0	0	1	0	0	0	0	0	0	0
Peptidase_S9_N(2)	0	0	0	0	0	0	1	0	0	0	0	0	0	0
Plus-3(1) Glycos_transf_2(1)	0	0	0	0	0	0	1	0	0	0	0	0	0	0
MMR_HSR1(1) zf-C3HC4(1)	0	0	0	0	0	0	1	0	0	0	0	0	0	0
CRS1_YhbY(1) PA(1)	0	0	0	0	0	0	1	0	0	0	0	0	0	0
Peptidase_C78(1) Flavokinase(1)	0	0	0	0	0	0	1	0	0	0	0	0	0	0
IBN_N(1) Cse1(1) CAS_CSE1(2)	0	0	0	0	0	0	1	0	0	0	0	0	0	0
eIF-3c_N(1) PCI(1) Peptidase_C48(1)	0	0	0	0	0	0	1	0	0	0	0	0	0	0
LysM(5)	0	0	0	0	0	0	1	0	0	0	0	0	0	0
Peptidase_M16(2) Peptidase_M16_C(1) PUF(2)	0	0	0	0	0	0	1	0	0	0	0	0	0	0
tRNA-synt_1(1) Anticodon_1(1) zf-FPG_IleRS(1) DUF623(1)	0	0	0	0	0	0	1	0	0	0	0	0	0	0
SGT1(1) DUF125(1)	0	0	0	0	0	0	1	0	0	0	0	0	0	0
F-box(1) ILVD_EDD(1)	0	0	0	0	0	0	1	0	0	0	0	0	0	0
ATP_bind_3(1) DUF2392(1)	0	0	0	0	0	0	1	0	0	0	0	0	0	0
Clp_N(1) AAA_2(1)	0	0	0	0	0	0	1	0	0	0	0	0	0	0
GTP_cyclohydro2(1) EF_TS(1)	0	0	0	0	0	0	1	0	0	0	0	0	0	0
TPP_enzyme_N(2)	0	0	0	0	0	0	1	0	0	0	0	0	0	0
Extensin_2(7) Pollen_Ole_e_I(1) Extensin_2(11)	0	0	0	0	0	0	1	0	0	0	0	0	0	0
5_3_exonuc(1)	0	0	0	0	0	0	1	0	0	0	0	0	0	0
GSH_synthase(1)	0	0	0	0	0	0	1	0	0	0	0	0	0	0
LMBR1(2)	0	0	0	0	0	0	1	0	0	0	0	0	0	0
Pkinase_Tyr(1) DEAD(1) Helicase_C(1) DSHCT(1)	0	0	0	0	0	0	1	0	0	0	0	0	0	0
NAP(1) PB1(1)	0	0	0	0	0	0	1	0	0	0	0	0	0	0
Pre-SET(2) SET(1)	0	0	0	0	0	0	1	0	0	0	0	0	0	0
ADH_N(1) ADH_zinc_N(1) ADH_N(1) ADH_zinc_N(1)	0	0	0	0	0	0	1	0	0	0	0	0	0	0
PBP(1) Glyco_hydro_28(1)	0	0	0	0	0	0	1	0	0	0	0	0	0	0
ABC_membrane(1) ABC_tran(1) ABC_membrane(1) ABC_tran(1) RRM_1(1)	0	0	0	0	0	0	1	0	0	0	0	0	0	0
Kelch_1(1) Kelch_2(1) Kelch_1(1) Kelch_2(1) Amidohydro_3(1)	0	0	0	0	0	0	1	0	0	0	0	0	0	0
DUF246(1) HIT(1)	0	0	0	0	0	0	1	0	0	0	0	0	0	0
zf-CW(1) PHD(1) Chromo(1)	0	0	0	0	0	0	1	0	0	0	0	0	0	0
PLAC8(1) UDPGT(1)	0	0	0	0	0	0	1	0	0	0	0	0	0	0
Gpi16(2)	0	0	0	0	0	0	1	0	0	0	0	0	0	0
Creatinase_N(1) p450(1)	0	0	0	0	0	0	1	0	0	0	0	0	0	0
C2(1) LRRNT_2(1)	0	0	0	0	0	0	1	0	0	0	0	0	0	0
Hydrolase(1) MAP65_ASE1(1)	0	0	0	0	0	0	1	0	0	0	0	0	0	0
WD40(3) YDG_SRA(1) PPR(11)	0	0	0	0	0	0	1	0	0	0	0	0	0	0
Surf_Ag_VNR(1)	0	0	0	0	0	0	1	0	0	0	0	0	0	0
Extensin_2(8)	0	0	0	0	0	0	1	0	0	0	0	0	0	0
MACPF(1) GIDA(3)	0	0	0	0	0	0	1	0	0	0	0	0	0	0
Malic_M(1) Cu-oxidase_3(1)	0	0	0	0	0	0	1	0	0	0	0	0	0	0
PB1(1) zf-CCCH(1)	0	0	0	0	0	0	1	0	0	0	0	0	0	0
SSB(1) AAA(1) PGI(1)	0	0	0	0	0	0	1	0	0	0	0	0	0	0
zf-CCCH(2) WD40(3)	0	0	0	0	0	0	1	0	0	0	0	0	0	0
DUF588(1) Pkinase(1)	0	0	0	0	0	0	1	0	0	0	0	0	0	0
Pkinase(1) HGTP_anticodon(1)	0	0	0	0	0	0	1	0	0	0	0	0	0	0
AP2(1) RNA_pol_Rpb2_1(1) RNA_pol_Rpb2_2(1) RNA_pol_Rpb2_3(1) RNA_pol_Rpb2_4(1) RNA_pol_Rpb2_5(1) RNA_pol_Rpb2_6(1) RNA_pol_Rpb2_7(1)	0	0	0	0	0	0	1	0	0	0	0	0	0	0
PPR(5) IGR(1)	0	0	0	0	0	0	1	0	0	0	0	0	0	0
Methyltransf_7(1) UDPGT(1)	0	0	0	0	0	0	1	0	0	0	0	0	0	0
B_lectin(1) PAN_2(1) Pkinase_Tyr(1) Pkinase(1)	0	0	0	0	0	0	1	0	0	0	0	0	0	0
Kelch_1(2) Kelch_2(1) Amidohydro_1(1)	0	0	0	0	0	0	1	0	0	0	0	0	0	0
MCD(1) PLAT(1) Lipoxygenase(1)	0	0	0	0	0	0	1	0	0	0	0	0	0	0
PhyH(1) Dirigent(1)	0	0	0	0	0	0	1	0	0	0	0	0	0	0
tRNA-synt_1d(2) DALR_1(1)	0	0	0	0	0	0	1	0	0	0	0	0	0	0
Hydrolase(1) AhpC-TSA(1) NHL(6)	0	0	0	0	0	0	1	0	0	0	0	0	0	0
Glyco_hydro_18(3)	0	0	0	0	0	0	1	0	0	0	0	0	0	0
DUF1680(1) Pyridoxal_deC(1)	0	0	0	0	0	0	1	0	0	0	0	0	0	0
zf-C3HC4(1) EFP(1) Elong-fact-P_C(1)	0	0	0	0	0	0	1	0	0	0	0	0	0	0
Pkinase(1) Exo_endo_phos(1) zf-GRF(1)	0	0	0	0	0	0	1	0	0	0	0	0	0	0
BURP(1) Glyco_hydro_1(1)	0	0	0	0	0	0	1	0	0	0	0	0	0	0
HMG_CoA_synt_N(1) HMG_CoA_synt_C(1) ACP_syn_III_C(1)	0	0	0	0	0	0	1	0	0	0	0	0	0	0
ABC2_membrane(1) PDR_assoc(1) ABC_tran(1) ABC2_membrane(1) AAA(1)	0	0	0	0	0	0	1	0	0	0	0	0	0	0
zf-C3HC4(1) Helicase_C(1) THF_DHG_CYH_C(1)	0	0	0	0	0	0	1	0	0	0	0	0	0	0
Supt5(1) KOW(2)	0	0	0	0	0	0	1	0	0	0	0	0	0	0
HLH(1) TPP_enzyme_N(1)	0	0	0	0	0	0	1	0	0	0	0	0	0	0
Arm(1) Abi(1)	0	0	0	0	0	0	1	0	0	0	0	0	0	0
Peptidase_M1(1) DnaJ(1)	0	0	0	0	0	0	1	0	0	0	0	0	0	0
Acyl-CoA_dh_1(2)	0	0	0	0	0	0	1	0	0	0	0	0	0	0
AAA_5(1) Dynein_heavy(1)	0	0	0	0	0	0	1	0	0	0	0	0	0	0
DEAD(1) Helicase_C(1) HA2(1) DUF1605(1) dsrm(1) tRNA-synt_2b(1) HGTP_anticodon(1)	0	0	0	0	0	0	1	0	0	0	0	0	0	0
EIN3(1) S6PP(1) S6PP_C(1)	0	0	0	0	0	0	1	0	0	0	0	0	0	0
MoCF_biosynth(1) MoeA_C(1)	0	0	0	0	0	0	1	0	0	0	0	0	0	0
MRG(2)	0	0	0	0	0	0	1	0	0	0	0	0	0	0
PLAC8(1) Glyco_transf_22(1) Ribonuclease_3(2) dsrm(1)	0	0	0	0	0	0	1	0	0	0	0	0	0	0
GATase_2(1) Pribosyltran(1) CDC27(1)	0	0	0	0	0	0	1	0	0	0	0	0	0	0
RnaseH(1) RCC1(1) SET(1)	0	0	0	0	0	0	1	0	0	0	0	0	0	0
NIF(1) GRAS(1)	0	0	0	0	0	0	1	0	0	0	0	0	0	0
Pox_MCEL(2)	0	0	0	0	0	0	1	0	0	0	0	0	0	0
MutS_II(1) MutS_III(1) MutS_V(2)	0	0	0	0	0	0	1	0	0	0	0	0	0	0
Dynamin_N(1) Dynamin_M(2) GED(1)	0	0	0	0	0	0	1	0	0	0	0	0	0	0
UQ_con(1) Abi(1)	0	0	0	0	0	0	1	0	0	0	0	0	0	0
ATP_bind_3(1) Kelch_1(1) Kelch_2(1) Kelch_1(2) Kelch_2(1)	0	0	0	0	0	0	1	0	0	0	0	0	0	0
Transferrin(1)	0	0	0	0	0	0	1	0	0	0	0	0	0	0
FAD_binding_5(1) CO_deh_flav_C(1) Ald_Xan_dh_C(1) Ald_Xan_dh_C2(2)	0	0	0	0	0	0	1	0	0	0	0	0	0	0
zf-C3HC4(1) PPR(2)	0	0	0	0	0	0	1	0	0	0	0	0	0	0
zf-C3HC4(1) BRCT(2) eIF-5_eIF-2B(1)	0	0	0	0	0	0	1	0	0	0	0	0	0	0
Fer2_2(1) FAD_binding_5(1)	0	0	0	0	0	0	1	0	0	0	0	0	0	0
Thioredoxin(1) HMA(1) Myotub-related(1)	0	0	0	0	0	0	1	0	0	0	0	0	0	0
PAS_3(2) HisKA(1) HATPase_c(1) Response_reg(1) CSD(1) zf-CCHC(2)	0	0	0	0	0	0	1	0	0	0	0	0	0	0
X8(1) DEAD(1) Helicase_C(1)	0	0	0	0	0	0	1	0	0	0	0	0	0	0
LRRNT_2(1) LRR_1(5) Pkinase(1) Pkinase_Tyr(1)	0	0	0	0	0	0	1	0	0	0	0	0	0	0
MADF_DNA_bdg(1) AAA(1)	0	0	0	0	0	0	1	0	0	0	0	0	0	0
PPR(1) UPF0016(1)	0	0	0	0	0	0	1	0	0	0	0	0	0	0
ABC1(1) Beta-lactamase(1) NIF(1)	0	0	0	0	0	0	1	0	0	0	0	0	0	0
Kelch_2(1) Kelch_1(4)	0	0	0	0	0	0	1	0	0	0	0	0	0	0
F-box(1) Prenyltransf(1)	0	0	0	0	0	0	1	0	0	0	0	0	0	0
Pkinase(1) Helicase_C(1) zf-CCCH(1)	0	0	0	0	0	0	1	0	0	0	0	0	0	0
Peptidase_S28(1) Spb1_C(1)	0	0	0	0	0	0	1	0	0	0	0	0	0	0
HSP20(1) NAD_binding_2(1)	0	0	0	0	0	0	1	0	0	0	0	0	0	0
Dala_Dala_lig_N(1) Dala_Dala_lig_C(1) Dala_Dala_lig_N(2)	0	0	0	0	0	0	1	0	0	0	0	0	0	0
PCRF(1) RF-1(1) zf-Dof(1)	0	0	0	0	0	0	1	0	0	0	0	0	0	0
Chal_sti_synt_N(2)	0	0	0	0	0	0	1	0	0	0	0	0	0	0
AMP-binding(1) Lipase_3(1)	0	0	0	0	0	0	1	0	0	0	0	0	0	0
HSA(1) DnaJ(1)	0	0	0	0	0	0	1	0	0	0	0	0	0	0
Hydrolase(1) NHL(6)	0	0	0	0	0	0	1	0	0	0	0	0	0	0
Endonuclease_1(2)	0	0	0	0	0	0	1	0	0	0	0	0	0	0
SET(1) Ribosomal_L1(1)	0	0	0	0	0	0	1	0	0	0	0	0	0	0
G6PD_N(3) G6PD_C(1)	0	0	0	0	0	0	1	0	0	0	0	0	0	0
NIF(1) RNase_P_Rpp14(1)	0	0	0	0	0	0	1	0	0	0	0	0	0	0
Ank(3) AAA(1) zf-CDGSH(1)	0	0	0	0	0	0	1	0	0	0	0	0	0	0
Filamin(3)	0	0	0	0	0	0	1	0	0	0	0	0	0	0
DUF677(2)	0	0	0	0	0	0	1	0	0	0	0	0	0	0
Maf(2)	0	0	0	0	0	0	1	0	0	0	0	0	0	0
Helicase_C(1) HA2(1) DUF1605(1) PMSR(1)	0	0	0	0	0	0	1	0	0	0	0	0	0	0
RRM_1(1) PPR(14)	0	0	0	0	0	0	1	0	0	0	0	0	0	0
PRCC_Cterm(1) Pkinase(1)	0	0	0	0	0	0	1	0	0	0	0	0	0	0
CS(1) TPR_1(2)	0	0	0	0	0	0	1	0	0	0	0	0	0	0
DnaJ(1) UPF0203(1)	0	0	0	0	0	0	1	0	0	0	0	0	0	0
Glyco_hydro_71(1)	0	0	0	0	0	0	1	0	0	0	0	0	0	0
Helicase_C(1) PPR(4)	0	0	0	0	0	0	1	0	0	0	0	0	0	0
PA(1) TFR_dimer(1)	0	0	0	0	0	0	1	0	0	0	0	0	0	0
Methyltransf_16(1) Tryp_alpha_amyl(1)	0	0	0	0	0	0	1	0	0	0	0	0	0	0
DUF616(2)	0	0	0	0	0	0	1	0	0	0	0	0	0	0
PCRF(1) RF-1(2)	0	0	0	0	0	0	1	0	0	0	0	0	0	0
Hemerythrin(3) zf-CHY(1) zf-C3HC4(2)	0	0	0	0	0	0	1	0	0	0	0	0	0	0
DUF716(1) Clp_N(2) AAA_2(1) ClpB_D2-small(1)	0	0	0	0	0	0	1	0	0	0	0	0	0	0
S6PP_C(1) SPX(1)	0	0	0	0	0	0	1	0	0	0	0	0	0	0
Kelch_1(1) Kelch_2(1) Kelch_1(1) Amidohydro_1(1)	0	0	0	0	0	0	1	0	0	0	0	0	0	0
Glyco_hydro_38(1) Alpha-mann_mid(1) Glyco_hydro_38C(2)	0	0	0	0	0	0	1	0	0	0	0	0	0	0
Tryp_alpha_amyl(1) Peptidase_M23(1)	0	0	0	0	0	0	1	0	0	0	0	0	0	0
Usp(1) Pkinase(2)	0	0	0	0	0	0	1	0	0	0	0	0	0	0
MACPF(1) GIDA(2)	0	0	0	0	0	0	1	0	0	0	0	0	0	0
DNA_gyraseB(1) DNA_topoisoIV(1)	0	0	0	0	0	0	1	0	0	0	0	0	0	0
Hist_deacetyl(1) F-box(1)	0	0	0	0	0	0	1	0	0	0	0	0	0	0
ubiquitin(1) C2(2)	0	0	0	0	0	0	1	0	0	0	0	0	0	0
MyTH4(1) FERM_N(1) FERM_M(1) Kinesin(2)	0	0	0	0	0	0	1	0	0	0	0	0	0	0
Glyco_hydro_88(1)	0	0	0	0	0	6	0	0	0	0	0	0	0	0
D5_N(1)	0	0	0	0	0	4	0	0	0	0	0	0	0	0
DUF2235(1)	0	0	0	0	0	4	0	0	0	0	0	0	0	0
His_kinase(1) HATPase_c(1) Response_reg(1)	0	0	0	0	0	3	0	0	0	0	0	0	0	0
HTH_psq(1)	0	0	0	0	0	3	0	0	0	0	0	0	0	0
HAMP(1) His_kinase(1) HATPase_c(1)	0	0	0	0	0	3	0	0	0	0	0	0	0	0
SLH(2)	0	0	0	0	0	3	0	0	0	0	0	0	0	0
DUF537(1) DUF88(1)	0	0	0	0	0	3	0	0	0	0	0	0	0	0
DUF241(1) DUF793(1)	0	0	0	0	0	3	0	0	0	0	0	0	0	0
Peptidase_M6(1)	0	0	0	0	0	3	0	0	0	0	0	0	0	0
Acyltransferase(1) efhand(3)	0	0	0	0	0	2	0	0	0	0	0	0	0	0
His_kinase(1) HATPase_c(1) SBP_bac_1(1)	0	0	0	0	0	2	0	0	0	0	0	0	0	0
VIT(1) VWA(1)	0	0	0	0	0	2	0	0	0	0	0	0	0	0
UxaC(1)	0	0	0	0	0	2	0	0	0	0	0	0	0	0
GalP_UDP_tr_C(1)	0	0	0	0	0	2	0	0	0	0	0	0	0	0
zf-CCCH(1) WD40(4)	0	0	0	0	0	2	0	0	0	0	0	0	0	0
His_kinase(1) HATPase_c(1) Response_reg(1) HTH_AraC(1)	0	0	0	0	0	2	0	0	0	0	0	0	0	0
PAS_4(1) HisKA(1) HATPase_c(1) Response_reg(1)	0	0	0	0	0	2	0	0	0	0	0	0	0	0
Cu_amine_oxidN1(1)	0	0	0	0	0	2	0	0	0	0	0	0	0	0
Response_reg(1) HTH_AraC(2)	0	0	0	0	0	2	0	0	0	0	0	0	0	0
LysM(1) Peptidase_M23(1)	0	0	0	0	0	2	0	0	0	0	0	0	0	0
zf-C3HC4(1) WD40(5)	0	0	0	0	0	2	0	0	0	0	0	0	0	0
Beach(1) WD40(2) FYVE(1)	0	0	0	0	0	2	0	0	0	0	0	0	0	0
DinB(1)	0	0	0	0	0	2	0	0	0	0	0	0	0	0
Cache_1(1)	0	0	0	0	0	2	0	0	0	0	0	0	0	0
DUF427(1)	0	0	0	0	0	2	0	0	0	0	0	0	0	0
Kp4(1)	0	0	0	0	0	2	0	0	0	0	0	0	0	0
PsbY(2)	0	0	0	0	0	2	0	0	0	0	0	0	0	0
CopC(1)	0	0	0	0	0	2	0	0	0	0	0	0	0	0
PRP1_N(1) TPR_1(1)	0	0	0	0	0	2	0	0	0	0	0	0	0	0
zf-Dof(2)	0	0	0	0	0	2	0	0	0	0	0	0	0	0
DUF2470(1)	0	0	0	0	0	2	0	0	0	0	0	0	0	0
eIF-4B(1) zf-CCHC(2)	0	0	0	0	0	2	0	0	0	0	0	0	0	0
HAMP(1) His_kinase(1)	0	0	0	0	0	2	0	0	0	0	0	0	0	0
Glyco_hydro_53(1)	0	0	0	0	0	2	0	0	0	0	0	0	0	0
HTH_11(1)	0	0	0	0	0	2	0	0	0	0	0	0	0	0
BRCT(1) IMS(1) ACCA(1)	0	0	0	0	0	1	0	0	0	0	0	0	0	0
Pkinase_Tyr(1) HEAT(2) WD40(2)	0	0	0	0	0	1	0	0	0	0	0	0	0	0
Cation_ATPase_N(1) Hydrolase(1) E1-E2_ATPase(2)	0	0	0	0	0	1	0	0	0	0	0	0	0	0
RHS_repeat(2) Sigma70_r4_2(1)	0	0	0	0	0	1	0	0	0	0	0	0	0	0
DNA_ligase_aden(1) BRCT(1)	0	0	0	0	0	1	0	0	0	0	0	0	0	0
YicC_N(1) DUF1732(1)	0	0	0	0	0	1	0	0	0	0	0	0	0	0
DnaD(1)	0	0	0	0	0	1	0	0	0	0	0	0	0	0
HR_lesion(1) DoxX(1)	0	0	0	0	0	1	0	0	0	0	0	0	0	0
MCPsignal(1) GerA(1)	0	0	0	0	0	1	0	0	0	0	0	0	0	0
AKAP7_NLS(1)	0	0	0	0	0	1	0	0	0	0	0	0	0	0
HTH_AraC(1) adh_short(1)	0	0	0	0	0	1	0	0	0	0	0	0	0	0
Rhodanese(1) SecB(1)	0	0	0	0	0	1	0	0	0	0	0	0	0	0
TrkA_N(1) DUF1012(1)	0	0	0	0	0	1	0	0	0	0	0	0	0	0
Snf7(2)	0	0	0	0	0	1	0	0	0	0	0	0	0	0
Surf_Ag_VNR(4)	0	0	0	0	0	1	0	0	0	0	0	0	0	0
MVIN(2)	0	0	0	0	0	1	0	0	0	0	0	0	0	0
Acetyltransf_1(1) BRCT(1)	0	0	0	0	0	1	0	0	0	0	0	0	0	0
HSP70(1) RNA_pol_L(1) RNA_pol_A_bac(1) RNA_pol_A_CTD(1)	0	0	0	0	0	1	0	0	0	0	0	0	0	0
MltA(1) HipA_N(1) HipA_C(1)	0	0	0	0	0	1	0	0	0	0	0	0	0	0
SWIRM(1) DAO(1)	0	0	0	0	0	1	0	0	0	0	0	0	0	0
CBM_6(2)	0	0	0	0	0	1	0	0	0	0	0	0	0	0
UDPG_MGDP_dh_N(1) UDPG_MGDP_dh(1) UDPG_MGDP_dh_C(1) Hepar_II_III(1)	0	0	0	0	0	1	0	0	0	0	0	0	0	0
zf-NF-X1(2)	0	0	0	0	0	1	0	0	0	0	0	0	0	0
JmjN(1) ARID(1) PHD(1) JmjC(1) PHD(1)	0	0	0	0	0	1	0	0	0	0	0	0	0	0
tRNA-synt_1e(1) DALR_2(1) Ribonuclease_3(1)	0	0	0	0	0	1	0	0	0	0	0	0	0	0
Methyltransf_11(1) Aldo_ket_red(1)	0	0	0	0	0	1	0	0	0	0	0	0	0	0
Glyco_hydro_76(1)	0	0	0	0	0	1	0	0	0	0	0	0	0	0
Sec_GG(1) SecD_SecF(1) ANF_receptor(1)	0	0	0	0	0	1	0	0	0	0	0	0	0	0
5_nucleotid_C(1) SLH(1)	0	0	0	0	0	1	0	0	0	0	0	0	0	0
GAD(1) tRNA-synt_2(1)	0	0	0	0	0	1	0	0	0	0	0	0	0	0
DUF24(1) DsbB(1)	0	0	0	0	0	1	0	0	0	0	0	0	0	0
zf-C3HC4(1) zf-B_box(1)	0	0	0	0	0	1	0	0	0	0	0	0	0	0
DEAD(1) Helicase_C(1) DbpA(1)	0	0	0	0	0	1	0	0	0	0	0	0	0	0
HpaB(1)	0	0	0	0	0	1	0	0	0	0	0	0	0	0
RRM_1(1) zf-RanBP(1) G-patch(1)	0	0	0	0	0	1	0	0	0	0	0	0	0	0
Peptidase_M17(1) CutC(1)	0	0	0	0	0	1	0	0	0	0	0	0	0	0
Peptidase_M20(1) DAO(1)	0	0	0	0	0	1	0	0	0	0	0	0	0	0
Cas_Csy1(1)	0	0	0	0	0	1	0	0	0	0	0	0	0	0
AMP-binding(1) PQQ(3)	0	0	0	0	0	1	0	0	0	0	0	0	0	0
AMP-binding(2) PP-binding(1) Condensation(1)	0	0	0	0	0	1	0	0	0	0	0	0	0	0
CitMHS(1) TrkA_C(4)	0	0	0	0	0	1	0	0	0	0	0	0	0	0
SAM_1(1) fn3(1)	0	0	0	0	0	1	0	0	0	0	0	0	0	0
Hemerythrin(2) zf-CHY(1) zf-C3HC4(1)	0	0	0	0	0	1	0	0	0	0	0	0	0	0
RNA_pol_Rpb2_3(1) RNA_pol_Rpb2_5(1)	0	0	0	0	0	1	0	0	0	0	0	0	0	0
Lactamase_B(1) Flavodoxin_1(1) Flavin_Reduct(1)	0	0	0	0	0	1	0	0	0	0	0	0	0	0
RCC1(7)	0	0	0	0	0	1	0	0	0	0	0	0	0	0
zf-RanBP(1) GTP_EFTU(1)	0	0	0	0	0	1	0	0	0	0	0	0	0	0
TPR_2(1) TPR_1(2) PPP5(1) Metallophos(1)	0	0	0	0	0	1	0	0	0	0	0	0	0	0
KH_1(1) HD(1)	0	0	0	0	0	1	0	0	0	0	0	0	0	0
PHD(1) FYRN(1) Bromodomain(1) PHD(1)	0	0	0	0	0	1	0	0	0	0	0	0	0	0
UPF0193(1)	0	0	0	0	0	1	0	0	0	0	0	0	0	0
TP_methylase(1) HEM4(1)	0	0	0	0	0	1	0	0	0	0	0	0	0	0
Alpha_L_fucos(1) DUF1237(1) Alpha-mann_mid(1) Transglut_core(1)	0	0	0	0	0	1	0	0	0	0	0	0	0	0
FliH(1)	0	0	0	0	0	1	0	0	0	0	0	0	0	0
HTH_AraC(1) Beta-lactamase(1)	0	0	0	0	0	1	0	0	0	0	0	0	0	0
Response_reg(1) HTH_AraC(1)	0	0	0	0	0	1	0	0	0	0	0	0	0	0
Rieske(1) Chloroa_b-bind(1)	0	0	0	0	0	1	0	0	0	0	0	0	0	0
Sulfatase(1) Flg_bb_rod(1)	0	0	0	0	0	1	0	0	0	0	0	0	0	0
U-box(1) WD40(5)	0	0	0	0	0	1	0	0	0	0	0	0	0	0
DNA_photolyase(2) Abhydrolase_1(1)	0	0	0	0	0	1	0	0	0	0	0	0	0	0
BK_channel_a(1)	0	0	0	0	0	1	0	0	0	0	0	0	0	0
LysM(2) Peptidase_M23(1)	0	0	0	0	0	1	0	0	0	0	0	0	0	0
OsmC(1)	0	0	0	0	0	1	0	0	0	0	0	0	0	0
ACBP(1) Ank(3)	0	0	0	0	0	1	0	0	0	0	0	0	0	0
RNA_pol_Rpb1_2(1) RNA_pol_Rpb1_4(1) RNA_pol_Rpb1_5(1)	0	0	0	0	0	1	0	0	0	0	0	0	0	0
PAS_3(2) HisKA(1) HATPase_c(1) Response_reg(1)	0	0	0	0	0	1	0	0	0	0	0	0	0	0
dCMP_cyt_deam_1(1) Ppx-GppA(1)	0	0	0	0	0	1	0	0	0	0	0	0	0	0
HisKA_3(1)	0	0	0	0	0	1	0	0	0	0	0	0	0	0
Methyltransf_11(1) Methyltransf_12(1)	0	0	0	0	0	1	0	0	0	0	0	0	0	0
Bac_rhamnosid_N(1) Bac_rhamnosid(1)	0	0	0	0	0	1	0	0	0	0	0	0	0	0
F420_ligase(1)	0	0	0	0	0	1	0	0	0	0	0	0	0	0
Herpes_gE(1)	0	0	0	0	0	1	0	0	0	0	0	0	0	0
PQQ(4)	0	0	0	0	0	1	0	0	0	0	0	0	0	0
Cupin_2(1) HTH_AraC(1)	0	0	0	0	0	1	0	0	0	0	0	0	0	0
PHD(1) Bromodomain(1) PHD(1)	0	0	0	0	0	1	0	0	0	0	0	0	0	0
WW(2) FF(1)	0	0	0	0	0	1	0	0	0	0	0	0	0	0
UvrC_HhH_N(1) AA_kinase(1)	0	0	0	0	0	1	0	0	0	0	0	0	0	0
S-methyl_trans(1) MTHFR(1)	0	0	0	0	0	1	0	0	0	0	0	0	0	0
DUF2161(1)	0	0	0	0	0	1	0	0	0	0	0	0	0	0
PARP(1) UQ_con(1)	0	0	0	0	0	1	0	0	0	0	0	0	0	0
AraC_N(1) HTH_AraC(2)	0	0	0	0	0	1	0	0	0	0	0	0	0	0
NUC194(1) FAT(1) PI3_PI4_kinase(1) FATC(1)	0	0	0	0	0	1	0	0	0	0	0	0	0	0
UCH(1) Exonuc_X-T(1)	0	0	0	0	0	1	0	0	0	0	0	0	0	0
zf-B_box(1) MATH(1)	0	0	0	0	0	1	0	0	0	0	0	0	0	0
DUF1818(1)	0	0	0	0	0	1	0	0	0	0	0	0	0	0
HATPase_c(1) Response_reg(2)	0	0	0	0	0	1	0	0	0	0	0	0	0	0
Aminotran_1_2(1) APH(1)	0	0	0	0	0	1	0	0	0	0	0	0	0	0
efhand(1) TPR_2(2) TPR_1(3)	0	0	0	0	0	1	0	0	0	0	0	0	0	0
YbaK(2)	0	0	0	0	0	1	0	0	0	0	0	0	0	0
RNA_pol_Rpb1_1(2) RNA_pol_Rpb1_2(1) RNA_pol_Rpb1_3(1) RNA_pol_Rpb1_5(1)	0	0	0	0	0	1	0	0	0	0	0	0	0	0
CTP_synth_N(2) GATase(1)	0	0	0	0	0	1	0	0	0	0	0	0	0	0
IMPDH(1) Peptidase_S11(1)	0	0	0	0	0	1	0	0	0	0	0	0	0	0
SLH(3) Glyco_hydro_3(1)	0	0	0	0	0	1	0	0	0	0	0	0	0	0
RNA_pol_Rpb2_1(1) RNA_pol_Rpb2_2(2) RNA_pol_Rpb2_3(1) RNA_pol_Rpb2_4(1) RNA_pol_Rpb2_5(1) RNA_pol_Rpb2_6(1) RNA_pol_Rpb2_7(1)	0	0	0	0	0	1	0	0	0	0	0	0	0	0
TnsA_N(1)	0	0	0	0	0	1	0	0	0	0	0	0	0	0
zf-Sec23_Sec24(1) Sec23_trunk(2) Sec23_BS(1) Sec23_helical(1) Gelsolin(1)	0	0	0	0	0	1	0	0	0	0	0	0	0	0
DUF2306(1)	0	0	0	0	0	1	0	0	0	0	0	0	0	0
DUF946(1) DUF1162(1) DUF946(1)	0	0	0	0	0	1	0	0	0	0	0	0	0	0
TPX2(1) Glyco_hydro_16(1)	0	0	0	0	0	1	0	0	0	0	0	0	0	0
Dynamin_N(1) Dynamin_M(3) GED(1)	0	0	0	0	0	1	0	0	0	0	0	0	0	0
HTH_5(1) MFS_1(1)	0	0	0	0	0	1	0	0	0	0	0	0	0	0
Anp1(1)	0	0	0	0	0	1	0	0	0	0	0	0	0	0
Peptidase_S8(1) SLH(3)	0	0	0	0	0	1	0	0	0	0	0	0	0	0
zf-C3HC4(2) ZZ(1)	0	0	0	0	0	1	0	0	0	0	0	0	0	0
DUF258(1) Aldedh(1)	0	0	0	0	0	1	0	0	0	0	0	0	0	0
DUF421(1)	0	0	0	0	0	1	0	0	0	0	0	0	0	0
SBP_bac_1(1) GMC_oxred_N(1)	0	0	0	0	0	1	0	0	0	0	0	0	0	0
HTH_Mga(1) Mga(1)	0	0	0	0	0	1	0	0	0	0	0	0	0	0
RHS_repeat(1)	0	0	0	0	0	1	0	0	0	0	0	0	0	0
zf-UBR(1) Omt_N(1)	0	0	0	0	0	1	0	0	0	0	0	0	0	0
ArgJ(1) AA_kinase(1)	0	0	0	0	0	1	0	0	0	0	0	0	0	0
RNA_pol_Rpb2_4(1) RNA_pol_Rpb2_5(1) RNA_pol_Rpb2_6(1)	0	0	0	0	0	1	0	0	0	0	0	0	0	0
DUF2174(1) Inhibitor_I9(1) Peptidase_S8(1)	0	0	0	0	0	1	0	0	0	0	0	0	0	0
CM_2(1) DAHP_synth_1(1)	0	0	0	0	0	1	0	0	0	0	0	0	0	0
ANF_receptor(1) Peptidase_S66(1)	0	0	0	0	0	1	0	0	0	0	0	0	0	0
LytTR(1)	0	0	0	0	0	1	0	0	0	0	0	0	0	0
Thi4(1) GMC_oxred_N(1)	0	0	0	0	0	1	0	0	0	0	0	0	0	0
DUF906(1)	0	0	0	0	0	1	0	0	0	0	0	0	0	0
Asparaginase_II(1)	0	0	0	0	0	1	0	0	0	0	0	0	0	0
Prp19(1) WD40(6)	0	0	0	0	0	1	0	0	0	0	0	0	0	0
WXG100(1)	0	0	0	0	0	1	0	0	0	0	0	0	0	0
Sigma70_r4_2(1) Glyoxalase(1)	0	0	0	0	0	1	0	0	0	0	0	0	0	0
DUF1479(1)	0	0	0	0	0	1	0	0	0	0	0	0	0	0
TPP_enzyme_N(2) TPP_enzyme_M(1) TPP_enzyme_C(1)	0	0	0	0	0	1	0	0	0	0	0	0	0	0
EHN(1) SLH(3)	0	0	0	0	0	1	0	0	0	0	0	0	0	0
RNA_pol_Rpb1_2(1) RNA_pol_Rpb1_3(2) RNA_pol_Rpb1_4(1)	0	0	0	0	0	1	0	0	0	0	0	0	0	0
Chloroa_b-bind(1) Cytochrom_C_asm(1)	0	0	0	0	0	1	0	0	0	0	0	0	0	0
Peptidase_S8(1) DUF1034(1)	0	0	0	0	0	1	0	0	0	0	0	0	0	0
Glyco_hydro_4(1)	0	0	0	0	0	1	0	0	0	0	0	0	0	0
Peptidase_M49(1)	0	0	0	0	0	1	0	0	0	0	0	0	0	0
Surp(1) zf-CCCH(1)	0	0	0	0	0	1	0	0	0	0	0	0	0	0
ADC_lyase(1)	0	0	0	0	0	1	0	0	0	0	0	0	0	0
NMT1(1) ABC_tran(1) BPD_transp_1(1)	0	0	0	0	0	1	0	0	0	0	0	0	0	0
HTH_AraC(2) Beta-lactamase(1)	0	0	0	0	0	1	0	0	0	0	0	0	0	0
SCA7(1)	0	0	0	0	0	1	0	0	0	0	0	0	0	0
YtxC(1)	0	0	0	0	0	1	0	0	0	0	0	0	0	0
GST_N(1) Hemerythrin(1)	0	0	0	0	0	1	0	0	0	0	0	0	0	0
LysM(3) Peptidase_M23(1)	0	0	0	0	0	1	0	0	0	0	0	0	0	0
Cu_amine_oxidN1(1) SH3_3(1)	0	0	0	0	0	1	0	0	0	0	0	0	0	0
Sec10(1) FH2(1)	0	0	0	0	0	1	0	0	0	0	0	0	0	0
R3H(1) Ank(1) Helicase_C(1) HA2(1) DUF1605(1)	0	0	0	0	0	1	0	0	0	0	0	0	0	0
Glyco_hydro_18(1) MFS_1(1)	0	0	0	0	0	1	0	0	0	0	0	0	0	0
PHD(1) Chromo(1) SNF2_N(1) Helicase_C(1)	0	0	0	0	0	1	0	0	0	0	0	0	0	0
F-box(1) FBA(1)	0	0	0	0	0	1	0	0	0	0	0	0	0	0
PMT(1)	0	0	0	0	0	1	0	0	0	0	0	0	0	0
XkdN(1)	0	0	0	0	0	1	0	0	0	0	0	0	0	0
Sulfatase(1) AraC_binding(1)	0	0	0	0	0	1	0	0	0	0	0	0	0	0
UBA_e1_C(1)	0	0	0	0	0	1	0	0	0	0	0	0	0	0
Pro_racemase(1)	0	0	0	0	0	1	0	0	0	0	0	0	0	0
Pre-SET(1)	0	0	0	0	0	1	0	0	0	0	0	0	0	0
HEAT_PBS(6)	0	0	0	0	0	1	0	0	0	0	0	0	0	0
Formyl_trans_N(1) Formyl_trans_C(1) ECH(1)	0	0	0	0	0	1	0	0	0	0	0	0	0	0
DUF1126(2)	0	0	0	0	0	1	0	0	0	0	0	0	0	0
DUF2499(2)	0	0	0	0	0	1	0	0	0	0	0	0	0	0
PhoPQ_related(1)	0	0	0	0	0	1	0	0	0	0	0	0	0	0
COX2(1) Cytochrom_C(1)	0	0	0	0	0	1	0	0	0	0	0	0	0	0
DUF470(1) DUF471(1) DUF472(1)	0	0	0	0	0	1	0	0	0	0	0	0	0	0
Glyco_hydro_16(1) CBM_4_9(1)	0	0	0	0	0	1	0	0	0	0	0	0	0	0
S1(5)	0	0	0	0	0	1	0	0	0	0	0	0	0	0
Hydrolase(1) AhpC-TSA(1) NHL(5)	0	0	0	0	0	1	0	0	0	0	0	0	0	0
DUF58(1)	0	0	0	0	0	1	0	0	0	0	0	0	0	0
ExsB(1)	0	0	0	0	0	1	0	0	0	0	0	0	0	0
GGDEF(1) MutS_V(1)	0	0	0	0	0	1	0	0	0	0	0	0	0	0
mRNA_triPase(1) DNA_ligase_A_M(1)	0	0	0	0	0	1	0	0	0	0	0	0	0	0
Mito_carr(1) Ion_trans(2)	0	0	0	0	0	1	0	0	0	0	0	0	0	0
Acyl-ACP_TE(2)	0	0	0	0	0	1	0	0	0	0	0	0	0	0
Pkinase_Tyr(1) Sel1(1)	0	0	0	0	0	1	0	0	0	0	0	0	0	0
Myosin_N(1) Myosin_head(2)	0	0	0	0	0	1	0	0	0	0	0	0	0	0
TPR_1(5) DnaJ(1)	0	0	0	0	0	1	0	0	0	0	0	0	0	0
DUF1861(1)	0	0	0	0	0	1	0	0	0	0	0	0	0	0
Exonuc_X-T(1) MutS_I(1) MutS_II(1) MutS_III(1) MutS_IV(1) MutS_V(1)	0	0	0	0	0	1	0	0	0	0	0	0	0	0
DnaJ(1) zf-C2H2(2)	0	0	0	0	0	1	0	0	0	0	0	0	0	0
OB_RNB(1) RNB(1)	0	0	0	0	0	1	0	0	0	0	0	0	0	0
mRNA_triPase(1) mRNA_cap_enzyme(1)	0	0	0	0	0	1	0	0	0	0	0	0	0	0
CBM_6(1)	0	0	0	0	0	1	0	0	0	0	0	0	0	0
Big_2(3)	0	0	0	0	0	1	0	0	0	0	0	0	0	0
SBP_bac_3(1) His_biosynth(1)	0	0	0	0	0	1	0	0	0	0	0	0	0	0
UVR(1) TPR_1(2)	0	0	0	0	0	1	0	0	0	0	0	0	0	0
dsRNA_bind(1) PAZ(1) Ribonuclease_3(2)	0	0	0	0	0	1	0	0	0	0	0	0	0	0
LytR_cpsA_psr(1)	0	0	0	0	0	1	0	0	0	0	0	0	0	0
Response_reg(1) CCT(2)	0	0	0	0	0	1	0	0	0	0	0	0	0	0
TP_methylase(2)	0	0	0	0	0	1	0	0	0	0	0	0	0	0
DUF2055(1) Arm(2)	0	0	0	0	0	1	0	0	0	0	0	0	0	0
DUF810(1) Membr_traf_MHD(1)	0	0	0	0	0	1	0	0	0	0	0	0	0	0
Spore_GerAC(1) Spore_permease(1)	0	0	0	0	0	1	0	0	0	0	0	0	0	0
Dev_Cell_Death(2) NTP_transf_2(1)	0	0	0	0	0	1	0	0	0	0	0	0	0	0
Glyco_hydro_3_C(1) CBM_6(1)	0	0	0	0	0	1	0	0	0	0	0	0	0	0
PhyH(1) AraC_binding(1)	0	0	0	0	0	1	0	0	0	0	0	0	0	0
VanY(1)	0	0	0	0	0	1	0	0	0	0	0	0	0	0
mRNA_triPase(1)	0	0	0	0	0	1	0	0	0	0	0	0	0	0
fn3(4)	0	0	0	0	0	1	0	0	0	0	0	0	0	0
DAO(1) ETF_QO(1)	0	0	0	0	0	1	0	0	0	0	0	0	0	0
Dynamin_N(1) SLH(1)	0	0	0	0	0	1	0	0	0	0	0	0	0	0
Glycos_transf_1(1) Epimerase_2(1)	0	0	0	0	0	1	0	0	0	0	0	0	0	0
ATP-synt_ab(1) LysM(2) Peptidase_M23(1)	0	0	0	0	0	1	0	0	0	0	0	0	0	0
IP_trans(1) DUF547(1)	0	0	0	0	0	1	0	0	0	0	0	0	0	0
Response_reg(1) His_kinase(1) HATPase_c(1)	0	0	0	0	0	1	0	0	0	0	0	0	0	0
ubiquitin(1) zf-C3HC4(1)	0	0	0	0	0	1	0	0	0	0	0	0	0	0
FAD_syn(2)	0	0	0	0	0	1	0	0	0	0	0	0	0	0
Pirin_C(1)	0	0	0	0	0	1	0	0	0	0	0	0	0	0
FtsX(1)	0	0	0	0	0	1	0	0	0	0	0	0	0	0
WD40(2) Synaptobrevin(1)	0	0	0	0	0	1	0	0	0	0	0	0	0	0
Glyco_hydro_43(1) Glyco_hydro_2_N(1) Glyco_hydro_2(1)	0	0	0	0	0	1	0	0	0	0	0	0	0	0
DUF1854(1) ABC_membrane(1) AXE1(1)	0	0	0	0	0	1	0	0	0	0	0	0	0	0
TPR_2(1) TPR_1(5) TPR_2(1)	0	0	0	0	0	1	0	0	0	0	0	0	0	0
SH3_3(3)	0	0	0	0	0	1	0	0	0	0	0	0	0	0
PEP-utilisers_N(1) PEP-utilizers(1) PEP-utilizers_C(1)	0	0	0	0	0	1	0	0	0	0	0	0	0	0
PAS_3(1) Response_reg(1)	0	0	0	0	0	1	0	0	0	0	0	0	0	0
Aminotran_1_2(1) 5_3_exonuc(1) DUF2500(1)	0	0	0	0	0	1	0	0	0	0	0	0	0	0
LRRNT_2(1) LRR_1(12) Pkinase(1)	0	0	0	0	0	1	0	0	0	0	0	0	0	0
CBM_20(1) Rho_N(1)	0	0	0	0	0	1	0	0	0	0	0	0	0	0
CTP_transf_3(2)	0	0	0	0	0	1	0	0	0	0	0	0	0	0
Peptidase_M29(1)	0	0	0	0	0	1	0	0	0	0	0	0	0	0
PAS_3(1) HisKA(1) HATPase_c(1)	0	0	0	0	0	1	0	0	0	0	0	0	0	0
Alk_phosphatase(1)	0	0	0	0	0	1	0	0	0	0	0	0	0	0
CenpB-DNA-bind(1)	0	0	0	0	0	1	0	0	0	0	0	0	0	0
dsrm(2) Helicase_C(1) HA2(1) DUF1605(1)	0	0	0	0	0	1	0	0	0	0	0	0	0	0
Asparaginase_II(1) Pirin(1)	0	0	0	0	0	1	0	0	0	0	0	0	0	0
PhoU(2)	0	0	0	0	0	1	0	0	0	0	0	0	0	0
RNA_pol_Rpb2_2(2) RNA_pol_Rpb2_3(1) RNA_pol_Rpb2_4(1) RNA_pol_Rpb2_5(1) RNA_pol_Rpb2_6(1) RNA_pol_Rpb2_7(1)	0	0	0	0	0	1	0	0	0	0	0	0	0	0
LysM(1) B3(1)	0	0	0	0	0	1	0	0	0	0	0	0	0	0
HisKA(2) HATPase_c(1) Response_reg(1)	0	0	0	0	0	1	0	0	0	0	0	0	0	0
DAO(1) GMC_oxred_N(1)	0	0	0	0	0	1	0	0	0	0	0	0	0	0
Voltage_CLC(3) CBS(1)	0	0	0	0	0	1	0	0	0	0	0	0	0	0
Phage_AlpA(1)	0	0	0	0	0	1	0	0	0	0	0	0	0	0
DUF229(1)	0	0	0	0	0	1	0	0	0	0	0	0	0	0
TYW3(1) Kelch_2(2) Kelch_1(1) Met_10(1)	0	0	0	0	0	1	0	0	0	0	0	0	0	0
Erv26(2)	0	0	0	0	0	1	0	0	0	0	0	0	0	0
MS_channel(2)	0	0	0	0	0	1	0	0	0	0	0	0	0	0
Rhodanese(1) Lactamase_B(1)	0	0	0	0	0	1	0	0	0	0	0	0	0	0
FGGY_C(1) Glycos_transf_2(1)	0	0	0	0	0	1	0	0	0	0	0	0	0	0
RWD(1) zf-C3HC4(1) IBR(2)	0	0	0	0	0	1	0	0	0	0	0	0	0	0
B3(1) DnaJ(1)	0	0	0	0	0	1	0	0	0	0	0	0	0	0

## Sheet: AB
DOMAIN	Green_alga	ost_lucimarinus	ost_tauri	chlvu	volvox	Phy_patens	spike_moss	Rice	Maize	Sorghum	Grape	Arabidopsis	Cottonwood	Soybean
F5_F8_type_C(1)	1	1	1	0	12	1	10	0	0	0	0	0	0	0
DUF1929(1)	19	0	0	0	11	2	0	0	0	0	0	0	0	0
cNMP_binding(2)	2	0	1	3	4	3	3	0	0	0	0	0	0	0
Grp1_Fun34_YaaH(1)	5	0	1	2	3	2	0	0	0	0	0	0	0	0
PIH1(1)	2	0	0	1	3	3	2	0	0	0	0	0	0	0
AAA_2(2)	2	0	0	1	3	0	2	0	0	0	0	0	0	0
DHC_N2(1) AAA_5(1) Dynein_heavy(1)	3	0	0	0	3	2	1	0	0	0	0	0	0	0
DHC_N2(1)	1	0	0	0	3	0	2	0	0	0	0	0	0	0
IRK(1)	2	0	0	3	2	2	0	0	0	0	0	0	0	0
DHC_N1(1) DHC_N2(1) AAA_5(2) Dynein_heavy(1)	2	2	2	2	2	1	3	0	0	0	0	0	0	0
DUF1126(3)	2	2	1	2	2	0	2	0	0	0	0	0	0	0
Tctex-1(1)	4	0	0	2	2	2	7	0	0	0	0	0	0	0
DAO(1) Rieske(1)	0	0	0	2	2	1	2	0	0	0	0	0	0	0
Cyto_heme_lyase(1)	3	2	2	1	2	0	2	0	0	0	0	0	0	0
ISN1(1)	1	1	1	1	2	6	4	0	0	0	0	0	0	0
DUF1042(1)	2	0	0	1	2	2	6	0	0	0	0	0	0	0
Amidinotransf(1)	2	0	0	1	2	0	2	0	0	0	0	0	0	0
Ion_trans_2(1) BK_channel_a(1)	1	0	0	1	2	2	3	0	0	0	0	0	0	0
DUF218(1)	2	1	1	0	2	1	0	0	0	0	0	0	0	0
ParcG(1)	1	1	0	0	2	1	4	0	0	0	0	0	0	0
DHC_N2(1) AAA_5(2) Dynein_heavy(1)	3	0	0	0	2	4	4	0	0	0	0	0	0	0
Radial_spoke(1)	2	0	0	0	2	0	4	0	0	0	0	0	0	0
Fic(1)	1	0	0	0	2	0	9	0	0	0	0	0	0	0
PAP_fibrillin(2)	0	0	0	0	2	0	1	0	0	0	0	0	0	0
Dpy-30(1)	3	1	1	2	1	3	8	0	0	0	0	0	0	0
UPF0027(1)	1	1	1	2	1	2	2	0	0	0	0	0	0	0
HSP33(1)	1	1	2	1	1	2	5	0	0	0	0	0	0	0
Peptidase_M32(1)	1	1	1	1	1	1	5	0	0	0	0	0	0	0
Pro_isomerase(1) RRM_1(1)	1	1	1	1	1	0	4	0	0	0	0	0	0	0
Lactamase_B(1) Flavin_Reduct(1)	1	1	1	1	1	1	2	0	0	0	0	0	0	0
Flavodoxin_1(1) Flavin_Reduct(1)	1	1	1	1	1	0	1	0	0	0	0	0	0	0
DUF924(1)	1	1	1	1	1	1	0	0	0	0	0	0	0	0
Tcp10_C(1)	0	1	1	1	1	0	1	0	0	0	0	0	0	0
CreA(1)	0	0	1	1	1	0	2	0	0	0	0	0	0	0
PAF-AH_p_II(1)	1	1	0	1	1	5	1	0	0	0	0	0	0	0
DUF2389(1)	1	1	0	1	1	2	0	0	0	0	0	0	0	0
DnaJ(1) Thioredoxin(1)	1	1	0	1	1	1	0	0	0	0	0	0	0	0
YCII(1)	1	1	0	1	1	1	0	0	0	0	0	0	0	0
Robl_LC7(1)	2	0	0	1	1	1	6	0	0	0	0	0	0	0
Erythro_esteras(1)	2	0	0	1	1	0	3	0	0	0	0	0	0	0
Cluap1(1)	1	0	0	1	1	1	3	0	0	0	0	0	0	0
SRP-alpha_N(1) SRP54(1)	1	0	0	1	1	2	2	0	0	0	0	0	0	0
DUF900(1)	1	0	0	1	1	1	2	0	0	0	0	0	0	0
SNF2_N(3) Helicase_C(1)	1	0	0	1	1	0	2	0	0	0	0	0	0	0
NMT1(1)	1	0	0	1	1	1	0	0	0	0	0	0	0	0
FBPase_glpX(1)	1	0	0	1	1	1	0	0	0	0	0	0	0	0
Biopterin_H(1)	1	0	0	1	1	1	0	0	0	0	0	0	0	0
Surf_Ag_VNR(2) Bac_surface_Ag(1)	0	0	0	1	1	0	2	0	0	0	0	0	0	0
CBM_25(1)	0	0	0	1	1	1	0	0	0	0	0	0	0	0
FTR1(1)	0	0	0	1	1	1	0	0	0	0	0	0	0	0
CitMHS(1) TrkA_C(2)	4	2	2	0	1	0	1	0	0	0	0	0	0	0
DUF2453(1)	1	1	1	0	1	1	2	0	0	0	0	0	0	0
Peptidase_M23(1)	0	1	1	0	1	1	2	0	0	0	0	0	0	0
Ocnus(1)	0	1	1	0	1	1	1	0	0	0	0	0	0	0
Auto_anti-p27(1)	0	0	1	0	1	1	0	0	0	0	0	0	0	0
CaMKII_AD(1)	3	0	0	0	1	1	2	0	0	0	0	0	0	0
Alpha_kinase(1)	3	0	0	0	1	2	0	0	0	0	0	0	0	0
Radial_spoke_3(1)	1	0	0	0	1	2	2	0	0	0	0	0	0	0
Ax_dynein_light(1)	1	0	0	0	1	1	2	0	0	0	0	0	0	0
RWD(1) UPF0029(1)	1	0	0	0	1	1	2	0	0	0	0	0	0	0
DHC_N2(1) AAA_5(3) Dynein_heavy(1)	1	0	0	0	1	0	2	0	0	0	0	0	0	0
ABC_transp_aux(1)	1	0	0	0	1	0	2	0	0	0	0	0	0	0
DWNN(1) zf-CCHC(1)	1	0	0	0	1	0	2	0	0	0	0	0	0	0
KAP(1)	1	0	0	0	1	0	2	0	0	0	0	0	0	0
IFT57(1)	1	0	0	0	1	1	1	0	0	0	0	0	0	0
Pkinase(1) Pkinase_Tyr(1) Pkinase(1)	1	0	0	0	1	0	1	0	0	0	0	0	0	0
DNA_binding_1(1)	1	0	0	0	1	1	0	0	0	0	0	0	0	0
Peptidase_S26(1)	0	0	0	0	1	0	2	0	0	0	0	0	0	0
DUF1309(1)	0	0	0	0	1	2	1	0	0	0	0	0	0	0
DUF738(1)	0	0	0	0	1	1	1	0	0	0	0	0	0	0
Glyco_hydro_20(2)	0	0	0	0	1	0	1	0	0	0	0	0	0	0
Glycos_transf_2(2)	0	0	0	0	1	0	1	0	0	0	0	0	0	0
Fer4_NifH(1)	0	0	0	0	1	0	1	0	0	0	0	0	0	0
DEAD(1) Helicase_C(1) Sec63(2)	0	0	0	0	1	0	1	0	0	0	0	0	0	0
Kelch_2(2) Metallophos(1)	0	0	0	0	1	0	1	0	0	0	0	0	0	0
mRNA_cap_enzyme(1)	0	0	0	0	1	3	0	0	0	0	0	0	0	0
Cohesin_load(1)	0	0	0	0	1	2	0	0	0	0	0	0	0	0
DUF227(1)	0	0	0	0	1	1	0	0	0	0	0	0	0	0
TrkA_C(1)	0	0	0	0	1	1	0	0	0	0	0	0	0	0
tRNA-synt_1g(2) Anticodon_1(1)	0	0	0	0	1	1	0	0	0	0	0	0	0	0
CH(2)	0	0	0	0	1	1	0	0	0	0	0	0	0	0
DRTGG(1) PTA_PTB(1)	0	0	0	0	1	1	0	0	0	0	0	0	0	0
Chromate_transp(2)	1	1	1	1	0	1	0	0	0	0	0	0	0	0
CbiA(1) GATase_3(1)	0	1	1	1	0	0	2	0	0	0	0	0	0	0
PAS_3(1) Pkinase(1)	0	0	1	1	0	0	2	0	0	0	0	0	0	0
Kri1(2)	1	1	0	1	0	0	2	0	0	0	0	0	0	0
HSA(1) Myb_DNA-binding(1)	0	1	0	1	0	1	0	0	0	0	0	0	0	0
fn3(7)	1	0	0	1	0	1	2	0	0	0	0	0	0	0
CutC(1)	1	0	0	1	0	1	2	0	0	0	0	0	0	0
NIF(2)	0	0	0	1	0	0	7	0	0	0	0	0	0	0
FKBP_C(1) TPR_1(1)	0	0	0	1	0	1	2	0	0	0	0	0	0	0
DOPA_dioxygen(1)	0	0	0	1	0	0	2	0	0	0	0	0	0	0
NTP_transferase(1) W2(1)	0	0	0	1	0	0	2	0	0	0	0	0	0	0
WD40(4) Utp21(1)	0	0	0	1	0	0	2	0	0	0	0	0	0	0
Polysacc_deac_1(1)	0	0	0	1	0	1	1	0	0	0	0	0	0	0
SAM_2(1) fn3(1)	0	0	0	1	0	1	1	0	0	0	0	0	0	0
Oxidored_nitro(1) PCP_red(1)	0	0	0	1	0	0	1	0	0	0	0	0	0	0
Peptidase_M16(2) Peptidase_M16_C(1)	0	0	0	1	0	0	1	0	0	0	0	0	0	0
PBP_dimer(1) Transpeptidase(1)	0	0	0	1	0	1	0	0	0	0	0	0	0	0
NOA36(1)	0	0	0	1	0	1	0	0	0	0	0	0	0	0
Peptidase_C50(3)	0	0	0	1	0	1	0	0	0	0	0	0	0	0
Citrate_synt(2)	0	0	0	1	0	1	0	0	0	0	0	0	0	0
DOT1(1)	1	2	1	0	0	0	1	0	0	0	0	0	0	0
AAA_2(2) ClpB_D2-small(1)	0	2	1	0	0	1	1	0	0	0	0	0	0	0
XPG_N(1) XPG_I(1) 5_3_exonuc(1)	0	1	1	0	0	1	0	0	0	0	0	0	0	0
Mur_ligase(1) Mur_ligase_M(2) Mur_ligase_C(1)	0	1	1	0	0	1	0	0	0	0	0	0	0	0
PUD(1) CBM_48(1) Alpha-amylase(1)	0	1	1	0	0	1	0	0	0	0	0	0	0	0
Peptidase_M3_N(1) Peptidase_M3(1)	0	1	1	0	0	1	0	0	0	0	0	0	0	0
MinC_C(1)	0	1	1	0	0	1	0	0	0	0	0	0	0	0
Pho88(1)	0	1	1	0	0	1	0	0	0	0	0	0	0	0
DUF72(1)	0	1	1	0	0	1	0	0	0	0	0	0	0	0
PRC(1)	1	0	1	0	0	1	0	0	0	0	0	0	0	0
DUF672(1)	0	0	1	0	0	0	4	0	0	0	0	0	0	0
Ank(1) zf-DHHC(1)	0	0	1	0	0	1	1	0	0	0	0	0	0	0
MutS_II(1) MutS_III(1) MutS_V(1)	0	0	1	0	0	0	1	0	0	0	0	0	0	0
AAA_5(6)	0	0	1	0	0	1	0	0	0	0	0	0	0	0
Erv26(1)	1	1	0	0	0	1	2	0	0	0	0	0	0	0
KOG2701(1)	0	1	0	0	0	1	2	0	0	0	0	0	0	0
DUF2232(1)	0	1	0	0	0	1	2	0	0	0	0	0	0	0
AA_kinase(1) ACT(1) NAD_binding_3(1) Homoserine_dh(1)	0	1	0	0	0	2	0	0	0	0	0	0	0	0
Chitin_bind_1(2)	2	0	0	0	0	0	3	0	0	0	0	0	0	0
Dynein_heavy(1)	2	0	0	0	0	1	0	0	0	0	0	0	0	0
RIIa(1)	1	0	0	0	0	1	2	0	0	0	0	0	0	0
AAA_5(2) Dynein_heavy(1)	1	0	0	0	0	0	2	0	0	0	0	0	0	0
TRM13(2)	1	0	0	0	0	0	1	0	0	0	0	0	0	0
S6PP(2)	1	0	0	0	0	0	1	0	0	0	0	0	0	0
TRAM(1)	1	0	0	0	0	1	0	0	0	0	0	0	0	0

## Sheet: AC
DOMAIN	Green_alga	ost_lucimarinus	ost_tauri	chlvu	volvox	Phy_patens	spike_moss	Rice	Maize	Sorghum	Grape	Arabidopsis	Cottonwood	Soybean
EGF_2(1)	8	3	2	1	2	0	0	0	1	0	0	0	0	0
Ank(4) zf-C3HC4(1)	2	0	0	0	2	0	0	2	0	1	0	0	0	0
Pkinase(3)	1	0	0	0	2	0	0	0	0	6	0	0	0	0
GAF(1)	2	0	0	2	1	0	0	0	3	1	0	0	0	0
RS4NT(1) Ribosomal_S4e(1) KOW(1)	1	1	1	1	1	0	0	0	1	2	0	0	0	0
SMC_Nse1(1)	1	1	1	1	1	0	0	0	1	0	0	0	0	0
Swi3(1)	0	0	1	1	1	0	0	0	1	0	0	0	0	0
SecA_DEAD(1) SecA_PP_bind(1)	2	0	0	1	1	0	0	0	1	0	0	0	0	0
DnaJ(1) Fer4(1)	1	0	0	1	1	0	0	3	2	1	0	0	0	0
Sel1(4)	1	0	0	1	1	0	0	1	2	1	0	0	0	0
PP2C(1) Pkinase(1)	0	0	0	1	1	0	0	1	0	1	0	0	0	0
RRM_1(1) Surp(1)	1	1	1	0	1	0	0	0	1	1	0	0	0	0
SF3b1(1) HEAT(2)	0	1	1	0	1	0	0	5	10	2	0	0	0	0
ThiF(1) MoeZ_MoeB(1)	0	1	0	0	1	0	0	0	1	0	0	0	0	0
Prismane(1)	4	0	0	0	1	0	0	0	1	0	0	0	0	0
Fe_hyd_lg_C(2) Fe_hyd_SSU(1)	2	0	0	0	1	0	0	0	0	1	0	0	0	0
Kelch_2(2)	2	0	0	0	1	0	0	0	2	0	0	0	0	0
S1(1) UBA(1) EF_TS(1) UBA(1) EF_TS(1)	1	0	0	0	1	0	0	1	1	1	0	0	0	0
Aldo_ket_red(3)	1	0	0	0	1	0	0	0	0	1	0	0	0	0
TYW3(1)	1	0	0	0	1	0	0	0	3	0	0	0	0	0
Peptidase_M8(1)	1	0	0	0	1	0	0	0	2	0	0	0	0	0
Ins134_P3_kin(2)	1	0	0	0	1	0	0	0	1	0	0	0	0	0
Porphobil_deam(1)	1	0	0	0	1	0	0	0	1	0	0	0	0	0
SSIII(1) Glyco_transf_5(1)	1	0	0	0	1	0	0	0	1	0	0	0	0	0
LBP_BPI_CETP(1)	1	0	0	0	1	0	0	0	1	0	0	0	0	0
Nup88(1)	1	0	0	0	1	0	0	1	0	0	0	0	0	0
SNase(3) TUDOR(1)	1	0	0	0	1	0	0	1	0	0	0	0	0	0
DNA_ligase_A_M(1)	0	0	0	0	1	0	0	0	1	1	0	0	0	0
PRO8NT(1)	0	0	0	0	1	0	0	0	0	1	0	0	0	0
SNF2_N(1) PHD(1) SNF2_N(1) Helicase_C(1)	0	0	0	0	1	0	0	0	0	1	0	0	0	0
RB_A(1)	0	0	0	0	1	0	0	0	0	1	0	0	0	0
DIE2_ALG10(2)	0	0	0	0	1	0	0	0	0	1	0	0	0	0
Upf2(1)	0	0	0	0	1	0	0	0	0	1	0	0	0	0
DUF676(2)	0	0	0	0	1	0	0	0	0	1	0	0	0	0
Gelsolin(5)	0	0	0	0	1	0	0	1	3	0	0	0	0	0
Ku_N(1)	0	0	0	0	1	0	0	0	3	0	0	0	0	0
CHASE(1)	0	0	0	0	1	0	0	1	2	0	0	0	0	0
TPR_1(5) TPR_2(1)	0	0	0	0	1	0	0	0	2	0	0	0	0	0
BAH(1) AAA(1)	0	0	0	0	1	0	0	0	2	0	0	0	0	0
zf-H2C2(1) rve(1)	0	0	0	0	1	0	0	2	1	0	0	0	0	0
ECH(2)	0	0	0	0	1	0	0	1	1	0	0	0	0	0
NHL(4)	0	0	0	0	1	0	0	0	1	0	0	0	0	0
Pkinase_Tyr(1) PP2C(1)	0	0	0	0	1	0	0	0	1	0	0	0	0	0
Peptidase_M17_N(1) Peptidase_M17(2)	0	0	0	0	1	0	0	0	1	0	0	0	0	0
RNase_PH(2) RNase_PH_C(1)	0	0	0	0	1	0	0	0	1	0	0	0	0	0
EFP(1)	0	0	0	0	1	0	0	0	1	0	0	0	0	0
Biotin_carb_C(1) Biotin_lipoyl(1)	0	0	0	0	1	0	0	0	1	0	0	0	0	0
Ku(1) Ku_PK_bind(1)	0	0	0	0	1	0	0	0	1	0	0	0	0	0
RimK(1)	0	0	0	0	1	0	0	0	1	0	0	0	0	0
ResIII(1) DEAD_2(1)	0	0	0	0	1	0	0	2	0	0	0	0	0	0
RVP(1)	0	0	0	0	1	0	0	2	0	0	0	0	0	0
APC8(1) TPR_1(1)	0	0	0	0	1	0	0	1	0	0	0	0	0	0
Collagen(2)	0	0	0	2	0	0	0	0	0	1	0	0	0	0
FYRN(1) FYRC(1) PHD(1)	0	1	1	1	0	0	0	0	2	1	0	0	0	0
TFIIS_M(1) TFIIS_C(1)	0	1	1	1	0	0	0	0	2	0	0	0	0	0
S1(4)	0	0	1	1	0	0	0	0	1	1	0	0	0	0
FG-GAP(2)	0	0	1	1	0	0	0	1	0	0	0	0	0	0
UBA(1) EF_TS(1) UBA(1) EF_TS(1)	0	1	0	1	0	0	0	0	1	0	0	0	0	0
SSIII(1) Glyco_transf_5(1) Glycos_transf_1(1)	0	1	0	1	0	0	0	0	1	0	0	0	0	0
Smr(1)	1	0	0	1	0	0	0	0	6	1	0	0	0	0
PP2C(3)	1	0	0	1	0	0	0	0	0	1	0	0	0	0
EFP(1) Elong-fact-P_C(1)	1	0	0	1	0	0	0	0	1	0	0	0	0	0
KOW(1) Ribosomal_L27e(1)	0	0	0	1	0	0	0	2	3	2	0	0	0	0
TPR_2(1) TPR_1(6)	0	0	0	1	0	0	0	2	2	1	0	0	0	0
efhand(1) Mito_carr(1)	0	0	0	1	0	0	0	0	0	1	0	0	0	0
RB_B(1)	0	0	0	1	0	0	0	0	0	1	0	0	0	0
Peptidase_A22B(2)	0	0	0	1	0	0	0	0	0	1	0	0	0	0
PMI_typeI(2)	0	0	0	1	0	0	0	0	0	1	0	0	0	0
Act-Frag_cataly(1)	0	0	0	1	0	0	0	0	4	0	0	0	0	0
DUF1998(1)	0	0	2	0	0	0	0	1	0	0	0	0	0	0
Rep-A_N(1) Rep_fac-A_C(1)	2	2	1	0	0	0	0	0	0	1	0	0	0	0
Sec23_trunk(1) Sec23_helical(1)	0	1	1	0	0	0	0	0	0	1	0	0	0	0
Glucan_synthase(3)	0	1	1	0	0	0	0	0	1	0	0	0	0	0
PHD(1) SNF2_N(1)	0	1	1	0	0	0	0	2	0	0	0	0	0	0
KNOX1(1) ELK(1)	0	1	1	0	0	0	0	1	0	0	0	0	0	0
Clp_N(1) AAA(1) AAA_2(1) ClpB_D2-small(1)	0	1	1	0	0	0	0	1	0	0	0	0	0	0
DUF2360(1)	0	1	1	0	0	0	0	1	0	0	0	0	0	0
NLE(1) WD40(7)	1	0	1	0	0	0	0	1	0	0	0	0	0	0
SapB_1(1)	0	0	1	0	0	0	0	1	8	1	0	0	0	0
Supt5(2)	0	0	1	0	0	0	0	1	3	1	0	0	0	0
TPR_2(1) PB1(1)	0	0	1	0	0	0	0	1	2	1	0	0	0	0
WD40(4) Coatomer_WDAD(1) COPI_C(1)	0	0	1	0	0	0	0	0	1	1	0	0	0	0
DENN(1) dDENN(1)	0	0	1	0	0	0	0	1	0	1	0	0	0	0
PHD(1) DUF906(1) ZZ(1) zf-TAZ(1)	0	0	1	0	0	0	0	1	0	1	0	0	0	0
FrhB_FdhB_N(1)	0	0	1	0	0	0	0	0	9	0	0	0	0	0
Ribosomal_L30_N(1)	0	0	1	0	0	0	0	0	5	0	0	0	0	0
Autophagy_act_C(1) Autophagy_Cterm(1)	0	0	1	0	0	0	0	0	4	0	0	0	0	0
Autophagy_N(1)	0	0	1	0	0	0	0	1	3	0	0	0	0	0
DALR_1(1)	0	0	1	0	0	0	0	0	1	0	0	0	0	0
FAT(1)	0	0	1	0	0	0	0	0	1	0	0	0	0	0
Clathrin_propel(1) Clathrin-link(1) Clathrin(7)	0	0	1	0	0	0	0	0	1	0	0	0	0	0
Myosin_head(1) IQ(2) DIL(1)	0	0	1	0	0	0	0	2	0	0	0	0	0	0
DAO(1) Pyr_redox(1)	0	0	1	0	0	0	0	1	0	0	0	0	0	0
DAO(1) CMAS(1)	1	1	0	0	0	0	0	0	0	1	0	0	0	0
BRCT(3)	0	1	0	0	0	0	0	1	1	1	0	0	0	0
DEAD(1) Helicase_C(1) HA2(1)	0	1	0	0	0	0	0	0	1	1	0	0	0	0
SPT16(1) Rtt106(1)	0	1	0	0	0	0	0	0	5	0	0	0	0	0
TPR_1(6) TPR_2(1)	0	1	0	0	0	0	0	0	2	0	0	0	0	0
Nup133(1)	0	1	0	0	0	0	0	0	1	0	0	0	0	0
ACBP(1) Kelch_1(1) Kelch_2(1) Kelch_1(1)	0	1	0	0	0	0	0	0	1	0	0	0	0	0
Ank(4) TPR_1(2)	0	1	0	0	0	0	0	1	0	0	0	0	0	0
SDA1(1)	1	0	0	0	0	0	0	0	1	1	0	0	0	0
DNA_pol_B_exo(1) DUF1744(1)	1	0	0	0	0	0	0	0	1	1	0	0	0	0
PRK(1) Pribosyltran(1)	1	0	0	0	0	0	0	0	0	1	0	0	0	0
B3_4(1)	1	0	0	0	0	0	0	0	0	1	0	0	0	0
Pkinase(1) Pkinase_Tyr(2)	1	0	0	0	0	0	0	0	0	1	0	0	0	0
TPR_1(4) TPR_2(1)	1	0	0	0	0	0	0	0	0	1	0	0	0	0
Ribonuc_L-PSP(2)	1	0	0	0	0	0	0	0	0	1	0	0	0	0
TAF(1)	1	0	0	0	0	0	0	0	0	1	0	0	0	0
TFIIA_gamma_N(1)	1	0	0	0	0	0	0	0	6	0	0	0	0	0
UBACT(1)	1	0	0	0	0	0	0	0	3	0	0	0	0	0
LpxC(2)	1	0	0	0	0	0	0	0	2	0	0	0	0	0
mRNA_cap_C(1)	1	0	0	0	0	0	0	0	2	0	0	0	0	0
Miro(1) EF_assoc_2(1)	1	0	0	0	0	0	0	0	1	0	0	0	0	0
TPR_1(1) TPR_2(1) TPR_1(1) TPR_2(1) TPR_1(1)	1	0	0	0	0	0	0	0	1	0	0	0	0	0
MutL_C(2)	1	0	0	0	0	0	0	0	1	0	0	0	0	0
BRCA-2_OB1(1)	1	0	0	0	0	0	0	0	1	0	0	0	0	0
SRP-alpha_N(1)	1	0	0	0	0	0	0	0	1	0	0	0	0	0
Glyco_hydro_2_N(1) Glyco_hydro_2(1) Glyco_hydro_2_C(1) Bgal_small_N(2)	1	0	0	0	0	0	0	1	0	0	0	0	0	0
zf-A20(1)	1	0	0	0	0	0	0	1	0	0	0	0	0	0

## Sheet: AD
DOMAIN	Green_alga	ost_lucimarinus	ost_tauri	chlvu	volvox	Phy_patens	spike_moss	Rice	Maize	Sorghum	Grape	Arabidopsis	Cottonwood	Soybean
EGF_2(2) Exostosin(1)	5	0	0	0	7	0	0	0	0	0	0	0	0	2
Sulfatase(1)	18	0	0	0	5	0	0	0	0	0	0	0	2	0
Gly_transf_sug(1)	5	3	2	3	3	0	0	0	0	0	0	0	1	1
Endonuclease_NS(1)	1	1	1	2	3	0	0	0	0	0	0	0	1	0
Lectin_C(1)	0	0	0	0	3	0	0	0	0	0	1	0	0	0
ABM(1)	2	0	0	3	2	0	0	0	0	0	0	0	1	0
tRNA_U5-meth_tr(1)	1	2	4	2	2	0	0	0	0	0	0	0	0	1
Prenylcys_lyase(1)	0	0	0	1	2	0	0	0	0	0	0	1	1	1
eIF-3c_N(1)	0	0	0	0	2	0	0	0	0	0	1	0	0	0
AA_kinase(1) PUA(1)	2	1	1	1	1	0	0	0	0	0	0	0	1	0
DNA_methylase(3)	2	0	0	1	1	0	0	0	0	0	1	0	0	0
HisG(1)	1	0	0	1	1	0	0	0	0	0	0	0	0	4
LAGLIDADG_1(2)	0	0	0	1	1	0	0	0	0	0	0	0	3	0
Alpha-amylase(1) Alpha-amylase_C(1)	0	0	0	1	1	0	0	0	0	0	0	1	0	0
PPP5(1) Metallophos(1)	0	0	0	1	1	0	0	0	0	0	1	0	0	0
Thioesterase(1)	2	2	2	0	1	0	0	0	0	0	0	0	1	0
PPTA(2)	0	0	2	0	1	0	0	0	0	0	1	0	1	5
La(1) RRM_1(1)	1	2	1	0	1	0	0	0	0	0	0	3	3	1
GTP_EFTU(1) GTP_EFTU_D3(1)	1	2	1	0	1	0	0	0	0	0	0	1	0	1
Bac_DNA_binding(1)	1	1	1	0	1	0	0	0	0	0	0	0	1	0
TMP-TENI(1) Dynamin_N(1)	1	1	1	0	1	0	0	0	0	0	1	2	0	0
Rtt106(1)	0	1	1	0	1	0	0	0	0	0	0	0	0	2
Sel1(7)	0	0	1	0	1	0	0	0	0	0	0	1	0	2
TRAP_alpha(1)	2	1	0	0	1	0	0	0	0	0	0	1	0	0
CactinC_cactus(1)	1	1	0	0	1	0	0	0	0	0	0	0	2	1
GTP_cyclohydroI(1)	1	1	0	0	1	0	0	0	0	0	1	0	0	1
DUF1234(1)	1	1	0	0	1	0	0	0	0	0	0	0	1	0
PetN(1)	1	1	0	0	1	0	0	0	0	0	1	1	0	0
UPF1_Zn_bind(1) ResIII(1) DUF2081(1)	0	1	0	0	1	0	0	0	0	0	0	0	1	2
Nucleoporin(2)	0	1	0	0	1	0	0	0	0	0	0	0	1	0
FAT(1) PI3_PI4_kinase(1)	0	1	0	0	1	0	0	0	0	0	0	0	1	0
MmgE_PrpD(1)	0	1	0	0	1	0	0	0	0	0	0	0	1	0
Glutaredoxin(1) DUF547(1)	1	0	0	0	1	0	0	0	0	0	0	1	0	1
TFIIB_Zn_Ribbon(1) TFIIB(1)	1	0	0	0	1	0	0	0	0	0	0	1	0	1
Lipoxygenase(3)	1	0	0	0	1	0	0	0	0	0	0	0	0	1
DBR1(1)	1	0	0	0	1	0	0	0	0	0	0	0	0	1
Ank(3) zf-C3HC4(1)	1	0	0	0	1	0	0	0	0	0	0	0	0	1
Ank(1) zf-C3HC4(1)	1	0	0	0	1	0	0	0	0	0	0	0	0	1
PSI_8(1)	1	0	0	0	1	0	0	0	0	0	1	1	1	0
Peptidase_C2(2) Calpain_III(1)	1	0	0	0	1	0	0	0	0	0	0	0	1	0
CPSase_L_D2(1) Biotin_carb_C(1)	1	0	0	0	1	0	0	0	0	0	0	0	1	0
BOP1NT(1) WD40(1)	0	0	0	0	1	0	0	0	0	0	0	0	0	3
Thr_dehydrat_C(1)	0	0	0	0	1	0	0	0	0	0	1	0	0	2
Biotin_carb_C(1)	0	0	0	0	1	0	0	0	0	0	1	0	0	2
Glyco_hydro_81(2)	0	0	0	0	1	0	0	0	0	0	0	0	0	2
PRP4(1) WD40(6)	0	0	0	0	1	0	0	0	0	0	0	0	0	2
Myosin_N(1) Myosin_head(1) IQ(2) DIL(1)	0	0	0	0	1	0	0	0	0	0	0	3	2	1
Hemerythrin(4) zf-CHY(1) zf-C3HC4(1)	0	0	0	0	1	0	0	0	0	0	0	2	1	1
ABC2_membrane(2)	0	0	0	0	1	0	0	0	0	0	4	0	0	1
Peptidase_C14(2)	0	0	0	0	1	0	0	0	0	0	0	0	0	1
DNA_ligase_A_M(2)	0	0	0	0	1	0	0	0	0	0	0	0	0	1
DUF506(2)	0	0	0	0	1	0	0	0	0	0	0	0	0	1
PCMT(2)	0	0	0	0	1	0	0	0	0	0	0	0	0	1
Lipoxygenase(4)	0	0	0	0	1	0	0	0	0	0	0	0	0	1
Ricin_B_lectin(2)	0	0	0	0	1	0	0	0	0	0	0	0	3	0
FIST_C(1)	0	0	0	0	1	0	0	0	0	0	0	0	2	0
PNTB(1)	0	0	0	0	1	0	0	0	0	0	0	0	2	0
3HCDH_N(1)	0	0	0	0	1	0	0	0	0	0	1	0	1	0
GATase_3(1)	0	0	0	0	1	0	0	0	0	0	0	0	1	0
3HCDH(2)	0	0	0	0	1	0	0	0	0	0	0	0	1	0
HPPK(1)	0	0	0	0	1	0	0	0	0	0	0	0	1	0
Ferric_reduct(1)	0	0	0	0	1	0	0	0	0	0	0	0	1	0
DNA_photolyase(1) FAD_binding_7(2)	0	0	0	0	1	0	0	0	0	0	0	0	1	0
zf-C3HC4(1) YDG_SRA(1)	0	0	0	0	1	0	0	0	0	0	0	2	0	0
WD40(6) Bromodomain(1)	0	0	0	0	1	0	0	0	0	0	0	1	0	0
3_5_exonuc(2)	0	0	0	0	1	0	0	0	0	0	0	1	0	0
WD40(12)	0	0	0	0	1	0	0	0	0	0	1	0	0	0
Lipase_3(2)	0	0	0	3	0	0	0	0	0	0	2	0	0	0
malic(1) Malic_M(2)	0	1	1	1	0	0	0	0	0	0	0	0	0	1
DNA_ligase_A_M(1) DNA_ligase_A_C(1) BRCT(1)	0	0	1	1	0	0	0	0	0	0	1	0	0	1
IBB(1) Arm(7)	0	0	1	1	0	0	0	0	0	0	0	1	0	0
GCV_T(1)	1	1	0	1	0	0	0	0	0	0	0	0	0	2
LBR_tudor(1)	0	1	0	1	0	0	0	0	0	0	1	0	1	0
Glyco_hydro_9(2)	0	0	0	1	0	0	0	0	0	0	0	0	0	8
Epimerase(1) CIA30(1)	0	0	0	1	0	0	0	0	0	0	0	0	0	4
Cupin_2(2)	0	0	0	1	0	0	0	0	0	0	0	0	0	2
Spc97_Spc98(2)	0	0	0	1	0	0	0	0	0	0	0	0	0	1
Trigger_C(1)	0	0	0	1	0	0	0	0	0	0	0	0	0	1
Mito_carr(4)	0	0	0	1	0	0	0	0	0	0	0	0	0	1
NCA2(2)	0	0	0	1	0	0	0	0	0	0	0	0	0	1
Pro_isomerase(1) TPR_1(2)	0	0	0	1	0	0	0	0	0	0	0	0	0	1
DUF908(1) DUF913(1)	0	0	0	1	0	0	0	0	0	0	0	0	0	1
CoA_trans(1)	0	0	0	1	0	0	0	0	0	0	0	0	3	0
IF2_N(1) GTP_EFTU(1) GTP_EFTU_D2(2)	0	0	0	1	0	0	0	0	0	0	1	0	2	0
Ank(2) Chromo(2)	0	0	0	1	0	0	0	0	0	0	1	1	1	0
SF3b1(1)	0	0	0	1	0	0	0	0	0	0	1	0	1	0
SNF2_N(2) zf-C3HC4(1)	0	0	0	1	0	0	0	0	0	0	0	0	1	0
Hydant_A_N(1) Hydantoinase_A(1)	0	0	0	1	0	0	0	0	0	0	0	0	1	0
Peptidase_S15(1) PepX_C(1)	0	0	0	1	0	0	0	0	0	0	0	0	1	0
DUF917(1)	0	0	0	1	0	0	0	0	0	0	0	0	1	0
RRM_1(2) PABP(1)	0	0	0	1	0	0	0	0	0	0	0	1	0	0
WW(2) FF(5)	0	0	0	1	0	0	0	0	0	0	1	0	0	0
TPR_1(4) DnaJ(1)	0	0	0	1	0	0	0	0	0	0	1	0	0	0
BCCT(1)	0	3	2	0	0	0	0	0	0	0	0	0	1	0
SSIII(2) Glyco_transf_5(1) Glycos_transf_1(1)	0	2	2	0	0	0	0	0	0	0	0	0	0	1
DegT_DnrJ_EryC1(1)	0	1	2	0	0	0	0	0	0	0	0	0	1	0
Transposase_5(1)	0	0	2	0	0	0	0	0	0	0	0	0	2	0
Peptidase_C2(2)	0	2	1	0	0	0	0	0	0	0	0	0	1	0
TPR_1(1) PB1(1)	1	1	1	0	0	0	0	0	0	0	0	1	4	1
zf-C3HC4(1) BRCT(1)	1	1	1	0	0	0	0	0	0	0	0	0	0	1
BOP1NT(1)	0	1	1	0	0	0	0	0	0	0	0	0	0	1
Fe_bilin_red(2)	0	1	1	0	0	0	0	0	0	0	0	0	0	1
Semialdhyde_dhC(1)	0	1	1	0	0	0	0	0	0	0	0	0	0	1
Cons_hypoth698(1)	0	1	1	0	0	0	0	0	0	0	0	0	1	0
Ldh_2(1)	0	1	1	0	0	0	0	0	0	0	0	0	1	0
PALP(1) ACT(1)	0	1	1	0	0	0	0	0	0	0	0	0	1	0
TIMELESS(1)	0	1	1	0	0	0	0	0	0	0	1	0	0	0
Ank(9)	2	0	1	0	0	0	0	0	0	0	1	0	0	0
tRNA-synt_1d(1)	1	0	1	0	0	0	0	0	0	0	0	0	0	1
MCM(2)	0	0	1	0	0	0	0	0	0	0	1	0	0	3
U6-snRNA_bdg(1)	0	0	1	0	0	0	0	0	0	0	0	0	1	1
PsbM(1)	0	0	1	0	0	0	0	0	0	0	2	1	0	1
Alpha-amyl_C2(1)	0	0	1	0	0	0	0	0	0	0	1	0	0	1
Glyco_hydro_14(2)	0	0	1	0	0	0	0	0	0	0	0	0	0	1
RPAP1_N(1)	0	0	1	0	0	0	0	0	0	0	0	0	0	1
CsbD(1)	0	0	1	0	0	0	0	0	0	0	0	0	2	0
PPK2(1)	0	0	1	0	0	0	0	0	0	0	0	0	2	0
FbpA(1)	0	0	1	0	0	0	0	0	0	0	1	0	1	0
PPR(2) CBS(1)	0	0	1	0	0	0	0	0	0	0	0	0	1	0
DUF1255(1)	0	0	1	0	0	0	0	0	0	0	0	0	1	0
OmpA(1)	0	0	1	0	0	0	0	0	0	0	0	0	1	0
TMP-TENI(1)	0	0	1	0	0	0	0	0	0	0	0	0	1	0
Phosphorylase(2)	0	0	1	0	0	0	0	0	0	0	0	0	1	0
NTP_transferase(1) Hexapep(1) W2(1)	0	0	1	0	0	0	0	0	0	0	0	2	0	0
SGT1(2)	0	0	1	0	0	0	0	0	0	0	1	0	0	0
AAA_5(7)	0	1	0	0	0	0	0	0	0	0	1	1	0	2
Hexapep(1) W2(1)	0	1	0	0	0	0	0	0	0	0	0	1	0	2
tRNA-synt_1d(1) DALR_1(1)	0	1	0	0	0	0	0	0	0	0	1	0	0	1
Steroid_dh(2)	0	1	0	0	0	0	0	0	0	0	0	0	0	1
Cyclin_N(2) Cyclin_C(1)	0	1	0	0	0	0	0	0	0	0	0	0	0	1
Sel1(5)	0	1	0	0	0	0	0	0	0	0	0	0	0	1
AMP-binding(1) PP-binding(1)	0	1	0	0	0	0	0	0	0	0	0	0	0	1
RibD_C(1)	0	1	0	0	0	0	0	0	0	0	0	0	1	0
TPP_enzyme_N(1) TPP_enzyme_C(1)	0	1	0	0	0	0	0	0	0	0	1	0	0	0
Myosin_head(1) IQ(1) DIL(1)	0	1	0	0	0	0	0	0	0	0	1	0	0	0
BRCA2(1) BRCA-2_helical(1) BRCA-2_OB1(1)	0	1	0	0	0	0	0	0	0	0	1	0	0	0
PQQ(3)	4	0	0	0	0	0	0	0	0	0	2	0	0	0
AhpC-TSA(2)	2	0	0	0	0	0	0	0	0	0	0	0	2	0
Peptidase_C13(2)	1	0	0	0	0	0	0	0	0	0	0	0	1	5
Ketoacyl-synt_C(1)	1	0	0	0	0	0	0	0	0	0	1	0	0	3
Dynamin_N(1) GED(1)	1	0	0	0	0	0	0	0	0	0	0	0	2	2
DUF663(2)	1	0	0	0	0	0	0	0	0	0	0	0	1	1
C2(1) PRT_C(1)	1	0	0	0	0	0	0	0	0	0	1	1	0	1
Peptidase_S15(1)	1	0	0	0	0	0	0	0	0	0	0	0	0	1
ACC_central(2)	1	0	0	0	0	0	0	0	0	0	0	0	0	1
SNase(1) TUDOR(1)	1	0	0	0	0	0	0	0	0	0	0	0	0	1
UDPG_MGDP_dh(1) UDPG_MGDP_dh_C(1)	1	0	0	0	0	0	0	0	0	0	0	0	0	1
SapB_2(1)	1	0	0	0	0	0	0	0	0	0	0	0	0	1
Sec6(2)	1	0	0	0	0	0	0	0	0	0	0	0	0	1
PP2A_B_N(1) PP2A_B_subs_rcg(1) WD40(1)	1	0	0	0	0	0	0	0	0	0	0	0	0	1
DUF1254(1)	1	0	0	0	0	0	0	0	0	0	0	0	3	0
Sigma54_activat(1) HTH_8(1)	1	0	0	0	0	0	0	0	0	0	0	0	2	0
ApbA(1) ApbA_C(1)	1	0	0	0	0	0	0	0	0	0	0	0	1	0
UPF0113(1)	1	0	0	0	0	0	0	0	0	0	0	0	1	0
ArsB(1)	1	0	0	0	0	0	0	0	0	0	0	0	1	0
peroxidase(3)	1	0	0	0	0	0	0	0	0	0	0	0	1	0
NIR_SIR_ferr(1) NIR_SIR(1)	1	0	0	0	0	0	0	0	0	0	0	0	1	0
AAA(1) AAA_2(1)	1	0	0	0	0	0	0	0	0	0	0	0	1	0
GTP_EFTU_D2(1) EFG_IV(1)	1	0	0	0	0	0	0	0	0	0	0	0	1	0
Peptidase_S8(2)	1	0	0	0	0	0	0	0	0	0	0	0	1	0
C2(1) Exo_endo_phos(1)	1	0	0	0	0	0	0	0	0	0	0	1	0	0
Supt5(1)	1	0	0	0	0	0	0	0	0	0	3	0	0	0
DUF908(1) DUF913(1) UBA(1)	1	0	0	0	0	0	0	0	0	0	1	0	0	0
DUF1604(1)	1	0	0	0	0	0	0	0	0	0	1	0	0	0
Rad4(1)	1	0	0	0	0	0	0	0	0	0	1	0	0	0
Peptidase_S9_N(1) Peptidase_S9(2)	1	0	0	0	0	0	0	0	0	0	1	0	0	0

## Sheet: ABD
DOMAIN	Green_alga	ost_lucimarinus	ost_tauri	chlvu	volvox	Phy_patens	spike_moss	Rice	Maize	Sorghum	Grape	Arabidopsis	Cottonwood	Soybean
SBP_bac_1(1)	12	0	0	1	8	8	1	0	0	0	0	0	2	0
Pyr_redox(1)	0	0	1	0	3	0	2	0	0	0	2	0	1	1
DDE(1)	1	1	0	0	3	3	0	0	0	0	0	0	2	0
Acetate_kinase(1)	2	0	0	1	2	1	5	0	0	0	0	0	1	0
UvrD-helicase(2)	2	0	0	0	2	2	4	0	0	0	0	0	1	0
Peptidase_M1(2)	1	0	0	0	2	0	1	0	0	0	0	0	0	1
Sigma70_r2(1) Sigma70_r4_2(1)	0	0	0	0	2	2	0	0	0	0	0	0	3	0
MutS_III(1) MutS_V(1)	0	1	1	2	1	0	1	0	0	0	2	1	0	1
UPF0060(1)	1	1	0	2	1	1	0	0	0	0	0	0	1	0
SDF(1)	1	0	0	2	1	2	6	0	0	0	0	0	2	0
tRNA_anti(1) tRNA-synt_2(1) GAD(1)	1	1	1	1	1	1	2	0	0	0	0	1	3	2
Bin3(1)	1	1	1	1	1	1	2	0	0	0	0	0	1	1
WD40(4) U3_snoRNA_C(1)	1	0	1	1	1	1	2	0	0	0	1	1	0	1
PTA_PTB(1)	2	0	0	1	1	0	2	0	0	0	0	0	1	0
Biotin_lipoyl(2) E3_binding(1) 2-oxoacid_dh(1)	1	0	0	1	1	1	2	0	0	0	1	1	1	1
CBM_20(1) Glyco_hydro_77(1)	1	0	0	1	1	0	2	0	0	0	1	0	2	1
Rad10(1)	1	0	0	1	1	0	2	0	0	0	0	0	0	1
Pirin(1)	1	0	0	1	1	2	0	0	0	0	1	0	1	0
DnaJ(1) Myb_DNA-binding(1)	1	0	0	1	1	2	0	0	0	0	1	0	0	0
ABC_tran(1) TOBE_2(1)	1	0	0	1	1	1	0	0	0	0	0	0	1	0
SufE(1) NadA(1)	0	0	0	1	1	2	2	0	0	0	1	1	1	1
Myb_DNA-binding(4)	0	0	0	1	1	1	2	0	0	0	0	2	0	1
Epimerase(1) DUF1731(1)	0	0	0	1	1	1	2	0	0	0	0	1	1	0
JmjC(2)	0	0	0	1	1	1	0	0	0	0	0	0	1	0
Ribosomal_L27e(1)	1	1	1	0	1	4	2	0	0	0	2	4	2	4
WD40(9) Utp12(1)	1	1	1	0	1	2	0	0	0	0	1	1	1	1
FG-GAP(1)	2	2	0	0	1	2	2	0	0	0	1	1	0	2
WHEP-TRS(1) tRNA-synt_2b(1) HGTP_anticodon(1)	1	1	0	0	1	0	2	0	0	0	1	1	2	1
NLE(1) WD40(6)	1	1	0	0	1	1	0	0	0	0	1	0	1	3
MORN(5)	4	0	0	0	1	1	0	0	0	0	0	1	0	1
HEAT(7)	2	0	0	0	1	1	1	0	0	0	0	1	0	1
Pterin_bind(1)	2	0	0	0	1	1	0	0	0	0	0	0	1	0
SATase_N(1) Hexapep(1)	1	0	0	0	1	0	2	0	0	0	1	0	0	0
COX2(1)	1	0	0	0	1	0	1	0	0	0	0	0	0	2
ACBP(1) Kelch_1(1) Kelch_2(1) Kelch_1(2)	1	0	0	0	1	1	0	0	0	0	0	0	0	2
zf-NF-X1(5)	1	0	0	0	1	1	0	0	0	0	1	1	1	1
Hemerythrin(1)	0	0	0	0	1	0	4	0	0	0	0	0	1	1
Glycos_trans_3N(1)	0	0	0	0	1	0	2	0	0	0	0	0	0	1
RPE65(2)	0	0	0	0	1	0	2	0	0	0	1	0	3	0
HMGL-like(2)	0	0	0	0	1	0	1	0	0	0	0	0	0	1
PHD(1) Chromo(2) SNF2_N(1) Helicase_C(1)	0	0	0	0	1	2	0	0	0	0	2	1	1	1
Clat_adaptor_s(1) Adap_comp_sub(1)	0	0	0	0	1	2	0	0	0	0	0	2	0	0
DUF1977(1)	0	0	0	0	1	1	0	0	0	0	0	0	0	1
WD40(6) PWP2(1)	0	0	0	0	1	1	0	0	0	0	0	0	2	0
SGL(1)	0	1	1	3	0	5	0	0	0	0	0	0	0	2
Sigma70_r2(1) Sigma70_r4(1)	0	0	1	2	0	0	1	0	0	0	0	0	1	0
Amidohydro_1(2)	0	0	0	2	0	2	2	0	0	0	0	0	0	12
HTH_1(1) LysR_substrate(1)	0	0	0	2	0	3	0	0	0	0	0	0	23	0
XPG_I(1)	0	1	2	1	0	7	3	0	0	0	1	2	1	1
SpoU_sub_bind(1) SpoU_methylase(1)	0	1	1	1	0	1	1	0	0	0	1	1	0	1
MRP_L53(1)	0	1	0	1	0	1	0	0	0	0	1	1	4	1
ACCA(1)	1	0	0	1	0	2	2	0	0	0	2	2	3	5
BOP1NT(1) WD40(3)	1	0	0	1	0	1	2	0	0	0	0	1	1	2
CoA_transf_3(1)	1	0	0	1	0	1	0	0	0	0	0	0	7	0
Sigma54_activat(1)	1	0	0	1	0	1	0	0	0	0	0	0	1	0
FAD_binding_3(1) GMC_oxred_N(1) GMC_oxred_C(1)	0	0	0	1	0	0	3	0	0	0	1	0	0	0
IBN_N(1) Xpo1(1) Cse1(1) CAS_CSE1(1)	0	0	0	1	0	2	2	0	0	0	1	0	0	1
DAO(1) SE(1)	0	0	0	1	0	1	2	0	0	0	3	6	7	11
DUF1348(1)	0	0	0	1	0	1	2	0	0	0	0	0	1	0
CNH(1) Vps39_1(1) Vps39_2(1)	0	0	0	1	0	0	2	0	0	0	0	1	0	4
G-patch(1) RRM_1(1)	0	0	0	1	0	0	2	0	0	0	0	0	0	2
RFC1(1)	0	0	0	1	0	0	2	0	0	0	0	0	1	1
HEAT_PBS(5)	0	0	0	1	0	0	2	0	0	0	0	1	0	0
TIMELESS_C(1)	0	0	0	1	0	0	1	0	0	0	1	0	0	8
Kelch_2(1) Metallophos(1)	0	0	0	1	0	0	1	0	0	0	0	0	2	0
COX6A(1)	0	0	0	1	0	3	0	0	0	0	0	1	1	2
Peripla_BP_2(1)	0	0	0	1	0	2	0	0	0	0	0	0	3	0
OTU(1) SEC-C(1)	0	0	0	1	0	2	0	0	0	0	0	2	0	0
WW(2) FF(2)	0	0	0	1	0	1	0	0	0	0	0	2	1	4
ACBP(1) Kelch_1(1) Kelch_2(2) Kelch_1(2)	0	0	0	1	0	1	0	0	0	0	0	0	0	2
Ank(1) BTB(2)	0	0	0	1	0	1	0	0	0	0	0	1	0	1
CBM_4_9(1)	0	0	0	1	0	1	0	0	0	0	0	0	0	1
Clp1(1) NUC156(1)	0	0	0	1	0	1	0	0	0	0	0	3	0	0
DSPc(2)	0	0	0	1	0	1	0	0	0	0	0	1	0	0
DEAD(1) Helicase_C(1) HA2(1) DUF1605(1)	0	2	2	0	0	0	2	0	0	0	1	1	1	0
HCaRG(1)	0	1	2	0	0	2	1	0	0	0	0	0	1	0
Sel1(3)	0	0	2	0	0	1	0	0	0	0	0	0	1	0
tRNA_anti(1) Rep_fac-A_C(1)	1	1	1	0	0	1	0	0	0	0	0	0	1	1
RNA_pol_Rpc82(1)	0	1	1	0	0	0	2	0	0	0	0	0	0	2
Surp(2)	0	1	1	0	0	0	2	0	0	0	0	3	0	0
Ferric_reduct(1) FAD_binding_8(1)	0	1	1	0	0	0	1	0	0	0	0	0	1	0
PP_kinase(1)	0	1	1	0	0	2	0	0	0	0	0	0	1	0
DUF812(1)	0	1	1	0	0	1	0	0	0	0	1	1	1	1
Oxidored_molyb(1)	0	1	1	0	0	1	0	0	0	0	1	0	1	1
FKBP_C(1) Trigger_C(1)	0	1	1	0	0	1	0	0	0	0	0	0	1	0
HSP20(2)	2	0	1	0	0	0	5	0	0	0	1	0	1	0
SNF2_N(2) zf-C3HC4(1) Helicase_C(1)	1	0	1	0	0	1	0	0	0	0	2	1	0	0
HEAT(6)	0	0	1	0	0	1	3	0	0	0	0	0	1	1
TrkA_N(1)	0	0	1	0	0	1	1	0	0	0	0	0	1	1
PRP1_N(1) TPR_2(1)	0	0	1	0	0	0	1	0	0	0	0	0	1	0
Kelch_1(1) Kelch_2(1) Kelch_1(2)	0	0	1	0	0	1	0	0	0	0	0	0	0	3
BRCT(1) DNA_pol_lambd_f(1)	0	0	1	0	0	1	0	0	0	0	1	0	1	0
CBM_48(1) Alpha-amylase(2)	0	0	1	0	0	1	0	0	0	0	0	1	0	0
MORN(1)	1	2	0	0	0	1	0	0	0	0	0	1	2	4
Clathrin_propel(3) Clathrin-link(1) Clathrin(7)	1	1	0	0	0	1	0	0	0	0	0	0	0	1
Sas10_Utp3_C(1)	1	1	0	0	0	1	0	0	0	0	0	2	2	0
TPR_1(1) TPR_2(1) TPR_1(1)	1	1	0	0	0	1	0	0	0	0	0	1	0	0
GST_C(1) tRNA-synt_1c(1) tRNA-synt_1c_C(1)	0	1	0	0	0	1	0	0	0	0	0	0	0	2
ubiquitin(1) NIF(1)	0	1	0	0	0	1	0	0	0	0	0	0	0	1
PQQ(2)	2	0	0	0	0	0	1	0	0	0	0	0	0	1
Sel1(6)	2	0	0	0	0	2	0	0	0	0	0	1	0	0
RTC(1)	1	0	0	0	0	0	5	0	0	0	0	0	0	1
OGG_N(1)	1	0	0	0	0	0	2	0	0	0	0	0	0	2
Peptidase_M1(1) Leuk-A4-hydro_C(1)	1	0	0	0	0	0	2	0	0	0	1	1	1	0
Tom37(1)	1	0	0	0	0	1	1	0	0	0	0	1	0	2
PEPcase(2)	1	0	0	0	0	1	0	0	0	0	0	0	0	5
GTP_EFTU_D2(1)	1	0	0	0	0	1	0	0	0	0	1	1	1	0
WD40(9)	1	0	0	0	0	1	0	0	0	0	0	1	0	0

## Sheet: ABC
DOMAIN	Green_alga	ost_lucimarinus	ost_tauri	chlvu	volvox	Phy_patens	spike_moss	Rice	Maize	Sorghum	Grape	Arabidopsis	Cottonwood	Soybean
MORN(4)	1	0	0	1	3	1	3	0	3	0	0	0	0	0
zf-TAZ(1)	1	0	0	0	3	0	2	0	1	0	0	0	0	0
TPR_1(2) TPR_2(1) TPR_1(1)	0	0	1	0	2	0	1	0	0	1	0	0	0	0
ABC2_membrane(1) ABC_tran(1) ABC2_membrane(1)	0	0	0	0	2	1	1	1	0	0	0	0	0	0
SprT-like(1)	1	1	1	2	1	0	2	3	2	2	0	0	0	0
Beach(1) WD40(1)	0	1	1	2	1	1	2	0	1	0	0	0	0	0
DNA_pol_lambd_f(1)	1	0	0	2	1	0	4	2	1	1	0	0	0	0
DUF383(1)	1	1	1	1	1	0	2	1	1	0	0	0	0	0
DEAD(1) Helicase_C(1) RQC(1)	0	0	1	1	1	1	0	0	1	0	0	0	0	0
FYRN(1) FYRC(1)	1	0	0	1	1	2	0	0	6	0	0	0	0	0
VRR_NUC(1)	0	0	0	1	1	0	5	0	1	0	0	0	0	0
Zip(2)	0	0	0	1	1	0	2	0	0	1	0	0	0	0
ATE_C(1)	0	0	0	1	1	0	1	0	0	1	0	0	0	0
Radical_SAM(2)	1	1	1	0	1	1	2	0	0	1	0	0	0	0
Fructosamin_kin(2)	0	1	1	0	1	1	0	0	4	0	0	0	0	0
Cu-oxidase_3(1) Cu-oxidase_2(1)	2	0	1	0	1	2	2	1	1	1	0	0	0	0
RibD_C(1) DUF1768(1)	1	0	1	0	1	0	1	1	0	0	0	0	0	0
MutS_III(1)	0	0	0	0	1	1	1	0	0	1	0	0	0	0
SKG6(1) Pkinase(1)	0	0	0	0	1	0	1	1	2	0	0	0	0	0
F-box(1) WD40(2)	0	0	0	0	1	1	0	0	0	1	0	0	0	0
ThiF(1) UBACT(1)	1	1	2	1	0	2	2	0	1	0	0	0	0	0
Strumpellin(1)	0	1	1	1	0	1	2	1	0	1	0	0	0	0
ANTH(2)	0	1	0	1	0	1	0	0	1	0	0	0	0	0
FAT(1) Rapamycin_bind(1) PI3_PI4_kinase(1) FATC(1)	0	1	0	1	0	1	0	1	0	0	0	0	0	0
RCC1(5)	0	0	0	1	0	1	2	2	1	0	0	0	0	0
Mg_chelatase(1) VWA(1)	0	0	0	1	0	0	2	1	1	1	0	0	0	0
FAD_binding_8(1) NAD_binding_6(1)	0	0	0	1	0	0	2	0	3	0	0	0	0	0
HATPase_c(1) zf-CW(1)	0	0	0	1	0	1	0	0	1	1	0	0	0	0
Ank(2) RCC1(1)	0	0	0	1	0	1	0	1	2	0	0	0	0	0
PHD(1) zf-MIZ(1)	0	0	0	1	0	1	0	1	0	0	0	0	0	0
AIRS_C(1)	0	2	1	0	0	0	1	0	2	0	0	0	0	0
RED_N(1)	0	1	1	0	0	0	1	0	1	1	0	0	0	0
Thioredoxin(1) Glutaredoxin(2)	0	1	1	0	0	3	0	1	0	0	0	0	0	0
PGK(2)	0	1	1	0	0	1	0	0	1	1	0	0	0	0
MFS_1(2)	0	1	1	0	0	1	0	1	3	0	0	0	0	0
TraB(2)	0	0	1	0	0	0	3	0	1	0	0	0	0	0
EFG_C(1) LepA_C(1)	0	0	1	0	0	0	1	0	1	0	0	0	0	0
Pkinase_Tyr(1) HEAT(1) WD40(2)	0	0	1	0	0	1	0	0	1	1	0	0	0	0
Rep_1(1)	0	0	1	0	0	1	0	0	2	0	0	0	0	0
CG-1(1) Ank(1)	0	1	0	0	0	1	0	1	0	0	0	0	0	0
Kelch_2(2) Kelch_1(1) Metallophos(1)	1	0	0	0	0	1	1	1	0	0	0	0	0	0
Peptidase_S8(1) PA(1) Peptidase_S8(1)	1	0	0	0	0	0	1	1	3	3	0	0	0	0
zf-PARP(1)	1	0	0	0	0	1	0	0	0	1	0	0	0	0
MOSC_N(1)	1	0	0	0	0	1	0	0	8	0	0	0	0	0
Pkinase_Tyr(3)	1	0	0	0	0	1	0	1	0	0	0	0	0	0

## Sheet: ABCD
DOMAIN	Green_alga	ost_lucimarinus	ost_tauri	chlvu	volvox	Phy_patens	spike_moss	Rice	Maize	Sorghum	Grape	Arabidopsis	Cottonwood	Soybean
Pkinase(1)	368	75	74	126	267	384	650	827	1696	495	583	551	868	1389
Pkinase_Tyr(1)	63	5	9	24	56	69	113	146	380	110	112	104	173	314
Exo_endo_phos(1)	17	15	14	8	46	30	48	66	149	84	38	41	70	83
Histone(1)	147	11	13	31	45	50	40	53	129	54	37	54	51	84
Chloroa_b-bind(1)	33	19	15	28	44	48	24	31	72	19	17	28	24	51
zf-C3HC4(1)	40	34	24	25	41	121	211	400	641	298	180	349	356	610
RRM_1(1)	37	32	26	30	38	82	109	199	416	90	81	127	134	243
Kinesin(1)	33	14	14	23	35	59	80	43	164	38	47	54	67	149
WD40(1)	29	14	12	20	35	27	39	39	177	34	42	29	51	104
adh_short(1)	35	21	18	61	34	52	93	133	197	96	90	102	129	164
DEAD(1) Helicase_C(1)	35	47	36	37	34	47	83	79	122	47	49	64	61	107
DnaJ(1)	47	38	33	23	31	62	74	94	178	75	51	92	102	188
Acetyltransf_1(1)	25	22	23	19	30	37	40	34	82	25	29	34	52	75
SCP(1)	13	0	0	0	30	10	20	39	13	12	16	22	20	22
MFS_1(1)	36	26	22	42	29	39	62	73	166	59	40	57	70	81
AAA(1)	34	20	20	24	29	44	70	75	188	62	68	70	107	141
Methyltransf_11(1)	26	28	20	28	28	29	55	33	69	27	30	33	43	72
Mito_carr(3)	37	40	25	34	27	84	80	68	109	44	43	58	75	125
WD40(3)	20	15	12	17	27	29	59	48	110	25	35	50	49	96
Pkinase(2)	33	1	1	5	26	3	19	30	28	13	10	3	8	22
WD40(2)	32	22	15	20	25	40	41	61	110	28	30	35	39	82
Abhydrolase_1(1)	32	19	18	30	24	82	105	134	196	89	87	113	137	196
SET(1)	32	22	21	16	23	25	54	13	79	19	18	18	26	49
TPT(1)	22	12	12	13	23	20	32	55	125	34	35	54	38	86
Ank(2)	17	16	10	6	22	9	20	30	31	15	22	17	34	30
Thioredoxin(1)	23	20	20	17	21	34	42	42	85	29	34	49	55	102
ABC_tran(1)	22	11	9	13	21	24	29	29	80	22	38	25	58	37
Hydrolase(1)	20	18	16	12	21	24	38	40	106	25	20	31	38	88
SBP(1)	19	0	0	3	21	14	22	30	71	18	18	27	31	56
Pro_isomerase(1)	19	19	20	16	20	29	32	37	94	21	18	30	38	56
UQ_con(1)	19	12	13	22	18	38	56	78	265	44	43	64	69	159
RRM_1(2)	16	9	11	18	18	32	45	80	174	50	43	78	79	129
TPR_1(1)	5	4	11	4	18	15	17	18	45	10	15	20	32	38
PP2C(1)	22	12	10	15	17	39	82	104	263	76	64	97	102	212
Myb_DNA-binding(1)	12	15	16	13	17	82	97	144	260	107	88	125	135	318
DAO(1)	17	9	9	12	17	13	24	17	41	16	14	14	25	16
Aminotran_1_2(1)	16	11	12	19	16	25	34	54	106	25	37	61	63	91
BTB(1)	20	1	1	4	16	19	14	73	71	76	12	21	14	28
zf-CCHC(1)	0	1	1	2	16	8	5	279	161	43	72	5	34	25
Metallophos(1)	21	17	14	25	15	51	68	66	156	53	52	80	73	135
Epimerase(1)	26	22	15	21	15	57	93	115	184	86	76	77	99	161
UCH(1)	8	10	9	15	15	15	38	36	87	20	18	21	24	39
Ras(1)	23	12	13	14	15	64	46	80	210	51	65	86	88	188
LSM(1)	14	19	12	14	15	36	28	29	87	18	17	38	29	55
NUDIX(1)	16	17	10	13	15	15	25	25	65	20	23	39	45	66
PGAM(1)	16	14	13	11	15	17	38	18	38	12	12	29	22	49
AP2(1)	11	8	5	6	15	134	86	150	268	127	103	142	174	342
F-box(1)	12	5	6	5	15	135	180	502	289	360	76	164	188	341
PHD(1)	8	5	4	13	14	32	41	39	112	41	30	40	41	75
FKBP_C(1)	20	17	15	12	14	16	29	28	50	16	16	18	27	31
U-box(1)	17	4	3	9	14	13	23	37	84	29	23	26	44	76
Ank(1)	19	8	10	7	14	8	16	46	36	15	26	20	36	37
Ion_trans(1)	14	5	4	0	14	4	4	5	9	2	6	5	2	8
Aldo_ket_red(1)	19	10	10	19	13	27	57	50	99	37	44	28	40	80
WD40(5)	13	8	8	12	13	29	35	25	47	15	25	29	23	50
Myb_DNA-binding(2)	10	10	8	5	13	49	41	116	234	111	124	145	201	301
Cyclin_N(1)	7	3	3	4	13	11	20	21	64	16	9	13	19	34
Peptidase_C1(1)	10	8	5	3	13	1	26	4	29	3	6	3	7	15
p450(1)	47	9	9	24	12	70	365	373	411	325	361	256	403	459
ABC1(1)	13	18	17	17	12	24	31	21	40	11	14	22	23	43
Hist_deacetyl(1)	14	7	6	10	12	11	18	24	35	12	11	14	12	31
Arf(1)	22	7	5	7	12	33	24	37	101	25	20	27	34	84
Amino_oxidase(1)	13	7	8	6	12	16	27	14	53	13	15	13	19	31
TTL(1)	10	1	1	2	12	2	7	2	2	0	1	1	1	2
Cpn60_TCP1(1)	15	13	11	11	11	22	32	30	103	20	19	22	32	62
WD40(4)	10	16	17	10	11	30	41	53	79	28	40	42	47	77
DSPc(1)	13	8	5	10	11	13	39	34	35	13	13	13	14	31
Peptidase_S8(1)	10	2	1	10	11	5	15	3	9	6	4	3	7	19
SpoU_methylase(1)	10	8	8	5	11	6	14	6	12	5	5	4	7	6
efhand(1)	13	9	7	5	11	12	11	29	79	32	16	22	49	55
HECT(1)	10	7	4	5	11	9	12	9	18	8	8	7	11	22
C2(1)	17	5	4	3	11	40	38	44	88	33	29	45	54	106
PCI(1)	7	8	8	10	10	19	18	25	70	10	11	20	22	33
Rhomboid(1)	9	4	4	10	10	14	14	22	40	12	12	26	14	26
FA_desaturase(1)	8	6	8	9	10	15	10	17	31	9	9	16	14	33
TBC(1)	11	5	4	9	10	16	15	27	51	17	14	28	26	31
HSP70(1)	11	7	7	8	10	23	22	37	78	32	28	22	42	62
RPE65(1)	11	6	6	6	10	8	27	15	31	16	14	8	33	25
Ammonium_transp(1)	10	4	4	4	10	13	6	13	14	10	11	6	27	19
WD40(6)	11	3	2	4	10	15	17	10	16	6	13	13	13	32
Amidohydro_1(1)	6	2	2	3	10	7	13	5	15	6	4	3	8	13
RVT_1(1)	0	0	1	0	10	1	1	407	148	76	3	1	20	19
Lipase_3(1)	14	8	7	22	9	35	54	49	76	44	31	39	45	72
2OG-FeII_Oxy(1)	9	17	13	19	9	56	112	141	195	112	155	140	165	316
Mpv17_PMP22(1)	11	5	5	12	9	11	14	9	12	5	8	12	15	23
Proteasome(1)	9	8	9	10	9	16	18	15	75	14	10	16	16	33
Acyltransferase(1)	8	5	4	10	9	23	41	31	55	23	18	25	24	61
Rieske(1)	8	4	4	10	9	2	2	3	10	1	6	3	6	4
Methyltransf_16(1)	5	12	9	8	9	12	18	16	38	12	8	17	11	22
JmjC(1)	8	8	3	8	9	3	8	7	17	6	9	5	7	18
TPR_1(2)	8	11	8	7	9	15	27	22	49	14	8	15	11	27
Helicase_C(1)	10	1	7	7	9	9	14	5	58	9	6	2	23	16
MMR_HSR1(1)	9	8	6	5	9	8	16	19	45	11	10	11	19	30
GATA(1)	9	6	4	5	9	11	12	21	47	18	15	31	30	55
RWP-RK(1)	15	2	3	5	9	3	17	6	17	8	4	5	5	7
Zip(1)	12	9	4	4	9	9	15	24	31	15	21	22	22	37
Fasciclin(1)	4	4	4	4	9	11	5	21	35	23	10	11	38	51
GST_N(1) GST_C(1)	8	4	3	4	9	17	51	69	73	68	59	42	60	74
CBM_20(1)	7	2	2	4	9	1	4	4	4	2	1	3	5	15
2OG-FeII_Oxy(1) ShK(1)	9	4	5	1	9	1	2	7	14	4	2	4	2	6
Pkinase(1) Pkinase_Tyr(1)	10	0	0	0	9	2	2	6	2	4	3	0	1	6
zf-MYND(1)	40	2	2	13	8	4	7	3	27	2	1	1	3	5
ADH_N(1) ADH_zinc_N(1)	10	10	8	11	8	29	64	53	68	30	48	39	51	80
Helicase_C(1) HA2(1) DUF1605(1)	3	9	9	10	8	10	14	10	17	9	10	12	8	26
Trypsin(1)	10	4	5	10	8	8	18	10	27	9	9	15	9	11
PALP(1)	7	9	8	9	8	15	18	31	54	16	22	26	27	53
Mov34(1)	8	7	5	9	8	16	19	20	47	7	12	20	16	36
ABC_tran(2)	9	15	13	8	8	10	13	9	16	6	5	7	7	11
Patatin(1)	7	6	6	8	8	13	18	20	39	24	28	17	43	36
MCM(1)	8	7	5	8	8	8	19	11	35	9	11	8	15	28
Peptidase_M20(1) M20_dimer(1)	7	2	2	8	8	7	12	8	17	9	9	9	16	19
Cyt-b5(1)	10	8	9	7	8	15	22	17	46	13	9	11	16	51
Pyr_redox_2(1) Pyr_redox(1)	8	3	3	7	8	9	17	19	34	12	11	18	13	25
Tubulin(1) Tubulin_C(1)	8	6	7	6	8	28	62	26	98	16	19	21	35	48
Aminotran_5(1)	7	5	5	6	8	15	24	14	28	9	8	10	14	19
Fer2(1)	10	7	6	5	8	14	25	19	38	12	6	16	18	27
G-patch(1)	6	5	6	5	8	8	9	9	26	7	7	12	18	11
Exonuc_X-T(1)	3	7	5	5	8	8	11	20	36	16	11	20	11	24
PAP_fibrillin(1)	12	6	5	5	8	11	17	9	20	9	10	11	13	23
PAP2(1)	4	2	2	5	8	14	13	20	55	10	8	17	12	22
Mito_carr(2)	6	1	9	3	8	2	13	14	38	10	5	3	8	22
PAS(1)	12	0	1	2	8	6	0	0	8	1	0	3	2	5
EGF_2(1) Exostosin(1)	14	0	0	0	8	1	1	1	1	0	1	2	1	1
Retrotrans_gag(1)	8	0	0	0	8	21	4	703	320	16	29	3	51	43
p450(2)	31	2	1	13	7	4	32	28	15	17	26	11	16	40
FAD_binding_3(1)	8	4	6	10	7	11	18	18	22	14	9	12	17	14
ubiquitin(1)	13	1	2	9	7	9	18	38	29	10	15	30	31	42
Na_H_Exchanger(1)	4	6	6	8	7	10	17	30	63	23	24	41	37	67
Band_7(1)	4	3	3	8	7	15	12	26	45	12	9	23	25	37
zf-DHHC(1)	8	9	8	7	7	21	22	43	77	22	23	25	32	46
PfkB(1)	9	7	3	7	7	25	20	21	47	14	16	23	19	55
PseudoU_synth_2(1)	3	13	11	6	7	7	10	11	10	5	6	7	6	8
MatE(2)	9	9	7	6	7	15	28	52	65	42	56	56	58	103
Proteasome_A_N(1) Proteasome(1)	7	7	7	6	7	20	14	17	33	12	7	17	14	31
zf-CCCH(1)	5	7	6	6	7	14	18	33	69	24	12	21	29	52
3_5_exonuc(1)	8	5	3	6	7	3	5	9	20	13	2	4	7	15
CorA(1)	4	2	2	6	7	12	16	13	27	11	10	17	16	32
NmrA(1)	8	1	2	6	7	6	19	20	31	9	24	10	28	42
Sod_Fe_N(1) Sod_Fe_C(1)	7	1	1	6	7	3	4	6	14	2	4	9	6	8
CS(1)	5	9	10	5	7	9	8	11	31	8	4	6	13	16
Pribosyltran(1)	7	6	6	5	7	10	13	18	50	11	7	17	13	46
cobW(1) CobW_C(1)	7	6	4	5	7	4	4	4	4	1	3	3	4	3
DnaJ(1) DnaJ_C(1)	7	6	6	4	7	8	7	9	19	11	7	11	14	21
Ank(3)	17	10	5	4	7	12	10	26	23	16	16	15	27	30
AMP-binding(2)	5	2	3	4	7	9	10	14	18	13	11	9	9	33
UPF0187(1)	7	3	2	4	7	10	2	2	6	1	1	2	2	2
WD40(7)	11	5	3	2	7	12	11	7	11	8	8	14	13	17
Bac_globin(1)	7	0	0	1	7	2	2	1	1	1	1	1	3	6
ABC_tran(1) ABC2_membrane(1)	6	8	7	14	6	27	40	30	57	31	41	31	47	74
bZIP_1(1)	2	5	5	13	6	37	32	103	182	69	36	78	65	134
Lactamase_B(1)	4	7	6	10	6	11	22	13	28	6	9	15	16	27
CLP_protease(1)	7	7	10	9	6	19	21	18	38	8	10	11	24	28
Bromodomain(1)	7	8	8	9	6	10	11	32	69	17	18	24	28	49
RRM_1(3)	4	3	2	9	6	15	27	35	59	14	18	29	25	59
NIF(1)	7	4	4	8	6	6	65	25	39	8	9	22	14	18
Glycos_transf_1(1)	10	8	7	7	6	15	19	21	58	11	16	17	26	36
Glutaredoxin(1)	6	4	3	7	6	22	33	55	56	45	28	45	53	99
Glyoxalase(1)	5	4	3	7	6	17	15	12	24	11	13	14	19	27
TRAM_LAG1_CLN8(1)	10	8	7	6	6	13	16	18	37	13	9	16	14	28
Actin(1)	6	6	7	6	6	18	17	31	142	15	15	22	20	58
FHA(1)	10	6	4	6	6	13	13	20	25	12	9	16	17	30
UbiA(1)	6	5	4	6	6	8	13	12	28	6	6	8	12	30
Aminotran_3(1)	7	5	3	6	6	11	14	16	47	8	10	8	21	27
Radical_SAM(1)	9	10	6	5	6	5	14	9	17	5	5	5	13	11
Snf7(1)	7	4	4	5	6	17	17	27	63	15	11	18	22	31
HSP20(1)	5	4	3	5	6	26	33	38	42	38	43	23	51	81
NTP_transferase(1)	8	3	3	5	6	16	16	20	49	8	12	14	15	29
Synaptobrevin(1)	11	2	3	5	6	14	13	19	48	11	11	17	19	36
ThiF(1)	5	4	2	5	6	6	9	10	22	3	5	12	11	16
Peptidase_S10(1)	7	2	2	5	6	20	40	89	138	54	58	69	58	154
Dus(1)	6	7	8	4	6	8	6	4	15	4	5	8	6	10
SAP(1)	1	4	5	4	6	4	4	4	14	5	4	4	4	8
Abi(1)	7	6	4	4	6	6	9	7	12	6	7	10	9	17
TPR_1(3)	4	5	4	4	6	8	13	3	10	2	8	2	15	23
RCC1(2)	1	4	5	3	6	1	5	16	7	4	7	7	5	14
Na_Ca_ex(2)	3	4	4	3	6	11	12	16	28	9	11	15	13	28
RAP(1)	1	3	3	3	6	1	4	3	1	1	1	1	0	1
NAD_binding_2(1)	5	2	2	3	6	4	3	6	12	3	6	7	9	10
Peptidase_M14(1)	8	2	1	3	6	3	4	4	6	2	2	3	4	4
zf-CCCH(2)	2	4	4	2	6	7	5	10	55	7	5	9	7	9
Pkinase_Tyr(2)	6	0	0	2	6	2	2	8	9	5	6	1	3	17
CRAL_TRIO_N(1) CRAL_TRIO(1)	8	2	1	1	6	17	23	37	80	24	18	35	30	74
cNMP_binding(1)	7	3	1	0	6	4	3	5	14	5	3	4	4	15
Exostosin(1)	9	2	2	12	5	55	56	46	102	34	35	41	69	87
Aldedh(1)	6	5	6	9	5	21	82	29	83	14	27	17	34	83
CRAL_TRIO(1)	6	6	7	8	5	7	6	12	35	5	8	14	11	26
SNARE_assoc(1)	5	4	5	8	5	12	10	9	30	9	9	12	14	20
Rhodanese(1)	8	6	3	8	5	8	7	16	31	7	6	9	8	13
MS_channel(1)	5	3	3	8	5	13	14	7	13	6	8	14	15	17
SNF2_N(1) Helicase_C(1)	6	11	10	7	5	16	31	18	34	12	15	18	21	31
Glyco_transf_5(1) Glycos_transf_1(1)	8	3	4	7	5	14	11	18	21	6	5	4	6	12
SBF(1)	6	4	3	7	5	5	10	13	8	5	7	7	6	10
Ribosomal_L7Ae(1)	3	6	6	6	5	20	11	22	43	15	11	16	18	39
SOUL(1)	3	1	1	6	5	6	5	6	11	4	6	5	7	17
Glycos_transf_2(1)	7	6	5	5	5	18	19	19	34	15	5	18	17	30
CBFD_NFYB_HMF(1)	5	6	5	5	5	19	22	37	62	27	19	46	36	79
FA_hydroxylase(1)	5	5	5	5	5	19	24	31	62	30	22	25	19	46
Brix(1)	4	5	5	5	5	6	9	7	26	8	7	8	10	17
Aldose_epim(1)	4	5	4	5	5	6	8	23	46	21	9	12	16	35
Pyr_redox_2(1) Pyr_redox(1) Pyr_redox_dim(1)	4	4	4	5	5	6	8	12	7	5	5	11	9	12
HEAT(1)	1	7	3	5	5	8	9	12	36	9	11	6	7	18
SAC3_GANP(1)	2	4	3	5	5	9	11	14	26	3	8	7	8	17
EMP70(1)	5	2	2	5	5	14	12	24	51	16	11	12	25	36
IBR(1)	2	0	0	5	5	10	7	25	29	18	5	25	13	23
WW(1)	8	3	7	4	5	5	5	4	8	2	1	0	6	4
Inositol_P(1)	6	7	6	4	5	11	10	10	17	9	7	12	13	22
GTP_EFTU(1) GTP_EFTU_D2(1) EFG_IV(1) EFG_C(1)	3	4	5	4	5	10	11	8	17	6	3	7	7	11
IMS(1)	4	4	4	4	5	2	7	6	20	2	2	3	3	5
Response_reg(1)	4	3	2	4	5	17	16	24	45	24	16	18	34	51
PHO4(1)	12	2	2	4	5	3	3	2	1	1	2	2	4	4
CN_hydrolase(1)	7	2	2	4	5	5	14	10	29	8	16	12	10	10
Kelch_1(3)	3	2	1	4	5	2	9	5	5	2	0	1	6	2
HhH-GPD(1)	3	1	0	4	5	4	4	8	9	6	4	7	8	3
Nol1_Nop2_Fmu(1)	4	5	5	3	5	2	7	5	15	3	3	6	5	9
KH_1(1)	2	5	5	3	5	2	6	2	25	3	4	3	11	7
GTP_EFTU(1) GTP_EFTU_D2(1)	6	3	4	3	5	3	4	9	11	2	1	6	5	7
Peptidase_M3(1)	3	3	3	3	5	3	12	3	11	3	5	4	7	8
Peptidase_M16(1) Peptidase_M16_C(1)	5	2	3	3	5	6	5	9	21	6	4	5	4	12
Cation_ATPase_N(1) E1-E2_ATPase(1) Hydrolase(1) Cation_ATPase_C(1)	7	4	2	3	5	13	16	11	22	13	18	16	22	33
DUF2358(1)	3	1	2	3	5	5	6	4	22	4	3	6	4	11
FtsJ(1)	4	3	1	3	5	2	7	5	8	2	2	3	2	11
IBN_N(1)	4	2	1	3	5	7	7	6	7	3	7	5	10	13
Mem_trans(1)	3	2	1	3	5	10	18	26	33	18	21	21	32	55
GDPD(1)	8	1	1	3	5	7	12	16	42	10	8	12	11	15
DUF506(1)	3	1	1	3	5	21	10	14	15	9	11	13	21	32
Clp_N(2) AAA(1) AAA_2(1) ClpB_D2-small(1)	3	1	0	3	5	5	9	4	7	5	3	4	5	8
Ank(4)	5	4	4	2	5	0	2	26	19	10	8	10	13	12
HMG_box(1)	3	6	3	2	5	6	8	16	25	3	6	16	8	38
efhand(2)	11	5	3	2	5	9	18	43	53	22	19	22	31	58
Peptidase_C48(1)	7	2	2	2	5	8	10	294	242	41	3	11	12	24
HD(1)	2	2	2	2	5	3	5	7	7	2	5	6	6	14
DLH(1)	5	1	2	2	5	5	6	18	21	9	8	4	6	15
PLAC8(1)	10	2	1	2	5	26	18	35	40	19	26	33	30	51
DPBB_1(1)	4	1	1	2	5	1	16	13	41	12	19	2	21	11
BRCT(1)	3	1	0	2	5	2	2	7	8	7	6	7	6	8
RuBisCO_small(1)	3	3	3	1	5	28	4	8	4	1	2	7	6	14
COesterase(1)	3	1	1	1	5	1	2	4	15	2	2	4	3	3
PEPCK_ATP(1)	2	0	0	1	5	4	2	7	5	2	5	2	1	7
Pkinase(1) efhand(1)	0	1	0	0	5	2	0	2	6	0	0	2	0	0
GTP_EFTU(1)	4	0	0	0	5	3	2	3	29	9	7	0	9	9
WD40(8)	3	0	0	0	5	1	4	3	7	3	2	2	3	6
LysM(2)	2	0	0	0	5	3	8	4	7	5	4	4	6	6
PP2C(2)	1	0	0	0	5	0	4	4	9	2	0	4	0	3
DUF1399(1)	0	0	0	0	5	6	2	4	7	2	3	5	3	7
DZC(1)	0	0	0	0	5	1	0	2	6	2	1	1	2	0
Aa_trans(1)	3	4	3	18	4	35	85	79	179	61	71	48	82	158
AA_permease(1)	1	1	0	12	4	14	19	16	44	18	10	15	23	18
AMP-binding(1)	8	5	9	10	4	25	67	53	103	43	33	44	82	87
Amidase(1)	3	2	2	9	4	14	16	19	33	11	13	6	20	22
ECH(1)	5	5	5	7	4	14	20	26	34	11	18	20	30	29
FtsH_ext(1) AAA(1) Peptidase_M41(1)	4	5	4	7	4	12	16	14	22	7	7	12	13	22
SSF(1)	6	3	3	7	4	2	2	1	1	1	1	1	3	1
Peptidase_M24(1)	5	5	6	6	4	13	12	12	41	6	6	12	10	26
DAGAT(1)	4	4	4	6	4	4	2	4	10	3	2	1	2	7
2-Hacid_dh(1) 2-Hacid_dh_C(1)	5	4	3	6	4	8	7	15	26	9	7	6	14	18
OTU(1)	7	9	6	5	4	11	12	40	61	12	11	20	18	33
Methyltransf_12(1)	9	6	6	5	4	7	10	12	22	8	6	6	4	8
Tim17(1)	5	5	5	5	4	18	24	24	47	22	10	21	19	30
ArfGap(1)	4	5	5	5	4	12	13	13	46	7	9	18	13	38
Peptidase_M50(1)	3	4	4	5	4	4	3	5	13	2	2	7	2	6
ADK(1)	5	3	3	5	4	12	8	18	27	8	7	11	12	21
Voltage_CLC(1) CBS(1)	4	4	2	5	4	7	13	13	14	8	5	9	9	12
Clat_adaptor_s(1)	4	5	5	4	4	10	13	12	47	7	8	10	12	29
Spc97_Spc98(1)	3	5	5	4	4	5	8	9	19	4	4	7	5	14
SMC_N(1)	7	4	5	4	4	5	4	7	11	3	4	4	5	7
RNase_PH(1)	4	4	5	4	4	2	4	4	9	2	4	9	6	19
DUF1995(1)	4	6	4	4	4	6	8	6	22	4	3	4	5	13
CDP-OH_P_transf(1)	5	5	4	4	4	6	7	7	26	6	4	11	8	12
polyprenyl_synt(1)	4	4	4	4	4	8	18	17	54	9	9	20	22	23
RNB(1)	2	4	4	4	4	2	8	5	8	3	3	3	5	7
PMSR(1)	4	4	3	4	4	5	11	5	7	4	5	6	6	19
Glycolytic(1)	8	3	3	4	4	9	6	18	25	6	5	14	10	21
ABC_membrane(1) ABC_tran(1) ABC_membrane(1) ABC_tran(1)	6	2	3	4	4	21	68	33	38	33	32	38	47	72
Transket_pyr(1) Transketolase_C(1)	3	3	2	4	4	8	14	15	24	7	11	9	10	29
Orn_Arg_deC_N(1) Orn_DAP_Arg_deC(1)	7	2	2	4	4	5	7	7	9	7	3	5	7	8
bZIP_2(1)	2	3	1	4	4	0	3	9	49	9	8	23	18	25
Iso_dh(1)	6	2	1	4	4	9	9	11	31	5	9	15	13	21
DAGK_cat(1)	3	2	1	4	4	7	6	10	19	8	8	8	4	20
FAE1_CUT1_RppA(1) Chal_sti_synt_C(1)	4	0	0	4	4	11	8	17	15	11	12	14	21	18
GSHPx(1)	5	5	5	3	4	4	7	8	15	7	5	8	10	27
Pentapeptide(2)	4	4	5	3	4	4	4	3	4	3	3	4	4	9
Prefoldin_2(1)	5	3	3	3	4	4	8	5	17	5	4	5	7	19
Aminotran_4(1)	4	3	3	3	4	14	12	21	37	7	7	17	10	24
ATP-synt_ab_N(1) ATP-synt_ab(1) ATP-synt_ab_C(1)	4	3	3	3	4	8	9	14	22	2	8	15	7	16
PCRF(1) RF-1(1)	3	3	3	3	4	4	11	7	24	6	5	7	6	11
PK(1) PK_C(1)	7	2	2	3	4	14	13	11	25	10	11	12	16	29
IU_nuc_hydro(1)	3	2	2	3	4	3	3	13	26	4	4	5	4	8
Ribosomal_S10(1)	2	1	2	3	4	7	7	8	16	5	1	8	8	17
Peptidase_S9(1)	4	1	1	3	4	6	6	9	19	3	5	2	5	8
HlyIII(1)	1	1	1	3	4	5	4	6	21	6	4	8	6	14
Biotin_lipoyl(1)	3	1	0	3	4	5	4	0	2	0	4	8	9	14
CCT(1)	2	1	0	3	4	10	8	22	43	13	8	21	17	34
UAA(1)	4	9	8	2	4	7	8	5	25	4	6	10	7	15
tRNA_bind(1)	3	6	5	2	4	4	4	2	10	1	2	2	3	5
efhand(4)	2	4	4	2	4	19	28	24	39	15	14	31	23	48
DUF862(1)	4	3	3	2	4	7	11	13	30	11	8	10	15	37
YGGT(1)	4	3	3	2	4	4	4	3	3	3	3	4	4	7
IF-2B(1)	3	3	3	2	4	6	8	10	14	4	4	11	11	14
Steroid_dh(1)	4	2	3	2	4	7	10	6	9	4	8	7	14	11
SelR(1)	4	2	3	2	4	3	9	5	6	3	3	13	7	6
Rubredoxin(1)	4	2	3	2	4	6	8	3	14	3	1	3	4	7
LRR_1(1)	7	4	2	2	4	12	28	42	55	28	47	14	87	87
GDA1_CD39(1)	3	4	2	2	4	10	5	17	46	13	5	10	12	24
DUF393(1)	4	3	2	2	4	3	6	4	6	3	3	2	3	6
Citrate_synt(1)	2	2	2	2	4	4	7	7	25	2	3	6	4	10
DUF647(1)	4	1	2	2	4	6	9	7	28	5	7	7	8	26
Isochorismatase(1)	6	2	1	2	4	4	7	4	5	3	5	4	9	10
Pkinase(1) efhand(4)	4	2	1	2	4	18	13	27	60	22	14	31	26	40
Guanylate_kin(1)	4	1	1	2	4	5	4	3	6	1	2	4	4	8
Thiolase_N(1) Thiolase_C(1)	2	1	1	2	4	4	9	8	16	1	3	12	4	15
Ribosomal_L14(1)	2	1	1	2	4	8	4	7	16	5	3	7	16	10
AMP_N(1) Peptidase_M24(1)	1	1	1	2	4	2	2	3	3	2	2	3	2	2
Carb_anhydrase(1)	3	0	0	2	4	2	18	14	18	8	5	6	6	15
TPR_2(1)	4	4	5	1	4	4	13	14	20	9	10	5	11	26
MutS_V(1)	8	2	4	1	4	4	5	2	7	2	4	2	5	7
SNF2_N(1)	4	1	2	1	4	0	1	2	27	4	4	1	8	11
mTERF(1)	3	1	2	1	4	14	18	39	53	36	18	34	58	56
DUF221(2)	2	1	2	1	4	0	1	2	2	1	1	0	2	2
APH(1)	4	5	1	1	4	1	4	4	2	1	3	1	5	4
SPRY(1)	2	2	1	1	4	3	3	4	11	5	4	4	6	5
Vps53_N(1)	1	1	1	1	4	2	1	0	5	1	1	2	1	2
PseudoU_synth_1(1)	1	0	1	1	4	1	5	4	14	4	2	3	4	6
DUF155(1)	5	1	0	1	4	2	5	4	2	2	2	2	3	5
GBP(1)	4	0	0	1	4	3	3	3	10	3	1	1	2	3
DEAD(1)	5	0	4	0	4	5	5	8	74	7	5	1	10	29
ABC2_membrane(1)	5	0	2	0	4	1	2	7	31	2	19	0	9	11
Ank(5)	5	0	1	0	4	3	4	17	14	16	15	9	12	20
Ion_trans(1) cNMP_binding(1)	2	0	1	0	4	4	5	19	15	12	9	20	15	27
Glucan_synthase(1)	4	1	0	0	4	12	13	12	34	10	9	11	12	28
Ricin_B_lectin(1)	0	0	0	0	4	0	1	1	0	1	0	0	4	3
ketoacyl-synt(1) Ketoacyl-synt_C(1)	8	13	14	13	3	8	11	4	17	4	5	5	9	16
Usp(1)	4	5	4	8	3	12	25	42	61	23	25	32	38	55
ABC_membrane(1) ABC_tran(1)	6	4	4	8	3	11	10	9	22	3	14	9	10	11
MIP(1)	3	1	0	7	3	22	37	45	82	38	27	41	59	118
GTP_EFTU(1) GTP_EFTU_D2(1) GTP_EFTU_D3(1)	3	5	5	6	3	16	10	18	50	6	8	12	16	21
CBS(1)	2	7	4	6	3	13	12	22	42	9	10	7	16	22
Ldh_1_N(1) Ldh_1_C(1)	9	5	4	6	3	14	17	18	22	11	12	16	17	26
Complex1_LYR(1)	7	1	3	6	3	10	7	12	30	6	2	9	10	19
Cation_efflux(1)	3	2	2	6	3	12	17	14	56	7	12	15	18	27
dCMP_cyt_deam_1(1)	5	6	5	5	3	7	10	15	27	9	5	8	12	28
DNA_photolyase(1) FAD_binding_7(1)	6	5	5	5	3	7	14	15	17	6	6	9	7	19
FBPase(1)	5	3	5	5	3	10	10	7	6	3	5	4	10	14
peroxidase(1)	2	3	4	5	3	65	175	182	301	151	91	94	134	243
GST_N(1)	4	5	2	5	3	9	21	18	35	16	26	14	24	27
E1-E2_ATPase(1) Hydrolase(1)	3	5	2	5	3	10	16	10	20	5	7	5	10	12
E1_dh(1)	3	2	2	5	3	7	12	10	11	2	4	7	6	18
Pyridoxal_deC(1)	2	2	2	5	3	10	15	20	32	16	14	12	11	29
Cation_ATPase_N(1) E1-E2_ATPase(1) Hydrolase(1)	3	1	1	5	3	1	5	14	20	9	11	12	14	26
PhyH(1)	2	8	7	4	3	3	4	3	6	1	3	1	2	3
SET(1) Rubis-subs-bind(1)	3	5	6	4	3	5	12	4	8	5	4	6	5	7
AA_kinase(1)	3	4	5	4	3	7	9	17	49	10	10	7	13	18
V-SNARE(1)	3	5	4	4	3	15	11	8	18	5	5	7	10	23
BPL_LipA_LipB(1)	5	4	4	4	3	4	9	4	5	3	3	7	4	10
TP_methylase(1)	4	4	4	4	3	3	6	5	9	2	3	4	4	8
SMC_N(1) SMC_hinge(1)	3	4	4	4	3	3	1	3	9	4	4	6	5	8
tRNA-synt_1b(1)	3	4	3	4	3	2	9	8	18	2	3	4	5	13
DUF6(1)	7	3	3	4	3	11	12	28	48	18	21	27	19	60
Cyclin_N(1) Cyclin_C(1)	5	3	3	4	3	13	9	33	58	24	27	30	33	60
Na_sulph_symp(1)	5	3	2	4	3	5	5	5	17	7	2	4	4	10
DJ-1_PfpI(1)	5	2	2	4	3	3	9	2	6	1	0	0	3	0
MT-A70(1)	3	2	2	4	3	2	4	8	8	2	4	3	4	5
SNF2_N(2) Helicase_C(1)	2	1	2	4	3	1	3	6	5	2	2	3	2	1
Peptidase_S9_N(1) Peptidase_S9(1)	2	1	1	4	3	8	5	4	15	4	4	6	7	10
DUF221(1)	7	3	0	4	3	15	9	16	18	10	9	22	14	34
Gln-synt_N(1) Gln-synt_C(1)	4	0	0	4	3	6	4	7	27	2	5	9	8	19
Glyco_hydro_9(1)	3	0	0	4	3	15	19	23	61	22	19	23	34	43
UPF0005(1)	3	0	0	4	3	9	12	20	33	16	18	23	32	53
LysM(1)	2	6	5	3	3	14	9	11	16	14	7	3	12	28
Adap_comp_sub(1)	4	5	5	3	3	9	11	19	36	7	6	10	10	31
Ribosomal_L1(1)	3	2	5	3	3	5	4	14	22	7	6	8	9	22
HATPase_c(1) HSP90(1)	3	4	4	3	3	10	9	18	25	6	7	8	11	17
CTP_transf_1(1)	3	4	4	3	3	7	6	12	57	8	8	11	7	13
SQS_PSY(1)	3	4	4	3	3	7	5	11	23	5	5	5	10	17
URO-D(1)	3	4	4	3	3	3	4	5	26	2	2	4	4	6
60KD_IMP(1)	1	4	3	3	3	3	4	7	14	4	3	6	7	8
Syntaxin(1) SNARE(1)	4	3	3	3	3	15	21	10	19	10	14	21	19	35
Ribosomal_L3(1)	4	3	3	3	3	7	6	4	47	4	5	7	7	9
AAA(2)	3	3	3	3	3	4	10	7	12	5	4	3	6	11
Cullin(1) Cullin_Nedd8(1)	3	3	3	3	3	7	8	10	9	6	5	7	8	21
Yip1(1)	3	3	3	3	3	7	8	9	24	5	6	8	8	13
CPSF_A(1)	3	3	3	3	3	6	8	5	9	2	4	8	6	11
ATP_bind_1(1)	3	3	3	3	3	2	8	7	17	4	4	8	5	6
Ribosomal_L11_N(1) Ribosomal_L11(1)	3	3	3	3	3	11	5	5	13	5	4	5	9	8
AAA(1) Rep_fac_C(1)	3	3	3	3	3	3	4	4	4	3	2	4	4	11
Polyketide_cyc(1)	2	3	3	3	3	7	6	5	5	3	5	8	5	7
PA(1)	1	1	3	3	3	8	5	9	20	7	4	10	12	20
Peptidase_M16(1) Peptidase_M16_C(2)	1	4	2	3	3	7	8	9	8	3	4	6	3	6
Sec1(1)	3	3	2	3	3	5	9	12	16	6	9	6	7	12
DUF1295(1)	3	3	2	3	3	4	2	3	4	2	2	4	2	8
PFK(1)	5	2	2	3	3	14	12	20	44	12	9	11	10	27
HIT(1)	4	2	2	3	3	5	11	14	11	5	5	5	8	10
UBX(1)	4	2	2	3	3	7	5	11	17	5	5	7	12	10
Transaldolase(1)	4	2	2	3	3	3	4	3	2	1	3	2	4	13
TRAPP(1)	3	2	2	3	3	5	6	8	30	5	3	2	5	9
PRK(1)	3	2	2	3	3	8	5	8	15	4	7	8	6	13
MIF4G(1) MA3(1)	2	2	2	3	3	7	7	6	14	6	5	8	6	11
RNA_pol_L(1) RNA_pol_A_bac(1)	1	2	2	3	3	3	5	4	4	2	2	7	2	4
FH2(1)	1	2	2	3	3	5	3	19	37	18	10	16	24	32
FAD_binding_6(1) NAD_binding_1(1)	1	2	2	3	3	4	2	3	5	3	7	1	9	11
F420_oxidored(1)	3	0	2	3	3	4	2	1	5	1	3	2	3	6
AhpC-TSA(1) 1-cysPrx_C(1)	3	3	1	3	3	4	7	5	6	1	2	3	4	6
XPG_N(1) XPG_I(1)	2	3	1	3	3	5	6	6	11	5	5	8	5	12
Pro_CA(1)	8	1	1	3	3	5	8	9	30	3	8	16	12	30
Vps51(1)	3	1	1	3	3	8	7	4	13	4	4	6	8	13
Dynein_light(1)	3	1	1	3	3	5	7	8	10	8	9	6	15	22
Dynamin_N(1)	3	1	1	3	3	5	7	6	13	6	5	6	13	15
Pyrophosphatase(1)	2	1	1	3	3	8	6	14	29	6	4	6	7	33
Ribosomal_S11(1)	2	1	1	3	3	2	5	4	27	6	6	4	9	9
Flavodoxin_1(1)	2	1	0	3	3	4	4	5	15	4	8	4	9	29
Xan_ur_permease(1)	7	0	0	3	3	11	14	27	65	9	12	17	18	41
KH_1(3)	1	4	5	2	3	2	6	10	13	4	6	5	7	15
DUF81(1)	2	3	4	2	3	3	5	11	10	5	5	5	10	30
DNA_pol_E_B(1)	3	3	3	2	3	2	11	5	5	4	3	3	3	13
SHMT(1)	3	3	3	2	3	8	8	9	27	4	12	10	13	30
Ribosomal_L4(1)	3	3	3	2	3	8	6	5	10	6	5	9	4	19
MMR_HSR1(1) YchF-GTPase_C(1)	3	3	3	2	3	2	4	3	4	2	2	2	3	3
RCC1(1)	3	4	2	2	3	11	4	4	12	3	1	2	7	11
BolA(1)	5	3	2	2	3	3	6	6	3	3	1	3	4	5
NAD_kinase(1)	3	3	2	2	3	5	8	5	9	4	3	3	5	10
KOW(1)	3	3	2	2	3	9	6	5	14	4	5	5	5	12
PI3_PI4_kinase(1)	7	2	2	2	3	5	9	8	14	6	5	11	12	16
CBM_48(1) Alpha-amylase(1) Alpha-amylase_C(1)	4	2	2	2	3	4	6	11	7	3	3	3	2	7
TatD_DNase(1)	4	2	2	2	3	2	4	6	12	2	1	4	2	5
Lactamase_B(1) RMMBL(1)	3	2	2	2	3	3	8	5	9	5	3	6	4	5
NAD_Gly3P_dh_N(1) NAD_Gly3P_dh_C(1)	3	2	2	2	3	6	4	6	9	5	4	6	6	10
DUF92(1)	3	2	2	2	3	2	4	6	19	3	1	3	3	6
GCV_T(1) GCV_T_C(1)	2	2	2	2	3	5	7	2	3	2	3	6	5	8
Sec7(1)	2	2	2	2	3	2	5	3	5	3	2	3	4	9
Lycopene_cycl(1)	2	2	2	2	3	4	4	2	4	2	3	2	9	7
Gp_dh_N(1) Gp_dh_C(1)	4	3	1	2	3	15	6	14	31	3	6	9	10	25
CBM_48(1) Alpha-amylase(1)	2	3	1	2	3	2	8	4	3	4	3	2	4	5
Nramp(1)	3	2	1	2	3	6	12	23	23	12	8	7	8	18
eIF-1a(1)	3	2	1	2	3	5	4	4	3	3	4	6	6	9
UPF0047(1)	3	2	1	2	3	2	3	2	5	2	1	1	2	5
UDPG_MGDP_dh_N(1) UDPG_MGDP_dh(1) UDPG_MGDP_dh_C(1)	3	2	1	2	3	3	2	7	6	3	3	5	4	8
BSD(1)	2	2	1	2	3	8	10	10	13	8	7	10	10	14
Acid_phosphat_A(1)	2	2	1	2	3	5	6	6	9	3	4	3	4	6
Pkinase(1) Pkinase_C(1)	2	2	1	2	3	10	5	9	17	4	8	15	13	24
MBOAT(1)	2	2	1	2	3	6	5	10	10	9	6	8	10	12
CAF1(1)	1	2	1	2	3	3	7	19	53	13	6	15	22	16
Cupin_2(1)	7	1	1	2	3	4	1	1	2	1	1	1	4	0
Porin_3(1)	4	1	1	2	3	5	7	10	34	8	7	7	13	24
NAP(1)	4	1	1	2	3	4	7	11	13	3	3	9	13	32
Ribosomal_S13(1)	3	1	1	2	3	10	6	5	14	2	3	6	8	13
TLD(1)	3	1	1	2	3	6	6	7	14	3	5	5	6	19
FAD_binding_4(1)	2	1	1	2	3	6	13	6	25	5	7	2	12	9
SIR2(1)	2	1	1	2	3	6	7	5	10	2	2	8	3	5
Peptidase_S41(1)	1	1	1	2	3	1	1	1	12	0	1	0	2	3
SpoIIE(1)	1	2	0	2	3	1	0	7	2	0	0	0	4	3
Tub(1)	5	1	0	2	3	2	6	10	24	2	7	6	4	7
Linker_histone(1)	2	0	0	2	3	9	8	10	32	11	7	9	14	26
DUF151(1)	2	0	0	2	3	10	4	9	12	0	2	7	3	8
Peptidase_M48(1)	2	0	0	2	3	3	3	9	17	2	2	4	5	5
BPD_transp_1(1)	2	0	0	2	3	6	0	0	3	0	0	0	12	0
S4(1) PseudoU_synth_2(1)	2	4	4	1	3	1	4	3	6	2	2	2	3	3
DUF580(1)	1	3	3	1	3	7	3	8	14	9	6	9	11	15
PX(1)	3	2	3	1	3	3	4	2	14	3	3	4	5	5
THF_DHG_CYH(1) THF_DHG_CYH_C(1)	4	3	2	1	3	4	6	5	5	3	5	4	2	9
ACT(1)	3	2	2	1	3	4	1	13	28	6	6	3	14	15
DUF300(1)	2	2	2	1	3	9	8	13	18	8	7	10	13	19
3Beta_HSD(1)	2	2	2	1	3	1	7	7	15	11	3	6	5	11
Maf(1)	2	2	2	1	3	3	6	7	5	3	2	3	4	5
DUF525(1)	2	2	2	1	3	1	0	6	2	2	1	1	1	2
Mito_carr(1)	1	0	2	1	3	2	2	1	38	9	11	0	6	23
DUF1499(1)	3	2	1	1	3	3	4	1	0	1	1	2	1	5
TBCC(1)	2	2	1	1	3	5	4	3	7	2	3	4	4	8
Esterase(1)	1	2	1	1	3	1	2	3	5	1	1	1	2	2
DUF676(1)	5	1	1	1	3	4	5	16	33	6	5	13	6	23
HMA(1)	3	1	1	1	3	40	24	68	116	54	42	58	71	128
PLATZ(1)	3	1	1	1	3	13	24	21	24	13	10	13	20	41
BCDHK_Adom3(1) HATPase_c(1)	3	1	1	1	3	2	3	4	9	2	2	1	1	8
Chlorophyllase(1)	1	1	1	1	3	1	6	2	7	4	6	2	4	9
Ribonuclease_T2(1)	1	1	1	1	3	2	5	8	22	6	4	6	8	11
AAA(1) Vps4_C(1)	1	1	1	1	3	3	4	1	12	3	2	2	2	6
Copper-bind(1)	1	1	1	1	3	3	2	1	2	1	1	2	2	2
R3H(1)	1	1	1	1	3	2	0	2	4	1	1	1	1	5
efhand(3)	4	0	1	1	3	8	9	15	25	12	17	16	19	26
Y_phosphatase(1)	3	0	0	1	3	2	7	4	3	2	1	3	3	3
Glyco_hydro_32N(1)	3	0	0	1	3	1	2	2	7	0	1	1	0	5
Thi4(1)	2	0	0	1	3	8	2	2	4	2	2	1	5	5
RGP(1)	1	0	0	1	3	7	7	6	19	4	6	6	10	14
Peptidase_S8(1) PA(1)	0	0	0	1	3	2	2	5	6	1	8	0	2	6
EMP24_GP25L(1)	3	3	3	0	3	6	8	11	24	11	12	12	10	30
Mg_chelatase(1)	2	2	3	0	3	3	1	1	7	1	1	3	3	6
Nol1_Nop2_Fmu(2)	3	3	2	0	3	1	5	4	4	2	1	2	2	7
SAM_1(1)	4	1	2	0	3	6	4	9	33	8	6	4	8	16
FAD_binding_7(1)	0	2	1	0	3	1	0	0	11	1	1	0	0	6
rve(1)	0	0	1	0	3	1	3	319	91	13	28	0	7	11
Rad21_Rec8_N(1)	2	1	0	0	3	1	6	1	8	1	2	0	0	3
SEC-C(1)	2	1	0	0	3	0	2	0	0	1	0	0	1	2
Tubulin(1)	3	0	0	0	3	2	4	0	36	1	2	0	1	6
Abhydro_lipase(1) Abhydrolase_1(1)	0	0	0	0	3	1	3	2	6	3	4	1	5	10
Apocytochr_F_C(1)	0	0	0	0	3	0	1	3	3	0	4	1	3	2
Sugar_tr(1)	4	8	8	23	2	25	60	99	176	76	70	82	95	144
Oxysterol_BP(1)	4	2	3	10	2	9	4	4	28	3	7	11	5	22
Lipase_GDSL(1)	4	2	3	8	2	49	186	161	240	129	99	127	161	242
Glyco_hydro_31(1)	3	3	3	7	2	19	7	8	13	5	7	4	10	11
AP2(2)	1	1	1	7	2	10	14	26	46	19	16	16	23	42
Galactosyl_T(1)	1	0	0	6	2	10	13	23	52	16	12	15	15	27
DUF6(1) TPT(1)	5	3	3	5	2	8	17	23	25	9	7	12	11	24
Glyco_transf_34(1)	2	1	2	5	2	21	18	10	24	13	5	9	7	12
zf-Tim10_DDP(1)	4	4	1	5	2	6	7	9	21	8	4	5	6	15
AhpC-TSA(1)	4	1	1	5	2	8	11	7	5	2	2	4	3	9
HLH(1)	3	1	1	5	2	100	75	188	338	139	98	171	161	342
TauD(1)	3	1	1	5	2	1	13	2	2	2	2	1	2	1
Ferritin(1)	2	2	0	5	2	4	3	5	1	2	4	4	6	14
PAD_porph(1)	1	0	0	5	2	2	2	1	2	1	1	1	1	2
SNARE(1)	5	4	3	4	2	9	12	25	28	9	7	13	13	26
Cys_Met_Meta_PP(1)	2	4	3	4	2	5	9	11	13	4	3	6	9	10
malic(1) Malic_M(1)	6	3	3	4	2	4	6	12	35	6	7	6	10	24
UPF0016(2)	3	4	2	4	2	6	3	7	11	4	4	6	7	13
Peptidase_S24(1)	6	3	2	4	2	7	15	14	31	11	8	9	15	26
DUF179(1)	2	2	2	4	2	1	3	4	7	4	1	4	3	8
TB2_DP1_HVA22(1)	1	2	2	4	2	13	14	20	57	13	11	13	15	42
CTP_transf_2(1)	2	1	1	4	2	11	6	14	16	7	6	6	9	19
Alba(1)	2	0	1	4	2	6	10	14	34	9	10	5	8	18
Pkinase_Tyr(1) Pkinase(1)	6	3	0	4	2	2	2	3	5	7	5	0	6	17
LON(1)	5	5	5	3	2	7	4	4	12	4	4	3	4	6
PPDK_N(1)	1	6	4	3	2	4	3	1	2	1	1	1	2	3
DEAD(1) Helicase_C(1) DSHCT(1)	2	4	4	3	2	5	6	5	4	3	4	4	4	3
tRNA_anti(1) tRNA-synt_2(1)	3	5	3	3	2	6	8	10	10	3	5	6	9	11
Alpha-amylase(1) Alpha-amyl_C2(1)	3	4	3	3	2	7	8	12	9	9	4	3	6	5
Ribosomal_L13(1)	4	3	3	3	2	9	8	11	13	4	5	9	7	9
Ribosomal_S5(1) Ribosomal_S5_C(1)	2	3	3	3	2	5	3	4	9	4	3	8	6	9
SUI1(1)	1	3	3	3	2	6	8	13	14	6	3	7	9	20
Ribosomal_L18p(1)	2	4	2	3	2	11	10	16	28	11	8	9	16	27
Ribosomal_L22(1)	2	3	2	3	2	6	5	5	19	5	4	7	8	10
DER1(1)	2	3	2	3	2	3	4	3	18	1	4	3	6	8
ACBP(1)	2	3	2	3	2	4	2	5	12	3	4	7	4	6
DnaJ(1) DnaJ_CXXCXGXG(1) DnaJ_C(1)	3	2	2	3	2	11	15	17	14	8	8	12	13	25
Fe-S_biosyn(1)	3	2	2	3	2	7	7	5	14	3	3	5	5	12
A_deaminase(1)	3	2	2	3	2	4	5	5	8	3	4	3	7	15
Rieske(1) PaO(1)	2	2	2	3	2	7	6	10	6	4	4	6	8	11
PTH2(1)	1	2	2	3	2	5	2	3	6	2	2	4	3	5
Acyl-CoA_dh_N(1) Acyl-CoA_dh_M(1) Acyl-CoA_dh_1(1)	2	3	1	3	2	4	6	7	14	2	3	2	10	7
PDZ(1) Peptidase_S41(1)	3	2	1	3	2	3	6	2	7	3	2	5	2	8
PP-binding(1)	2	2	1	3	2	8	11	11	20	9	6	8	12	21
Ribosomal_60s(1)	1	2	1	3	2	13	6	12	28	7	9	21	9	21
TLC(1)	3	1	1	3	2	2	3	3	11	1	1	2	2	4
Sulfate_transp(1) STAS(1)	2	1	1	3	2	4	8	18	17	11	13	13	16	35
PGK(1)	2	1	1	3	2	8	6	7	13	3	1	5	6	4
Ala_racemase_N(1)	2	1	1	3	2	2	2	1	7	2	2	3	1	6
TspO_MBR(1)	1	1	1	3	2	5	6	1	0	1	1	1	4	3
Peptidase_C26(1)	2	0	1	3	2	3	5	3	11	3	3	9	10	5
ELFV_dehydrog_N(1) ELFV_dehydrog(1)	2	0	0	3	2	7	13	7	8	2	5	6	6	14
Methyltransf_2(1)	2	0	0	3	2	2	12	9	6	11	13	1	12	15
Yippee(1)	2	0	0	3	2	6	8	9	9	5	7	9	14	30
Cyt-b5(1) FA_desaturase(1)	3	7	5	2	2	6	4	1	2	2	2	2	3	5
Adaptin_N(1)	1	4	5	2	2	4	8	4	32	6	4	4	5	19
Methyltransf_4(1)	3	4	4	2	2	2	6	4	10	2	2	2	3	4
zf-Sec23_Sec24(1) Sec23_trunk(1) Sec23_BS(1) Sec23_helical(1) Gelsolin(1)	2	4	3	2	2	7	6	6	14	7	4	11	9	9
DEAD_2(1)	1	4	3	2	2	3	5	2	7	3	3	4	5	9
ATP-synt_C(2)	2	3	3	2	2	9	6	7	7	4	5	6	7	15
DUF212(1)	2	3	3	2	2	5	5	7	28	7	5	7	8	10
Ribosomal_L27(1)	2	3	3	2	2	3	4	5	4	3	2	5	1	6
MOZ_SAS(1)	2	3	3	2	2	3	2	1	2	1	1	3	2	6
CIA30(1)	2	3	3	2	2	1	2	1	13	2	1	2	1	4
SATase_N(1)	1	3	3	2	2	4	4	6	5	4	5	5	3	11
C2(2)	0	3	3	2	2	3	6	10	8	5	8	7	9	15
Prefoldin(1)	5	2	3	2	2	4	6	7	9	3	4	5	7	14
NDK(1)	3	2	3	2	2	10	15	11	27	5	3	5	8	15
tRNA-synt_2b(1) HGTP_anticodon(1)	1	2	3	2	2	3	4	4	7	4	3	2	3	4
Flavodoxin_1(1) FAD_binding_1(1) NAD_binding_1(1)	5	3	2	2	2	5	6	4	10	4	2	4	5	8
DUF1692(1)	1	3	2	2	2	5	4	5	24	4	3	4	6	9
PTPLA(1)	1	3	2	2	2	2	3	8	2	4	4	3	2	5
HMA(1) E1-E2_ATPase(1) Hydrolase(1)	1	3	2	2	2	2	3	1	1	1	3	4	2	2
GrpE(1)	4	2	2	2	2	4	4	5	9	3	3	6	5	8
ER_lumen_recept(1)	3	2	2	2	2	6	8	6	17	4	8	7	9	14
PrmA(1)	3	2	2	2	2	3	6	2	3	2	3	3	2	6
FMO-like(1)	3	2	2	2	2	6	5	22	21	19	21	24	11	14
zf-DNL(1)	3	2	2	2	2	3	3	3	16	4	2	3	6	7
Peptidase_C12(1)	2	2	2	2	2	7	10	30	65	21	17	19	23	34
Lysine_decarbox(1)	2	2	2	2	2	10	8	15	21	14	11	12	20	28
CXC(2)	2	2	2	2	2	6	8	17	22	8	6	9	9	14
Spermine_synth(1)	2	2	2	2	2	5	7	8	21	4	5	11	9	24
UPF0041(1)	2	2	2	2	2	3	7	9	8	5	5	7	4	16
PolyA_pol(1)	2	2	2	2	2	2	7	4	6	4	3	7	5	9
Ribosomal_S8e(1)	2	2	2	2	2	6	6	6	38	3	6	3	7	12
Ribosomal_L6(2)	2	2	2	2	2	6	6	5	9	2	3	4	8	8
eRF1_1(1) eRF1_2(1) eRF1_3(1)	2	2	2	2	2	5	6	8	8	3	5	6	6	8
UPF0051(1)	2	2	2	2	2	4	6	2	7	2	4	3	3	8
ATP-synt(1)	2	2	2	2	2	6	4	2	13	3	3	2	5	13
GDI(1)	2	2	2	2	2	5	4	7	22	5	8	5	7	20
RPN7(1) PCI(1)	2	2	2	2	2	4	4	3	8	3	2	3	4	5
OTCace_N(1) OTCace(1)	2	2	2	2	2	4	4	2	8	1	2	2	3	6
DUF572(1)	2	2	2	2	2	3	4	3	6	3	2	6	5	8
Sybindin(1)	2	2	2	2	2	3	4	6	16	2	2	3	2	10
Tim44(1)	2	2	2	2	2	3	4	3	5	2	2	4	3	3
DUF1000(1)	2	2	2	2	2	3	4	5	17	1	2	2	3	2
Aha1_N(1)	2	2	2	2	2	2	4	2	4	2	1	1	2	7
ParA(1)	2	2	2	2	2	2	4	4	11	1	2	2	3	4
OSCP(1)	2	2	2	2	2	6	3	5	4	3	3	3	4	6
RrnaAD(1)	2	2	2	2	2	3	3	4	11	4	3	4	4	6
Ribonuc_red_sm(1)	2	2	2	2	2	3	2	2	4	3	5	2	5	12
TFIIS_C(1)	2	2	2	2	2	2	2	1	2	2	0	1	2	3
Ribosomal_L21p(1)	2	2	2	2	2	1	1	2	10	2	3	2	2	5
Coprogen_oxidas(1)	2	2	2	2	2	3	0	2	4	2	1	3	2	2
RNA_pol_L(1)	1	2	2	2	2	3	6	2	17	4	2	3	3	6
PX(1) Vps5(1)	1	2	2	2	2	2	5	3	17	4	3	3	3	7
Peptidase_M22(1)	1	2	2	2	2	2	4	5	23	2	2	2	3	4
RNA_pol_Rpb2_1(1) RNA_pol_Rpb2_2(1) RNA_pol_Rpb2_3(1) RNA_pol_Rpb2_4(1) RNA_pol_Rpb2_5(1) RNA_pol_Rpb2_6(1) RNA_pol_Rpb2_7(1)	1	2	2	2	2	2	2	4	4	4	3	4	2	3
2-Hacid_dh_C(1)	2	1	2	2	2	5	5	3	20	2	1	2	5	9
NOP5NT(1) NOSIC(1) Nop(1)	2	1	2	2	2	4	4	7	16	3	2	5	4	6
Ribosomal_S15(1)	2	1	2	2	2	2	4	5	7	3	6	3	4	7
CBF(1)	2	1	2	2	2	3	3	3	8	3	5	1	3	4
XRN_N(1)	1	1	2	2	2	1	2	4	3	3	2	0	1	2
MaoC_dehydratas(1)	2	3	1	2	2	2	5	3	14	3	2	1	4	4
Ribosomal_L24e(1)	3	2	1	2	2	8	4	7	15	3	3	4	9	15
SecY(1)	2	2	1	2	2	1	8	3	5	2	2	2	5	5
SFT2(1)	2	2	1	2	2	2	6	4	15	4	4	4	6	8
DUF298(1)	2	2	1	2	2	2	6	5	41	2	4	2	6	11
Ribosomal_L10(1)	2	2	1	2	2	2	5	3	10	2	1	3	2	9
FAD_binding_2(1) Succ_DH_flav_C(1)	2	2	1	2	2	3	4	4	14	2	2	3	4	6
tRNA-synt_2b(1) HGTP_anticodon(1) ProRS-C_1(1)	2	2	1	2	2	2	4	4	3	3	2	3	4	6
DUF185(1)	2	2	1	2	2	2	4	3	11	2	3	2	4	2
MMR_HSR1(1) TGS(1)	2	2	1	2	2	2	4	3	2	2	2	6	2	5
Ribosomal_L2(1) Ribosomal_L2_C(1)	2	2	1	2	2	6	3	1	10	4	4	5	7	4
Ribosomal_L17(1)	2	2	1	2	2	4	3	5	5	3	2	3	4	4
AAA(1) TIP49(1)	2	2	1	2	2	3	2	5	7	3	2	2	4	4
Seryl_tRNA_N(1) tRNA-synt_2b(1)	1	2	1	2	2	2	4	6	6	2	2	4	3	4
Diphthamide_syn(1)	1	2	1	2	2	2	4	1	6	2	2	2	2	5
RNA_pol_Rpb1_1(1) RNA_pol_Rpb1_2(1) RNA_pol_Rpb1_3(1) RNA_pol_Rpb1_4(1) RNA_pol_Rpb1_5(1)	1	2	1	2	2	1	4	1	3	1	2	2	2	2
DUF1517(1)	4	1	1	2	2	2	2	5	4	2	1	1	4	5
Macro(1)	3	1	1	2	2	5	37	5	12	3	2	2	4	6
Thioredoxin(2)	3	1	1	2	2	11	7	10	15	5	6	11	4	12
Chalcone(1)	3	1	1	2	2	6	7	10	16	5	6	7	7	13
PCMT(1)	3	1	1	2	2	8	4	5	9	2	1	4	2	3
Pro_dh(1)	3	1	1	2	2	3	2	1	4	1	1	2	2	5
SPX(1)	2	1	1	2	2	6	12	6	14	7	6	6	14	16
DUF125(1)	2	1	1	2	2	6	11	10	12	9	11	10	12	32
Dynamin_N(1) Dynamin_M(1) GED(1)	2	1	1	2	2	9	8	11	14	7	5	9	10	19
5_nucleotid(1)	2	1	1	2	2	5	8	8	12	4	3	3	6	12
Ribosomal_S19(1)	2	1	1	2	2	8	5	2	19	4	9	9	18	13
PEX11(1)	2	1	1	2	2	4	5	9	18	4	4	8	8	7
UDPGP(1)	2	1	1	2	2	6	4	11	28	4	3	5	10	8
Calreticulin(1)	2	1	1	2	2	6	4	12	25	2	6	7	8	22
PSI_PSAK(1)	2	1	1	2	2	5	4	3	2	2	3	2	4	4
ArsA_ATPase(1)	2	1	1	2	2	4	4	2	15	3	3	7	3	6
L51_S25_CI-B8(1)	2	1	1	2	2	3	3	3	8	3	1	2	3	7
Semialdhyde_dh(1) Semialdhyde_dhC(1)	2	1	1	2	2	3	3	3	5	1	2	3	3	4
DUF791(1)	2	1	1	2	2	5	2	4	13	2	3	4	5	7
iPGM_N(1) Metalloenzyme(1)	2	1	1	2	2	4	2	5	11	1	0	3	2	1
Sedlin_N(1)	2	1	1	2	2	3	2	6	8	4	2	2	4	4
CoaE(1)	2	1	1	2	2	1	2	1	5	2	1	2	3	3
PspA_IM30(1)	2	1	1	2	2	3	1	1	3	1	2	1	2	5
G6PD_N(1) G6PD_C(1)	1	1	1	2	2	9	6	7	13	2	5	8	7	14
Ribosomal_S8(1)	1	1	1	2	2	5	6	4	23	5	2	8	11	12
RTC(1) RTC_insert(1)	1	1	1	2	2	1	5	2	2	1	1	1	2	4
PRA1(1)	1	1	1	2	2	8	4	12	23	16	7	20	18	33
tRNA-synt_1(1) Anticodon_1(1) Val_tRNA-synt_C(1)	1	1	1	2	2	1	2	2	4	2	2	1	2	1
CDC50(1)	0	1	1	2	2	5	4	9	19	6	4	7	5	16
DUF1771(1) Smr(1)	0	1	1	2	2	5	3	10	11	3	2	5	3	11
CUE(1)	0	1	1	2	2	3	2	4	4	1	2	2	0	1
AAA_5(1)	5	0	1	2	2	1	0	0	1	1	2	0	1	0
HisKA(1) HATPase_c(1)	2	0	1	2	2	9	7	0	2	0	0	0	6	0
TFIIS(1)	0	0	1	2	2	1	6	16	43	11	4	3	6	20
IGPS(1)	0	0	1	2	2	2	5	5	13	4	1	2	2	5
UPF0020(1)	2	2	0	2	2	2	6	1	3	1	1	1	1	2
Na_H_Exchanger(1) TrkA_N(1)	2	1	0	2	2	5	4	2	4	2	2	3	3	9
CAP_GLY(1)	2	1	0	2	2	3	2	4	10	2	2	2	2	4
PEPcase(1)	1	1	0	2	2	7	9	13	18	6	3	8	9	14
PRKCSH(1)	1	1	0	2	2	3	3	4	12	0	2	2	5	5
Oxidored_FMN(1)	4	0	0	2	2	9	13	12	20	13	14	10	11	16
HATPase_c(1)	4	0	0	2	2	8	2	7	27	7	7	6	14	7
LRRNT_2(1)	3	0	0	2	2	12	22	26	44	22	18	11	76	66
Arm(1)	3	0	0	2	2	9	5	3	27	9	8	7	14	23
ICL(1)	3	0	0	2	2	4	3	6	5	3	2	3	5	8
Alg6_Alg8(1)	3	0	0	2	2	2	3	2	9	1	2	2	4	3
Syja_N(1)	2	0	0	2	2	8	7	13	24	6	6	8	10	20
Caleosin(1)	2	0	0	2	2	3	6	15	21	9	2	11	3	11
Carboxyl_trans(1)	2	0	0	2	2	1	5	2	14	2	1	2	3	3
ClpS(1)	2	0	0	2	2	3	2	2	3	1	1	2	4	4
DUF716(1)	1	0	0	2	2	7	10	9	10	11	4	9	12	17
Peptidase_M20(1)	1	0	0	2	2	2	4	7	19	6	8	5	6	16
HSP70(2)	1	0	0	2	2	1	2	4	7	3	4	3	2	10
Lipoxygenase(1)	0	0	0	2	2	2	3	7	15	1	10	0	3	21
Aldo_ket_red(2)	0	0	0	2	2	0	3	2	4	2	1	0	1	3
MTS(1)	0	8	6	1	2	6	5	13	21	4	5	5	6	13
Kelch_1(1)	3	2	4	1	2	7	13	3	10	2	1	4	2	1
FSH1(1)	2	3	3	1	2	3	10	2	8	2	4	4	4	14
TGT(1)	2	3	3	1	2	3	2	3	7	2	1	0	4	5
tRNA-synt_1(1) Anticodon_1(1)	1	3	3	1	2	2	5	7	7	5	4	3	4	7
DUF89(1)	2	2	3	1	2	1	2	3	11	1	3	3	2	9
Ribonuc_L-PSP(1)	2	2	3	1	2	1	2	1	3	0	0	1	2	8
AAA(1) Peptidase_M41(1)	1	4	2	1	2	4	6	2	0	0	5	3	5	12
14-3-3(1)	2	3	2	1	2	11	10	21	55	6	10	22	20	54
Saccharop_dh(1)	2	3	2	1	2	3	4	4	9	4	4	2	5	5
LMBR1(1)	1	3	2	1	2	4	14	5	2	2	1	4	3	11
Prenyltransf(1)	3	2	2	1	2	3	13	5	11	5	4	9	6	7
AFG1_ATPase(1)	3	2	2	1	2	4	4	1	10	3	1	3	2	2
ABC_membrane_2(1) ABC_tran(1)	2	2	2	1	2	4	12	2	9	1	1	1	1	1
DUF455(1)	2	2	2	1	2	2	5	3	1	2	2	1	3	4
Ribosomal_L12(1)	2	2	2	1	2	8	4	6	6	4	7	9	4	11
Ribosomal_S9(1)	2	2	2	1	2	7	4	5	8	4	3	6	6	9
DNA_pol_B_exo(1) DNA_pol_B(1)	2	2	2	1	2	4	4	1	1	3	1	1	1	3
tRNA-synt_1e(1)	2	2	2	1	2	2	4	7	15	3	8	4	4	8
DUF1350(1)	2	2	2	1	2	2	4	4	13	3	2	3	3	3
Bac_surface_Ag(1)	2	2	2	1	2	1	4	5	19	5	3	4	4	6
Ribosomal_L19(1)	2	2	2	1	2	3	3	4	8	2	3	5	3	6
RRF(1)	2	2	2	1	2	2	2	6	8	2	1	2	2	7
Peptidase_M18(1)	1	2	2	1	2	4	6	4	4	2	2	2	3	5
tRNA-synt_2c(1) tRNA_SAD(1) DHHA1(1)	1	2	2	1	2	2	2	2	2	2	3	2	1	4
Pep_deformylase(1)	3	1	2	1	2	4	6	4	11	2	1	3	3	9
Ribosomal_L16(1)	2	1	2	1	2	5	9	7	10	3	2	6	9	12
Ribosomal_S4(1) S4(1)	2	1	2	1	2	6	6	4	10	5	6	4	9	7
PPR(1)	1	1	2	1	2	4	251	25	63	25	16	16	47	83
DUF1997(1)	1	1	2	1	2	6	4	7	10	4	2	5	3	10
Pantoate_ligase(1)	1	1	2	1	2	1	4	1	2	1	1	1	2	5
WRKY(1)	0	1	2	1	2	29	22	89	148	72	41	57	67	156
TFIIS_M(1)	1	0	2	1	2	2	2	0	4	0	0	2	3	0
Adaptin_N(1) Alpha_adaptinC2(1)	2	3	1	1	2	4	2	5	10	1	1	3	2	4
MIF4G(1)	2	3	1	1	2	1	2	2	7	0	0	1	2	1
FbpA(1) DUF814(1)	0	3	1	1	2	1	0	0	1	0	1	0	0	0
Peptidase_A22B(1)	2	2	1	1	2	5	6	7	31	3	4	3	6	20
Ribosomal_L33(1)	2	2	1	1	2	1	4	1	0	0	2	3	5	4
TRM(1)	2	2	1	1	2	2	3	5	9	4	7	1	3	5
tRNA_m1G_MT(1)	2	2	1	1	2	2	2	1	6	1	0	1	2	2
Ran_BP1(1)	1	2	1	1	2	4	2	4	8	2	4	4	5	8
MutS_I(1) MutS_II(1) MutS_III(1) MutS_IV(1) MutS_V(1)	0	2	1	1	2	1	6	1	1	1	2	2	2	2
SAM_2(1)	0	2	1	1	2	4	2	3	4	1	2	5	2	8
E2F_TDP(1)	4	1	1	1	2	4	4	6	15	3	2	5	6	9
Ctr(1)	3	1	1	1	2	2	13	7	6	4	4	6	7	9
V_ATPase_I(1)	3	1	1	1	2	5	4	3	12	2	3	3	4	13
ATP-sulfurylase(1)	3	1	1	1	2	2	2	3	13	2	2	4	4	6
Rubrerythrin(1)	3	1	1	1	2	2	2	2	3	1	1	1	2	2
HSF_DNA-bind(1)	2	1	1	1	2	8	14	40	62	22	19	25	33	66
FA_desaturase_2(1)	2	1	1	1	2	6	12	9	25	10	11	8	6	5
Peptidase_S28(1)	2	1	1	1	2	2	10	9	25	8	15	9	19	12
NTF2(1)	2	1	1	1	2	6	8	2	16	5	3	6	6	13
Ribosomal_S7(1)	2	1	1	1	2	5	8	7	18	2	4	8	18	7
Ribosomal_S12(1)	2	1	1	1	2	5	6	5	22	5	10	7	14	20
Glyco_hydro_16(1)	2	1	1	1	2	7	5	4	27	2	9	0	4	25
Ribosomal_S14(1)	2	1	1	1	2	5	5	3	6	3	3	5	11	1
ADH_N(1)	2	1	1	1	2	4	5	2	13	2	5	0	1	15
Cpn10(2)	2	1	1	1	2	4	4	8	11	2	2	2	2	6
La(1)	2	1	1	1	2	3	4	14	16	8	5	5	9	16
RNase_HII(1)	2	1	1	1	2	3	3	1	3	2	1	2	2	3
NIR_SIR_ferr(1) NIR_SIR(1) NIR_SIR_ferr(1) NIR_SIR(1)	2	1	1	1	2	4	2	0	7	1	1	2	1	3
MAM33(1)	2	1	1	1	2	3	2	9	15	7	5	11	9	14
Radical_SAM(1) BATS(1)	2	1	1	1	2	2	2	1	4	0	1	1	2	2
DUF602(1)	2	1	1	1	2	1	2	1	1	1	1	1	2	1
AAA_2(1) ClpB_D2-small(1)	2	1	1	1	2	5	1	5	19	5	3	3	6	7
Formyl_trans_N(1) Formyl_trans_C(1)	2	1	1	1	2	1	1	1	1	1	1	1	1	1
Tmemb_14(1)	1	1	1	1	2	6	8	5	12	6	4	7	6	8
Peptidase_C13(1)	1	1	1	1	2	5	6	9	13	5	5	6	6	20
Ribosomal_L20(1)	1	1	1	1	2	1	6	3	5	5	3	2	4	4
Transglut_core(1)	1	1	1	1	2	1	5	2	0	1	1	1	1	5
AIG2(1)	1	1	1	1	2	5	4	5	8	3	1	10	6	6
STT3(1)	1	1	1	1	2	2	4	2	23	3	3	2	5	4
Ribosomal_L37e(1)	1	1	1	1	2	5	2	3	5	2	2	3	5	5
PCNA_N(1) PCNA_C(1)	1	1	1	1	2	2	2	1	4	3	1	2	2	5
SAICAR_synt(1)	1	1	1	1	2	1	2	2	2	2	1	2	2	1
Chorismate_synt(1)	1	1	1	1	2	1	2	1	12	1	2	3	2	3
TruB_N(1)	1	1	1	1	2	1	2	3	5	1	1	1	1	4
DapB_N(1)	1	1	1	1	2	1	2	5	3	1	1	3	2	3
LACT(1)	0	1	1	1	2	6	14	15	34	11	8	6	10	14
eIF2A(1)	0	1	1	1	2	1	2	1	3	1	2	6	2	5
TPMT(1)	0	1	1	1	2	1	2	9	0	1	2	5	1	0
MtN3_slv(1)	0	1	1	1	2	0	1	4	16	3	2	0	0	11
Sugar_tr(2)	3	0	1	1	2	3	5	4	4	4	0	0	1	7
AIRS(1) AIRS_C(1)	2	0	1	1	2	2	4	1	3	2	2	2	2	2
CoA_binding(1) Ligase_CoA(1)	2	0	1	1	2	4	2	1	3	1	2	3	4	2
Aldedh(2)	0	0	1	1	2	1	8	5	7	2	3	4	2	10
S1(2)	0	0	1	1	2	3	2	2	1	0	2	1	1	3
PfkB(2)	0	2	0	1	2	1	0	1	1	0	1	3	2	1
PNP_UDP_1(1)	2	1	0	1	2	2	3	5	10	5	5	5	7	15
ubiquitin(1) UBA(1)	1	1	0	1	2	4	2	2	9	2	1	3	3	5
MCE(1)	1	1	0	1	2	3	2	2	9	1	1	2	2	4
Tau95(1)	1	1	0	1	2	1	2	2	5	1	2	2	2	1
DUF21(1) CBS(1)	3	0	0	1	2	7	6	5	8	2	5	8	8	16
DUF803(1)	3	0	0	1	2	4	6	15	47	11	8	10	9	29
E1_DerP2_DerF2(1)	2	0	0	1	2	1	3	4	17	2	2	11	2	9
ETC_C1_NDUFA4(1)	2	0	0	1	2	3	2	1	3	1	3	1	2	2
Peptidase_C65(1)	2	0	0	1	2	2	1	8	12	6	1	1	2	4
DUF21(1)	2	0	0	1	2	1	0	0	1	1	0	0	0	6
Arm(3)	1	0	0	1	2	1	7	10	15	3	2	7	6	18
Inhibitor_I29(1) Peptidase_C1(1) Granulin(1)	1	0	0	1	2	5	4	3	7	3	0	4	7	4
Peptidase_C78(1)	1	0	0	1	2	5	4	6	9	2	1	3	2	6
MORN(6)	1	0	0	1	2	0	3	0	0	1	2	0	1	2
Glyco_hydro_1(2)	1	0	0	1	2	2	2	7	12	3	2	4	4	15
Scramblase(1)	1	0	0	1	2	2	2	3	4	1	1	1	1	3
SurE(1)	1	0	0	1	2	1	2	3	12	2	3	3	5	10
DUF947(1)	1	0	0	1	2	1	2	2	13	1	1	4	1	3
Fe_hyd_lg_C(1) Fe_hyd_SSU(1)	1	0	0	1	2	1	2	2	1	0	1	1	2	2
ATP-synt_A(1)	1	0	0	1	2	0	2	2	13	4	3	4	4	4
Ndc80_HEC(1)	1	0	0	1	2	2	1	1	0	0	2	1	1	1
3HCDH_N(1) 3HCDH(1)	0	0	0	1	2	1	2	1	4	1	1	1	1	4
C2(1) Lipase_3(1)	0	0	0	1	2	1	2	1	0	1	0	1	0	1
Ank(6)	0	0	0	1	2	0	1	4	5	4	9	5	9	14
HAP2-GCS1(1)	0	0	0	1	2	1	0	2	5	1	1	1	1	6
RVT_2(1)	1	2	4	0	2	18	2	224	25	20	0	3	4	32
RWD(1)	0	1	3	0	2	3	3	6	11	2	2	2	5	3
FAD_binding_4(1) FAD-oxidase_C(1)	1	3	2	0	2	3	2	2	5	1	2	2	6	3
SnoaL(1)	3	2	2	0	2	1	2	2	1	0	1	0	1	1
PRP38(1)	2	2	2	0	2	3	4	4	8	3	2	3	4	4
PPDK_N(1) PEP-utilizers(1) PEP-utilizers_C(1)	2	2	2	0	2	1	2	4	5	1	1	6	2	3
RnaseH(1)	0	1	2	0	2	1	7	31	9	2	3	6	19	2
TPR_2(1) TPR_1(1)	2	5	1	0	2	0	1	4	11	1	1	2	4	3
NmrA(1) CIA30(1)	3	1	1	0	2	3	4	5	4	3	1	2	3	4
PWI(1)	2	1	1	0	2	3	3	2	5	1	1	1	3	5
DUF493(1)	2	1	1	0	2	0	3	2	4	2	1	2	2	5
Ribosomal_S3Ae(1)	1	1	1	0	2	8	4	3	16	3	1	2	3	12
Mannosyl_trans(1)	1	1	1	0	2	1	2	1	2	1	1	1	0	1
HATPase_c(1) DNA_mis_repair(1)	1	1	1	0	2	1	2	1	1	1	2	1	1	1
UvrD-helicase(1)	1	1	1	0	2	0	2	1	1	1	2	1	2	3
Elf1(1)	1	1	1	0	2	2	1	4	13	4	1	1	5	4
Mlo(1)	0	1	1	0	2	10	15	15	53	12	18	19	31	50
Cytochrom_B_C(1)	0	1	1	0	2	0	1	1	1	2	0	1	4	3
VWA(1)	2	0	1	0	2	3	8	19	28	12	3	2	3	13
E1-E2_ATPase(1)	2	0	1	0	2	4	7	5	27	5	2	2	11	9
FAD_binding_2(1)	1	0	1	0	2	0	1	0	0	1	3	1	0	8
HMA(2) E1-E2_ATPase(1) Hydrolase(1)	0	0	1	0	2	1	7	3	7	4	1	1	3	10
Cytochrom_B_N(1)	0	0	1	0	2	1	2	0	4	1	12	3	6	3
RNA_pol_Rpb7_N(1)	2	1	0	0	2	2	3	4	6	2	4	4	5	6
HPP(1)	1	1	0	0	2	0	2	1	3	1	1	3	2	2
NTP_transf_2(1)	1	1	0	0	2	1	0	2	8	3	1	5	2	5
IBN_N(1) HEAT(2)	0	1	0	0	2	4	6	4	0	0	1	0	3	2
FGGY_N(1)	0	1	0	0	2	1	0	0	7	1	0	2	1	2
ATP-synt_C(1)	3	0	0	0	2	0	1	3	6	2	3	5	3	2
K_tetra(1)	2	0	0	0	2	5	4	3	6	5	4	4	6	7
DUF1681(1)	2	0	0	0	2	2	4	3	15	2	1	2	4	5
CRS1_YhbY(1)	2	0	0	0	2	2	3	10	25	6	6	9	6	18
Sel1(1)	2	0	0	0	2	1	0	0	3	1	2	4	2	11
CitMHS(1)	1	0	0	0	2	4	8	25	13	5	4	3	14	8
ABC_tran(1) ABC_membrane(1) ABC_tran(1)	1	0	0	0	2	1	4	2	13	2	4	0	0	2
Arm(4)	1	0	0	0	2	3	2	3	6	4	2	2	3	1
AAT(1)	1	0	0	0	2	1	2	1	2	1	1	0	0	1
Clathrin(1)	1	0	0	0	2	0	2	0	15	0	0	0	0	3
PA(1) Peptidase_S8(1)	1	0	0	0	2	0	1	2	7	1	5	0	4	5
Ank(7)	1	0	0	0	2	1	0	3	5	0	2	1	4	3
LRR_1(2)	0	0	0	0	2	7	23	16	12	13	31	10	33	48
PUF(6)	0	0	0	0	2	1	4	1	0	1	2	2	2	1
PsaA_PsaB(1)	0	0	0	0	2	0	1	5	0	2	4	2	22	1
Glyco_transf_5(1)	0	0	0	0	2	1	0	5	8	0	3	1	1	5
Thiolase_N(1)	0	0	0	0	2	1	0	0	7	0	0	0	2	1
Asp(1)	2	3	2	7	1	23	40	87	155	72	40	59	64	125
UDPGT(1)	1	0	0	7	1	16	188	197	240	189	194	108	163	248
PsbP(1)	3	5	5	6	1	9	14	18	11	5	8	11	10	22
Glyco_hydro_47(1)	1	2	2	6	1	4	10	6	31	7	8	6	6	14
DUF6(2)	2	5	5	5	1	10	28	41	54	33	31	36	42	68
Ribonuclease_3(1)	0	0	0	5	1	1	4	2	5	3	1	5	2	8
Redoxin(1)	5	3	2	4	1	6	8	5	11	4	3	6	8	11
zf-4CXXC_R1(1)	2	3	2	4	1	2	4	6	13	4	5	5	4	3
Methyltransf_3(1)	1	1	2	4	1	2	10	12	16	6	12	9	7	28
TPP_enzyme_N(1) TPP_enzyme_M(1) TPP_enzyme_C(1)	3	1	1	4	1	7	9	14	7	6	5	6	7	14
ARID(1)	2	1	1	4	1	3	6	5	17	2	3	5	5	12
Polyketide_cyc2(1)	1	0	0	4	1	10	22	15	26	12	10	16	20	27
Catalase(1) Catalase-rel(1)	1	0	0	4	1	7	7	5	12	2	3	6	3	9
Cu_amine_oxidN2(1) Cu_amine_oxidN3(1) Cu_amine_oxid(1)	1	0	0	4	1	4	3	5	6	5	10	8	7	13
Ribosomal_S17(1)	3	3	3	3	1	7	6	11	11	5	5	6	6	13
BT1(1)	3	2	3	3	1	7	10	9	21	9	7	9	15	12
Peptidase_M1(1)	2	5	2	3	1	6	13	12	11	3	5	6	8	11
Nuc_sug_transp(1)	1	4	2	3	1	4	5	8	16	4	7	9	7	16
Cupin_4(1)	2	3	2	3	1	3	2	0	7	3	2	2	1	0
SKI(1)	3	2	2	3	1	6	6	9	15	5	5	11	6	18
DRMBL(1)	2	2	2	3	1	2	1	4	12	5	1	5	6	8
Peptidase_C14(1)	3	1	2	3	1	6	3	7	14	11	4	8	9	16
GHMP_kinases_N(1) GHMP_kinases_C(1)	2	2	1	3	1	9	11	11	23	9	9	12	14	16
ACPS(1)	2	2	1	3	1	1	4	4	6	2	2	4	4	1
Biotin_lipoyl(1) E3_binding(1) 2-oxoacid_dh(1)	1	2	1	3	1	5	6	20	11	5	4	7	8	11
Methyltransf_6(1)	1	2	1	3	1	1	2	6	5	4	1	4	2	4
ABC_tran(1) ABC2_membrane(1) ABC_tran(1) ABC2_membrane(1)	4	1	1	3	1	0	1	2	0	0	0	1	0	0
UPF0004(1) Radical_SAM(1)	2	1	1	3	1	0	2	0	3	1	1	1	1	1
Reticulon(1)	1	1	1	3	1	8	9	24	57	16	14	30	21	54
DUF23(1)	4	0	0	3	1	16	6	5	10	5	5	9	5	11
LMWPc(1)	1	0	0	3	1	2	2	1	4	1	1	1	3	4
Nodulin-like(1)	0	0	0	3	1	11	20	21	62	23	17	15	23	41
Inhibitor_I29(1) Peptidase_C1(1)	3	1	4	2	1	3	24	47	56	38	18	33	32	89
PseudoU_synth_1(2)	2	4	3	2	1	4	8	5	14	3	4	4	4	8
Phosphorylase(1)	2	3	3	2	1	5	5	3	5	2	5	2	4	8
PWWP(1)	1	3	3	2	1	4	5	16	27	9	9	8	10	28
H_PPase(1)	1	3	3	2	1	6	4	10	42	7	9	5	18	19
Abhydrolase_2(1)	1	2	3	2	1	2	10	10	23	3	7	13	7	20
TIM(1)	2	4	2	2	1	7	4	8	30	3	3	3	6	11
MatE(1)	5	3	2	2	1	3	9	12	41	5	16	4	12	34
GTP_EFTU(1) GTP_EFTU_D2(1) EFG_C(1)	2	3	2	2	1	3	6	2	4	2	2	4	1	6
Lung_7-TM_R(1)	1	3	2	2	1	5	10	12	29	9	10	9	12	13
MMR_HSR1(1) KH_2(1)	1	3	2	2	1	2	3	1	9	1	2	1	1	2
GIDA(1)	1	3	2	2	1	1	1	2	13	1	1	1	3	6
cobW(1)	0	3	2	2	1	1	2	2	7	3	1	2	6	6
NAD_binding_1(1)	5	2	2	2	1	5	11	8	25	7	3	12	4	6
FGGY_N(1) FGGY_C(1)	4	2	2	2	1	5	8	4	2	4	4	5	4	5
Glyco_transf_20(1) Trehalose_PPase(1)	2	2	2	2	1	6	9	21	30	10	9	12	12	25
Ribosomal_L29(1)	2	2	2	2	1	5	6	3	18	3	3	6	6	8
SRP54_N(1) SRP54(1) SRP_SPB(1)	2	2	2	2	1	1	6	4	9	7	2	5	4	7
Prenyltrans(5)	2	2	2	2	1	3	4	4	2	2	4	6	3	6
Ubie_methyltran(1)	2	2	2	2	1	2	2	4	19	3	4	5	2	5
CobN-Mg_chel(1)	2	2	2	2	1	2	2	3	4	1	1	2	2	3
AIG1(1)	1	2	2	2	1	8	6	12	30	6	5	29	12	24
HORMA(1)	1	2	2	2	1	4	5	9	13	4	3	3	4	12
E1_dh(1) Transket_pyr(1)	1	2	2	2	1	3	4	4	13	2	1	1	3	3
Fcf1(1)	1	2	2	2	1	3	4	3	10	2	4	4	4	10
TK(1)	1	2	2	2	1	2	2	2	1	1	2	2	3	5
UPF0066(1)	1	2	2	2	1	1	2	1	5	1	1	1	1	3
TrmE_N(1) MMR_HSR1(1)	1	2	2	2	1	1	1	1	1	1	0	1	1	2
CemA(1)	1	2	2	2	1	2	0	0	8	1	7	2	5	3
DUF618(1)	0	2	2	2	1	4	6	7	14	6	6	5	7	14
DUF143(1)	0	2	2	2	1	2	4	3	3	2	1	2	4	6
PPR(4)	2	1	2	2	1	4	178	62	75	45	53	39	62	90
Choline_kinase(1)	1	1	2	2	1	3	8	3	25	3	1	1	2	5
Ribosomal_S16(1)	1	1	2	2	1	4	4	2	5	2	3	3	8	5
RIO1(1)	0	1	2	2	1	1	3	2	9	0	1	3	1	2
DENN(1)	2	3	1	2	1	2	2	7	8	1	2	2	3	9
Glyco_hydro_14(1)	3	2	1	2	1	7	6	10	40	8	9	8	11	19
PH(1)	2	2	1	2	1	8	7	4	23	2	6	8	7	11
tRNA_Me_trans(1)	1	2	1	2	1	3	2	1	8	1	1	1	2	3
Cmc1(1)	1	2	1	2	1	1	2	1	0	3	2	3	3	4
CwfJ_C_1(1) CwfJ_C_2(1)	1	2	1	2	1	1	2	1	1	1	2	1	2	2
Nucleoside_tran(1)	0	2	1	2	1	4	8	6	6	1	7	9	9	11
DUF829(1)	0	2	1	2	1	2	5	4	8	4	3	5	6	7
ICMT(1)	4	1	1	2	1	2	2	2	7	1	3	2	2	2
Cytochrom_C(1)	3	1	1	2	1	4	8	6	11	4	5	4	8	9
Pyridox_oxidase(1)	3	1	1	2	1	3	6	4	6	2	2	4	3	4
DEAD(1) Helicase_C(1) GUCT(1)	2	1	1	2	1	2	6	1	5	1	1	1	2	2
BRO1(1)	2	1	1	2	1	4	5	9	10	3	3	6	4	8
COX6B(1)	2	1	1	2	1	2	5	4	4	3	2	4	3	7
Ribosomal_S27e(1)	2	1	1	2	1	5	4	3	5	4	1	4	3	7
DHO_dh(1)	2	1	1	2	1	4	4	2	3	2	2	2	4	5
MMR_HSR1(2)	2	1	1	2	1	2	4	0	4	2	2	3	2	3
ERG4_ERG24(1)	2	1	1	2	1	2	2	7	6	2	3	4	4	6
PMI_typeI(1)	2	1	1	2	1	1	2	4	6	3	3	1	2	7
DHQ_synthase(1)	2	1	1	2	1	1	2	1	6	1	2	2	1	3
SRF-TF(1)	1	1	1	2	1	15	22	34	61	46	27	73	57	125
PQ-loop(2)	1	1	1	2	1	5	10	8	9	3	4	5	5	11
ENTH(1)	1	1	1	2	1	9	6	9	9	4	3	8	6	15
TIM21(1)	1	1	1	2	1	3	5	2	4	1	1	3	3	4
EPL1(1)	1	1	1	2	1	6	4	5	20	2	2	4	4	9
EPSP_synthase(1)	1	1	1	2	1	5	4	2	1	1	4	3	3	3
Skp1_POZ(1) Skp1(1)	1	1	1	2	1	4	4	21	20	6	7	19	13	14
Sec7(1) DUF1981(1)	1	1	1	2	1	4	4	3	8	4	3	4	4	8
MSP(1)	1	1	1	2	1	4	4	2	5	0	2	3	2	4
GLTP(1)	1	1	1	2	1	2	4	9	23	7	7	7	8	19
DUF477(1)	1	1	1	2	1	2	4	1	1	1	1	1	2	2
Ribosomal_L28(1)	1	1	1	2	1	3	3	4	5	2	2	2	3	5
DAHP_synth_2(1)	1	1	1	2	1	6	2	5	29	4	6	4	5	6
Oxidored_molyb(1) Mo-co_dimer(1) Cyt-b5(1) FAD_binding_6(1) NAD_binding_1(1)	1	1	1	2	1	3	2	3	5	3	0	2	2	4
Ribosomal_S26e(1)	1	1	1	2	1	3	2	4	4	2	2	3	2	8
DHDPS(1)	1	1	1	2	1	3	2	1	4	2	1	3	4	5
Raffinose_syn(1)	1	1	1	2	1	2	2	10	52	9	10	9	21	23
Bystin(1)	1	1	1	2	1	2	2	1	2	1	2	1	1	3
MOSC_N(1) MOSC(1)	1	1	1	2	1	1	2	2	11	2	1	2	1	2
DHquinase_I(1) Shikimate_dh_N(1) Shikimate_DH(1)	1	1	1	2	1	1	2	2	5	2	3	1	6	6
PMM(1)	1	1	1	2	1	1	2	2	5	2	1	1	3	1
PALP(1) Thr_dehydrat_C(2)	1	1	1	2	1	1	2	1	3	1	0	1	1	2
Pyr_redox_2(1) Pyr_redox(2)	1	1	1	2	1	3	1	3	1	2	0	0	1	4
Pterin_4a(1)	1	1	1	2	1	3	1	3	2	1	1	2	3	5
Heme_oxygenase(1)	1	1	1	2	1	2	1	1	4	2	2	2	3	2
DEK_C(1)	1	1	1	2	1	1	1	3	8	4	3	5	5	9
DNA_ligase_A_N(1) DNA_ligase_A_M(1) DNA_ligase_A_C(1)	1	1	1	2	1	1	1	2	2	1	1	2	1	3
Ribosomal_L15(1) L15(1)	1	1	1	2	1	5	0	1	2	1	1	1	2	2
DUF2040(1)	1	1	1	2	1	1	0	1	2	1	1	3	2	2
eIF-3_zeta(1)	0	1	1	2	1	3	3	1	3	2	1	4	2	3
APG9(1)	0	1	1	2	1	2	2	1	2	1	1	1	2	4
Acyl_transf_1(1)	0	1	1	2	1	1	2	1	1	1	1	1	1	2
Pex2_Pex12(1) zf-C3HC4(1)	0	1	1	2	1	2	1	2	9	1	2	2	3	6
Sec1(2)	0	1	1	2	1	1	1	2	0	0	0	1	1	3
dsrm(1)	0	1	1	2	1	1	0	5	8	4	2	6	10	12
AA_permease(2)	2	0	1	2	1	7	12	13	18	10	9	4	8	20
zf-U1(1)	2	0	1	2	1	3	2	2	4	3	0	1	2	6
TPR_1(4)	1	0	1	2	1	4	4	1	4	2	4	5	3	7
ATP_bind_3(1)	2	1	0	2	1	3	2	3	2	1	2	5	1	4
MoCF_biosynth(1)	2	1	0	2	1	1	0	0	1	0	0	0	2	0
PTR2(1)	1	1	0	2	1	20	69	105	145	86	64	51	75	150
Ribosomal_S6(1)	1	1	0	2	1	4	4	2	2	2	2	2	2	4
Fer4(2)	1	1	0	2	1	2	2	1	4	0	4	4	5	5
Trm112p(1)	1	1	0	2	1	1	2	3	1	2	1	3	3	5
Glyco_transf_8(1)	0	1	0	2	1	27	30	44	108	33	41	47	55	103
Hexokinase_1(1) Hexokinase_2(1)	2	0	0	2	1	11	7	14	26	7	5	7	6	18
Ins134_P3_kin(1)	2	0	0	2	1	6	6	6	25	6	4	6	6	13
DSBA(1)	2	0	0	2	1	3	5	1	6	1	1	1	2	2
Aminotran_5(2)	2	0	0	2	1	0	1	0	0	1	2	0	0	0
GRIP(1)	2	0	0	2	1	2	0	1	1	0	1	2	1	2
Glyco_transf_28(1)	1	0	0	2	1	5	5	5	6	2	4	5	4	11
Glyco_transf_10(1)	1	0	0	2	1	2	4	4	9	2	2	3	3	7
G_glu_transpept(1)	1	0	0	2	1	1	3	2	6	3	1	6	6	7
FmdA_AmdA(1)	1	0	0	2	1	1	3	1	8	2	4	3	3	5
DPPF(1)	1	0	0	2	1	2	2	2	5	1	1	1	1	5
CPSase_L_chain(1) CPSase_L_D2(1) Biotin_carb_C(1)	1	0	0	2	1	2	2	1	4	0	2	2	3	2
ASCH(1)	1	0	0	2	1	0	2	2	4	1	3	2	3	3
DNA_pol_B(1)	1	0	0	2	1	4	1	0	2	0	1	1	1	4
SPRY(1) RanBPM_CRA(1)	1	0	0	2	1	3	1	1	6	1	0	3	2	4
Rep_fac-A_C(1)	0	0	0	2	1	0	19	6	2	1	7	0	1	2
CRCB(1)	0	0	0	2	1	2	1	0	1	0	0	0	2	0
Methyltransf_2(2)	0	0	0	2	1	0	1	0	0	2	1	0	0	2
MORN(7)	0	0	0	2	1	1	0	2	7	3	1	3	5	6
Patched(1)	2	4	5	1	1	3	2	1	0	1	2	2	3	4
PPR(6)	0	0	4	1	1	10	153	65	79	42	87	52	66	102
4HBT(1)	3	4	3	1	1	2	5	11	29	14	9	11	13	17
DUF2499(1)	0	3	3	1	1	1	2	2	4	1	0	1	2	4
zf-B_box(1) CCT(1)	1	2	3	1	1	8	5	16	18	11	9	15	10	15
GATase_2(1) Asn_synthase(1)	1	2	3	1	1	3	2	4	13	2	1	7	3	9
tRNA-synt_1g(1)	1	2	3	1	1	1	2	6	3	2	8	3	3	4
MORN(2)	2	0	3	1	1	3	6	0	2	1	1	1	1	1
Kelch_1(2)	1	4	2	1	1	4	28	9	19	6	6	14	6	22
UBA(1)	3	3	2	1	1	2	4	5	19	5	6	4	7	14
S4(1)	2	3	2	1	1	1	3	4	7	2	4	4	3	6
EAP30(1)	1	3	2	1	1	2	4	4	8	3	3	6	3	6
DUF1336(1)	3	2	2	1	1	5	15	12	28	7	8	12	9	28
MttA_Hcf106(1)	3	2	2	1	1	4	4	3	7	2	2	2	3	8
ERCC4(1)	2	2	2	1	1	2	4	3	5	3	2	4	3	2
GTP1_OBG(1) MMR_HSR1(1)	2	2	2	1	1	3	2	3	2	1	3	1	1	1
Ham1p_like(1)	2	2	2	1	1	1	2	1	10	1	1	1	2	3
HI0933_like(1)	2	2	2	1	1	0	2	4	3	1	1	1	1	3
DAGK_cat(1) DAGK_acc(1)	1	2	2	1	1	3	6	4	10	4	2	7	2	9
GYF(1)	1	2	2	1	1	6	4	3	14	4	3	4	6	8
Methyltransf_11(1) Sterol_MT_C(1)	1	2	2	1	1	4	4	5	22	3	4	4	6	7
AARP2CN(1) DUF663(1)	1	2	2	1	1	2	4	2	2	2	2	2	1	5
SecA_DEAD(1) SecA_PP_bind(1) SecA_SW(1)	1	2	2	1	1	2	4	2	1	2	2	2	2	5
PI3_PI4_kinase(1) FATC(1)	1	2	2	1	1	0	4	0	5	1	2	0	0	1
IF3_N(1) IF3_C(1)	1	2	2	1	1	4	3	1	2	1	1	3	2	4
NOT2_3_5(1)	1	2	2	1	1	3	3	11	10	2	2	3	2	7
VPS9(1)	1	2	2	1	1	3	3	10	7	1	2	3	4	4
Glyco_hydro_77(1)	1	2	2	1	1	3	3	1	7	1	1	1	1	2
Trp_Tyr_perm(1)	1	2	2	1	1	3	3	5	4	1	3	2	4	2
Toprim(1) Topoisom_bac(1)	1	2	2	1	1	2	2	2	3	1	1	2	4	4
UPF0004(1) Radical_SAM(1) TRAM(1)	1	2	2	1	1	2	2	2	1	1	1	1	1	2
Lyase_1(1) FumaraseC_C(1)	1	2	2	1	1	2	2	1	1	0	2	5	1	4
Pirin(1) Pirin_C(1)	1	2	2	1	1	1	2	4	19	3	2	4	5	7
KTI12(1)	1	2	2	1	1	1	2	0	4	1	1	1	2	1
Thioredoxin(1) DUF1692(1)	1	2	2	1	1	1	2	2	3	0	1	3	2	5
Ribosomal_L34(1)	1	2	2	1	1	3	0	2	4	1	1	2	2	4
PIP5K(1)	0	2	2	1	1	1	4	5	37	7	3	3	6	15
ResIII(1) Helicase_C(1)	0	2	2	1	1	1	3	2	2	1	2	3	1	2
DEAD(1) Helicase_C(1) DUF1998(1)	0	2	2	1	1	2	2	1	0	1	1	1	1	1
GatB_N(1) GatB(1) GatB_Yqey(1)	0	2	2	1	1	1	2	2	1	1	1	3	3	3
Peptidase_M16_C(1) M16C_assoc(1) Peptidase_M16_C(1)	0	2	2	1	1	1	2	1	0	1	0	3	2	1
LETM1(1)	2	1	2	1	1	2	4	6	7	4	5	7	6	12
DS(1)	2	1	2	1	1	2	2	4	3	3	1	2	3	1
Vps26(1)	1	1	2	1	1	4	6	5	7	2	2	3	4	4
ADK(1) ADK_lid(1)	1	1	2	1	1	3	6	3	12	3	2	3	2	8
Formyl_trans_N(1)	1	1	2	1	1	4	4	7	5	2	1	4	4	6
IPPT(1)	1	1	2	1	1	7	2	8	5	6	4	6	4	8
Hydrolase_3(1)	1	1	2	1	1	3	2	2	9	1	1	0	2	5
Biotin_lipoyl(1) 2-oxoacid_dh(1)	1	1	2	1	1	2	2	3	10	0	1	4	3	4
tRNA-synt_1c(1) tRNA-synt_1c_C(1)	1	1	2	1	1	1	2	3	3	2	3	1	3	0
DNA_primase_lrg(1)	1	1	2	1	1	1	2	2	10	1	1	1	2	3
Nfu_N(1) NifU(1)	1	1	2	1	1	1	2	1	4	1	1	3	2	1
FtsH_ext(1) AAA(1)	0	1	2	1	1	1	4	1	7	0	2	2	2	6
Rad21_Rec8_N(1) Rad21_Rec8(1)	0	1	2	1	1	0	1	7	5	3	1	6	5	4
HEAT(3)	0	1	2	1	1	2	0	0	1	1	1	1	1	1
Cofilin_ADF(1)	1	3	1	1	1	1	4	15	30	9	6	15	17	24
GHMP_kinases_N(1)	4	2	1	1	1	0	4	4	11	0	2	0	4	5
AOX(1)	2	2	1	1	1	3	8	8	8	4	3	6	6	10
6PF2K(1) PGAM(1)	2	2	1	1	1	4	4	4	5	2	1	1	2	5
RelA_SpoT(1)	2	2	1	1	1	3	1	1	6	0	0	0	3	2
COG2(1)	1	2	1	1	1	2	7	2	5	1	1	1	1	3
S-AdoMet_synt_N(1) S-AdoMet_synt_M(1) S-AdoMet_synt_C(1)	1	2	1	1	1	3	5	7	17	2	5	6	6	14
PAP_central(1) NTP_transf_2(1) PAP_RNA-bind(1)	1	2	1	1	1	2	4	8	20	4	4	14	1	12
UCR_TM(1) Rieske(1)	1	2	1	1	1	3	2	2	5	1	1	2	2	3
WW(2)	1	2	1	1	1	2	2	3	10	2	2	3	0	1
AD(1)	1	2	1	1	1	2	2	1	5	1	1	2	2	2
GCV_H(1)	1	2	1	1	1	1	2	4	7	2	3	3	5	9
Alg14(1)	1	2	1	1	1	1	2	3	7	2	1	1	2	13
RRS1(1)	1	2	1	1	1	1	2	2	4	2	2	1	1	3
Methyltransf_5(1)	1	2	1	1	1	1	2	2	2	1	2	1	2	4
L15(1)	1	2	1	1	1	6	1	4	2	2	3	3	4	8
Met_10(1)	1	2	1	1	1	1	1	1	2	0	1	1	1	5
PSI_PsaH(1)	1	2	1	1	1	2	0	1	2	1	1	2	1	8
PPR(5)	0	2	1	1	1	3	166	63	83	59	62	50	70	121
LON(1) AAA(1) Lon_C(1)	0	2	1	1	1	2	5	6	3	3	1	4	4	6
EXS(1)	0	2	1	1	1	2	3	1	6	2	2	2	6	10
NUC173(1)	0	2	1	1	1	1	2	2	0	2	3	2	2	3
DUF726(1)	0	2	1	1	1	0	2	4	2	2	2	4	1	7
DIRP(1)	0	2	1	1	1	0	2	0	3	0	0	1	2	2
Rsm22(1)	3	1	1	1	1	1	5	1	5	1	1	1	1	3
PGM_PMM_I(1) PGM_PMM_II(1) PGM_PMM_III(1) PGM_PMM_IV(1)	3	1	1	1	1	4	4	3	13	2	2	3	4	4
YEATS(1)	3	1	1	1	1	2	2	1	0	0	2	2	3	7
Glyco_hydro_18(1)	2	1	1	1	1	6	22	29	27	24	22	10	28	37
NAD_binding_2(1) 6PGD(1)	2	1	1	1	1	5	4	3	15	2	1	5	7	7
Pam16(1)	2	1	1	1	1	2	4	2	2	3	1	3	3	5
His_biosynth(1)	2	1	1	1	1	1	4	3	8	2	1	1	3	8
Serinc(2)	2	1	1	1	1	1	4	1	7	0	2	1	1	4
S1(3)	2	1	1	1	1	2	3	2	0	1	1	1	2	3
Glu_cyclase_2(1)	2	1	1	1	1	1	3	1	3	3	1	3	2	5
Rcd1(1)	2	1	1	1	1	3	2	5	15	3	2	3	3	8
PsbW(1)	2	1	1	1	1	3	2	2	1	2	2	1	1	5
RRN3(1)	2	1	1	1	1	2	2	2	2	1	3	3	2	4
Ins_P5_2-kin(1)	2	1	1	1	1	2	2	1	6	0	1	5	2	3
tRNA-synt_1c(1)	2	1	1	1	1	1	2	1	7	1	2	1	3	4
Lyase_1(1) ASL_C(1)	2	1	1	1	1	1	2	2	6	1	1	2	3	4
ARPC4(1)	2	1	1	1	1	1	2	3	3	1	1	1	1	5
ATP-grasp_2(1) Ligase_CoA(1)	2	1	1	1	1	1	2	3	3	1	1	1	2	2
Beach(1)	2	1	1	1	1	0	2	1	4	0	2	1	5	0
E2F_TDP(1) DP(1)	2	1	1	1	1	3	1	4	6	5	1	4	2	9
DUF59(1)	2	1	1	1	1	1	1	2	11	2	2	3	3	4
DnaJ(1) zf-CSL(1)	2	1	1	1	1	1	0	4	3	2	1	0	0	0
zf-Dof(1)	1	1	1	1	1	18	43	36	52	28	23	44	41	85
PGI(1)	1	1	1	1	1	5	15	9	14	1	4	3	6	9
Acyl-ACP_TE(1)	1	1	1	1	1	12	13	13	21	8	7	2	12	17
Motile_Sperm(1)	1	1	1	1	1	6	11	19	38	11	7	14	19	34
TP6A_N(1)	1	1	1	1	1	3	9	3	8	3	3	3	2	4
Kelch_1(1) Kelch_2(1)	1	1	1	1	1	2	9	3	2	0	0	1	0	1
DUF810(1)	1	1	1	1	1	3	8	8	20	7	5	7	8	17
DUF1084(1)	1	1	1	1	1	3	8	9	43	6	7	4	4	22
RRM_1(4) PABP(1)	1	1	1	1	1	3	8	7	9	3	5	5	7	14
B56(1)	1	1	1	1	1	7	7	14	42	9	8	12	14	25
eIF-5_eIF-2B(1)	1	1	1	1	1	4	7	4	6	2	1	5	4	2
MIF(1)	1	1	1	1	1	1	7	4	11	3	3	3	9	8
DUF28(1)	1	1	1	1	1	1	7	2	4	1	1	1	1	2
Ribosomal_L5(1) Ribosomal_L5_C(1)	1	1	1	1	1	8	6	5	21	5	3	6	6	15
MAP1_LC3(1)	1	1	1	1	1	6	6	9	38	3	6	12	10	29
Enolase_N(1) Enolase_C(1)	1	1	1	1	1	5	6	9	14	3	4	3	8	10
IF4E(1)	1	1	1	1	1	5	6	3	12	3	3	5	4	13
Glycos_transf_4(1)	1	1	1	1	1	2	6	2	5	2	2	2	3	4
DUF258(1)	1	1	1	1	1	1	6	1	2	1	0	2	2	2
GATase(1)	1	1	1	1	1	5	5	8	39	5	5	10	6	11
Peptidase_M28(1)	1	1	1	1	1	4	5	5	5	2	4	2	1	6
Trehalase(1)	1	1	1	1	1	4	5	2	5	1	1	1	4	3
DIM1(1)	1	1	1	1	1	2	5	2	5	4	2	2	3	6
Histidinol_dh(1)	1	1	1	1	1	2	5	1	2	0	1	2	2	6
Pox_MCEL(1)	1	1	1	1	1	1	5	3	10	3	2	5	4	7
Pantoate_transf(1)	1	1	1	1	1	1	5	2	5	3	1	3	3	3
SCO1-SenC(1)	1	1	1	1	1	1	5	4	6	2	4	2	3	6
IWS1_C(1)	1	1	1	1	1	1	5	1	7	1	1	2	2	4
LIM(1)	1	1	1	1	1	8	4	9	34	4	7	6	8	20
Ribosomal_L19e(1)	1	1	1	1	1	8	4	2	12	3	5	4	7	13
UDG(1)	1	1	1	1	1	8	4	1	2	1	1	1	1	4
Trehalose_PPase(1)	1	1	1	1	1	7	4	21	33	12	8	12	13	47
CDC48_N(1) CDC48_2(1) AAA(2)	1	1	1	1	1	6	4	3	5	5	3	3	5	10
FMN_dh(1)	1	1	1	1	1	5	4	14	20	6	4	11	8	20
Ribosomal_S24e(1)	1	1	1	1	1	5	4	3	13	3	2	2	4	9
ChaC(1)	1	1	1	1	1	5	4	10	19	2	2	3	9	3
GRAM(1)	1	1	1	1	1	4	4	12	31	13	31	12	21	33
Transketolase_N(1) Transket_pyr(1) Transketolase_C(1)	1	1	1	1	1	4	4	2	6	4	2	2	3	3
LUC7(1)	1	1	1	1	1	4	4	9	18	2	2	4	5	6
CH(1) EB1(1)	1	1	1	1	1	4	4	2	4	2	2	3	4	6
Ribosomal_S30(1)	1	1	1	1	1	4	4	2	4	2	1	3	3	3
Rer1(1)	1	1	1	1	1	3	4	3	11	2	4	6	7	11
Ribosomal_L39(1)	1	1	1	1	1	3	4	3	3	2	0	3	6	4
PAH(3) HDAC_interact(1)	1	1	1	1	1	3	4	3	2	2	2	4	3	12
MIR(1)	1	1	1	1	1	3	4	2	2	2	2	1	2	4
GCS2(1)	1	1	1	1	1	3	4	3	3	1	1	2	3	8
TBP(2)	1	1	1	1	1	2	4	3	10	4	0	4	2	10
TPK_catalytic(1) TPK_B1_binding(1)	1	1	1	1	1	2	4	3	6	3	1	6	2	2
FAA_hydrolase(1)	1	1	1	1	1	2	4	5	16	2	2	3	3	2
Ribosomal_L36e(1)	1	1	1	1	1	2	4	4	8	2	1	7	4	7
HMGL-like(1) LeuA_dimer(1)	1	1	1	1	1	2	4	3	5	2	1	1	1	9
Fe_bilin_red(1)	1	1	1	1	1	2	4	2	11	1	1	2	2	1
G10(1)	1	1	1	1	1	2	4	9	10	1	1	1	2	6
MinE(1)	1	1	1	1	1	2	4	1	0	1	2	1	3	2
Trp_syntA(1)	1	1	1	1	1	1	4	6	18	4	1	2	2	3
TruD(1)	1	1	1	1	1	1	4	4	13	2	0	1	1	1
Kin17_mid(1)	1	1	1	1	1	1	4	1	3	2	1	2	3	0
Nicastrin(1)	1	1	1	1	1	1	4	2	7	1	2	3	3	2
Ribosomal_L36(1)	1	1	1	1	1	1	4	1	5	1	4	3	2	3
Arg_tRNA_synt_N(1) tRNA-synt_1d(1) DALR_1(1)	1	1	1	1	1	1	4	3	4	0	0	2	1	4
DUF760(1)	1	1	1	1	1	0	4	5	7	3	4	7	7	14
DAP_epimerase(2)	1	1	1	1	1	0	4	3	8	2	1	1	2	2
LNS2(1)	1	1	1	1	1	0	4	0	3	0	1	0	3	3
Ribosomal_S2(1)	1	1	1	1	1	7	3	4	29	6	6	6	5	9
Ribosomal_L35Ae(1)	1	1	1	1	1	6	3	6	19	4	0	4	4	9
BAH(1) PHD(1)	1	1	1	1	1	6	3	7	11	3	0	3	6	8
SCAMP(1)	1	1	1	1	1	5	3	11	21	8	4	5	8	21
Mo25(1)	1	1	1	1	1	4	3	5	15	5	6	5	10	18
SSXT(1)	1	1	1	1	1	4	3	3	6	3	4	3	5	16
DUF2488(1)	1	1	1	1	1	4	3	2	2	1	1	1	1	3
DUF775(1)	1	1	1	1	1	4	3	2	1	1	1	1	1	2
HABP4_PAI-RBP1(1)	1	1	1	1	1	3	3	4	8	4	3	7	4	12
A_thal_3526(1)	1	1	1	1	1	2	3	18	16	5	10	19	10	24
Pribosyltran(1) OMPdecase(1)	1	1	1	1	1	2	3	2	2	5	1	1	2	4
LrgB(1)	1	1	1	1	1	2	3	2	3	2	1	1	1	3
Syntaxin-6_N(1) SNARE(1)	1	1	1	1	1	2	3	2	1	2	1	1	2	6
LYTB(1)	1	1	1	1	1	2	3	2	1	2	1	1	4	4
CPSase_sm_chain(1) GATase(1)	1	1	1	1	1	2	3	3	9	1	1	2	1	7
Nop52(1)	1	1	1	1	1	2	3	1	5	1	1	1	1	2
RNA_pol_Rpb8(1)	1	1	1	1	1	1	3	5	4	3	2	2	4	10
Methyltransf_8(1)	1	1	1	1	1	1	3	2	4	3	1	2	1	3
NifU(1)	1	1	1	1	1	1	3	1	8	2	1	2	2	2
Arginosuc_synth(1)	1	1	1	1	1	1	3	1	5	2	1	2	3	4
Coq4(1)	1	1	1	1	1	1	3	2	3	1	1	1	2	11
ATP-grasp(1) AIRC(1)	1	1	1	1	1	1	3	4	2	1	1	1	2	2
SBDS(1) SBDS_C(1)	1	1	1	1	1	1	3	2	0	1	1	1	2	3
PNK3P(1)	1	1	1	1	1	1	3	0	0	1	0	0	1	1
ATP-synt_B(1)	1	1	1	1	1	1	3	2	1	0	1	2	3	4
PI3Ka(1) PI3_PI4_kinase(1)	1	1	1	1	1	0	3	1	1	1	1	2	2	2
Ribosomal_L34e(1)	1	1	1	1	1	7	2	3	16	3	2	4	10	7
S10_plectin(1)	1	1	1	1	1	7	2	4	13	2	1	5	3	8
Ribosomal_L30_N(1) Ribosomal_L30(1)	1	1	1	1	1	6	2	4	22	4	6	7	5	9
Ribosomal_L37ae(1)	1	1	1	1	1	6	2	4	22	3	2	2	4	8
Fibrillarin(1)	1	1	1	1	1	6	2	4	17	2	3	4	5	7
Ribosomal_L18ae(1)	1	1	1	1	1	6	2	3	15	2	3	4	8	13
Ribosomal_L15e(1)	1	1	1	1	1	6	2	2	13	2	4	2	8	5
DUF625(1)	1	1	1	1	1	6	2	4	0	2	1	2	2	7
Ribosomal_S17e(1)	1	1	1	1	1	6	2	2	3	1	2	8	4	5
Ribosomal_L44(1)	1	1	1	1	1	5	2	8	8	4	3	2	2	6
Ribosomal_L32e(1)	1	1	1	1	1	5	2	6	14	3	2	3	4	8
Ribosomal_S25(1)	1	1	1	1	1	5	2	6	12	3	2	6	5	7
Ribosomal_L18e(1)	1	1	1	1	1	5	2	4	10	3	3	3	3	13
Ribosomal_L13e(1)	1	1	1	1	1	5	2	7	9	3	2	7	4	10
Ribosomal_S21e(1)	1	1	1	1	1	5	2	2	14	2	2	3	3	4
vATP-synt_E(1)	1	1	1	1	1	5	2	3	7	2	3	3	3	9
Ribosomal_S28e(1)	1	1	1	1	1	5	2	1	5	2	2	3	3	6
Ribosomal_L31e(1)	1	1	1	1	1	5	2	3	12	1	2	4	3	6
Ribosomal_S19e(1)	1	1	1	1	1	5	2	1	11	1	2	2	3	4
NAC(1) UBA(1)	1	1	1	1	1	4	2	3	5	3	3	5	5	11
DCP1(1)	1	1	1	1	1	4	2	5	15	2	2	1	3	5
Lyase_1(1)	1	1	1	1	1	4	2	1	11	2	2	1	4	9
Ribosomal_L14e(1)	1	1	1	1	1	4	2	3	10	2	2	2	4	9
Ribosomal_L38e(1)	1	1	1	1	1	4	2	3	9	2	1	2	4	8
Ribosomal_L21e(1)	1	1	1	1	1	4	2	2	9	2	3	4	4	5
Ribosomal_S7e(1)	1	1	1	1	1	4	2	4	14	1	2	4	4	14
PSI_PsaF(1)	1	1	1	1	1	4	2	2	8	1	1	1	2	1
SOR_SNZ(1)	1	1	1	1	1	4	2	7	4	1	1	4	3	2
eIF3_subunit(1)	1	1	1	1	1	4	2	2	4	1	1	2	4	2
GcpE(1)	1	1	1	1	1	4	2	1	2	1	1	3	2	4
Cytochrom_C1(1)	1	1	1	1	1	4	2	6	16	0	2	2	2	9
DUF607(1)	1	1	1	1	1	3	2	7	9	4	4	8	6	12
Cas1p(1)	1	1	1	1	1	3	2	5	13	3	2	8	4	5
Ribosomal_S13_N(1) Ribosomal_S15(1)	1	1	1	1	1	3	2	3	13	3	2	2	4	8
RNA_pol(1)	1	1	1	1	1	3	2	3	15	2	4	4	7	13
DUF1230(1)	1	1	1	1	1	3	2	4	9	2	2	2	2	3
GlutR_N(1) Shikimate_DH(1) GlutR_dimer(1)	1	1	1	1	1	3	2	1	8	2	2	3	3	6
Adaptin_N(1) Coatamer_beta_C(1)	1	1	1	1	1	3	2	3	6	2	2	2	2	2
Porphobil_deam(1) Porphobil_deamC(1)	1	1	1	1	1	3	2	3	5	2	0	1	2	5
ECH(1) 3HCDH_N(1) 3HCDH(1)	1	1	1	1	1	3	2	5	4	2	2	2	3	9
Adaptin_N(1) Gamma-COP(1)	1	1	1	1	1	3	2	2	4	2	1	1	2	5
V-ATPase_H(1)	1	1	1	1	1	3	2	1	2	2	2	1	2	0
dCMP_cyt_deam_1(1) dCMP_cyt_deam_2(1)	1	1	1	1	1	3	2	2	0	2	0	7	3	5
TatC(1)	1	1	1	1	1	3	2	2	16	1	0	2	4	3
Coatomer_E(1)	1	1	1	1	1	3	2	2	15	1	1	3	2	3
Smg4_UPF3(1)	1	1	1	1	1	3	2	1	7	1	2	2	4	9
PCI(1) Rpn3_C(1)	1	1	1	1	1	3	2	5	6	1	2	2	5	6
PSI_PsaE(1)	1	1	1	1	1	3	2	3	6	1	0	2	1	4
RNA_pol_Rpb5_N(1) RNA_pol_Rpb5_C(1)	1	1	1	1	1	3	2	5	5	1	3	4	3	4
ASF1_hist_chap(1)	1	1	1	1	1	3	2	3	3	1	2	1	2	2
ATP-synt_Eps(1)	1	1	1	1	1	3	2	1	2	1	1	1	2	4
Ribosomal_L31(1)	1	1	1	1	1	3	2	1	2	1	2	1	0	3
AdoHcyase(1) AdoHcyase_NAD(1)	1	1	1	1	1	3	2	3	6	0	2	5	2	4
Flavoprotein(1)	1	1	1	1	1	2	2	2	12	5	0	2	3	12
DUF1092(1)	1	1	1	1	1	2	2	1	1	5	1	1	2	4
AMPKBI(1)	1	1	1	1	1	2	2	4	13	4	3	5	7	11
Pept_tRNA_hydro(1)	1	1	1	1	1	2	2	6	11	4	4	5	6	7
SNase(1)	1	1	1	1	1	2	2	4	3	4	2	2	2	3
DUF1751(1)	1	1	1	1	1	2	2	6	13	3	1	1	2	5
dNK(1)	1	1	1	1	1	2	2	4	4	3	1	1	3	2
Spindle_Spc25(1)	1	1	1	1	1	2	2	3	13	2	1	1	2	3
V-ATPase_C(1)	1	1	1	1	1	2	2	2	12	2	3	1	2	4
eIF-6(1)	1	1	1	1	1	2	2	2	7	2	1	2	4	10
DMRL_synthase(1)	1	1	1	1	1	2	2	1	6	2	1	1	2	4
eIF-5_eIF-2B(1) W2(1)	1	1	1	1	1	2	2	2	5	2	1	2	4	8
CTP_transf_2(2)	1	1	1	1	1	2	2	5	4	2	2	1	4	4
ATP-synt_F(1)	1	1	1	1	1	2	2	3	4	2	0	1	1	2
IlvN(1) IlvC(1)	1	1	1	1	1	2	2	2	4	2	2	2	3	5
DKCLD(1) TruB_N(1) PUA(1)	1	1	1	1	1	2	2	2	4	2	0	1	1	2
ATP-cone(1) Ribonuc_red_lgN(1) Ribonuc_red_lgC(1)	1	1	1	1	1	2	2	2	3	2	1	1	3	4
MGS(1) AICARFT_IMPCHas(1)	1	1	1	1	1	2	2	2	3	2	1	1	1	2
IBN_N(1) Xpo1(1) CRM1_C(1)	1	1	1	1	1	2	2	0	3	2	1	2	2	6
GARS_N(1) GARS_A(1) GARS_C(1)	1	1	1	1	1	2	2	4	2	2	1	1	1	1
ATP-synt_D(1)	1	1	1	1	1	2	2	2	14	1	2	1	1	2
Plug_translocon(1) SecY(1)	1	1	1	1	1	2	2	6	11	1	2	4	4	5
PRMT5(1)	1	1	1	1	1	2	2	2	10	1	1	2	3	1
Skp1_POZ(1)	1	1	1	1	1	2	2	4	8	1	3	1	1	6
NMT(1) NMT_C(1)	1	1	1	1	1	2	2	1	8	1	2	1	3	5
S1(1) EIF_2_alpha(1)	1	1	1	1	1	2	2	2	7	1	2	4	2	2
UPF0160(1)	1	1	1	1	1	2	2	1	6	1	1	2	2	5
MRP-L47(1)	1	1	1	1	1	2	2	1	6	1	1	1	2	2
Psb28(1)	1	1	1	1	1	2	2	1	6	1	1	1	1	2
APC10(1)	1	1	1	1	1	2	2	1	5	1	1	1	2	46
DUF1716(1)	1	1	1	1	1	2	2	2	4	1	2	1	0	3
GATase_2(1) Glu_syn_central(1) Glu_synthase(1) GXGXG(1)	1	1	1	1	1	2	2	1	4	1	2	3	2	4
VPS28(1)	1	1	1	1	1	2	2	1	4	1	1	5	2	3
HATPase_c(1) DNA_gyraseB(1) DNA_topoisoIV(1)	1	1	1	1	1	2	2	1	4	1	1	2	2	2
Thioredoxin(1) Evr1_Alr(1)	1	1	1	1	1	2	2	3	3	1	1	3	2	3
FeThRed_B(1)	1	1	1	1	1	2	2	2	3	1	1	1	1	3
Paf67(1)	1	1	1	1	1	2	2	2	3	1	0	2	2	2
Rad9(1)	1	1	1	1	1	2	2	1	3	1	1	1	1	2
Sec34(1)	1	1	1	1	1	2	2	1	3	1	1	2	0	1
Peptidase_M76(1)	1	1	1	1	1	2	2	3	2	1	0	1	2	3
Complex1_24kDa(1)	1	1	1	1	1	2	2	1	2	1	2	1	2	5
Psf1(1)	1	1	1	1	1	2	2	1	2	1	1	1	2	2
GalKase_gal_bdg(1) GHMP_kinases_N(1) GHMP_kinases_C(1)	1	1	1	1	1	2	2	1	2	1	0	1	2	2
CytB6-F_Fe-S(1) Rieske(1)	1	1	1	1	1	2	2	1	2	1	3	2	2	1
dUTPase(1)	1	1	1	1	1	2	2	2	1	1	2	1	12	0
Ribosomal_S30AE(1)	1	1	1	1	1	2	2	2	0	1	1	0	6	3
Fumble(1) DUF89(1)	1	1	1	1	1	2	2	2	0	1	0	2	2	3
NDUF_B7(1)	1	1	1	1	1	2	2	1	0	1	1	1	2	1
Peptidase_C54(1)	1	1	1	1	1	2	2	5	13	0	3	5	2	2
Radical_SAM(1) Mob_synth_C(1)	1	1	1	1	1	2	2	4	4	0	1	2	2	2
NOG1(1) NOGCT(1)	1	1	1	1	1	2	2	2	2	0	2	2	2	3
RAMP4(1)	1	1	1	1	1	1	2	1	7	3	1	2	5	4
tRNA_anti(1) RPA_C(1)	1	1	1	1	1	1	2	3	2	3	2	2	3	3
Beta_elim_lyase(1)	1	1	1	1	1	1	2	3	14	2	1	6	2	8
Frataxin_Cyay(1)	1	1	1	1	1	1	2	1	12	2	1	1	2	2
Vps52(1)	1	1	1	1	1	1	2	2	10	2	1	2	1	2
Rio2_N(1) RIO1(1)	1	1	1	1	1	1	2	1	10	2	1	1	1	2
V-ATPase_G(1)	1	1	1	1	1	1	2	3	9	2	3	4	5	10
Psf2(1)	1	1	1	1	1	1	2	2	8	2	1	2	2	4
Glyco_tran_28_C(1)	1	1	1	1	1	1	2	1	8	2	1	2	2	4
RNA_pol_N(1)	1	1	1	1	1	1	2	2	7	2	1	2	2	9
Peptidase_M17_N(1) Peptidase_M17(1)	1	1	1	1	1	1	2	1	6	2	0	3	2	4
ACT(1) ALS_ss_C(1) ACT(1) ALS_ss_C(1)	1	1	1	1	1	1	2	6	5	2	2	5	3	2
PHF5(1)	1	1	1	1	1	1	2	3	5	2	1	3	7	3
SF3b10(1)	1	1	1	1	1	1	2	1	5	2	1	2	2	3
GSH_synth_ATP(1) GSH_synthase(1)	1	1	1	1	1	1	2	5	4	2	1	1	3	6
CDC45(1)	1	1	1	1	1	1	2	2	4	2	1	1	1	3
Ebp2(1)	1	1	1	1	1	1	2	1	4	2	0	1	1	3
UBA(1) PUB(1)	1	1	1	1	1	1	2	4	3	2	1	2	3	2
SelT(1)	1	1	1	1	1	1	2	3	3	2	1	3	3	3
EMG1(1)	1	1	1	1	1	1	2	1	3	2	2	1	2	6
Kua-UEV1_localn(1)	1	1	1	1	1	1	2	1	3	2	2	3	2	2
PRA-CH(1) PRA-PH(1)	1	1	1	1	1	1	2	1	2	2	1	1	1	2
RNase_P_p30(1)	1	1	1	1	1	1	2	5	1	2	1	1	1	1
Nop10p(1)	1	1	1	1	1	1	2	2	1	2	0	2	2	2
D123(1)	1	1	1	1	1	1	2	0	1	2	2	2	4	3
TFIID-31kDa(1)	1	1	1	1	1	1	2	2	10	1	1	1	1	3
ArgJ(1)	1	1	1	1	1	1	2	2	8	1	1	2	2	7
BCAS2(1)	1	1	1	1	1	1	2	1	7	1	1	1	1	6
CLPTM1(1)	1	1	1	1	1	1	2	1	7	1	2	2	3	4
DUF37(1)	1	1	1	1	1	1	2	5	6	1	0	1	1	1
RNA_pol_Rpb6(1)	1	1	1	1	1	1	2	3	6	1	2	2	2	3
RNA_pol_Rpb7_N(1) RNA_pol_Rbc25(1)	1	1	1	1	1	1	2	3	6	1	2	2	1	3
DUF605(1)	1	1	1	1	1	1	2	1	6	1	1	1	1	7
UNC-50(1)	1	1	1	1	1	1	2	1	6	1	3	1	2	2
FolB(1)	1	1	1	1	1	1	2	2	5	1	0	4	2	7
DHFR_1(1) Thymidylat_synt(1)	1	1	1	1	1	1	2	2	5	1	0	3	2	6
Isy1(1)	1	1	1	1	1	1	2	1	5	1	0	1	0	6
NMD3(1)	1	1	1	1	1	1	2	1	5	1	2	1	4	4
Init_tRNA_PT(1)	1	1	1	1	1	1	2	1	5	1	1	2	1	3
RLI(1) DUF367(1)	1	1	1	1	1	1	2	2	4	1	1	2	1	4
DUF866(1)	1	1	1	1	1	1	2	2	4	1	1	1	1	3
DUF1740(1)	1	1	1	1	1	1	2	2	4	1	1	1	1	3
SRP19(1)	1	1	1	1	1	1	2	2	4	1	1	1	2	2
DAP3(1)	1	1	1	1	1	1	2	2	4	1	2	1	1	2
Clp1(1)	1	1	1	1	1	1	2	1	4	1	0	4	1	3
TBPIP(1)	1	1	1	1	1	1	2	1	4	1	1	1	2	2
GCD14(1)	1	1	1	1	1	1	2	4	3	1	1	1	1	4
Utp11(1)	1	1	1	1	1	1	2	2	3	1	1	1	2	3
GTP_EFTU(1) GTP_EFTU_D2(1) eIF2_C(1)	1	1	1	1	1	1	2	2	3	1	1	3	2	2
RFC-E_C(1)	1	1	1	1	1	1	2	2	3	1	1	1	4	0
PAPS_reduct(1) Thioredoxin(1)	1	1	1	1	1	1	2	1	3	1	1	3	1	3
Rft-1(1)	1	1	1	1	1	1	2	1	3	1	2	1	2	2
DUF2358(1) SOUL(1)	1	1	1	1	1	1	2	1	3	1	1	1	1	2
GN3L_Grn1(1) MMR_HSR1(1)	1	1	1	1	1	1	2	1	3	1	1	1	0	1
Tfb2(1)	1	1	1	1	1	1	2	2	2	1	0	2	1	4
FTHFS(1)	1	1	1	1	1	1	2	2	2	1	1	2	2	3
NGP1NT(1) MMR_HSR1(1)	1	1	1	1	1	1	2	2	2	1	1	1	1	3
Nrap(1)	1	1	1	1	1	1	2	2	2	1	2	1	1	2
LCM(1)	1	1	1	1	1	1	2	1	2	1	2	2	1	6
COG5(1)	1	1	1	1	1	1	2	1	2	1	0	1	2	4
MoaE(1)	1	1	1	1	1	1	2	1	2	1	2	3	1	4
N2227(1)	1	1	1	1	1	1	2	1	2	1	1	4	6	3
Ufd2P_core(1) U-box(1)	1	1	1	1	1	1	2	1	2	1	1	1	2	3
vATP-synt_AC39(1)	1	1	1	1	1	1	2	1	2	1	0	2	1	3
DUF1365(1)	1	1	1	1	1	1	2	1	2	1	1	1	1	3
MMtag(1)	1	1	1	1	1	1	2	1	2	1	1	1	3	2
TAFII28(1)	1	1	1	1	1	1	2	1	2	1	1	2	2	2
zf-UBP(1) UCH(1) UBA(2)	1	1	1	1	1	1	2	1	2	1	1	1	2	2
GTP1_OBG(1) MMR_HSR1(1) DUF1967(1)	1	1	1	1	1	1	2	1	2	1	0	1	2	2
DDRGK(1)	1	1	1	1	1	1	2	1	2	1	1	2	1	2
SPOUT_MTase(1)	1	1	1	1	1	1	2	1	2	1	1	1	1	2
Pescadillo_N(1) BRCT(1)	1	1	1	1	1	1	2	1	2	1	1	1	1	2
Mnd1(1)	1	1	1	1	1	1	2	1	2	1	0	2	1	1
MoaC(1)	1	1	1	1	1	1	2	1	2	1	1	1	1	1
FTCD_N(1)	1	1	1	1	1	1	2	3	1	1	1	1	3	6
Gcd10p(1)	1	1	1	1	1	1	2	2	1	1	1	1	2	3
Radical_SAM(1) HemN_C(1)	1	1	1	1	1	1	2	2	1	1	1	1	2	2
DUF140(1)	1	1	1	1	1	1	2	2	1	1	0	3	1	2
DUF2050(1)	1	1	1	1	1	1	2	2	1	1	1	2	2	1
UQ_con(1) UBA(1)	1	1	1	1	1	1	2	1	1	1	1	1	2	7
COG6(1)	1	1	1	1	1	1	2	1	1	1	1	0	1	5
CbiQ(1)	1	1	1	1	1	1	2	1	1	1	1	2	1	4
Pep3_Vps18(1)	1	1	1	1	1	1	2	1	1	1	1	1	1	4
HVSL(1)	1	1	1	1	1	1	2	1	1	1	1	2	1	3
Acetyltransf_1(1) Bromodomain(1)	1	1	1	1	1	1	2	1	1	1	1	1	2	2
TGS(1) tRNA_SAD(1) tRNA-synt_2b(1) HGTP_anticodon(1)	1	1	1	1	1	1	2	1	1	1	1	1	2	2
Ssl1(1) C1_4(1)	1	1	1	1	1	1	2	1	1	1	1	1	1	2
YL1(1) YL1_C(1)	1	1	1	1	1	1	2	1	1	1	1	1	1	1
Mak10(1)	1	1	1	1	1	1	2	2	0	1	2	2	1	2
Ribosomal_L37(1)	1	1	1	1	1	1	2	2	0	1	0	2	1	1
zf-CSL(1)	1	1	1	1	1	1	2	2	0	1	1	1	1	0
DUF858(1)	1	1	1	1	1	1	2	1	0	1	2	1	1	3
DUF2301(1)	1	1	1	1	1	1	2	1	8	0	0	1	1	3
Ubiq_cyt_C_chap(1)	1	1	1	1	1	1	2	1	7	0	1	1	1	3
eIF-5a(1)	1	1	1	1	1	1	2	12	5	0	4	4	5	18
IGPD(1)	1	1	1	1	1	1	2	3	4	0	1	4	3	6
DNA_pol_B_exo(1) DNA_pol_B(1) DUF1744(1)	1	1	1	1	1	1	2	1	0	0	1	3	1	2
Whirly(1)	1	1	1	1	1	0	2	3	10	3	1	4	3	11
DUF846(1)	1	1	1	1	1	4	1	3	2	2	2	1	3	6
PsaD(1)	1	1	1	1	1	4	1	1	1	1	2	2	2	3
ERO1(1)	1	1	1	1	1	3	1	2	6	4	2	3	2	5
Rxt3(1)	1	1	1	1	1	3	1	1	5	3	1	3	3	4
Sec61_beta(1)	1	1	1	1	1	3	1	3	4	2	4	7	3	9
ATP-synt_DE_N(1)	1	1	1	1	1	3	1	1	3	1	1	1	4	2
Anth_synt_I_N(1) Chorismate_bind(1)	1	1	1	1	1	3	1	6	3	0	2	3	2	5
DUF544(1)	1	1	1	1	1	2	1	4	8	2	1	2	2	6
GRIM-19(1)	1	1	1	1	1	2	1	1	8	1	1	2	2	2
CM_2(1)	1	1	1	1	1	2	1	1	5	1	1	3	2	8
Aha1_N(1) AHSA1(1)	1	1	1	1	1	2	1	1	3	1	1	2	2	7
CASP_C(1)	1	1	1	1	1	2	1	1	2	1	1	1	1	6
GUN4(1)	1	1	1	1	1	2	1	1	0	1	1	1	2	2
SRPRB(1)	1	1	1	1	1	1	1	3	4	3	2	3	2	3
SSrecog(1) HMG_box(1)	1	1	1	1	1	1	1	3	6	2	1	1	2	3
tRNA-synt_2d(1)	1	1	1	1	1	1	1	3	3	2	4	1	3	3
Leo1(1)	1	1	1	1	1	1	1	3	7	1	2	2	1	3
EXOSC1(1)	1	1	1	1	1	1	1	1	6	1	1	1	2	4
FimP(1)	1	1	1	1	1	1	1	1	5	1	0	2	1	5
PUA(1)	1	1	1	1	1	1	1	3	4	1	1	1	2	4
DUF159(1)	1	1	1	1	1	1	1	1	4	1	3	1	1	2
DUF498(1)	1	1	1	1	1	1	1	2	3	1	1	2	1	3
PRCC_Cterm(1)	1	1	1	1	1	1	1	1	2	1	1	1	0	2
GATase(1) tRNA_Me_trans(1) GMP_synt_C(1)	1	1	1	1	1	1	1	1	1	1	1	1	0	3
Atx10homo_assoc(1)	1	1	1	1	1	1	1	1	1	1	1	1	2	2
Flavodoxin_1(1) Radical_SAM(1) Wyosine_form(1)	1	1	1	1	1	1	1	1	1	1	1	1	1	2
QRPTase_N(1) QRPTase_C(1)	1	1	1	1	1	1	1	2	0	1	1	4	2	5
HATPase_c(1) Topo-VIb_trans(1)	1	1	1	1	1	1	1	1	0	1	1	1	0	1
PGM_PMM_I(2) PGM_PMM_IV(1)	1	1	1	1	1	1	1	0	0	1	2	0	0	0
Tfb4(1)	1	1	1	1	1	1	1	5	5	0	1	1	2	2
GATase(1) Anth_synt_I_N(1) Chorismate_bind(1)	1	1	1	1	1	1	1	0	2	0	0	1	1	1
Ribosomal_L22e(1)	1	1	1	1	1	7	0	2	7	5	4	5	6	12
DHQS(1)	1	1	1	1	1	6	0	1	5	1	1	2	1	3
Mago_nashi(1)	1	1	1	1	1	3	0	4	4	2	1	1	2	7
PsaL(1)	1	1	1	1	1	3	0	2	8	1	1	1	2	2
Tbf5(1)	1	1	1	1	1	2	0	2	7	3	0	2	2	2
UCR_UQCRX_QCR9(1)	1	1	1	1	1	2	0	2	3	1	0	1	2	3
SRP14(1)	1	1	1	1	1	2	0	1	2	1	1	2	1	4
PIG-L(1)	1	1	1	1	1	1	0	1	3	2	0	6	2	10
DUF1242(1)	1	1	1	1	1	1	0	0	3	2	1	2	2	6
S4(1) FtsJ(1)	1	1	1	1	1	1	0	1	1	2	1	1	1	1
FrhB_FdhB_N(1) FrhB_FdhB_C(1)	1	1	1	1	1	1	0	2	4	1	1	1	1	3
MAGE(1)	1	1	1	1	1	1	0	1	4	1	1	2	1	4
RNA_pol_Rpc34(1)	1	1	1	1	1	1	0	0	2	1	0	1	1	0
CDC73(1)	1	1	1	1	1	1	0	2	1	1	1	1	2	1
Nop16(1)	1	1	1	1	1	1	0	1	1	1	1	1	1	4
NatB_MDM20(1)	1	1	1	1	1	1	0	1	1	1	1	0	1	2
tRNA-synt_2e(1) tRNA_synt_2f(1)	1	1	1	1	1	1	0	0	1	1	0	1	0	1
NAD_binding_3(1) Homoserine_dh(1)	1	1	1	1	1	1	0	0	2	0	1	0	0	1
RF-1(1)	0	1	1	1	1	1	8	3	18	2	2	3	5	6
MFAP1_C(1)	0	1	1	1	1	1	6	4	4	1	1	2	2	2
Serinc(1)	0	1	1	1	1	2	5	5	8	5	2	5	4	6
DUF2215(1)	0	1	1	1	1	3	4	5	7	2	2	4	5	4
KH_1(2)	0	1	1	1	1	2	4	6	20	6	2	3	6	12
TOM20_plant(1)	0	1	1	1	1	2	4	4	6	1	1	4	3	7
MED7(1)	0	1	1	1	1	1	4	3	7	1	1	3	2	3
PRK(1) CYTH(1)	0	1	1	1	1	0	4	2	4	2	2	2	3	4
zf-C3HC(1)	0	1	1	1	1	0	4	6	4	1	3	1	3	9
ACP_syn_III(1) ACP_syn_III_C(1)	0	1	1	1	1	4	3	1	1	1	1	2	2	3
DUF914(1)	0	1	1	1	1	1	3	9	16	3	3	5	3	5
TFIID_30kDa(1)	0	1	1	1	1	1	3	1	8	2	2	2	1	2
NOSIC(1) Nop(1) Prp31_C(1)	0	1	1	1	1	1	3	5	2	2	1	1	2	2
DUF2361(1)	0	1	1	1	1	1	3	1	6	1	1	2	2	3
Ribosomal_S6e(1)	0	1	1	1	1	6	2	2	11	1	3	3	5	10
YIF1(1)	0	1	1	1	1	2	2	4	10	2	3	3	5	5
TENA_THI-4(1)	0	1	1	1	1	2	2	3	6	2	3	2	3	4
3_5_exonuc(1) DNA_pol_A(1)	0	1	1	1	1	2	2	5	5	2	1	1	2	3
SEP(1) UBX(1)	0	1	1	1	1	2	2	2	3	2	2	3	5	4
LsmAD(1)	0	1	1	1	1	2	2	2	2	1	1	4	2	2
FHA(1) PP2C(1)	0	1	1	1	1	2	2	2	2	1	1	0	2	2
CPSase_L_chain(1) CPSase_L_D2(1) CPSase_L_D3(1) CPSase_L_chain(1) CPSase_L_D2(1) MGS(1)	0	1	1	1	1	2	2	1	2	1	0	1	1	3
Dak1(1) Dak2(1)	0	1	1	1	1	2	2	3	1	1	1	1	2	2
B3_4(1) B5(1)	0	1	1	1	1	2	2	2	1	1	1	2	2	3
Presenilin(1)	0	1	1	1	1	1	2	2	6	2	2	2	2	4
Metallophos(1) Mre11_DNA_bind(1)	0	1	1	1	1	1	2	2	5	2	1	1	1	1
GATase_2(1) Pribosyltran(1)	0	1	1	1	1	1	2	2	4	2	1	3	2	4
Mpp10(1)	0	1	1	1	1	1	2	2	4	2	1	1	2	2
SOH1(1)	0	1	1	1	1	1	2	2	3	2	0	1	2	3
DUF1077(1)	0	1	1	1	1	1	2	2	1	2	1	2	2	5
VKOR(1)	0	1	1	1	1	1	2	2	1	2	1	1	1	2
NPL4(1)	0	1	1	1	1	1	2	4	9	1	1	3	2	3
Mur_ligase_M(1)	0	1	1	1	1	1	2	3	7	1	2	6	6	7
DUF2419(1)	0	1	1	1	1	1	2	1	6	1	1	0	1	1
Es2(1)	0	1	1	1	1	1	2	3	5	1	1	1	2	2
GCFC(1)	0	1	1	1	1	1	2	2	5	1	1	2	5	4
Sld5(1)	0	1	1	1	1	1	2	1	5	1	2	2	1	1
Sec6(1)	0	1	1	1	1	1	2	2	4	1	3	1	3	10
TIP120(1)	0	1	1	1	1	1	2	0	4	1	0	2	2	1
AAR2(1)	0	1	1	1	1	1	2	2	3	1	1	3	1	2
STAG(1)	0	1	1	1	1	1	2	2	3	1	1	1	1	1
Radical_SAM(1) Acetyltransf_1(1)	0	1	1	1	1	1	2	1	3	1	1	1	2	2
DUF2052(1)	0	1	1	1	1	1	2	2	2	1	1	1	1	2
CtaG_Cox11(1)	0	1	1	1	1	1	2	1	2	1	1	1	2	5
DUF1253(1)	0	1	1	1	1	1	2	4	1	1	2	1	0	2
NOC3p(1) CBF(1)	0	1	1	1	1	1	2	1	1	1	1	0	0	3
DEAD_2(1) DUF1227(1)	0	1	1	1	1	1	2	1	1	1	1	2	1	2
Hydant_A_N(1) Hydantoinase_A(1) Hydantoinase_B(1)	0	1	1	1	1	1	2	2	2	0	1	1	1	1
TAF(1) DUF1546(1)	0	1	1	1	1	1	2	1	2	0	2	3	2	3
Cullin(1) APC2(1)	0	1	1	1	1	1	2	1	2	0	1	1	1	2
NUC130_3NT(1) SDA1(1)	0	1	1	1	1	1	2	1	1	0	1	2	1	1
UDP-g_GGTase(1)	0	1	1	1	1	0	2	1	2	1	0	1	2	3
Clp_N(2) AAA(1) UVR(1) AAA_2(1) ClpB_D2-small(1)	0	1	1	1	1	4	1	5	3	1	0	2	2	3
NCA2(1)	0	1	1	1	1	2	1	2	2	1	1	1	1	3
TFIIF_beta(1)	0	1	1	1	1	1	1	3	6	1	2	2	3	5
zf-LYAR(1)	0	1	1	1	1	1	1	1	4	1	1	1	1	2
rRNA_methylase(1)	0	1	1	1	1	1	1	1	3	1	1	1	1	2
DUF926(1)	0	1	1	1	1	1	1	2	1	1	1	1	2	2
DUF59(1) ParA(1)	0	1	1	1	1	1	1	1	0	1	0	1	1	2
THUMP(1)	0	1	1	1	1	0	1	2	5	1	1	1	2	3
Ribosomal_L9_N(1)	0	1	1	1	1	0	1	1	0	1	1	1	4	4
Rrp15p(1)	0	1	1	1	1	1	0	2	4	1	1	2	1	3
Abhydrolase_1(1) Acyltransferase(1)	0	1	1	1	1	1	0	1	1	0	0	1	0	0
Carb_kinase(1)	2	0	1	1	1	2	2	1	3	1	1	1	1	4
Aconitase(1)	2	0	1	1	1	1	2	2	19	1	0	1	4	14
YgbB(1)	2	0	1	1	1	1	2	1	6	1	1	2	1	4
SPC12(1)	1	0	1	1	1	3	4	1	8	1	0	3	2	6
HK(1)	1	0	1	1	1	2	4	0	1	1	1	1	2	3
B-block_TFIIIC(1)	1	0	1	1	1	1	4	7	5	3	3	1	1	0
MAT1(1)	1	0	1	1	1	1	4	2	4	2	1	3	2	2
DUF1168(1)	1	0	1	1	1	2	3	2	12	2	1	1	2	1
MRG(1)	1	0	1	1	1	1	3	3	12	1	2	2	2	7
PsbQ(1)	1	0	1	1	1	4	2	11	12	6	4	7	6	9
eIF-3c_N(1) PCI(1)	1	0	1	1	1	4	2	3	4	2	1	1	3	3
FabA(1)	1	0	1	1	1	3	2	3	7	2	2	2	2	4
HD(1) RelA_SpoT(1)	1	0	1	1	1	2	2	3	3	3	1	2	2	2
Palm_thioest(1)	1	0	1	1	1	2	2	3	8	2	3	8	4	5
NAD_binding_5(1) Inos-1-P_synth(1)	1	0	1	1	1	2	2	5	6	1	1	4	2	11
Complex1_51K(1) SLBB(1) NADH_4Fe-4S(1)	1	0	1	1	1	2	2	1	3	1	1	1	4	2
Phos_pyr_kin(1)	1	0	1	1	1	2	2	0	1	0	0	2	3	4
DUF1715(1)	1	0	1	1	1	1	2	2	9	1	0	0	1	2
IPK(1)	1	0	1	1	1	1	2	1	7	1	0	5	2	1
DUF2048(1)	1	0	1	1	1	1	2	1	6	1	1	1	2	5
Eapp_C(1)	1	0	1	1	1	1	2	5	2	1	0	1	1	2
tRNA-synt_1b(1) S4(1)	1	0	1	1	1	1	2	1	2	1	1	1	1	1
DUF339(1)	1	0	1	1	1	1	2	1	1	1	1	2	1	6
DUF788(1)	1	0	1	1	1	1	2	1	1	1	1	2	1	2
WD40(5) Coatomer_WDAD(1)	1	0	1	1	1	0	2	0	31	1	1	3	2	5
Ribosomal_L23eN(1) Ribosomal_L23(1)	1	0	1	1	1	4	1	6	22	0	1	4	6	13
Peptidase_M16_C(1)	1	0	1	1	1	1	1	1	14	0	2	1	2	4
PQ-loop(1)	1	0	1	1	1	1	1	1	3	0	1	0	1	5
Voltage_CLC(1)	1	0	1	1	1	0	1	1	15	0	0	0	1	2
DEAD(1) Helicase_C(1) DNA_pol_A(1)	1	0	1	1	1	1	0	1	0	0	0	1	0	1
Sas10_Utp3(1) Sas10_Utp3_C(1)	0	0	1	1	1	1	3	1	2	1	1	1	1	2
ubiquitin(4)	0	0	1	1	1	5	2	3	1	5	0	8	5	7
TAP42(1)	0	0	1	1	1	2	2	3	4	2	1	1	2	4
HAT(3)	0	0	1	1	1	2	2	1	1	2	1	3	1	3
BP28CT(1)	0	0	1	1	1	1	2	2	1	2	1	1	1	2
GATase(1) His_biosynth(1)	0	0	1	1	1	1	2	1	2	1	1	1	2	1
DEAD(1) Helicase_C(1) DBP10CT(1)	0	0	1	1	1	1	2	1	1	0	0	0	0	2
MORN(7) PIP5K(1)	0	0	1	1	1	0	2	5	9	4	2	6	7	7
RNase_PH(1) RNase_PH_C(1)	2	2	0	1	1	3	5	5	30	5	3	5	2	4
DNA_primase_S(1)	2	2	0	1	1	1	2	2	1	0	1	1	1	2
DUF1649(1)	1	2	0	1	1	0	2	2	3	1	2	2	1	1
GTP_EFTU(1) GTP_EFTU_D2(1) EFG_C(1) LepA_C(1)	0	2	0	1	1	2	1	1	2	2	2	2	3	3
CBS(2)	2	1	0	1	1	4	9	8	9	4	1	5	9	17
Fasciclin(2)	2	1	0	1	1	1	6	4	2	2	2	7	5	14
Rib_5-P_isom_A(1)	2	1	0	1	1	5	4	3	21	3	3	3	7	8
eIF-4B(1)	2	1	0	1	1	2	4	5	16	3	3	3	6	8
Asn_synthase(1)	2	1	0	1	1	2	2	1	16	1	2	1	1	1
NuA4(1)	2	1	0	1	1	2	0	3	1	1	2	2	2	2
CTP_synth_N(1) GATase(1)	1	1	0	1	1	2	6	10	22	4	3	6	6	9
PA(1) Peptidase_A22B(1)	1	1	0	1	1	4	4	5	4	4	3	6	4	12
NAC(1)	1	1	0	1	1	4	4	6	21	3	0	3	4	5
DUF1640(1)	1	1	0	1	1	4	4	1	2	1	10	3	2	4
Hpt(1)	1	1	0	1	1	3	4	5	11	4	7	7	13	25
MIT(1) AAA(1) Vps4_C(1)	1	1	0	1	1	3	4	6	2	1	2	1	4	6
PGAP1(1)	1	1	0	1	1	2	4	2	8	2	1	2	2	6
XAP5(1)	1	1	0	1	1	2	4	2	5	0	1	1	2	4
ILVD_EDD(1)	1	1	0	1	1	1	4	1	3	1	0	1	5	3
WD40(5) Coatomer_WDAD(1) COPI_C(1)	1	1	0	1	1	3	3	4	3	1	2	2	2	5
DXP_reductoisom(1) DXP_redisom_C(1)	1	1	0	1	1	2	3	2	3	0	1	1	2	6
SRP54_N(1) SRP54(1)	1	1	0	1	1	1	3	2	0	1	1	1	5	3
PRP1_N(1)	1	1	0	1	1	0	3	2	2	2	0	1	0	2
Profilin(1)	1	1	0	1	1	4	2	3	17	3	4	6	3	12
W2(1)	1	1	0	1	1	4	2	3	8	2	3	1	1	4
SecE(1)	1	1	0	1	1	4	2	3	3	2	1	3	4	8
PsbR(1)	1	1	0	1	1	4	2	5	2	2	1	1	4	2
RHD3(1)	1	1	0	1	1	3	2	4	14	4	4	4	17	11
Ribosomal_L29e(1)	1	1	0	1	1	3	2	2	14	2	2	5	3	8
Fer2(1) NADH-G_4Fe-4S_3(1) Molybdopterin(1) DUF1982(1)	1	1	0	1	1	3	2	1	2	1	1	2	2	2
Ssu72(1)	1	1	0	1	1	3	2	2	1	1	1	1	1	1
MATH(1)	1	1	0	1	1	2	2	10	15	10	3	52	10	12
UCR_hinge(1)	1	1	0	1	1	2	2	2	10	3	1	2	4	2
UMP1(1)	1	1	0	1	1	2	2	3	2	2	1	3	2	4
G-patch(1) TFP11(1)	1	1	0	1	1	2	2	3	2	2	1	3	2	2
ubiquitin(1) UBA(1) XPC-binding(1) UBA(1)	1	1	0	1	1	2	2	10	9	1	3	6	6	13
IspD(1)	1	1	0	1	1	2	2	1	5	1	1	1	1	1
DUF1014(1)	1	1	0	1	1	2	2	3	3	1	0	1	1	3
PetM(1)	1	1	0	1	1	2	2	1	2	1	2	2	4	5
Mak16(1)	1	1	0	1	1	2	2	6	1	1	2	1	2	2
DUF850(1)	1	1	0	1	1	2	2	1	1	1	1	1	2	4
PTPA(1)	1	1	0	1	1	2	2	1	1	1	2	1	3	2
UFD1(1)	1	1	0	1	1	1	2	4	7	5	2	7	5	12
Nse4(1)	1	1	0	1	1	1	2	4	9	3	2	2	2	3
WGG(1)	1	1	0	1	1	1	2	1	2	3	2	2	3	8
AIRS(1) AIRS_C(2)	1	1	0	1	1	1	2	2	1	2	0	1	1	1
DUF2012(1)	1	1	0	1	1	1	2	2	9	1	1	2	2	5
COQ9(1)	1	1	0	1	1	1	2	1	6	1	1	2	0	2
HEM4(1)	1	1	0	1	1	1	2	1	4	1	1	1	2	2
BRAP2(1) zf-C3HC4(1) zf-UBP(1)	1	1	0	1	1	1	2	5	2	1	1	2	2	2
COG7(1)	1	1	0	1	1	1	2	1	2	1	2	1	1	3
GidB(1)	1	1	0	1	1	1	2	0	2	1	1	1	2	1
DsbD(1)	1	1	0	1	1	1	2	3	1	1	0	1	1	3
Exo_endo_phos(1) zf-GRF(1)	1	1	0	1	1	1	2	2	1	1	1	1	1	2
cwf18(1)	1	1	0	1	1	1	2	1	1	1	1	1	2	2
Autophagy_N(1) Autophagy_act_C(1) Autophagy_Cterm(1)	1	1	0	1	1	1	2	1	0	1	1	1	2	6
DNA_RNApol_7kD(1)	1	1	0	1	1	0	2	3	5	2	1	2	1	3
Ribosomal_L28e(1)	1	1	0	1	1	5	1	3	18	2	2	5	4	7
E1-E2_ATPase(1) Hydrolase_3(1)	1	1	0	1	1	4	1	3	2	0	0	4	5	7
TBCA(1)	1	1	0	1	1	3	1	1	2	1	1	1	1	4
DUF1162(1)	1	1	0	1	1	2	1	1	2	3	2	2	1	2
Cornichon(1)	1	1	0	1	1	2	1	3	7	2	1	5	4	14
PRO8NT(1) PROCN(1) RRM_4(1) U5_2-snRNA_bdg(1) U6-snRNA_bdg(1) Mov34(1) PROCT(1)	1	1	0	1	1	2	1	1	2	0	0	2	1	2
UPF0052(1)	1	1	0	1	1	1	1	1	4	1	1	2	1	3
SURF6(1)	1	1	0	1	1	1	1	1	2	1	1	3	3	2
UPF0118(1)	1	1	0	1	1	0	1	0	1	0	0	0	3	0
ubiquitin(1) Ribosomal_S27(1)	1	1	0	1	1	4	0	3	2	3	3	3	6	4
Maf1(1)	1	1	0	1	1	2	0	2	4	2	1	1	1	2
RRM_1(4)	1	1	0	1	1	1	0	0	3	3	1	3	2	3
Omt_N(1)	1	1	0	1	1	1	0	3	2	2	1	0	1	1
Nop14(1)	1	1	0	1	1	1	0	1	2	1	1	1	1	4
FAD_binding_4(1) ALO(1)	0	1	0	1	1	4	21	10	6	4	3	7	5	8
DUF901(1)	0	1	0	1	1	2	5	1	3	1	1	1	1	8
SGT1(1)	0	1	0	1	1	1	4	1	4	1	2	1	2	2
Methyltransf_15(1)	0	1	0	1	1	1	2	2	5	2	2	1	1	0
U3_assoc_6(1)	0	1	0	1	1	1	2	0	1	1	1	1	3	2
TRM13(1)	0	1	0	1	1	1	1	1	2	1	1	1	0	1
DUF667(1)	3	0	0	1	1	4	8	1	6	1	2	1	1	10
Str_synth(1)	2	0	0	1	1	10	15	25	26	23	36	16	11	19
RRM_1(1) zf-CCHC(1)	2	0	0	1	1	5	9	24	51	6	6	11	7	13
5-FTHF_cyc-lig(1)	2	0	0	1	1	3	8	4	6	2	2	3	2	8
Josephin(1)	2	0	0	1	1	2	4	2	5	2	2	2	4	4
MTHFR(1)	2	0	0	1	1	2	4	2	2	1	4	4	2	8
Cytochrom_B561(1)	2	0	0	1	1	2	3	7	20	6	5	4	11	12
Mob1_phocein(1)	2	0	0	1	1	2	2	4	9	4	2	3	2	8
TPR_1(6)	2	0	0	1	1	2	2	2	2	1	1	2	1	6
Peptidase_S49(2)	2	0	0	1	1	1	2	1	2	1	0	1	1	3
PAPS_reduct(1) MoCF_biosynth(1)	2	0	0	1	1	0	2	3	5	1	1	1	0	2
SYS1(1)	2	0	0	1	1	2	0	1	10	0	0	2	2	4
B3(1)	1	0	0	1	1	19	20	38	65	34	17	40	73	51
ARD(1)	1	0	0	1	1	7	13	4	8	1	0	7	3	8
GMC_oxred_N(1) GMC_oxred_C(1)	1	0	0	1	1	1	13	2	5	3	1	5	5	6
Abhydro_lipase(1)	1	0	0	1	1	8	9	3	2	1	1	4	1	5
Sigma70_r2(1) Sigma70_r3(1) Sigma70_r4(1)	1	0	0	1	1	1	6	6	9	3	3	5	7	10
HMGL-like(1)	1	0	0	1	1	3	5	5	12	2	3	5	5	14
DUF1680(1)	1	0	0	1	1	2	5	3	6	3	2	2	2	7
ThiC(1)	1	0	0	1	1	2	5	8	4	1	1	2	1	2
zf-A20(1) zf-AN1(1)	1	0	0	1	1	6	4	16	17	6	6	11	13	26
YDG_SRA(1) Pre-SET(1) SET(1)	1	0	0	1	1	4	4	10	27	15	7	13	11	15
Mod_r(1)	1	0	0	1	1	4	4	6	5	1	1	5	2	8
S-methyl_trans(1)	1	0	0	1	1	3	4	8	12	4	3	5	5	14
Aconitase(1) Aconitase_C(1)	1	0	0	1	1	3	4	3	15	3	4	4	5	8
OST3_OST6(1)	1	0	0	1	1	3	4	1	3	1	1	2	1	2
Oxidored_q6(1)	1	0	0	1	1	2	4	8	11	3	2	2	4	6
TAFII55_N(1)	1	0	0	1	1	2	4	3	11	2	1	2	2	9
Ceramidase_alk(1)	1	0	0	1	1	2	4	2	9	1	3	3	6	7
SKIP_SNW(1)	1	0	0	1	1	1	4	2	4	2	1	2	3	3
zf-CCCH(3)	1	0	0	1	1	1	4	4	12	1	2	1	7	3
SBP56(1)	1	0	0	1	1	1	4	1	10	1	1	3	2	4
Cyclin(1)	1	0	0	1	1	4	3	13	22	9	4	8	8	14
HMG_CoA_synt_N(1) HMG_CoA_synt_C(1)	1	0	0	1	1	2	3	3	7	2	5	2	3	9
CYTH(1)	1	0	0	1	1	2	3	1	3	1	2	2	4	3
Translin(1)	1	0	0	1	1	0	3	2	4	2	2	2	2	3
DUF502(1)	1	0	0	1	1	4	2	11	22	5	3	4	7	8
CP12(1)	1	0	0	1	1	4	2	3	1	2	1	3	4	4
DUF962(1)	1	0	0	1	1	3	2	5	3	3	2	2	4	6
MBF1(1) HTH_3(1)	1	0	0	1	1	3	2	4	5	2	3	3	3	3
PC_rep(5)	1	0	0	1	1	3	2	2	3	2	1	2	2	2
Acylphosphatase(1)	1	0	0	1	1	3	2	2	0	2	1	1	1	1
EnY2(1)	1	0	0	1	1	3	2	2	8	1	1	2	2	3
DUF149(1)	1	0	0	1	1	3	2	1	8	1	0	2	1	4
LisH(1) RanBPM_CRA(1)	1	0	0	1	1	3	2	1	3	1	1	6	1	7
ATP-grasp_2(1)	1	0	0	1	1	2	2	4	9	2	2	4	5	10
AA_kinase(1) ACT(1)	1	0	0	1	1	2	2	4	4	2	0	3	0	1
Tic22(1)	1	0	0	1	1	2	2	2	2	2	2	2	3	6
Guanylate_cyc_2(1)	1	0	0	1	1	2	2	1	28	1	1	2	1	3
ICln_channel(1)	1	0	0	1	1	2	2	4	9	1	1	2	2	2
HCNGP(1)	1	0	0	1	1	2	2	4	7	1	1	1	2	4
XendoU(1)	1	0	0	1	1	2	2	2	7	1	1	0	1	1
Surp(2) ubiquitin(1)	1	0	0	1	1	2	2	2	5	1	1	2	2	4
DUF1969(1) FAA_hydrolase(1)	1	0	0	1	1	2	2	3	4	1	1	1	2	3
Aconitase_C(1)	1	0	0	1	1	2	2	2	4	1	2	3	2	2
Memo(1)	1	0	0	1	1	2	2	3	3	1	1	1	2	1
Aph-1(1)	1	0	0	1	1	2	2	1	3	1	1	1	1	3
Rab5ip(1)	1	0	0	1	1	2	2	1	3	1	1	2	2	2
Mon1(1)	1	0	0	1	1	2	2	2	2	1	1	1	3	5
Mog1(1)	1	0	0	1	1	2	2	3	1	1	0	1	2	2
PSRP-3_Ycf65(1)	1	0	0	1	1	2	2	1	1	1	2	3	3	2
DAD(1)	1	0	0	1	1	2	2	1	0	1	1	3	2	6
DUF2253(1)	1	0	0	1	1	2	2	1	0	1	1	1	1	5
DUF303(1)	1	0	0	1	1	1	2	6	8	5	3	3	4	5
Put_Phosphatase(1)	1	0	0	1	1	1	2	3	12	3	4	4	3	11
DUF841(1)	1	0	0	1	1	1	2	2	6	3	1	2	1	5
SPC22(1)	1	0	0	1	1	1	2	3	10	2	2	3	3	6
PAP_assoc(1)	1	0	0	1	1	1	2	0	6	2	1	0	0	3
FPL(1)	1	0	0	1	1	1	2	1	4	2	2	1	4	7
Ribosomal_L30(1)	1	0	0	1	1	1	2	2	2	2	3	1	3	8
LigB(1)	1	0	0	1	1	1	2	2	2	2	2	1	7	4
RED_N(1) RED_C(1)	1	0	0	1	1	1	2	2	2	2	1	1	1	2
Psf3(1)	1	0	0	1	1	1	2	2	12	1	1	2	2	3
SAP18(1)	1	0	0	1	1	1	2	4	11	1	2	1	3	3
PCI_Csn8(1)	1	0	0	1	1	1	2	2	11	1	1	1	2	6
Wbp11(1)	1	0	0	1	1	1	2	1	8	1	1	2	1	2
DDOST_48kD(1)	1	0	0	1	1	1	2	1	7	1	2	1	3	3
Mago-bind(1)	1	0	0	1	1	1	2	2	6	1	1	3	1	4
Uricase(2)	1	0	0	1	1	1	2	2	6	1	1	1	1	2
Malate_synthase(1)	1	0	0	1	1	1	2	1	6	1	1	1	2	8
CytochromB561_N(1)	1	0	0	1	1	1	2	1	6	1	1	1	2	2
Stk19(1)	1	0	0	1	1	1	2	2	5	1	1	2	1	4
ETF(1)	1	0	0	1	1	1	2	1	5	1	1	3	2	4
RNase_H1_sml(1)	1	0	0	1	1	1	2	1	5	1	1	1	4	2
Spt4(1)	1	0	0	1	1	1	2	2	4	1	1	2	2	4
HgmA(1)	1	0	0	1	1	1	2	2	4	1	1	2	1	4
HTH_9(1) RNA_pol_Rpc82(1)	1	0	0	1	1	1	2	1	4	1	2	1	1	0
LANC_like(1)	1	0	0	1	1	1	2	3	3	1	4	3	5	7
dsDNA_bind(1)	1	0	0	1	1	1	2	2	3	1	1	2	1	5
Suf(1)	1	0	0	1	1	1	2	1	3	1	1	1	1	1
DUF1682(1)	1	0	0	1	1	1	2	3	2	1	1	2	0	2
Glyco_hydro_63(1)	1	0	0	1	1	1	2	2	2	1	1	3	3	5
COG4(1)	1	0	0	1	1	1	2	1	2	1	1	0	1	3
Ctf8(1)	1	0	0	1	1	1	2	1	2	1	1	1	2	2
PhosphMutase(1) Metalloenzyme(1)	1	0	0	1	1	1	2	1	2	1	1	2	3	1
Glyco_hydro_85(1)	1	0	0	1	1	1	2	2	1	1	1	2	3	10
DUF171(1)	1	0	0	1	1	1	2	2	1	1	1	1	2	3
Ufm1(1)	1	0	0	1	1	1	2	1	1	1	1	1	3	7
Urm1(1)	1	0	0	1	1	1	2	1	1	1	1	2	1	2
OHCU_decarbox(1) Transthyretin(1)	1	0	0	1	1	1	2	4	0	1	1	3	1	4
ETF(1) ETF_alpha(1)	1	0	0	1	1	1	2	1	6	0	1	1	2	2
DUF482(1)	1	0	0	1	1	1	2	2	5	0	2	1	2	5
DUF706(1)	1	0	0	1	1	1	2	2	3	0	3	4	3	19
DRIM(1)	1	0	0	1	1	1	2	1	3	0	1	0	1	1
PS_Dcarbxylase(1)	1	0	0	1	1	1	2	1	2	0	3	1	2	2
FAD_binding_3(1) FHA(1)	1	0	0	1	1	1	2	1	2	0	1	1	2	2
YjeF_N(1) Pyridox_oxidase(1) PNPOx_C(1)	1	0	0	1	1	1	2	1	0	0	1	1	1	4
adh_short(1) ADH_N(1) ADH_zinc_N(1)	1	0	0	1	1	0	2	3	1	2	1	1	1	1
Aminotran_3(2)	1	0	0	1	1	0	2	1	0	2	1	1	1	3
Oxidored_q4(1)	1	0	0	1	1	0	2	0	0	2	1	3	5	2
AA_kinase(1) ACT(2) NAD_binding_3(1) Homoserine_dh(1)	1	0	0	1	1	0	2	3	3	1	1	3	2	3
CutA1(1)	1	0	0	1	1	0	2	2	3	1	1	2	2	5
BRCT(1) IMS(1)	1	0	0	1	1	0	2	3	1	1	1	2	1	1
GATase_2(1) Glu_syn_central(1) Glu_synthase(1) GXGXG(1) Pyr_redox_2(1) Pyr_redox(1)	1	0	0	1	1	4	1	1	7	1	0	1	2	5
DUF2363(1)	1	0	0	1	1	3	1	2	12	2	1	3	3	5
DUF778(1)	1	0	0	1	1	2	1	6	13	2	1	4	4	9
tRNA-synt_1g(1) tRNA_bind(1)	1	0	0	1	1	2	1	1	8	2	2	1	2	1
Erg28(1)	1	0	0	1	1	1	1	1	10	2	1	1	1	2
Ribophorin_I(1)	1	0	0	1	1	1	1	2	3	1	2	2	4	6
UBA(2)	1	0	0	1	1	1	1	2	1	1	1	0	2	2
SRP72(1)	1	0	0	1	1	1	1	1	1	1	1	2	1	1
Thg1(1)	1	0	0	1	1	1	1	0	0	1	2	0	0	3
DNA_photolyase(1) Abhydrolase_1(1)	1	0	0	1	1	0	1	4	0	0	1	1	0	2
Copine(1)	1	0	0	1	1	2	0	11	28	3	4	10	4	26
Btz(1)	1	0	0	1	1	2	0	4	11	2	2	4	2	4
SPC25(1)	1	0	0	1	1	2	0	3	6	1	1	2	3	2
SPT2(1)	1	0	0	1	1	2	0	2	3	1	2	4	3	3
zf-CDGSH(1)	1	0	0	1	1	2	0	1	2	1	0	1	3	2
RNA_pol_Rpc4(1)	1	0	0	1	1	1	0	2	9	2	2	2	2	6
DUF55(1)	1	0	0	1	1	1	0	3	1	1	1	1	1	1
UFC1(1)	1	0	0	1	1	1	0	2	1	1	1	1	1	3
Oxidored-like(1)	1	0	0	1	1	1	0	0	0	1	0	1	1	1
PB1(1)	0	0	0	1	1	2	12	13	37	9	6	18	28	31
DUF584(1)	0	0	0	1	1	2	8	18	9	13	10	15	9	34
DUF1767(1)	0	0	0	1	1	2	6	2	4	2	1	5	2	2
Fer2(1) Fer2_2(1) FAD_binding_5(1) CO_deh_flav_C(1) Ald_Xan_dh_C(1) Ald_Xan_dh_C2(1)	0	0	0	1	1	4	4	6	5	4	3	8	3	5
2-Hacid_dh(1) 2-Hacid_dh_C(1) ACT(1)	0	0	0	1	1	4	4	3	7	3	2	3	6	5
MA3(4)	0	0	0	1	1	3	4	5	10	3	2	6	2	5
NUC153(1)	0	0	0	1	1	2	4	2	3	1	1	1	0	2
FYVE(1) DUF500(1)	0	0	0	1	1	1	4	4	6	4	3	3	5	4
UPF0014(1)	0	0	0	1	1	1	4	1	3	2	1	1	2	2
AA_kinase(1) Acetyltransf_1(1)	0	0	0	1	1	0	4	2	2	2	0	3	1	4
EST1(1)	0	0	0	1	1	3	3	3	2	0	3	3	3	10
FPN1(1)	0	0	0	1	1	1	3	2	3	2	2	2	0	2
EF_TS(1)	0	0	0	1	1	0	3	1	2	1	0	0	0	1
DUF1296(1)	0	0	0	1	1	4	2	8	21	4	3	8	5	15
Sec3(1)	0	0	0	1	1	3	2	5	3	2	0	2	2	3
zf-CW(1)	0	0	0	1	1	2	2	7	11	4	4	2	4	6
ubiquitin(3)	0	0	0	1	1	2	2	4	6	4	0	5	3	8
BcrAD_BadFG(1)	0	0	0	1	1	2	2	2	3	2	2	1	3	2
UPF0220(1)	0	0	0	1	1	2	2	1	3	2	1	1	2	4
Vac_ImportDeg(1)	0	0	0	1	1	2	2	2	8	1	1	1	2	2
SufE(1) BolA(1)	0	0	0	1	1	2	2	1	2	0	1	1	2	2
tRNA_synt_1c_R1(1) tRNA_synt_1c_R2(1) tRNA-synt_1c(1) tRNA-synt_1c_C(1)	0	0	0	1	1	1	2	2	2	2	0	1	2	4
zf-CCCH(1) zf-C3HC4(1)	0	0	0	1	1	1	2	2	1	2	0	3	1	4
CAP_N(1) CAP_C(1)	0	0	0	1	1	1	2	2	5	1	1	1	2	2
ParBc(1)	0	0	0	1	1	1	2	1	5	1	1	3	3	2
Nic96(1)	0	0	0	1	1	1	2	1	3	1	1	2	2	3
UPF0172(1)	0	0	0	1	1	1	2	1	3	1	2	4	2	2
DUF773(1)	0	0	0	1	1	1	2	1	2	1	1	1	1	5
Aldolase_II(1) Hydrolase(1)	0	0	0	1	1	1	2	1	1	1	2	1	2	2
WDYHV(1)	0	0	0	1	1	1	2	1	1	1	1	1	1	1
DUF255(1)	0	0	0	1	1	1	2	0	1	1	1	0	1	3
Aminotran_5(1) MOSC_N(1) MOSC(1)	0	0	0	1	1	1	2	1	0	1	1	1	1	2
Surp(1) G-patch(1)	0	0	0	1	1	1	2	3	5	0	1	1	2	2
DUF2372(1)	0	0	0	1	1	1	2	1	4	0	1	1	1	3
AFG1_ATPase(2)	0	0	0	1	1	1	2	2	2	0	1	1	1	2
FG-GAP(4)	0	0	0	1	1	1	2	1	0	0	1	2	1	0
adh_short(2)	0	0	0	1	1	0	2	1	0	1	0	0	1	3
Gar1(1)	0	0	0	1	1	2	1	1	5	1	1	1	2	2
Med10(1)	0	0	0	1	1	1	1	1	7	1	1	3	3	1
RNA_pol_Rpb1_3(1) RNA_pol_Rpb1_4(1) RNA_pol_Rpb1_5(1)	0	0	0	1	1	1	1	0	4	1	1	1	0	0
PsbH(1)	0	0	0	1	1	1	1	0	0	1	1	1	8	0
TPP_enzyme_N(1)	0	0	0	1	1	1	1	5	6	0	4	0	2	3
Not3(1) NOT2_3_5(1)	0	0	0	1	1	1	1	2	2	0	0	1	2	4
Ribosomal_L6e_N(1) Ribosomal_L6e(1)	0	0	0	1	1	4	0	2	6	2	2	3	2	16
FKBP_C(3) TPR_1(1)	0	0	0	1	1	2	0	0	1	1	0	1	1	3
Nsp1_C(1)	0	0	0	1	1	1	0	1	0	1	1	1	1	1
A_deamin(1)	1	3	3	0	1	0	3	5	5	1	1	1	1	2
fn3(1)	1	2	3	0	1	1	2	3	9	1	2	2	2	6
Ion_trans_2(1)	0	2	3	0	1	1	0	1	3	0	0	0	1	1
Rad51(1)	3	3	2	0	1	0	1	9	23	8	5	8	4	6
HEAT(2)	3	2	2	0	1	7	12	8	23	4	7	10	10	27
PDCD2_C(1)	2	1	2	0	1	1	4	2	2	2	1	2	1	3
CMAS(1)	1	1	2	0	1	2	5	3	3	3	2	4	10	6
Transp_cyt_pur(1)	1	1	2	0	1	1	2	1	2	0	1	1	2	2
SART-1(1)	0	1	2	0	1	1	5	4	1	1	1	2	2	3
RNase_PH(1) RNase_PH_C(1) PNPase(1) RNase_PH(1) RNase_PH_C(1) KH_1(1) S1(1)	0	1	2	0	1	1	3	2	4	2	2	2	2	1
AAA(1) AAA_2(1) ClpB_D2-small(1)	0	1	2	0	1	1	0	2	1	2	1	0	1	0
Kelch_1(4)	1	0	2	0	1	2	3	1	2	2	1	4	1	2
Pyr_redox_2(1)	2	4	1	0	1	1	2	12	11	4	6	7	10	11
IQ(1)	0	2	1	0	1	13	11	34	51	15	26	32	31	55
Creatinase_N(1) Peptidase_M24(1)	0	2	1	0	1	2	4	4	3	1	2	1	2	5
Gpi16(1)	2	1	1	0	1	1	16	1	2	1	1	2	3	8
Prenyltrans(3)	2	1	1	0	1	1	7	10	11	7	14	14	12	10
DUF1279(1)	2	1	1	0	1	2	2	2	4	2	2	2	3	4
ELMO_CED12(1)	2	1	1	0	1	1	2	11	14	6	8	8	6	21
RAI1(1)	2	1	1	0	1	1	2	2	1	1	1	2	1	4
Flavokinase(1)	2	1	1	0	1	1	0	0	0	1	1	0	0	1
ACT(1) Pkinase_Tyr(1)	1	1	1	0	1	7	4	9	19	5	3	3	9	11
Ferrochelatase(1)	1	1	1	0	1	2	4	7	15	3	2	2	4	8
RNA_POL_M_15KD(1)	1	1	1	0	1	1	4	3	4	3	1	2	1	3
HCCA3(1)	1	1	1	0	1	1	3	1	6	1	0	1	1	5
Ribosomal_L15(1)	1	1	1	0	1	0	3	1	1	2	1	1	2	3
TMPIT(1)	1	1	1	0	1	4	2	2	7	2	1	4	2	4
PI-PLC-X(1) PI-PLC-Y(1) C2(1)	1	1	1	0	1	4	2	2	5	2	0	3	0	0
SNO(1)	1	1	1	0	1	3	2	1	8	1	1	1	1	5
COX17(1)	1	1	1	0	1	2	2	2	7	2	1	2	2	2
Dor1(1)	1	1	1	0	1	2	2	1	6	1	1	1	1	2
tRNA_SAD(1) tRNA-synt_2b(1) HGTP_anticodon(1)	1	1	1	0	1	2	2	2	3	1	1	1	0	1
SNF2_N(1) Helicase_C(1) HAND(1) SLIDE(1)	1	1	1	0	1	2	2	3	2	1	0	0	0	3
Sec62(1)	1	1	1	0	1	2	2	2	2	1	1	2	2	2
PIG-U(1)	1	1	1	0	1	2	2	4	1	1	1	5	1	2
ALAD(1)	1	1	1	0	1	2	2	3	1	1	1	3	3	4
ResB(1)	1	1	1	0	1	2	2	1	1	1	1	1	2	3
Sec20(1)	1	1	1	0	1	1	2	3	8	4	1	1	1	4
Noc2(1)	1	1	1	0	1	1	2	2	8	3	2	2	3	5
TFIID_20kDa(1)	1	1	1	0	1	1	2	4	6	2	3	3	3	5
DUF299(1)	1	1	1	0	1	1	2	2	3	2	0	3	2	2
PIGA(1) Glycos_transf_1(1)	1	1	1	0	1	1	2	1	5	1	1	2	1	3
Sin_N(1)	1	1	1	0	1	1	2	2	2	1	1	1	1	1
ARM_1(1)	1	1	1	0	1	1	2	1	0	1	1	3	5	5
DUF2042(1)	1	1	1	0	1	1	2	1	0	1	1	0	0	2
PRP3(1)	1	1	1	0	1	1	2	2	5	0	1	3	1	3
tRNA-synt_2d(1) FDX-ACB(1)	1	1	1	0	1	1	2	1	2	0	2	1	2	1
DUF1749(1)	1	1	1	0	1	1	2	2	1	0	1	2	1	2
PsaN(1)	1	1	1	0	1	0	2	3	4	0	1	2	2	7
Ribosomal_L9_N(1) Ribosomal_L9_C(1)	1	1	1	0	1	4	1	2	3	1	1	1	2	2
MPPN(1)	1	1	1	0	1	3	1	2	8	2	1	1	1	2
ETC_C1_NDUFA5(1)	1	1	1	0	1	1	1	1	4	1	1	1	2	1
DnaJ(1) HSCB_C(1)	1	1	1	0	1	1	1	1	2	1	1	1	1	1
UPF0061(2)	1	1	1	0	1	1	1	0	2	0	1	1	1	3
Ribosomal_S20p(1)	1	1	1	0	1	2	0	2	1	1	1	1	1	2
DUF2036(1)	1	1	1	0	1	1	0	1	1	1	1	1	1	2
DHBP_synthase(1) GTP_cyclohydro2(1)	0	1	1	0	1	1	4	3	5	3	4	3	6	8
DUF1637(1)	0	1	1	0	1	3	3	18	28	9	7	6	8	31
DUF382(1) PSP(1)	0	1	1	0	1	1	3	1	5	1	1	1	2	6
MAD(1)	0	1	1	0	1	1	3	3	5	0	1	1	2	6
CbiA(1)	0	1	1	0	1	3	2	1	1	1	0	1	1	2
zf-MIZ(1)	0	1	1	0	1	2	2	2	4	4	4	3	1	8
Det1(1)	0	1	1	0	1	2	2	5	12	1	2	1	1	11
Pinin_SDK_memA(1)	0	1	1	0	1	2	2	1	3	1	0	0	2	7
TFIID-18kDa(1)	0	1	1	0	1	2	2	1	1	1	0	1	1	5
WD40(5) Sof1(1)	0	1	1	0	1	1	2	1	2	2	1	1	2	2
Vps54(1)	0	1	1	0	1	1	2	1	4	1	1	2	2	1
PIG-S(1)	0	1	1	0	1	1	2	1	1	1	1	2	2	2
DUF2305(1)	0	1	1	0	1	1	1	2	5	0	1	3	1	1
RNA_pol_Rpb2_1(1) RNA_pol_Rpb2_2(1) RNA_pol_Rpb2_3(1) RNA_pol_Rpa2_4(1) RNA_pol_Rpb2_6(1) RNA_pol_Rpb2_7(1)	0	1	1	0	1	1	1	0	2	0	0	1	1	1
IBN_N(1) Cse1(1) CAS_CSE1(1)	0	1	1	0	1	0	1	1	4	1	0	1	2	0
SE(1)	0	1	1	0	1	2	0	0	2	0	0	0	14	3
RNA_GG_bind(1)	0	1	1	0	1	1	0	1	3	1	1	1	2	6
Gaa1(1)	0	1	1	0	1	1	0	0	0	1	1	2	1	1
HhH-GPD(1) HHH(1) EndIII_4Fe-2S(1)	0	1	1	0	1	1	0	1	1	0	1	3	1	1
Response_reg(1) Myb_DNA-binding(1)	1	0	1	0	1	5	11	10	18	9	13	15	14	25
ANTH(1)	1	0	1	0	1	8	5	25	39	13	11	19	19	41
FeThRed_A(1)	1	0	1	0	1	4	2	2	5	2	1	2	2	5
DUF654(1)	1	0	1	0	1	2	2	1	4	1	1	1	2	2
THOC7(1)	1	0	1	0	1	1	2	3	3	1	1	2	1	4
Phosducin(1)	1	0	1	0	1	1	2	1	2	1	1	1	2	2
DUF1674(1)	1	0	1	0	1	1	0	1	0	2	1	1	1	3
PRP4(1) Prp18(1)	0	0	1	0	1	1	2	4	8	2	1	1	1	2
tRNA-synt_2(2)	0	0	1	0	1	0	2	1	1	0	1	0	0	1
Filamin(1) RRM_1(1)	0	0	1	0	1	2	0	3	5	1	1	2	2	3
PUF(1)	0	0	1	0	1	2	0	2	5	0	0	3	7	6
Kri1(1)	0	0	1	0	1	1	0	1	2	2	1	2	1	7
Cys_Met_Meta_PP(2)	0	0	1	0	1	1	0	0	2	0	0	0	2	0
PPR(8)	1	1	0	0	1	8	100	50	62	36	44	45	46	73
UPF0029(1)	1	1	0	0	1	1	7	1	1	1	1	3	1	3
zf-LSD1(3)	1	1	0	0	1	2	4	9	16	3	0	10	4	13
ThiS(1)	1	1	0	0	1	1	3	1	3	0	1	3	1	2
IBB(1) Arm(8)	1	1	0	0	1	4	2	3	3	1	4	10	7	9
DSS1_SEM1(1)	1	1	0	0	1	2	2	1	8	2	1	3	2	9
Cwf_Cwc_15(1)	1	1	0	0	1	1	2	1	4	3	1	0	1	4
SYF2(1)	1	1	0	0	1	1	2	2	9	1	1	1	1	4
Chorismate_bind(1)	1	1	0	0	1	1	2	0	4	1	3	3	4	2
Adaptin_N(1) B2-adapt-app_C(1)	1	1	0	0	1	1	2	2	2	1	1	1	1	1
DUF2428(1)	1	1	0	0	1	1	2	2	1	1	1	1	1	1
DUF2010(1)	1	1	0	0	1	1	2	1	7	0	1	1	2	3
PDT(1)	1	1	0	0	1	1	0	7	8	5	1	5	2	17
DUF1764(1)	1	1	0	0	1	1	0	0	1	1	0	1	1	3
zf-ZPR1(1)	1	1	0	0	1	1	0	0	1	0	2	0	0	0
MORN(3)	0	1	0	0	1	1	4	1	0	0	0	0	1	1
zf-CCCH(1) Dus(1)	0	1	0	0	1	0	3	1	0	0	0	0	0	1
zf-TRAF(1)	0	1	0	0	1	2	2	5	12	2	1	2	1	6
MED14(1)	0	1	0	0	1	2	2	2	1	2	1	1	3	2
zf-C3HC4(1) ZZ(1)	0	1	0	0	1	3	0	1	0	1	0	1	2	0
zf-CCHC(3)	0	1	0	0	1	2	0	47	5	1	4	0	3	2
TPR_1(2) TPR_2(1)	0	1	0	0	1	1	0	5	0	1	1	0	1	0
Myosin_head(1)	3	0	0	0	1	6	4	1	16	1	2	1	5	11
ubiquitin(2)	3	0	0	0	1	3	0	4	11	7	3	4	10	9
MtN3_slv(2)	2	0	0	0	1	6	28	21	39	20	14	18	27	55
CH(1)	2	0	0	0	1	0	7	0	11	1	1	0	0	3
Surp(1)	2	0	0	0	1	3	4	2	2	3	2	6	3	2
CDT1(1)	2	0	0	0	1	3	2	4	11	3	2	2	3	7
DUF953(1)	2	0	0	0	1	1	2	1	1	0	1	2	1	3
PAZ(1) Piwi(1)	2	0	0	0	1	0	2	2	7	0	1	0	0	2
Pro_isomerase(2)	2	0	0	0	1	2	0	0	4	1	0	0	1	1
CPDase(1)	2	0	0	0	1	2	0	1	3	0	1	2	3	1
DAO(2)	2	0	0	0	1	2	0	1	0	0	0	1	1	5
Acid_phosphat_B(1)	1	0	0	0	1	5	13	17	10	11	8	12	9	32
RRM_1(2) RRM_2(1)	1	0	0	0	1	3	7	13	13	3	4	8	6	8
DUF872(1)	1	0	0	0	1	4	5	9	4	4	1	3	3	10
Pkinase(1) U-box(1)	1	0	0	0	1	0	5	14	9	8	4	7	7	8
PARP(1)	1	0	0	0	1	5	4	12	5	2	3	0	2	1
Cystatin(1)	1	0	0	0	1	4	4	13	21	11	2	6	11	17
ThiF(2) UBA_e1_thiolCys(1) UBACT(2) UBA_e1_C(1)	1	0	0	0	1	4	4	11	7	3	2	2	2	3
YTH(1)	1	0	0	0	1	3	4	24	36	10	10	22	17	29
zf-AN1(1)	1	0	0	0	1	3	4	7	7	4	1	3	5	12
SWIM(1)	1	0	0	0	1	2	4	20	99	29	10	3	4	14
DUF1630(1)	1	0	0	0	1	2	4	1	3	1	1	2	2	3
DUF265(1)	1	0	0	0	1	2	4	0	3	1	1	3	2	2
DUF679(1)	1	0	0	0	1	1	4	19	11	12	7	10	12	17
Complex1_30kDa(1)	1	0	0	0	1	0	4	0	10	2	2	2	3	1
SNF2_N(1) zf-C3HC4(1) Helicase_C(1)	1	0	0	0	1	3	3	5	2	2	5	6	3	5
DEK_C(1) SWIB(2)	1	0	0	0	1	2	3	1	10	2	2	2	5	5
UPF0057(1)	1	0	0	0	1	5	2	8	6	8	3	8	7	6
DUF423(1)	1	0	0	0	1	4	2	1	12	1	2	2	1	2
Tic20(1)	1	0	0	0	1	2	2	3	11	2	1	2	3	9
P21-Arc(1)	1	0	0	0	1	2	2	4	13	1	1	2	2	2
Elongin_A(1)	1	0	0	0	1	2	2	1	4	1	1	1	1	5
TFIIS(1) TFIIS_M(1) TFIIS_C(1)	1	0	0	0	1	2	2	3	1	1	2	1	2	2
DUF2450(1) DUF2451(1)	1	0	0	0	1	2	2	1	0	1	0	2	2	2
ORMDL(1)	1	0	0	0	1	1	2	6	12	3	2	2	4	3
Per1(1)	1	0	0	0	1	1	2	3	17	2	2	5	3	8
Bromo_TP(1) TAF8_C(1)	1	0	0	0	1	1	2	4	4	2	1	1	2	2
Ribosomal_L32p(1)	1	0	0	0	1	1	2	2	3	2	2	3	4	3
Taxilin(1)	1	0	0	0	1	1	2	3	7	1	1	2	1	1
Ribophorin_II(1)	1	0	0	0	1	1	2	2	6	1	1	1	1	5
Endonuclease_5(1)	1	0	0	0	1	1	2	1	5	1	1	2	1	3
DUF971(1)	1	0	0	0	1	1	2	3	3	1	1	3	1	1
ATP11(1)	1	0	0	0	1	1	2	2	2	1	1	1	1	3
UPF0139(1)	1	0	0	0	1	1	2	1	1	1	1	1	2	2
Glyco_transf_28(1) Glyco_tran_28_C(1)	1	0	0	0	1	1	2	1	1	1	1	1	1	2
DEAD(1) Helicase_C(1) zf-CCHC(1)	1	0	0	0	1	1	2	1	1	1	1	1	1	1
P-II(1)	1	0	0	0	1	1	2	1	0	1	3	1	2	4
Rotamase(1) Rhodanese(1)	1	0	0	0	1	1	2	0	0	1	1	1	1	2
AMMECR1(1)	1	0	0	0	1	1	2	2	4	0	1	2	4	2
GPI2(1)	1	0	0	0	1	1	2	1	2	0	1	1	2	1
PurA(1)	1	0	0	0	1	1	2	0	1	0	0	2	2	2
DUF2055(1)	1	0	0	0	1	0	2	1	3	1	1	3	2	2
Arm(5) BTB(1)	1	0	0	0	1	0	2	1	1	1	1	0	2	0
Complex1_49kDa(1)	1	0	0	0	1	0	2	1	16	0	6	2	3	1
TPR_1(7)	1	0	0	0	1	0	2	0	1	0	2	1	1	5
PUA(1) SUI1(1)	1	0	0	0	1	0	2	0	1	0	1	1	1	1
MyTH4(1) FERM_N(1) FERM_M(1) Kinesin(1)	1	0	0	0	1	3	1	1	4	1	1	2	2	4
DUF952(1)	1	0	0	0	1	1	1	1	2	1	1	1	1	3
Adaptin_binding(1)	1	0	0	0	1	1	1	0	2	1	1	1	3	2
UPF0197(1)	1	0	0	0	1	1	1	1	1	1	1	1	2	1
Cu_amine_oxidN3(1) Cu_amine_oxid(1)	1	0	0	0	1	1	1	0	0	1	1	1	0	3
COX1(1)	1	0	0	0	1	1	1	0	3	0	6	1	5	0
COX3(1)	1	0	0	0	1	0	1	0	8	0	2	2	1	3
G6PD_C(1)	1	0	0	0	1	0	1	0	2	0	0	0	2	0
WW(1) DEAD(1) Helicase_C(1)	1	0	0	0	1	3	0	5	6	1	2	6	3	4
PAS_3(1) PAS(1) Pkinase(1)	1	0	0	0	1	2	0	5	2	0	0	0	2	0
HLH(1) ACT(1)	1	0	0	0	1	1	0	3	3	3	1	0	0	0
PLAT(1)	1	0	0	0	1	1	0	4	3	2	1	2	5	6
Oxidored_q2(1)	1	0	0	0	1	1	0	0	2	2	2	2	2	0
BRCT(1) AAA(1) RFC1(1)	1	0	0	0	1	1	0	1	1	1	1	1	0	3
PPI_Ypi1(1)	1	0	0	0	1	1	0	4	0	1	1	1	2	4
VHP(1)	1	0	0	0	1	1	0	0	3	0	0	0	0	1
PPR(9)	0	0	0	0	1	11	54	37	34	27	43	41	30	43
FAD_binding_4(1) BBE(1)	0	0	0	0	1	4	29	12	19	12	15	28	60	47
PTS_2-RNA(1)	0	0	0	0	1	1	14	1	10	1	2	3	2	6
ORC6(1)	0	0	0	0	1	1	8	1	1	1	1	1	1	2
Nucleopor_Nup85(1)	0	0	0	0	1	1	7	2	6	1	1	1	1	1
Mur_ligase(1) Mur_ligase_M(1) Mur_ligase_C(1)	0	0	0	0	1	4	6	0	0	1	2	1	1	2
GFO_IDH_MocA(1) GFO_IDH_MocA_C(1)	0	0	0	0	1	3	6	1	5	3	3	4	4	6
Rep-A_N(1) tRNA_anti(1) Rep_fac-A_C(1)	0	0	0	0	1	2	4	2	3	3	2	6	1	6
Trs120(1)	0	0	0	0	1	2	4	1	4	1	1	1	2	3
Kelch_1(2) Kelch_2(1)	0	0	0	0	1	0	4	6	2	1	0	1	2	1
RNA_pol_Rpb1_2(1) RNA_pol_Rpb1_3(1)	0	0	0	0	1	3	3	0	4	0	2	0	1	2
MazG(1)	0	0	0	0	1	2	3	2	4	2	4	1	5	6
Pentapeptide(1)	0	0	0	0	1	2	3	1	1	0	1	2	1	1
Nup84_Nup100(1)	0	0	0	0	1	1	3	2	1	1	1	2	1	2
WW(2) FF(3)	0	0	0	0	1	1	3	1	1	1	1	2	1	2
Kelch_1(1) Kelch_2(1) Kelch_1(1)	0	0	0	0	1	0	3	0	1	0	0	0	2	2
DFDF(1) FFD_TFG(1)	0	0	0	0	1	3	2	3	6	2	1	2	5	8
Peptidase_C15(1)	0	0	0	0	1	3	2	7	5	2	2	4	2	13
VID27(1)	0	0	0	0	1	3	2	2	4	2	2	2	4	4
3_5_exonuc(1) HRDC(1)	0	0	0	0	1	2	2	3	10	4	2	3	2	4
WD40(5) Hira(1)	0	0	0	0	1	2	2	1	2	2	1	1	2	2
DRY_EERY(1)	0	0	0	0	1	2	2	1	2	1	1	2	3	2
ThiF(1) UBACT(1) E2_bind(1)	0	0	0	0	1	2	2	0	0	1	1	1	2	3
DZC(2)	0	0	0	0	1	1	2	5	16	5	2	6	4	11
Met_10(2)	0	0	0	0	1	1	2	0	3	2	1	0	2	2
DUF2045(1)	0	0	0	0	1	1	2	9	5	1	1	2	2	3
NusB(1) Nol1_Nop2_Fmu(1)	0	0	0	0	1	1	2	2	3	1	1	1	1	1
Pex16(1)	0	0	0	0	1	1	2	1	2	1	2	1	2	3
UPF0546(1)	0	0	0	0	1	1	2	2	0	1	0	1	1	1
zf-NADH-PPase(1) NUDIX(1)	0	0	0	0	1	1	2	2	0	0	0	1	0	1
BAT2_N(1)	0	0	0	0	1	1	2	1	0	0	1	0	1	0
IBR(2)	0	0	0	0	1	0	2	1	0	2	2	8	2	0
RRM_1(1) zf-RanBP(2)	0	0	0	0	1	0	2	1	3	1	1	1	2	2
RNA_pol_Rpb1_5(1)	0	0	0	0	1	8	1	1	7	1	1	0	2	0
HEAT(8)	0	0	0	0	1	1	1	1	5	1	0	3	1	2
[truncated: 712 more rows]

## Sheet: BCD
DOMAIN	Green_alga	ost_lucimarinus	ost_tauri	chlvu	volvox	Phy_patens	spike_moss	Rice	Maize	Sorghum	Grape	Arabidopsis	Cottonwood	Soybean
GRAS(1)	0	0	0	0	0	39	83	65	125	75	46	34	104	134
Inhibitor_I9(1) Peptidase_S8(1) PA(1)	0	0	0	0	0	3	44	27	47	26	50	35	48	71
Glyco_hydro_17(1) X8(1)	0	0	0	0	0	17	42	31	54	21	22	31	36	57
PPR(11)	0	0	0	0	0	10	40	19	24	11	24	18	19	32
Tryp_alpha_amyl(1)	0	0	0	0	0	23	37	141	115	94	43	118	89	156
Dirigent(1)	0	0	0	0	0	2	37	49	30	34	27	24	41	60
NAM(1)	0	0	0	0	0	32	36	151	237	111	75	127	163	207
DUF246(1)	0	0	0	0	0	25	34	43	102	27	26	35	46	85
GH3(1)	0	0	0	0	0	2	34	19	35	16	8	22	15	35
Auxin_inducible(1)	0	0	0	0	0	18	33	57	49	68	74	77	99	274
Pectinesterase(1)	0	0	0	0	0	41	29	31	78	23	28	21	40	59
Glyco_hydro_16(1) XET_C(1)	0	0	0	0	0	31	29	35	52	34	31	34	37	68
DUF260(1)	0	0	0	0	0	30	29	38	87	33	41	49	54	92
Glyco_hydro_19(1)	0	0	0	0	0	7	29	9	12	8	5	6	12	13
Glyco_hydro_17(1)	0	0	0	0	0	13	27	50	44	27	22	27	48	52
NPH3(1)	0	0	0	0	0	13	26	38	88	21	14	28	35	66
DUF248(1)	0	0	0	0	0	18	25	39	101	21	21	43	40	102
DUF239(1)	0	0	0	0	0	6	24	39	29	15	21	51	13	29
PPR(13)	0	0	0	0	0	2	24	9	18	14	15	19	17	31
Hin1(1)	0	0	0	0	0	26	23	63	77	63	22	54	71	115
Pec_lyase_C(1)	0	0	0	0	0	21	19	8	16	6	12	23	24	38
PPR(12)	0	0	0	0	0	4	19	11	19	10	14	16	19	27
Dimerisation(1) Methyltransf_2(1)	0	0	0	0	0	1	19	35	33	34	29	19	32	48
PLAT(1) Lipoxygenase(1)	0	0	0	0	0	9	18	12	33	8	11	6	18	48
Pollen_Ole_e_I(1)	0	0	0	0	0	3	18	19	21	13	8	18	21	29
Terpene_synth(1) Terpene_synth_C(1)	0	0	0	0	0	1	18	48	59	29	79	33	40	26
BSP(1)	0	0	0	0	0	1	18	4	7	6	4	5	8	7
GASA(1)	0	0	0	0	0	0	18	14	11	12	12	16	22	43
Cupin_1(2)	0	0	0	0	0	0	18	23	11	7	12	13	14	30
NB-ARC(1)	0	0	0	0	0	22	17	473	183	258	298	55	375	267
X8(1)	0	0	0	0	0	5	17	21	56	19	15	39	40	48
Transferase(2)	0	0	0	0	0	0	17	18	12	6	5	0	6	10
Tetraspannin(1)	0	0	0	0	0	11	16	17	39	16	10	22	19	38
DUF604(1)	0	0	0	0	0	8	16	14	19	8	8	12	19	27
Cellulose_synt(1)	0	0	0	0	0	17	15	31	90	33	53	25	44	67
DUF588(1)	0	0	0	0	0	15	15	36	67	32	29	38	51	99
LRRNT_2(1) LRR_1(2) Pkinase(1)	0	0	0	0	0	11	15	33	43	34	25	20	33	63
LRRNT_2(1) LRR_1(2)	0	0	0	0	0	4	15	30	14	18	26	12	23	34
DUF26(1)	0	0	0	0	0	0	15	6	5	2	6	3	13	14
B3(1) Auxin_resp(1)	0	0	0	0	0	13	14	31	70	19	16	21	29	57
DUF538(1)	0	0	0	0	0	8	14	39	44	49	18	24	30	43
Bet_v_I(1)	0	0	0	0	0	8	14	10	9	11	30	27	45	45
LRRNT_2(1) LRR_1(4) Pkinase(1)	0	0	0	0	0	4	14	48	30	20	20	20	19	28
Glyco_transf_29(1)	0	0	0	0	0	4	14	5	14	7	3	5	5	11
GMC_oxred_N(2) GMC_oxred_C(1)	0	0	0	0	0	2	14	5	3	4	3	5	6	10
LRRNT_2(1) LRR_1(3)	0	0	0	0	0	0	14	21	13	9	21	12	28	38
Lectin_legB(1) Pkinase(1)	0	0	0	0	0	3	13	69	51	44	39	39	42	58
Oleosin(1)	0	0	0	0	0	3	13	6	4	7	6	23	9	13
PPR(16)	0	0	0	0	0	2	13	10	13	8	9	6	6	8
MACPF(1)	0	0	0	0	0	2	13	12	30	7	7	5	14	22
AWPM-19(1)	0	0	0	0	0	11	12	7	5	4	4	4	7	8
DUF1218(1)	0	0	0	0	0	10	12	24	25	17	15	16	20	36
Glyco_hydro_3(1) Glyco_hydro_3_C(1)	0	0	0	0	0	7	12	27	56	15	24	17	21	31
DUF537(1)	0	0	0	0	0	4	12	6	7	4	4	29	9	15
LRRNT_2(1) Pkinase_Tyr(1)	0	0	0	0	0	3	12	27	12	13	7	4	7	12
Homeobox(1) HALZ(1)	0	0	0	0	0	19	11	28	52	20	18	17	24	55
XG_FTase(1)	0	0	0	0	0	9	11	21	23	20	2	12	6	15
LRRNT_2(1) LRR_1(1) Pkinase(1)	0	0	0	0	0	8	11	36	41	15	20	24	38	46
ZF-HD_dimer(1)	0	0	0	0	0	7	11	14	16	14	10	18	25	56
DUF568(1)	0	0	0	0	0	5	11	7	17	10	7	10	18	16
DUF616(1)	0	0	0	0	0	5	11	10	26	7	10	8	12	26
PPR(14)	0	0	0	0	0	2	11	16	10	11	9	16	13	13
Inhibitor_I9(1) PA(1) Peptidase_S8(1)	0	0	0	0	0	1	11	7	5	4	10	8	15	11
Remorin_C(1)	0	0	0	0	0	16	10	25	53	17	9	13	17	34
DUF623(1)	0	0	0	0	0	8	10	31	53	35	11	17	23	43
TCP(1)	0	0	0	0	0	6	10	24	55	28	19	30	33	63
PMEI(1) Pectinesterase(1)	0	0	0	0	0	6	10	21	30	18	26	41	51	87
LRRNT_2(1) LRR_1(6) Pkinase(1)	0	0	0	0	0	4	10	8	10	9	8	2	14	22
NADPH_Ox(1) Ferric_reduct(1) FAD_binding_8(1) NAD_binding_6(1)	0	0	0	0	0	3	10	2	3	2	1	2	3	5
Glyoxal_oxid_N(1) DUF1929(1)	0	0	0	0	0	28	9	4	7	6	8	6	10	12
VQ(1)	0	0	0	0	0	20	9	37	53	34	11	34	48	66
U-box(1) Arm(2)	0	0	0	0	0	8	9	5	8	4	3	5	7	8
DUF822(1)	0	0	0	0	0	6	9	5	10	7	3	11	11	15
PPR(15)	0	0	0	0	0	2	9	14	18	10	7	9	12	15
PA(1) Peptidase_M28(1) TFR_dimer(1)	0	0	0	0	0	2	9	4	4	3	2	2	2	2
PPR(17)	0	0	0	0	0	0	9	5	7	8	6	7	5	5
COBRA(1)	0	0	0	0	0	11	8	14	13	10	11	11	18	29
DUF707(1)	0	0	0	0	0	11	8	21	50	9	18	20	9	40
DUF869(1)	0	0	0	0	0	10	8	13	13	6	6	13	11	34
Invertase_neut(1)	0	0	0	0	0	8	8	12	29	7	11	12	16	24
Y_phosphatase2(1)	0	0	0	0	0	7	8	5	10	2	3	5	4	9
DUF567(1)	0	0	0	0	0	6	8	21	32	26	12	21	31	39
DUF630(1) DUF632(1)	0	0	0	0	0	5	8	19	33	18	11	16	18	29
LRRNT_2(1) LRR_1(5) Pkinase(1)	0	0	0	0	0	5	8	27	13	17	24	8	28	24
Sina(1)	0	0	0	0	0	4	8	15	34	23	11	17	17	22
U-box(1) Arm(5)	0	0	0	0	0	3	8	0	4	1	2	1	3	5
U-box(1) Arm(4)	0	0	0	0	0	2	8	6	6	4	4	7	7	7
TrkH(1)	0	0	0	0	0	1	8	7	4	4	6	1	1	4
DUF1012(1)	0	0	0	0	0	1	8	5	5	3	3	3	6	3
Alpha_L_fucos(1) F5_F8_type_C(1)	0	0	0	0	0	1	8	1	0	1	1	0	2	0
B_lectin(1) PAN_2(1)	0	0	0	0	0	0	8	1	4	1	4	0	4	1
HIRAN(1) VRR_NUC(1)	0	0	0	0	0	0	8	1	2	1	1	1	1	2
Glyco_hydro_32N(1) Glyco_hydro_32C(1)	0	0	0	0	0	8	7	11	24	10	6	10	8	26
tify(1)	0	0	0	0	0	5	7	2	7	2	3	4	3	11
Inhibitor_I9(1) Peptidase_S8(1) PA(1) DUF1034(1)	0	0	0	0	0	4	7	3	6	3	2	5	3	7
DUF677(1)	0	0	0	0	0	3	7	3	8	3	5	18	11	22
DUF563(1)	0	0	0	0	0	2	7	39	67	28	4	8	8	5
Rhamnogal_lyase(1)	0	0	0	0	0	2	7	5	20	7	7	8	11	15
NADPH_Ox(1) efhand(1) Ferric_reduct(1) FAD_binding_8(1) NAD_binding_6(1)	0	0	0	0	0	1	7	10	17	6	6	8	7	15
DUF1685(1)	0	0	0	0	0	0	7	6	17	6	3	13	7	8
CDI(1)	0	0	0	0	0	0	7	4	12	4	2	9	6	9
BURP(1)	0	0	0	0	0	9	6	23	18	10	20	5	21	34
Senescence(1)	0	0	0	0	0	9	6	5	7	1	3	7	7	13
NOI(1)	0	0	0	0	0	8	6	9	18	5	7	9	9	24
SH3_1(1)	0	0	0	0	0	8	6	4	12	3	5	5	10	13
tify(1) CCT_2(1)	0	0	0	0	0	7	6	20	45	15	7	19	13	36
DUF966(1)	0	0	0	0	0	7	6	19	26	6	6	6	8	14
SRF-TF(1) K-box(1)	0	0	0	0	0	6	6	52	82	27	30	60	52	92
DUF668(1)	0	0	0	0	0	5	6	17	26	12	7	6	12	32
F-box(1) Tub(1)	0	0	0	0	0	5	6	16	23	9	6	10	6	30
dsrm(2)	0	0	0	0	0	5	6	15	18	8	6	8	11	16
Homeobox(1) START(1) MEKHLA(1)	0	0	0	0	0	5	6	6	16	5	4	7	8	13
CBS(2) PB1(1)	0	0	0	0	0	5	6	5	9	3	2	5	3	9
Plant_zn_clust(1) WRKY(1)	0	0	0	0	0	4	6	10	26	7	7	10	11	18
U-box(1) Arm(1)	0	0	0	0	0	4	6	8	16	7	9	6	11	17
Glyco_hydro_9(1) CBM49(1)	0	0	0	0	0	4	6	4	1	3	2	3	3	4
DUF617(1)	0	0	0	0	0	3	6	12	18	12	9	12	14	19
Gal-bind_lectin(1) Galactosyl_T(1)	0	0	0	0	0	3	6	10	17	10	6	7	8	16
WRKY(2)	0	0	0	0	0	3	6	17	35	9	10	17	24	34
MBD(1)	0	0	0	0	0	3	6	6	5	4	3	4	7	13
UPF0114(1)	0	0	0	0	0	3	6	10	9	3	3	2	3	5
AUX_IAA(1)	0	0	0	0	0	2	6	51	93	24	21	35	29	86
QLQ(1) WRC(1)	0	0	0	0	0	2	6	18	31	9	6	7	9	21
Adenine_glyco(1)	0	0	0	0	0	2	6	9	21	5	5	8	14	15
DUF1423(1)	0	0	0	0	0	2	6	4	10	3	4	6	6	13
LRR_1(4) Pkinase(1)	0	0	0	0	0	2	6	5	4	1	6	1	2	16
Terpene_synth_C(1)	0	0	0	0	0	1	6	5	8	9	35	2	15	6
Lipase3_N(1) Lipase_3(1)	0	0	0	0	0	1	6	9	9	8	5	6	9	17
Inhibitor_I9(1)	0	0	0	0	0	1	6	13	12	7	7	2	5	21
PAR1(1)	0	0	0	0	0	1	6	0	3	5	5	2	10	12
ACT(3)	0	0	0	0	0	1	6	4	13	4	3	5	8	10
LEA_5(1)	0	0	0	0	0	1	6	2	1	2	2	1	1	5
Jacalin(1)	0	0	0	0	0	0	6	23	35	11	2	6	8	3
FKBP_C(3) TPR_1(2)	0	0	0	0	0	0	6	6	8	2	4	4	3	8
HIRAN(1)	0	0	0	0	0	0	6	0	1	1	0	2	4	0
B3(2)	0	0	0	0	0	9	5	11	7	17	1	11	7	19
PRONE(1)	0	0	0	0	0	6	5	18	49	11	10	15	18	41
S6PP(1) S6PP_C(1)	0	0	0	0	0	5	5	5	8	3	2	7	2	9
Glyco_hydro_79n(1)	0	0	0	0	0	4	5	8	15	4	5	6	4	11
PTEN_C2(1)	0	0	0	0	0	4	5	6	11	4	5	0	7	6
Auxin_repressed(1)	0	0	0	0	0	4	5	13	12	3	3	11	6	25
Chitin_bind_1(1)	0	0	0	0	0	4	5	1	0	0	0	0	1	0
Di19(1)	0	0	0	0	0	3	5	19	28	6	5	8	14	20
DUF1005(1)	0	0	0	0	0	3	5	5	15	6	4	5	4	10
RCC1(5) FYVE(1) DZC(1)	0	0	0	0	0	3	5	6	1	2	2	2	3	4
EIN3(1)	0	0	0	0	0	2	5	12	13	6	3	6	7	12
DUF702(1)	0	0	0	0	0	2	5	5	21	5	4	13	10	24
Glycos_transf_1(1) S6PP(1)	0	0	0	0	0	2	5	10	16	5	4	5	6	7
DUF632(1)	0	0	0	0	0	2	5	3	10	1	3	3	8	6
Nodulin-like(1) MFS_1(1)	0	0	0	0	0	2	5	2	3	1	2	4	2	2
LRR_1(5) Pkinase(1)	0	0	0	0	0	2	5	3	2	1	3	0	4	7
Cu-oxidase_3(1)	0	0	0	0	0	2	5	1	4	0	2	0	1	13
LRRNT_2(1) LRR_1(4)	0	0	0	0	0	1	5	17	6	13	18	4	19	28
Frigida(1)	0	0	0	0	0	1	5	16	28	10	5	6	19	20
G-alpha(1)	0	0	0	0	0	1	5	8	12	4	5	5	8	13
WRC(1)	0	0	0	0	0	13	4	9	24	6	6	2	8	8
zf-UBR(1)	0	0	0	0	0	9	4	2	1	1	2	3	2	4
F-box(1) Kelch_1(3)	0	0	0	0	0	8	4	4	8	6	2	6	5	15
DUF936(1)	0	0	0	0	0	6	4	7	37	12	5	7	12	18
DUF593(1)	0	0	0	0	0	6	4	19	29	12	7	18	16	35
FAD_binding_4(1) Cytokin-bind(1)	0	0	0	0	0	6	4	11	17	10	9	8	9	17
Phosphoesterase(1)	0	0	0	0	0	6	4	5	11	5	4	6	8	12
Gly_transf_sug(1) Gb3_synth(1)	0	0	0	0	0	6	4	2	3	2	3	4	5	7
DUF639(1)	0	0	0	0	0	5	4	7	13	5	4	6	7	20
LRRNT_2(1) LRR_1(3) Pkinase(1)	0	0	0	0	0	4	4	52	45	41	16	19	38	35
DUF640(1)	0	0	0	0	0	4	4	15	47	11	6	11	17	27
Glyco_transf_43(1)	0	0	0	0	0	4	4	13	25	11	4	5	6	13
DUF569(1)	0	0	0	0	0	3	4	18	32	22	4	5	10	2
DJ-1_PfpI(2)	0	0	0	0	0	3	4	9	12	5	3	11	6	7
Rho_GDI(1)	0	0	0	0	0	3	4	4	10	5	4	3	5	13
CH(1) Kinesin(1)	0	0	0	0	0	3	4	6	9	5	6	5	7	13
ArfGap(1) C2(1)	0	0	0	0	0	3	4	9	19	4	0	6	3	9
LRRNT_2(1) LRR_1(8) Pkinase(1)	0	0	0	0	0	3	4	1	1	4	2	3	4	4
CHASE(1) HisKA(1) HATPase_c(1) Response_reg(1)	0	0	0	0	0	3	4	5	13	2	3	5	5	9
Dabb(2)	0	0	0	0	0	3	4	7	10	2	1	3	3	5
Carb_anhydrase(2)	0	0	0	0	0	3	4	0	1	1	0	2	2	3
ANF_receptor(1) Lig_chan(1)	0	0	0	0	0	2	4	15	20	15	23	19	35	27
DUF1644(1)	0	0	0	0	0	2	4	19	32	9	5	15	11	29
NAD_binding_4(1) Sterile(1)	0	0	0	0	0	2	4	7	15	8	3	7	11	9
S1-P1_nuclease(1)	0	0	0	0	0	2	4	6	17	4	4	6	3	10
DUF608(1)	0	0	0	0	0	2	4	5	5	4	3	6	4	3
AP2(1) B3(1)	0	0	0	0	0	2	4	4	5	4	3	6	4	5
DEAD(1) Helicase_C(1) RQC(1) HRDC(1)	0	0	0	0	0	2	4	4	3	3	1	4	3	1
SMP(3)	0	0	0	0	0	2	4	2	1	3	3	2	0	4
YDG_SRA(1)	0	0	0	0	0	2	4	3	8	2	0	2	4	4
EGF_alliinase(1) Alliinase_C(1)	0	0	0	0	0	2	4	2	5	1	6	2	2	7
FLO_LFY(1)	0	0	0	0	0	2	4	1	5	1	1	1	1	4
LRRNT_2(1) LRR_1(3) Pkinase_Tyr(1)	0	0	0	0	0	2	4	2	4	1	1	2	4	4
ATG11(1)	0	0	0	0	0	2	4	1	3	1	2	1	2	4
PARG_cat(1)	0	0	0	0	0	2	4	1	2	1	1	4	2	2
DUF868(1)	0	0	0	0	0	1	4	12	20	7	9	10	18	34
DUF579(1)	0	0	0	0	0	1	4	7	10	7	8	10	11	17
DUF828(1) PH_2(1)	0	0	0	0	0	1	4	8	16	6	5	10	7	17
DUF794(1)	0	0	0	0	0	1	4	6	10	5	5	7	4	9
CRS1_YhbY(3)	0	0	0	0	0	1	4	4	3	5	4	4	4	6
PPR(18)	0	0	0	0	0	1	4	4	3	5	3	2	2	4
UPF0089(1) DUF1298(1)	0	0	0	0	0	1	4	4	1	4	7	10	7	6
BTB(1) Ank(1)	0	0	0	0	0	1	4	3	4	2	0	4	2	1
REF(1)	0	0	0	0	0	1	4	3	3	2	3	4	7	12
Glyco_hydro_81(1)	0	0	0	0	0	1	4	1	3	2	2	3	1	22
GMC_oxred_N(1)	0	0	0	0	0	1	4	1	4	0	0	0	2	15
Na_H_Exchanger(1) cNMP_binding(1)	0	0	0	0	0	1	4	2	2	0	1	1	2	1
B_lectin(1) S_locus_glycop(1) PAN_2(1) Pkinase(1)	0	0	0	0	0	0	4	64	49	40	51	30	91	79
B_lectin(1) Pkinase(1)	0	0	0	0	0	0	4	26	10	13	28	4	15	35
DUF620(1)	0	0	0	0	0	0	4	11	21	9	9	9	12	24
ABA_WDS(1)	0	0	0	0	0	0	4	6	15	7	1	0	3	3
LRRNT_2(1) LRR_1(5)	0	0	0	0	0	0	4	9	1	5	7	8	13	14
HR_lesion(1)	0	0	0	0	0	0	4	4	10	2	2	6	5	14
Photo_RC(1)	0	0	0	0	0	0	4	8	9	2	8	2	17	5
GAF(1) HisKA(1) HATPase_c(1)	0	0	0	0	0	0	4	6	4	2	1	1	1	4
S_locus_glycop(1)	0	0	0	0	0	0	4	1	0	2	2	1	1	1
Alpha_L_fucos(1)	0	0	0	0	0	0	4	1	5	1	1	1	1	3
JmjN(1) JmjC(1) zf-C5HC2(1) FYRN(1) FYRC(1)	0	0	0	0	0	0	4	2	3	1	0	5	4	6
Homoserine_dh(1)	0	0	0	0	0	0	4	4	1	1	0	3	1	1
Kinesin(1) Arm(2)	0	0	0	0	0	0	4	2	1	1	3	3	4	2
LRR_1(4) Pkinase_Tyr(1)	0	0	0	0	0	0	4	0	0	1	0	1	1	3
U-box(1) WD40(2)	0	0	0	0	0	0	4	0	0	1	2	0	0	1
Mlo(2)	0	0	0	0	0	0	4	0	0	1	0	0	0	1
Ank(1) IQ(2)	0	0	0	0	0	0	4	2	6	0	1	0	0	1
NAD_binding_6(1)	0	0	0	0	0	0	4	0	3	0	2	0	0	0
DUF246(2)	0	0	0	0	0	0	4	0	1	0	2	2	5	6
HEAT(1) WD40(2)	0	0	0	0	0	0	4	0	1	0	0	0	1	0
GAF(1) HisKA(1) HATPase_c(1) Response_reg(1)	0	0	0	0	0	7	3	3	0	0	3	1	6	4
Branch(1)	0	0	0	0	0	5	3	14	30	12	10	14	15	35
PBD(1) RhoGAP(1)	0	0	0	0	0	5	3	6	7	7	4	5	7	12
LRR_1(2) Pkinase(1)	0	0	0	0	0	5	3	20	18	4	14	10	13	12
WCOR413(1)	0	0	0	0	0	5	3	2	13	4	5	8	5	11
LRRNT_2(1) LRR_1(9) Pkinase(1)	0	0	0	0	0	5	3	0	0	1	1	1	1	2
Chitin_bind_1(1) Glyco_hydro_19(1)	0	0	0	0	0	4	3	8	14	10	15	7	14	6
C2(3) PRT_C(1)	0	0	0	0	0	4	3	12	14	5	4	5	14	17
Pre-SET(1) SET(1)	0	0	0	0	0	4	3	2	10	2	5	3	2	7
tify(1) CCT(1) GATA(1)	0	0	0	0	0	4	3	7	6	2	4	6	6	9
Dynamin_N(1) Dynamin_M(1) PH(1) GED(1)	0	0	0	0	0	4	3	3	3	2	2	2	3	5
DUF827(1)	0	0	0	0	0	3	3	14	19	10	5	19	10	42
LEA_2(1)	0	0	0	0	0	3	3	7	15	4	3	4	3	10
zf-B_box(2) CCT(1)	0	0	0	0	0	3	3	7	8	3	2	7	6	6
CSD(1) zf-CCHC(2)	0	0	0	0	0	3	3	1	1	1	2	2	2	7
LRR_1(5)	0	0	0	0	0	3	3	2	0	0	2	3	3	6
DUF674(1)	0	0	0	0	0	2	3	6	12	11	3	11	6	17
LRR_1(1) Pkinase(1)	0	0	0	0	0	2	3	35	21	7	31	34	33	27
MatE(3)	0	0	0	0	0	2	3	5	3	7	3	3	6	8
C2(4) PRT_C(1)	0	0	0	0	0	2	3	4	12	5	7	9	7	9
LRRNT_2(1) LRR_1(2) Pkinase_Tyr(1)	0	0	0	0	0	2	3	3	10	5	2	7	5	11
Terpene_synth(1)	0	0	0	0	0	2	3	7	7	5	15	0	5	7
DUF1191(1)	0	0	0	0	0	2	3	5	5	5	2	6	8	15
Glucosamine_iso(1)	0	0	0	0	0	2	3	7	6	3	1	3	5	6
CH(4)	0	0	0	0	0	2	3	3	3	3	3	6	4	6
HIRAN(1) SNF2_N(1) zf-C3HC4(1) Helicase_C(1)	0	0	0	0	0	2	3	3	2	3	0	3	6	4
Dabb(1)	0	0	0	0	0	2	3	2	15	2	6	2	12	13
DUF2261(2)	0	0	0	0	0	2	3	4	8	2	1	1	4	6
WAC_Acf1_DNA_bd(1) DDT(1)	0	0	0	0	0	2	3	1	2	2	1	1	2	4
EB_dh(1)	0	0	0	0	0	2	3	2	4	1	1	1	1	6
HD(1) RelA_SpoT(1) TGS(1)	0	0	0	0	0	2	3	1	1	1	2	3	1	2
RRM_1(1) RRM_2(1)	0	0	0	0	0	2	3	1	1	1	1	3	0	2
Copine(1) zf-C3HC4(1)	0	0	0	0	0	2	3	4	0	1	2	2	5	14
ABC1(1) Beta-lactamase(1)	0	0	0	0	0	2	3	2	2	0	1	1	2	1
KNOX1(1) KNOX2(1) ELK(1)	0	0	0	0	0	1	3	17	12	6	4	6	8	20
F-box(1) Kelch_2(1)	0	0	0	0	0	1	3	2	6	4	4	5	4	6
PG_binding_1(1) Peptidase_M10(1)	0	0	0	0	0	1	3	3	4	4	4	5	11	15
LRRNT_2(1) LRR_1(6)	0	0	0	0	0	1	3	2	2	3	5	6	9	7
zf-C2H2(5)	0	0	0	0	0	1	3	4	7	2	1	0	2	3
Kinesin(1) Kinesin-related(1)	0	0	0	0	0	1	3	2	2	2	4	4	5	8
POX(1)	0	0	0	0	0	1	3	5	19	1	4	1	8	9
DUF2053(1)	0	0	0	0	0	1	3	3	12	1	1	1	2	6
PTEN_C2(1) FH2(1)	0	0	0	0	0	1	3	1	5	1	2	3	2	6
MR_MLE_N(1) MR_MLE(1)	0	0	0	0	0	1	3	0	4	1	1	1	3	1
MutS_III(1) MutS_IV(1) MutS_V(1)	0	0	0	0	0	1	3	1	0	1	1	1	2	1
Cu_bind_like(2)	0	0	0	0	0	1	3	1	0	0	2	3	1	1
KIP1(1)	0	0	0	0	0	0	3	20	25	13	7	17	14	35
Alginate_lyase2(1)	0	0	0	0	0	0	3	4	0	11	4	0	8	2
LRRNT_2(1) LRR_1(7) Pkinase(1)	0	0	0	0	0	0	3	7	6	9	5	4	5	13
DUF863(1)	0	0	0	0	0	0	3	5	19	5	4	6	6	7
Myb_DNA-binding(1) Linker_histone(1)	0	0	0	0	0	0	3	8	10	4	3	8	6	11
PH(1) Oxysterol_BP(1)	0	0	0	0	0	0	3	3	4	4	2	7	5	9
C1_3(1)	0	0	0	0	0	0	3	10	6	3	2	8	6	0
Glyco_hydro_18(2)	0	0	0	0	0	0	3	7	2	3	1	0	0	0
Tubulin_C(1)	0	0	0	0	0	0	3	0	13	1	8	0	3	5
tRNA-synt_2(1)	0	0	0	0	0	0	3	0	12	1	6	2	2	6
ABC2_membrane(1) PDR_assoc(1) ABC_tran(1) ABC2_membrane(1)	0	0	0	0	0	0	3	5	11	1	1	0	3	3
Ribosomal_L2_C(1)	0	0	0	0	0	0	3	1	7	1	3	2	16	6
DUF248(2)	0	0	0	0	0	0	3	0	2	1	0	0	2	1
Transferase(3)	0	0	0	0	0	0	3	1	0	1	0	0	2	2
LRRNT_2(1) LRR_1(5) Pkinase_Tyr(1)	0	0	0	0	0	0	3	1	2	0	1	1	0	1
Creatinase_N(1)	0	0	0	0	0	0	3	0	1	0	0	1	0	1
RS4NT(1) S4(1) Ribosomal_S4e(1) KOW(1)	0	0	0	0	0	6	2	3	2	0	2	4	5	6
PMEI(1)	0	0	0	0	0	5	2	33	33	34	20	72	58	78
DUF1639(1)	0	0	0	0	0	5	2	12	52	12	6	13	15	22
CRS1_YhbY(2)	0	0	0	0	0	5	2	4	7	4	5	5	4	8
PH(1) START(1) DUF1336(1)	0	0	0	0	0	5	2	2	2	4	3	6	5	2
Allene_ox_cyc(1)	0	0	0	0	0	5	2	1	3	1	1	4	3	6
C2(2) GRAM(1)	0	0	0	0	0	4	2	3	8	5	2	2	3	6
Alliinase_C(1)	0	0	0	0	0	4	2	2	16	3	3	3	6	9
Ribosomal_S5_C(1)	0	0	0	0	0	4	2	2	0	2	0	0	0	1
aPHC(1)	0	0	0	0	0	4	2	1	9	1	2	1	5	4
RanBPM_CRA(1)	0	0	0	0	0	4	2	2	3	1	3	3	2	6
ACT(4)	0	0	0	0	0	4	2	3	1	1	4	7	5	6
Amidohydro_2(1) Gln-synt_C(1)	0	0	0	0	0	4	2	2	1	1	0	1	1	1
LRR_1(3) Pkinase(1)	0	0	0	0	0	4	2	4	3	0	10	1	5	17
RALF(1)	0	0	0	0	0	3	2	13	15	12	6	30	19	24
Glyco_hydro_35(1) Gal_Lectin(1)	0	0	0	0	0	3	2	14	16	7	10	7	14	24
zf-CCCH(5)	0	0	0	0	0	3	2	10	21	4	5	13	9	19
DUF1664(1)	0	0	0	0	0	3	2	11	8	4	4	10	7	7
WI12(1)	0	0	0	0	0	3	2	4	4	4	2	2	6	10
HMG-CoA_red(1)	0	0	0	0	0	3	2	3	14	3	3	1	6	12
FYVE(1)	0	0	0	0	0	3	2	5	6	3	4	2	3	5
Chal_sti_synt_N(1)	0	0	0	0	0	3	2	4	5	3	11	0	4	3
efhand_like(1) PI-PLC-X(1) PI-PLC-Y(1) C2(1)	0	0	0	0	0	3	2	2	5	3	7	8	6	13
B3(1) zf-CW(1)	0	0	0	0	0	3	2	4	6	2	2	2	7	6
BTB(1) Ank(2)	0	0	0	0	0	3	2	6	5	2	2	2	5	6
PP28(1)	0	0	0	0	0	3	2	3	4	2	1	1	3	7
LBP_BPI_CETP(1) LBP_BPI_CETP_C(1)	0	0	0	0	0	3	2	3	2	2	2	3	2	4
BTB(1) zf-TAZ(1)	0	0	0	0	0	3	2	2	4	1	3	2	3	1
Adaptin_N(1) Alpha_adaptinC2(1) B2-adapt-app_C(1)	0	0	0	0	0	3	2	1	4	1	1	2	2	3
LpxB(1)	0	0	0	0	0	3	2	1	2	1	1	1	1	1
SAP(1) PHD(1) zf-MIZ(1)	0	0	0	0	0	3	2	3	2	0	1	5	2	2
Sec8_exocyst(1)	0	0	0	0	0	3	2	3	1	0	1	1	2	2
SPRY(1) zf-C3HC4(1)	0	0	0	0	0	3	2	0	1	0	1	1	0	2
Propeptide_C1(1) Peptidase_C1(1)	0	0	0	0	0	3	2	6	0	0	1	4	3	2
FAD_binding_2(1) GMC_oxred_N(1) GMC_oxred_C(1)	0	0	0	0	0	2	2	0	5	5	2	1	2	4
DUF1675(1)	0	0	0	0	0	2	2	7	11	4	3	9	9	18
PH(1) RhoGAP(1)	0	0	0	0	0	2	2	7	9	4	3	7	4	5
Sec15(1)	0	0	0	0	0	2	2	4	13	3	2	1	4	6
PDH(1)	0	0	0	0	0	2	2	2	5	3	1	1	2	2
PRELI(1)	0	0	0	0	0	2	2	2	2	3	1	1	1	2
Tcp11(1)	0	0	0	0	0	2	2	6	6	2	3	3	3	2
Med11(1)	0	0	0	0	0	2	2	2	5	2	1	1	1	8
SWIRM(1) ZZ(1) Myb_DNA-binding(1)	0	0	0	0	0	2	2	1	5	2	1	4	2	2
BAH(1) Agenet(1)	0	0	0	0	0	2	2	4	4	2	2	4	4	5
DUF1635(1)	0	0	0	0	0	2	2	2	4	2	3	6	10	15
FYVE(1) Cpn60_TCP1(1) PIP5K(1)	0	0	0	0	0	2	2	2	3	2	1	3	1	2
SURF5(1)	0	0	0	0	0	2	2	3	2	2	1	2	2	2
Pro_isomerase(1) TPR_1(1)	0	0	0	0	0	2	2	4	1	2	1	1	4	6
F-actin_cap_A(1)	0	0	0	0	0	2	2	1	7	1	1	1	2	2
tRNA_deacylase(1)	0	0	0	0	0	2	2	3	6	1	1	1	0	2
Arginase(1)	0	0	0	0	0	2	2	1	6	1	1	3	3	3
3_5_exonuc(1) KH_1(1)	0	0	0	0	0	2	2	3	5	1	1	2	2	6
ComA(1)	0	0	0	0	0	2	2	4	3	1	3	1	2	2
C2(1) GRAM(1)	0	0	0	0	0	2	2	3	3	1	1	0	1	2
Lectin_C(1) Pkinase(1)	0	0	0	0	0	2	2	2	3	1	0	1	1	2
Gelsolin(5) VHP(1)	0	0	0	0	0	2	2	2	3	1	2	0	2	1
K_tetra(1) Pentapeptide(4)	0	0	0	0	0	2	2	2	3	1	0	2	1	0
EAF(1)	0	0	0	0	0	2	2	2	2	1	1	2	3	3
NERD(1)	0	0	0	0	0	2	2	2	2	1	1	0	1	3
DPPIV_N(1) Peptidase_S9(1)	0	0	0	0	0	2	2	1	2	1	1	1	2	3
Dicty_CAR(1)	0	0	0	0	0	2	2	1	2	1	1	1	0	2
Nckap1(1)	0	0	0	0	0	2	2	1	2	1	1	2	1	0
MGAT2(1)	0	0	0	0	0	2	2	2	1	1	1	1	1	2
MIF4G(1) MIF4G_like(1) MIF4G_like_2(1)	0	0	0	0	0	2	2	2	1	1	1	1	1	2
ACBP(1) Ank(2)	0	0	0	0	0	2	2	1	1	1	1	2	2	2
RelA_SpoT(1) efhand(1)	0	0	0	0	0	2	2	0	1	1	1	1	0	3
PP2C(1) cNMP_binding(2) Pkinase(1)	0	0	0	0	0	2	2	2	0	1	1	1	0	1
YL1_C(1)	0	0	0	0	0	2	2	1	0	1	1	1	1	2
Arm(6)	0	0	0	0	0	2	2	0	0	1	0	1	1	2
DUF1475(1)	0	0	0	0	0	2	2	2	4	0	1	4	2	3
LRR_1(2) Pkinase_Tyr(1)	0	0	0	0	0	2	2	4	3	0	5	4	3	5
BAH(1) TFIIS(1)	0	0	0	0	0	2	2	3	3	0	1	3	0	2
Cenp-O(1)	0	0	0	0	0	2	2	1	3	0	1	2	1	4
HEAT(4)	0	0	0	0	0	2	2	2	2	0	0	0	0	3
ubiquitin(1) HECT(1)	0	0	0	0	0	2	2	2	2	0	1	1	1	0
efhand(1) Dynamin_N(1)	0	0	0	0	0	2	2	2	1	0	0	2	0	0
SWIRM(1) Myb_DNA-binding(1)	0	0	0	0	0	1	2	6	15	3	3	3	3	10
AdoMetDC_leader(1)	0	0	0	0	0	1	2	0	0	3	0	3	2	4
Hyccin(1)	0	0	0	0	0	1	2	3	8	2	2	2	4	6
Act-Frag_cataly(1) DSPc(1)	0	0	0	0	0	1	2	4	5	2	1	3	2	3
Syntaxin-18_N(1)	0	0	0	0	0	1	2	3	5	2	1	1	2	2
Thioredoxin(2) ERp29(1)	0	0	0	0	0	1	2	4	4	2	1	3	2	7
DUF1022(1)	0	0	0	0	0	1	2	2	4	2	2	3	3	10
SMC_Nse1(1) zf-RING-like(1)	0	0	0	0	0	1	2	2	4	2	1	0	1	0
zf-LSD1(1) Peptidase_C14(1)	0	0	0	0	0	1	2	1	4	2	3	3	10	3
DUF1817(1)	0	0	0	0	0	1	2	1	4	2	1	2	2	2
Neurochondrin(1)	0	0	0	0	0	1	2	2	3	2	2	1	1	3
DNA_pol3_delta(1)	0	0	0	0	0	1	2	3	2	2	3	0	0	3
PHP(1)	0	0	0	0	0	1	2	2	2	2	1	1	2	2
NADHdh(1)	0	0	0	0	0	1	2	1	23	1	11	5	9	3
Auxin_BP(1)	0	0	0	0	0	1	2	3	12	1	1	1	2	1
DUF590(1)	0	0	0	0	0	1	2	1	9	1	1	1	1	12
P16-Arc(1)	0	0	0	0	0	1	2	2	8	1	2	2	2	3
API5(1)	0	0	0	0	0	1	2	1	8	1	4	4	2	3
DUF908(1) DUF913(1) UBA(1) HECT(1)	0	0	0	0	0	1	2	1	7	1	0	2	1	5
SAM_1(1) DRMBL(1)	0	0	0	0	0	1	2	1	7	1	1	1	1	1
AlaDh_PNT_N(1) AlaDh_PNT_C(1) Saccharop_dh_N(1) Saccharop_dh(1)	0	0	0	0	0	1	2	2	5	1	1	2	1	2
NusB(1)	0	0	0	0	0	1	2	1	5	1	1	1	1	3
Gpi1(1)	0	0	0	0	0	1	2	0	5	1	1	1	2	4
PLDc(2)	0	0	0	0	0	1	2	2	4	1	4	2	5	8
UMPH-1(1)	0	0	0	0	0	1	2	1	4	1	1	1	2	2
DUF561(1)	0	0	0	0	0	1	2	1	4	1	2	0	0	2
SPO22(1)	0	0	0	0	0	1	2	1	4	1	1	0	1	1
TATA_RF(1)	0	0	0	0	0	1	2	2	3	1	1	3	2	4
DUF1794(1)	0	0	0	0	0	1	2	2	3	1	1	1	1	4
zf-HIT(1) DEAD(1) Helicase_C(1)	0	0	0	0	0	1	2	2	3	1	0	2	0	1
Arv1(1)	0	0	0	0	0	1	2	1	3	1	2	3	2	3
CT20(1)	0	0	0	0	0	1	2	1	3	1	1	1	2	2
DapB_N(1) DapB_C(1)	0	0	0	0	0	1	2	4	2	1	1	1	2	4
Glyco_hydro_35(2) Gal_Lectin(1)	0	0	0	0	0	1	2	2	2	1	1	0	2	4
SLT(1)	0	0	0	0	0	1	2	2	2	1	1	1	6	0
Paf1(1)	0	0	0	0	0	1	2	1	2	1	1	1	2	6
DUF1308(1)	0	0	0	0	0	1	2	1	2	1	1	2	2	4
DUF1446(1)	0	0	0	0	0	1	2	1	2	1	1	1	3	3
Plant_NMP1(1)	0	0	0	0	0	1	2	1	2	1	1	1	2	3
WD40(7) PFU(1) PUL(1)	0	0	0	0	0	1	2	1	2	1	1	2	2	2
RRM_1(1) zf-RanBP(1) RRM_1(1) G-patch(1)	0	0	0	0	0	1	2	1	2	1	0	1	2	2
Peptidase_C2(1) Calpain_III(1)	0	0	0	0	0	1	2	1	2	1	1	4	0	2
DUF2348(1)	0	0	0	0	0	1	2	1	2	1	1	1	1	1
Tmemb_185A(1)	0	0	0	0	0	1	2	0	2	1	1	2	2	2
DUF2485(1)	0	0	0	0	0	1	2	0	2	1	1	1	2	2
FbpA(1) DUF814(1) zf-CCHC(1)	0	0	0	0	0	1	2	0	2	1	0	1	1	0
DUF2043(1)	0	0	0	0	0	1	2	3	1	1	1	1	2	2
LpxK(1)	0	0	0	0	0	1	2	2	1	1	0	1	1	3
FYVE(1) Ank(1)	0	0	0	0	0	1	2	2	1	1	1	0	2	2
UPF0261(1) TIM-br_sig_trns(1)	0	0	0	0	0	1	2	2	1	1	1	2	1	2
NEP(1)	0	0	0	0	0	1	2	1	1	1	1	1	2	9
MATH(2)	0	0	0	0	0	1	2	1	1	1	4	11	6	6
DUF2356(1)	0	0	0	0	0	1	2	1	1	1	1	1	2	2
Macro(1) HIT(1)	0	0	0	0	0	1	2	1	1	1	1	0	0	2
zf-C3H1(1)	0	0	0	0	0	1	2	1	1	1	1	1	0	1
Tim17(1) SAM_1(1)	0	0	0	0	0	1	2	0	1	1	0	1	1	2
MIF4G(3) Upf2(1)	0	0	0	0	0	1	2	0	1	1	1	1	0	2
MoeA_N(1) MoCF_biosynth(1) MoeA_C(1) MoCF_biosynth(1)	0	0	0	0	0	1	2	0	1	1	1	1	1	1
JmjN(1) ARID(1) PHD(1) JmjC(1)	0	0	0	0	0	1	2	0	1	1	1	0	0	0
Polyketide_cyc(2)	0	0	0	0	0	1	2	2	0	1	0	1	1	4
Misat_Myo_SegII(1)	0	0	0	0	0	1	2	2	0	1	1	2	1	2
DUF1223(1)	0	0	0	0	0	1	2	1	0	1	1	2	2	4
LacAB_rpiB(1) Cupin_2(1)	0	0	0	0	0	1	2	1	0	1	1	1	1	1
BAH(1) Chromo(1) DNA_methylase(1)	0	0	0	0	0	1	2	0	0	1	2	2	0	0
KH_1(4)	0	0	0	0	0	1	2	5	12	0	2	8	7	14
F_actin_cap_B(1)	0	0	0	0	0	1	2	1	4	0	1	1	1	5
UIM(1)	0	0	0	0	0	1	2	2	3	0	0	2	2	0
ATG16(1) WD40(7)	0	0	0	0	0	1	2	0	3	0	0	1	1	2
DUF309(1)	0	0	0	0	0	1	2	2	2	0	1	1	1	2
Sm_multidrug_ex(1)	0	0	0	0	0	1	2	1	2	0	1	1	1	2
zf-CCCH(1) CwfJ_C_1(1) CwfJ_C_2(1)	0	0	0	0	0	1	2	0	2	0	0	2	0	1
ATP_bind_4(1) Ribonuc_L-PSP(1)	0	0	0	0	0	1	2	0	2	0	1	1	0	0
C2(2) Copine(1)	0	0	0	0	0	1	2	2	1	0	4	4	3	7
PADR1(1) BRCT(1) WGR(1) PARP(1)	0	0	0	0	0	1	2	1	1	0	1	1	1	2
zf-C3HC4(1) DUF1232(1)	0	0	0	0	0	1	2	1	1	0	1	2	0	0
FragX_IP(1)	0	0	0	0	0	1	2	0	1	0	1	2	4	3
CHORD(2)	0	0	0	0	0	1	2	1	0	0	1	1	1	1
PHD(1) Acetyltransf_1(1)	0	0	0	0	0	1	2	1	0	0	3	1	1	0
DUF26(2)	0	0	0	0	0	0	2	24	18	14	20	40	42	31
F-box(2)	0	0	0	0	0	0	2	4	0	12	0	1	0	0
DUF1645(1)	0	0	0	0	0	0	2	12	22	11	7	8	7	23
DUF740(1)	0	0	0	0	0	0	2	5	18	9	2	5	4	10
DUF1070(1)	0	0	0	0	0	0	2	12	9	7	2	5	6	11
GRP(1)	0	0	0	0	0	0	2	13	5	7	6	24	0	31
LEA_3(1)	0	0	0	0	0	0	2	5	6	6	1	4	3	11
Barwin(1)	0	0	0	0	0	0	2	5	16	5	2	0	0	4
Inhibitor_I9(1) Peptidase_S8(1) PA(1) Peptidase_S8(1)	0	0	0	0	0	0	2	5	6	5	7	2	5	3
LEA_1(1)	0	0	0	0	0	0	2	4	1	5	5	3	4	4
zf-CW(1) MBD(1)	0	0	0	0	0	0	2	6	14	3	2	6	5	4
zf-C2H2(3)	0	0	0	0	0	0	2	3	6	3	0	2	3	2
RCC_reductase(1)	0	0	0	0	0	0	2	3	6	3	1	1	3	2
Clp_N(2)	0	0	0	0	0	0	2	1	4	3	1	2	6	6
CG-1(1) TIG(1) Ank(1) IQ(2)	0	0	0	0	0	0	2	0	3	3	1	0	2	0
Terpene_synth(1) Terpene_synth_C(2)	0	0	0	0	0	0	2	3	0	3	2	0	1	2
HSP70(3)	0	0	0	0	0	0	2	1	0	3	0	0	0	5
LisH(1) SSDP(1) WD40(5)	0	0	0	0	0	0	2	4	8	2	1	0	2	2
Ank(5) zf-C3HC4(1)	0	0	0	0	0	0	2	5	7	2	0	1	1	3
Phytochelatin(1) Phytochelatin_C(1)	0	0	0	0	0	0	2	2	7	2	1	2	2	4
Inhibitor_I29(1)	0	0	0	0	0	0	2	12	6	2	0	0	0	4
DUF1068(1)	0	0	0	0	0	0	2	2	5	2	3	5	13	9
IMPDH(1)	0	0	0	0	0	0	2	2	5	2	0	2	0	1
Sel1(1) zf-MYND(1)	0	0	0	0	0	0	2	2	3	2	0	1	0	5
B_lectin(1) S_locus_glycop(1)	0	0	0	0	0	0	2	1	3	2	7	1	19	0
ubiquitin(1) BAG(1)	0	0	0	0	0	0	2	4	0	2	2	1	2	2
LRRNT_2(1) LRR_1(7)	0	0	0	0	0	0	2	2	0	2	6	1	7	9
DUF1032(2)	0	0	0	0	0	0	2	1	0	2	1	1	1	2
DDA1(1)	0	0	0	0	0	0	2	2	9	1	1	1	2	6
PPP4R2(1)	0	0	0	0	0	0	2	1	6	1	0	0	1	0
HDAC_interact(1)	0	0	0	0	0	0	2	1	6	1	0	1	0	0
zf-CCCH(1) WD40(3)	0	0	0	0	0	0	2	2	4	1	0	5	2	3
F-box(1) Kelch_1(1) Kelch_2(3)	0	0	0	0	0	0	2	2	4	1	1	1	0	1
Bap31(1)	0	0	0	0	0	0	2	4	3	1	4	2	2	6
WD40(1) Clathrin(1)	0	0	0	0	0	0	2	2	3	1	1	1	2	3
Sel1(2) zf-MYND(1)	0	0	0	0	0	0	2	1	3	1	1	1	4	2
C2(1) PLDc(1)	0	0	0	0	0	0	2	0	3	1	0	1	0	2
LisH(1) WD40(5)	0	0	0	0	0	0	2	2	2	1	0	6	2	1
Pyr_redox_2(1) ETF_QO(1)	0	0	0	0	0	0	2	2	2	1	0	1	0	0
LysM(1) Pkinase_Tyr(1)	0	0	0	0	0	0	2	1	2	1	3	2	3	5
Keratin_assoc(1)	0	0	0	0	0	0	2	1	2	1	0	2	1	3
Pur_DNA_glyco(1)	0	0	0	0	0	0	2	1	2	1	1	1	1	2
U-box(1) Pro_isomerase(1)	0	0	0	0	0	0	2	0	2	1	0	0	1	2
LEA_4(4)	0	0	0	0	0	0	2	0	2	1	1	0	1	0
FGGY_C(1)	0	0	0	0	0	0	2	2	1	1	1	2	1	1
zf-CCCH(1) G-patch(1)	0	0	0	0	0	0	2	1	1	1	1	1	1	2
SNF5(1)	0	0	0	0	0	0	2	1	1	1	1	1	1	2
PI-PLC-X(1)	0	0	0	0	0	0	2	0	1	1	0	0	0	2
BRCT(2) PHD(1)	0	0	0	0	0	0	2	0	1	1	1	0	1	1
FYRC(1)	0	0	0	0	0	0	2	0	1	1	1	1	0	0
GRAS(2)	0	0	0	0	0	0	2	2	0	1	1	1	1	2
F-box(1) Actin(1)	0	0	0	0	0	0	2	1	0	1	1	2	2	1
PHD(2) SET(1)	0	0	0	0	0	0	2	1	0	1	0	0	1	0
ABC_tran(1) ABC2_membrane(2)	0	0	0	0	0	0	2	0	0	1	1	0	1	1
DNA_ligase_A_N(1) DNA_ligase_A_M(1) DNA_ligase_A_C(1) BRCT(1)	0	0	0	0	0	0	2	0	0	1	0	1	1	0
Sec39(1)	0	0	0	0	0	0	2	0	0	1	0	1	1	0
TPP_enzyme_N(1) MR_MLE(1) Abhydrolase_1(1)	0	0	0	0	0	0	2	0	0	1	0	1	0	0
zf-TAZ(1) PHD(1) DUF906(1) zf-TAZ(1)	0	0	0	0	0	0	2	0	0	1	0	1	0	0
Gelsolin(1)	0	0	0	0	0	0	2	0	8	0	0	0	1	3
Ribosomal_S4(1)	0	0	0	0	0	0	2	0	6	0	0	0	0	1
TIP49(1)	0	0	0	0	0	0	2	0	5	0	0	1	0	0
RNA_pol_Rpb2_3(1) RNA_pol_Rpb2_4(1) RNA_pol_Rpb2_5(1) RNA_pol_Rpb2_6(1) RNA_pol_Rpb2_7(1)	0	0	0	0	0	0	2	0	4	0	0	0	0	1
RRM_1(1) PWI(1)	0	0	0	0	0	0	2	1	3	0	1	1	1	2
CHASE(1) HisKA(1) HATPase_c(1)	0	0	0	0	0	0	2	0	3	0	0	0	0	1
Ribosomal_S27(1)	0	0	0	0	0	0	2	0	3	0	0	0	1	0
Gp_dh_N(1) Gp_dh_C(1) CP12(1)	0	0	0	0	0	0	2	2	2	0	1	1	1	2
ELFV_dehydrog_N(1)	0	0	0	0	0	0	2	1	2	0	1	0	1	2
DNA_topoisoIV(1) DNA_gyraseA_C(6)	0	0	0	0	0	0	2	0	2	0	1	1	0	1
CoA_binding(1)	0	0	0	0	0	0	2	0	2	0	0	0	1	0
ADK(1) DUF1995(1)	0	0	0	0	0	0	2	1	1	0	1	2	1	3
efhand(1) Na_Ca_ex(1)	0	0	0	0	0	0	2	1	1	0	1	1	2	1
zf-NF-X1(4)	0	0	0	0	0	0	2	1	1	0	1	0	2	1
BBE(1)	0	0	0	0	0	0	2	0	1	0	1	0	0	11
Pkinase(1) WD40(2)	0	0	0	0	0	0	2	0	1	0	0	2	0	3
MTS(1) Aminotran_1_2(1)	0	0	0	0	0	0	2	0	1	0	0	1	0	1
Cactin_mid(1)	0	0	0	0	0	0	2	0	1	0	0	0	0	1
Inhibitor_I9(1) PA(1)	0	0	0	0	0	0	2	0	1	0	1	0	1	0
AMP-binding(1) PQQ(2)	0	0	0	0	0	0	2	3	0	0	0	0	1	1
efhand(1) PS_Dcarbxylase(1)	0	0	0	0	0	0	2	1	0	0	0	0	0	4
AhpC-TSA(2) C1_3(1)	0	0	0	0	0	0	2	1	0	0	0	0	3	3
PD40(2)	0	0	0	0	0	0	2	1	0	0	2	1	0	2
Ku_N(1) Ku(1) Ku_C(1) Ku_PK_bind(1)	0	0	0	0	0	0	2	1	0	0	2	1	2	1
B_lectin(1) PAN_2(1) Pkinase_Tyr(1)	0	0	0	0	0	0	2	1	0	0	2	0	0	1
OHCU_decarbox(1)	0	0	0	0	0	0	2	1	0	0	0	0	0	1
Kinesin(1) HHH(1)	0	0	0	0	0	0	2	1	0	0	0	0	1	0
JmjN(1) JmjC(1) zf-C2H2(1)	0	0	0	0	0	0	2	1	0	0	1	0	0	0
TIR(1)	0	0	0	0	0	8	1	1	4	1	26	37	115	75
DNA_pol_B_exo(1)	0	0	0	0	0	8	1	0	3	0	0	0	0	2
Myosin_HC-like(1)	0	0	0	0	0	7	1	4	12	4	2	5	6	11
PAS_2(1) GAF(1) Phytochrome(1) PAS(2) HisKA(1) HATPase_c(1)	0	0	0	0	0	7	1	5	4	3	4	5	3	7
LEA_4(1)	0	0	0	0	0	6	1	4	4	0	2	2	2	3
DUF220(1)	0	0	0	0	0	6	1	0	2	0	1	23	1	2
zf-C3HC4(1) WD40(3)	0	0	0	0	0	5	1	2	2	1	1	0	1	2
LRRNT_2(1) LRR_1(1) Pkinase_Tyr(1)	0	0	0	0	0	4	1	12	23	8	10	17	14	20
Dynamin_N(1) Dynamin_M(1)	0	0	0	0	0	4	1	2	4	2	2	1	1	3
Intron_maturas2(1)	0	0	0	0	0	4	1	1	3	1	5	0	4	4
Kelch_2(1) Kelch_1(1) Metallophos(1)	0	0	0	0	0	4	1	1	1	0	1	3	1	4
DUF1677(1)	0	0	0	0	0	3	1	17	19	15	4	10	13	23
zf-MYND(1) UCH(1)	0	0	0	0	0	3	1	3	7	4	4	5	5	13
PAS(2) Pkinase(1)	0	0	0	0	0	3	1	4	0	2	2	6	0	4
Peroxin-3(1)	0	0	0	0	0	3	1	2	1	1	1	3	2	2
Tubulin(2) Tubulin_C(1)	0	0	0	0	0	3	1	0	0	1	0	0	0	2
Miro(1) EF_assoc_2(1) EF_assoc_1(1) Miro(1)	0	0	0	0	0	3	1	1	2	0	1	4	3	6
LRR_1(6) Pkinase(1)	0	0	0	0	0	3	1	0	2	0	1	0	0	4
zf-C3HC4(1) WD40(4)	0	0	0	0	0	3	1	1	0	0	1	1	0	2
DUF581(1)	0	0	0	0	0	2	1	30	42	32	9	19	26	46
ENOD93(1)	0	0	0	0	0	2	1	9	6	8	2	1	3	9
Pyr_redox_2(1) Pyr_redox(1) efhand(1)	0	0	0	0	0	2	1	3	5	2	3	3	5	10
DUF1001(1)	0	0	0	0	0	2	1	1	1	2	1	1	1	4
efhand(2) Mito_carr(3)	0	0	0	0	0	2	1	1	6	1	2	3	2	4
zf-MYND(1) PDCD2_C(1)	0	0	0	0	0	2	1	3	5	1	1	1	1	3
BAR(1) PH(1) ArfGap(1) Ank(2)	0	0	0	0	0	2	1	2	1	1	2	2	1	4
RcbX(1)	0	0	0	0	0	2	1	1	1	1	2	0	1	3
JmjN(1) JmjC(1) zf-C2H2(2)	0	0	0	0	0	2	1	1	1	1	1	2	0	1
Ribonuc_red_lgC(1)	0	0	0	0	0	2	1	0	2	0	0	0	1	0
Arm(2) C2(1)	0	0	0	0	0	2	1	1	1	0	0	2	1	2
Fumble(1)	0	0	0	0	0	2	1	0	1	0	2	1	3	6
PBD(1)	0	0	0	0	0	1	1	12	51	8	4	12	10	12
PAM2(1) RRM_1(2)	0	0	0	0	0	1	1	3	6	3	1	8	3	10
PD40(1)	0	0	0	0	0	1	1	2	3	3	0	0	0	1
VMA21(1)	0	0	0	0	0	1	1	1	5	2	1	2	1	4
Dala_Dala_lig_N(3)	0	0	0	0	0	1	1	1	3	2	0	2	1	2
Glycos_transf_N(1)	0	0	0	0	0	1	1	3	12	1	1	1	0	1
UPF0086(1)	0	0	0	0	0	1	1	1	4	1	0	3	1	2
Arm(5)	0	0	0	0	0	1	1	0	3	1	0	1	1	0
tRNA-synt_1b(2)	0	0	0	0	0	1	1	3	2	1	1	4	1	0
DEK_C(1) PC4(1)	0	0	0	0	0	1	1	1	2	1	1	2	1	4
Telomere_reg-2(1)	0	0	0	0	0	1	1	1	2	1	1	1	0	3
Rad17(1)	0	0	0	0	0	1	1	1	2	1	1	1	1	1
ubiquitin(6)	0	0	0	0	0	1	1	1	2	1	0	2	0	1
Proteasom_PSMB(1)	0	0	0	0	0	1	1	0	2	1	1	1	0	3
Pkinase(1) Arm(1)	0	0	0	0	0	1	1	0	2	1	0	1	0	0
RRM_1(1) PPR(15)	0	0	0	0	0	1	1	1	0	1	1	1	1	0
SAP(2) WGR(1) PARP_reg(1) PARP(1)	0	0	0	0	0	1	1	1	0	1	0	1	1	0
Peptidase_M50(1) PDZ(1)	0	0	0	0	0	1	1	0	0	1	1	0	2	2
ubiquitin(7)	0	0	0	0	0	1	1	2	6	0	0	0	0	2
HEAT(9)	0	0	0	0	0	1	1	2	4	0	3	1	1	1
Malic_M(1)	0	0	0	0	0	1	1	0	4	0	0	0	0	4
Glyoxal_oxid_N(1)	0	0	0	0	0	1	1	0	3	0	0	0	0	3
Trigger_N(1) FKBP_C(1) Trigger_C(1)	0	0	0	0	0	1	1	1	2	0	1	1	1	3
PA(1) Peptidase_M28(1)	0	0	0	0	0	1	1	0	2	0	0	0	0	1
MCD(1)	0	0	0	0	0	1	1	2	1	0	1	2	2	2
DEAD(1) Helicase_C(1) HA2(1) DUF1605(1) dsrm(1)	0	0	0	0	0	1	1	1	1	0	2	3	2	3
Amidase(1) TPR_1(2)	0	0	0	0	0	1	1	0	1	0	0	0	0	1
NusG(1)	0	0	0	0	0	1	1	2	0	0	1	1	0	0
ubiquitin(1) Bromodomain(1)	0	0	0	0	0	1	1	1	0	0	1	0	0	0
NB-ARC(2)	0	0	0	0	0	0	1	25	3	14	17	1	5	16
Prenyltrans(1)	0	0	0	0	0	0	1	3	5	10	9	1	2	1
LRR_1(1) Pkinase_Tyr(1)	0	0	0	0	0	0	1	13	7	8	7	5	10	8
B_lectin(1) S_locus_glycop(1) PAN_2(1) Pkinase_Tyr(1)	0	0	0	0	0	0	1	1	2	7	4	1	2	4
DUF1004(1)	0	0	0	0	0	0	1	9	13	5	3	16	16	18
CBM_4_9(1) Glyco_hydro_10(1)	0	0	0	0	0	0	1	4	9	5	0	1	1	3
tRNA-synt_2c(1)	0	0	0	0	0	0	1	0	6	4	6	1	1	3
SMP(1)	0	0	0	0	0	0	1	2	1	4	0	0	1	1
B_lectin(1) S_locus_glycop(1) PAN_2(1)	0	0	0	0	0	0	1	4	9	3	8	1	18	9
PPR(21)	0	0	0	0	0	0	1	1	3	3	1	0	0	2
PPR(19)	0	0	0	0	0	0	1	5	1	3	7	3	3	2
LRRNT_2(1) LRR_1(4) Pkinase_Tyr(1)	0	0	0	0	0	0	1	1	1	3	0	3	4	4
DUF26(2) Pkinase_Tyr(1)	0	0	0	0	0	0	1	1	1	3	3	0	1	3
Cu-oxidase_3(1) Cu-oxidase(1)	0	0	0	0	0	0	1	1	9	2	11	0	1	2
Auxin_resp(1)	0	0	0	0	0	0	1	0	9	2	2	1	3	4
ABC_membrane(1) ABC_tran(1) ABC_membrane(1)	0	0	0	0	0	0	1	3	6	2	1	2	1	3
RNA_pol_Rpb2_2(1)	0	0	0	0	0	0	1	0	5	2	2	0	0	0
NUP50(1) Ran_BP1(1)	0	0	0	0	0	0	1	1	4	2	1	2	2	3
FH2(2)	0	0	0	0	0	0	1	0	2	2	0	2	2	1
C1_1(1) DAGK_cat(1) DAGK_acc(1)	0	0	0	0	0	0	1	3	1	2	2	2	3	3
PAS(1) Pkinase_Tyr(1)	0	0	0	0	0	0	1	2	0	2	2	7	1	4
Ycf9(1)	0	0	0	0	0	0	1	0	0	2	1	1	1	2
IU_nuc_hydro(2)	0	0	0	0	0	0	1	0	0	2	0	1	0	2
DDT(1)	0	0	0	0	0	0	1	3	13	1	2	0	0	0
Lir1(1)	0	0	0	0	0	0	1	2	7	1	2	1	3	4
RuBisCO_large_N(1) RuBisCO_large(1)	0	0	0	0	0	0	1	2	7	1	1	1	4	0
Agenet(1) ENT(1)	0	0	0	0	0	0	1	3	6	1	1	3	3	4
SWIB(2)	0	0	0	0	0	0	1	2	3	1	1	1	0	0
DDT(1) PHD(2)	0	0	0	0	0	0	1	1	3	1	0	0	0	2
PPR(23)	0	0	0	0	0	0	1	1	3	1	1	0	1	0
Annexin(2)	0	0	0	0	0	0	1	1	2	1	7	0	0	11
DUF26(1) Pkinase(1)	0	0	0	0	0	0	1	3	1	1	5	3	0	16
Ank(3) AAA(1)	0	0	0	0	0	0	1	1	1	1	1	1	2	1
Ribonuclease_3(1) dsrm(2)	0	0	0	0	0	0	1	0	1	1	1	1	0	1
Rad50_zn_hook(1)	0	0	0	0	0	0	1	0	1	1	1	0	0	0
RRM_1(2) SPOC(1)	0	0	0	0	0	0	1	3	0	1	0	1	1	0
UPF0203(1)	0	0	0	0	0	0	1	2	0	1	0	1	1	2
DUF26(1) Pkinase_Tyr(1)	0	0	0	0	0	0	1	2	0	1	1	0	0	1
Dimerisation(1) Methyltransf_2(2)	0	0	0	0	0	0	1	1	0	1	1	0	0	1
MutS_I(1) MutS_V(1) GIY-YIG(1)	0	0	0	0	0	0	1	1	0	1	1	1	1	0
Peptidase_S10(2)	0	0	0	0	0	0	1	0	0	1	2	3	0	5
Arm(4) C2(1)	0	0	0	0	0	0	1	0	0	1	0	1	0	3
S_locus_glycop(1) PAN_2(1)	0	0	0	0	0	0	1	0	0	1	4	0	8	2
Anticodon_1(1)	0	0	0	0	0	0	1	0	0	1	0	2	0	2
DPBB_1(1) Pollen_allerg_1(2)	0	0	0	0	0	0	1	0	0	1	0	0	0	1
DnaJ_CXXCXGXG(1)	0	0	0	0	0	0	1	0	15	0	0	0	0	5
Coatomer_WDAD(1)	0	0	0	0	0	0	1	4	9	0	1	0	1	6
ELFV_dehydrog(1)	0	0	0	0	0	0	1	0	6	0	0	0	4	2
Oxidored_q1_N(1) Oxidored_q1(1) Oxidored_q1_C(1)	0	0	0	0	0	0	1	0	5	0	2	1	1	0
ABC_tran(1) ABC2_membrane(1) PDR_assoc(1)	0	0	0	0	0	0	1	0	4	0	13	0	0	1
Retrotrans_gag(1) zf-CCHC(1)	0	0	0	0	0	0	1	174	3	0	0	0	9	3
Helicase_C(1) dsRNA_bind(1) PAZ(1) Ribonuclease_3(2)	0	0	0	0	0	0	1	1	3	0	1	0	0	1
PsbK(1)	0	0	0	0	0	0	1	0	3	0	1	1	6	1
Biotin_lipoyl(1) ACC_central(1) Carboxyl_trans(1)	0	0	0	0	0	0	1	0	3	0	1	0	0	0
GHMP_kinases_C(1)	0	0	0	0	0	0	1	3	2	0	0	0	1	0
Pectinesterase(2)	0	0	0	0	0	0	1	1	2	0	1	1	1	8
Aconitase(2)	0	0	0	0	0	0	1	0	2	0	2	0	0	3
CBM_4_9(1) Glyco_hydro_10(2)	0	0	0	0	0	0	1	0	2	0	2	2	1	2
Shikimate_DH(1)	0	0	0	0	0	0	1	0	2	0	0	0	1	0
PAZ(1) Ribonuclease_3(2)	0	0	0	0	0	0	1	0	2	0	0	1	0	0
tRNA-synt_1(2)	0	0	0	0	0	0	1	2	1	0	1	0	0	1
Ribosomal_S3_N(1) Ribosomal_S3_C(1)	0	0	0	0	0	0	1	1	1	0	1	2	2	0
FAD_binding_8(1)	0	0	0	0	0	0	1	0	1	0	0	0	0	12
SGS(1)	0	0	0	0	0	0	1	0	1	0	1	1	0	2
MutS_V(1) GIY-YIG(1)	0	0	0	0	0	0	1	0	1	0	0	0	0	2
Oxidored_q1_N(1) Oxidored_q1(1)	0	0	0	0	0	0	1	0	1	0	0	0	3	0
ACP_syn_III_C(1)	0	0	0	0	0	0	1	0	1	0	0	0	2	0
H_PPase(2)	0	0	0	0	0	0	1	0	1	0	1	0	1	0
cNMP_binding(1) Acyl_CoA_thio(2)	0	0	0	0	0	0	1	1	0	0	1	3	1	5
Inhibitor_I29(1) Peptidase_C1(2)	0	0	0	0	0	0	1	1	0	0	0	0	0	3
SMC_N(1) Rad50_zn_hook(1)	0	0	0	0	0	0	1	1	0	0	0	1	1	1
B_lectin(1) S_locus_glycop(1) Pkinase_Tyr(1)	0	0	0	0	0	0	1	1	0	0	1	0	0	1
Gaa1(2)	0	0	0	0	0	0	1	1	0	0	0	0	0	1
Orn_DAP_Arg_deC(1)	0	0	0	0	0	0	1	1	0	0	1	0	2	0
LRRNT_2(1) LRR_1(10)	0	0	0	0	0	0	1	1	0	0	2	0	0	0
PAL(1)	0	0	0	0	0	13	0	13	36	9	16	4	5	9
HTH_AraC(2)	0	0	0	0	0	8	0	0	1	0	0	0	1	0
U-box(1) Arm(3)	0	0	0	0	0	6	0	3	3	1	3	3	7	6
Hs1pro-1_N(1) Hs1pro-1_C(1)	0	0	0	0	0	6	0	1	2	1	1	2	2	3
RNA_pol_Rpb1_2(1)	0	0	0	0	0	5	0	2	4	0	2	0	0	0
Root_cap(1)	0	0	0	0	0	4	0	11	12	8	7	6	6	11
Dehydrin(1)	0	0	0	0	0	4	0	7	8	5	2	12	9	15
DEAD(1) Helicase_C(1) GUCT(1) zf-CCHC(1)	0	0	0	0	0	4	0	2	3	0	1	2	2	4
RNA_pol_Rpb2_6(1)	0	0	0	0	0	3	0	0	8	8	0	0	1	3
BTB(1) NPH3(1)	0	0	0	0	0	3	0	2	3	5	8	9	9	12
Glyco_hydro_28(2)	0	0	0	0	0	3	0	6	6	3	4	4	9	15
NABP(1) PUF(8)	0	0	0	0	0	3	0	4	5	3	3	4	6	10
Chal_sti_synt_C(1)	0	0	0	0	0	3	0	0	2	1	5	0	1	0
C1_3(2)	0	0	0	0	0	3	0	3	1	1	3	4	9	5
IP_trans(1)	0	0	0	0	0	3	0	1	1	1	1	0	0	0
HHH(1)	0	0	0	0	0	3	0	0	4	0	0	0	0	2
MIP(2)	0	0	0	0	0	3	0	3	1	0	0	0	2	7
WD40(6) Coatomer_WDAD(1)	0	0	0	0	0	3	0	2	0	0	1	3	0	0
DUF241(1)	0	0	0	0	0	2	0	12	10	16	16	16	25	55
POX(1) Homeobox(1)	0	0	0	0	0	2	0	16	34	9	8	19	14	33
zf-XS(1) XS(1) XH(1)	0	0	0	0	0	2	0	5	11	5	4	7	2	8
DUF1421(1)	0	0	0	0	0	2	0	6	17	3	2	4	5	6
DUF1138(1)	0	0	0	0	0	2	0	7	6	3	1	3	2	13
B_lectin(1) S_locus_glycop(1) Pkinase(1)	0	0	0	0	0	2	0	7	1	3	9	0	2	8
Myb_DNA-binding(1) DIRP(1)	0	0	0	0	0	2	0	3	9	2	2	4	2	5
MADF_DNA_bdg(1)	0	0	0	0	0	2	0	2	9	2	3	5	9	13
DUF177(1)	0	0	0	0	0	2	0	3	4	2	1	1	3	3
DUF2296(1)	0	0	0	0	0	2	0	3	2	2	3	2	2	5
ubiquitin(2) PI3_PI4_kinase(1)	0	0	0	0	0	2	0	7	1	2	0	3	1	7
Lipin_N(1) LNS2(1)	0	0	0	0	0	2	0	1	6	1	1	4	0	6
OKR_DC_1(1) OKR_DC_1_C(1)	0	0	0	0	0	2	0	1	4	1	0	0	2	2
PPR(20)	0	0	0	0	0	2	0	1	3	1	1	1	2	0
Myotub-related(1)	0	0	0	0	0	2	0	2	2	1	1	2	2	2
Rad10(1) HHH(1)	0	0	0	0	0	2	0	1	2	1	1	1	1	1
DUF1442(1)	0	0	0	0	0	2	0	2	1	1	5	5	9	18
Myosin_head(1) IQ(5) DIL(1)	0	0	0	0	0	2	0	1	1	1	0	0	0	3
DPPIV_N(1)	0	0	0	0	0	2	0	1	1	1	0	1	2	2
DNA_pol_phi(2)	0	0	0	0	0	2	0	1	1	1	1	1	0	2
PPR(4) LAGLIDADG_2(1)	0	0	0	0	0	2	0	1	1	1	0	0	0	1
KNOX1(1) KNOX2(1)	0	0	0	0	0	2	0	2	12	0	4	0	0	5
Pkinase(1) UBA(1) KA1(1)	0	0	0	0	0	2	0	6	7	0	2	6	3	5
HSA(1) SNF2_N(1) Helicase_C(1)	0	0	0	0	0	2	0	0	3	0	0	1	0	3
SapB_1(1) SapB_2(1) SapB_1(1) SapB_2(1)	0	0	0	0	0	2	0	2	2	0	2	2	2	8
Arm(7)	0	0	0	0	0	2	0	0	2	0	0	1	1	4
AAA(1) Lon_C(1)	0	0	0	0	0	2	0	0	2	0	1	0	0	0
Ppx-GppA(1)	0	0	0	0	0	2	0	0	1	0	1	1	3	0
Dala_Dala_lig_N(1) Dala_Dala_lig_C(1)	0	0	0	0	0	2	0	0	1	0	0	0	1	0
zf-RanBP(1) RRM_1(1)	0	0	0	0	0	2	0	4	0	0	1	2	0	1
Endonuclease_1(1)	0	0	0	0	0	2	0	2	0	0	1	0	2	1
DUF889(1)	0	0	0	0	0	1	0	76	38	97	0	3	4	347
DUF247(1)	0	0	0	0	0	1	0	74	45	40	16	30	148	62
XH(1)	0	0	0	0	0	1	0	8	1	9	3	4	0	8
HMA(2)	0	0	0	0	0	1	0	10	20	6	6	16	9	25
DUF895(1)	0	0	0	0	0	1	0	3	6	4	2	4	3	3
TFIIF_alpha(1)	0	0	0	0	0	1	0	4	5	4	3	1	2	2
Cu-oxidase_2(1)	0	0	0	0	0	1	0	1	2	4	11	0	2	14
B3(3)	0	0	0	0	0	1	0	5	1	4	1	6	1	0
SANTA(1)	0	0	0	0	0	1	0	3	5	3	1	0	4	2
COX7a(1)	0	0	0	0	0	1	0	2	3	3	2	2	2	5
Rhomboid(1) zf-RanBP(1)	0	0	0	0	0	1	0	1	3	3	0	1	1	0
Cpn60_TCP1(1) PIP5K(1)	0	0	0	0	0	1	0	5	2	3	1	1	2	3
NAS(1)	0	0	0	0	0	1	0	4	12	2	2	4	7	5
PAPA-1(1) zf-HIT(1)	0	0	0	0	0	1	0	4	8	2	3	3	7	2
PIG-H(1)	0	0	0	0	0	1	0	2	6	2	1	1	1	2
Myosin_N(1) Myosin_head(1)	0	0	0	0	0	1	0	1	6	2	0	0	3	5
Gelsolin(6) VHP(1)	0	0	0	0	0	1	0	2	5	2	0	2	2	3
LysM(1) Pkinase(1)	0	0	0	0	0	1	0	4	4	2	4	1	8	11
DUF761(1)	0	0	0	0	0	1	0	2	4	2	2	6	7	4
TMA7(1)	0	0	0	0	0	1	0	2	4	2	1	2	1	1
UBA(1) DUF298(1)	0	0	0	0	0	1	0	2	4	2	0	1	0	0
Jacalin(3)	0	0	0	0	0	1	0	3	3	2	1	19	3	3
DUF662(1)	0	0	0	0	0	1	0	5	2	2	2	11	4	10
PH(1) PLDc(2)	0	0	0	0	0	1	0	2	1	2	0	2	0	1
TPR_1(3) U-box(1)	0	0	0	0	0	1	0	0	1	2	1	0	1	0
DPM2(1)	0	0	0	0	0	1	0	0	0	2	1	1	1	4
6PGD(1)	0	0	0	0	0	1	0	0	0	2	2	0	0	1
DEAD(1) Helicase_C(1) dsRNA_bind(1) PAZ(1) Ribonuclease_3(2)	0	0	0	0	0	1	0	0	0	2	0	0	0	1
CRAL_TRIO_N(1)	0	0	0	0	0	1	0	0	20	1	0	0	1	2
SWIB(1) Plus-3(1)	0	0	0	0	0	1	0	2	11	1	2	1	4	2
HSP90(1)	0	0	0	0	0	1	0	1	10	1	2	0	1	34
zf-Sec23_Sec24(1) Sec23_trunk(1)	0	0	0	0	0	1	0	1	10	1	1	0	0	0
NTP_transferase(1) Hexapep(1)	0	0	0	0	0	1	0	3	9	1	1	0	2	1
HpcH_HpaI(1)	0	0	0	0	0	1	0	1	8	1	1	2	3	1
OCD_Mu_crystall(1)	0	0	0	0	0	1	0	1	7	1	1	1	2	2
F-box(1) WD40(5)	0	0	0	0	0	1	0	0	7	1	0	1	0	0
TPR_1(3) Thioredoxin(1)	0	0	0	0	0	1	0	2	5	1	1	0	0	2
3Beta_HSD(1) Reticulon(1)	0	0	0	0	0	1	0	3	4	1	2	2	1	4
RRM_1(3) SPOC(1)	0	0	0	0	0	1	0	2	4	1	1	4	2	2
Glycos_transf_3(1)	0	0	0	0	0	1	0	2	4	1	1	0	2	2
CcmH(1)	0	0	0	0	0	1	0	1	4	1	1	2	1	2
Kelch_1(1) Kelch_2(2) Kelch_1(2)	0	0	0	0	0	1	0	1	4	1	0	0	1	1
PhoD(1)	0	0	0	0	0	1	0	1	4	1	0	1	0	0
BAH(2) DNA_methylase(3)	0	0	0	0	0	1	0	0	4	1	2	3	2	2
S1FA(1)	0	0	0	0	0	1	0	4	3	1	2	3	2	4
SMI1_KNR4(1)	0	0	0	0	0	1	0	2	3	1	0	0	0	2
Ribonuclease_3(1) dsrm(1)	0	0	0	0	0	1	0	2	3	1	1	0	1	0
KxDL(1)	0	0	0	0	0	1	0	1	3	1	1	1	1	2
NADPH_Ox(1)	0	0	0	0	0	1	0	1	3	1	0	0	1	1
GDPD(2)	0	0	0	0	0	1	0	0	3	1	0	0	1	2
CcmB(1)	0	0	0	0	0	1	0	0	3	1	1	1	2	0
PABP(1)	0	0	0	0	0	1	0	0	3	1	2	1	0	0
NdhL(1)	0	0	0	0	0	1	0	3	2	1	0	1	1	1
SNase(4) TUDOR(1) SNase(1)	0	0	0	0	0	1	0	2	2	1	0	1	2	5
BLOC1_2(1)	0	0	0	0	0	1	0	1	2	1	1	1	1	3
PI31_Prot_Reg(1)	0	0	0	0	0	1	0	1	2	1	1	2	1	2
UPF0565(1)	0	0	0	0	0	1	0	1	2	1	1	1	2	1
zf-U1(1) zf-CCCH(1)	0	0	0	0	0	1	0	1	2	1	1	0	1	1
CBM_20(2) Glyco_hydro_77(1)	0	0	0	0	0	1	0	1	2	1	0	1	0	1
NUFIP1(1)	0	0	0	0	0	1	0	1	2	1	1	2	2	0
DUF627(1) DUF629(1) UCH(1)	0	0	0	0	0	1	0	0	2	1	1	15	0	1
Ku_N(1) Ku(1) Ku_PK_bind(1)	0	0	0	0	0	1	0	0	2	1	0	0	0	1
Pro_isomerase(1) RRM_1(1) zf-CCHC(1)	0	0	0	0	0	1	0	1	1	1	1	1	1	2
Rpr2(1)	0	0	0	0	0	1	0	1	1	1	0	1	1	2
DUF383(1) DUF384(1)	0	0	0	0	0	1	0	1	1	1	1	1	2	1
zf-CCCH(1) MTS(1) tRNA_U5-meth_tr(1)	0	0	0	0	0	1	0	1	1	1	0	1	1	0
MAN1_C(1)	0	0	0	0	0	1	0	0	1	1	1	1	1	4
Acetyltransf_1(1) BRCT(2)	0	0	0	0	0	1	0	0	1	1	0	2	1	2
RRM_1(1) zf-CCCH(2)	0	0	0	0	0	1	0	0	1	1	0	1	0	0
Peptidase_M8(1) EGF_2(1)	0	0	0	0	0	1	0	2	0	1	1	1	1	1
CcmE(1)	0	0	0	0	0	1	0	1	0	1	1	1	2	2
FragX_IP(3)	0	0	0	0	0	1	0	1	0	1	1	1	0	0
AdoHcyase(1)	0	0	0	0	0	1	0	0	0	1	0	0	2	5
Big_2(1)	0	0	0	0	0	1	0	0	0	1	1	0	0	2
DAO(1) Prenylcys_lyase(1)	0	0	0	0	0	1	0	0	0	1	0	0	2	1
NAD_binding_2(1) F_bP_aldolase(1)	0	0	0	0	0	1	0	0	0	1	1	0	0	1
PUA(1) Nol1_Nop2_Fmu(2)	0	0	0	0	0	1	0	0	0	1	1	0	0	0
GUCT(1)	0	0	0	0	0	1	0	0	15	0	1	0	0	0
BRE(1)	0	0	0	0	0	1	0	0	8	0	1	1	1	2
Meth_synt_2(1)	0	0	0	0	0	1	0	0	7	0	1	0	1	3
Ald_Xan_dh_C2(1)	0	0	0	0	0	1	0	6	6	0	1	4	4	6
RPN7(1)	0	0	0	0	0	1	0	1	6	0	0	0	0	2
IBB(1)	0	0	0	0	0	1	0	0	6	0	0	0	0	3
SNAPc_SNAP43(1)	0	0	0	0	0	1	0	1	5	0	1	5	1	2
RNA_pol_L(1) RNA_pol_A_bac(1) RNA_pol_A_CTD(1)	0	0	0	0	0	1	0	1	4	0	2	1	0	0
F-box(1) Arm(7)	0	0	0	0	0	1	0	0	4	0	0	0	1	0
tRNA_int_endo_N(1) tRNA_int_endo(1)	0	0	0	0	0	1	0	1	3	0	1	4	2	4
DnaJ(1) DnaJ_CXXCXGXG(1)	0	0	0	0	0	1	0	1	3	0	0	0	0	3
EFG_C(1)	0	0	0	0	0	1	0	0	3	0	0	0	1	4
FF(3)	0	0	0	0	0	1	0	0	3	0	0	0	1	0
Cation_ATPase_N(1)	0	0	0	0	0	1	0	0	2	0	0	0	3	4
CRS1_YhbY(4)	0	0	0	0	0	1	0	0	2	0	1	1	1	2
IlvC(1)	0	0	0	0	0	1	0	0	2	0	2	0	1	1
MR_MLE(1) Abhydrolase_1(1)	0	0	0	0	0	1	0	0	2	0	1	0	1	1
CRM1_C(1)	0	0	0	0	0	1	0	0	2	0	1	0	0	1
BPD_transp_2(1)	0	0	0	0	0	1	0	0	2	0	0	0	6	0
Molybdopterin(1)	0	0	0	0	0	1	0	0	2	0	0	0	1	0
SecA_DEAD(1)	0	0	0	0	0	1	0	0	2	0	1	0	0	0
PAS(1) Pkinase(1)	0	0	0	0	0	1	0	3	1	0	0	1	1	0
LysM(2) Pkinase(1)	0	0	0	0	0	1	0	1	1	0	2	1	1	1
HATPase_c(1) DNA_gyraseB(1)	0	0	0	0	0	1	0	1	1	0	0	1	1	0
WD40(5) Utp21(1)	0	0	0	0	0	1	0	1	1	0	0	0	1	0
RNA_pol_Rpb1_4(1)	0	0	0	0	0	1	0	1	1	0	1	0	0	0
Peptidase_M10(1)	0	0	0	0	0	1	0	0	1	0	0	0	10	7
PAS(2)	0	0	0	0	0	1	0	0	1	0	0	0	1	2
ACP_syn_III(1)	0	0	0	0	0	1	0	0	1	0	0	0	2	1
SIS(1)	0	0	0	0	0	1	0	0	1	0	0	1	1	1
EAL(1)	0	0	0	0	0	1	0	0	1	0	0	0	3	0
RNA_pol_Rpb1_4(1) RNA_pol_Rpb1_5(1)	0	0	0	0	0	1	0	0	1	0	1	0	0	0
PurA(2)	0	0	0	0	0	1	0	0	1	0	1	0	0	0
PD40(1) Peptidase_S9(1)	0	0	0	0	0	1	0	4	0	0	0	0	0	1
LEA_4(2)	0	0	0	0	0	1	0	3	0	0	0	1	2	2
Catalase(1)	0	0	0	0	0	1	0	3	0	0	1	1	1	2
EndIII_4Fe-2S(1)	0	0	0	0	0	1	0	2	0	0	0	0	1	1
UPF1_Zn_bind(1) ResIII(1)	0	0	0	0	0	1	0	2	0	0	1	1	1	0
S-AdoMet_synt_N(1) S-AdoMet_synt_M(1)	0	0	0	0	0	1	0	2	0	0	1	0	0	0
Cna_B(1)	0	0	0	0	0	1	0	1	0	0	1	1	0	3
HEAT(1) TIP120(1)	0	0	0	0	0	1	0	1	0	0	1	0	0	3
NABP(1) PUF(7)	0	0	0	0	0	1	0	1	0	0	0	0	0	1
LTV(1)	0	0	0	0	0	1	0	1	0	0	1	0	1	0
M20_dimer(1) Peptidase_M20(1)	0	0	0	0	0	1	0	1	0	0	0	0	1	0
F-box(1) JmjC(2) APH(1)	0	0	0	0	0	1	0	1	0	0	1	0	0	0

[truncated: 6 more sheets: ACD, BC, BD, CD, C, D]
