# Supplementary material for: Evolutionary dynamics of protein domain architecture in plants
Source: BMC Evol Biol. 2012 Jan 17;12:6. doi: 10.1186/1471-2148-12-6 (PMC3310802; doi:10.1186/1471-2148-12-6)
Supplement: Additional file 3 — Distribution of WD40-containing domain architectures in plant lineages. Domain architectures containing WD40 domain are represented as an example in plant lineages or lineage combinations. [file 1471-2148-12-6-S3.XLSX]

## Sheet: WD40-containing architectures
	DOMAIN	Green_alga	ost_lucimarinus	ost_tauri	chlvu	volvox	Phy_patens	spike_moss	Rice	Maize	Sorghum	Grape	Arabidopsis	Cottonwood	Soybean
ABCD	WD40(1)	29	14	12	20	35	27	39	39	177	34	42	29	51	104
ABCD	WD40(3)	20	15	12	17	27	29	59	48	110	25	35	50	49	96
ABCD	WD40(2)	32	22	15	20	25	40	41	61	110	28	30	35	39	82
ABCD	WD40(5)	13	8	8	12	13	29	35	25	47	15	25	29	23	50
ABCD	WD40(4)	10	16	17	10	11	30	41	53	79	28	40	42	47	77
ABCD	WD40(6)	11	3	2	4	10	15	17	10	16	6	13	13	13	32
ABCD	WD40(7)	11	5	3	2	7	12	11	7	11	8	8	14	13	17
ABCD	WD40(8)	3	0	0	0	5	1	4	3	7	3	2	2	3	6
ABCD	WD40(5) Coatomer_WDAD(1)	1	0	1	1	1	0	2	0	31	1	1	3	2	5
ABCD	WD40(5) Coatomer_WDAD(1) COPI_C(1)	1	1	0	1	1	3	3	4	3	1	2	2	2	5
ABCD	WD40(5) Sof1(1)	0	1	1	0	1	1	2	1	2	2	1	1	2	2
ABCD	WD40(5) Hira(1)	0	0	0	0	1	2	2	1	2	2	1	1	2	2
ABCD	WD40(1) BING4CT(1)	1	1	1	1	0	1	2	1	4	2	1	1	1	2
ABCD	WD40(2) Pro_isomerase(1)	0	1	1	1	0	1	0	1	4	1	1	1	1	2
ABCD	Beach(1) WD40(2)	0	1	1	1	0	3	2	6	6	3	2	4	2	4
ABCD	NLE(1) WD40(5)	0	0	1	1	0	0	2	1	2	1	0	2	1	1
ABCD	Prp19(1) WD40(5)	0	0	1	1	0	1	0	0	1	0	1	0	1	2
ABCD	NLE(1) WD40(8)	0	1	0	1	0	1	0	3	2	1	1	1	0	1
ABCD	WD40(5) PWP2(1)	1	0	0	1	0	0	2	1	1	1	1	0	0	1
ABCD	PRP4(1) WD40(7)	0	0	0	1	0	1	2	2	2	1	1	1	1	0
ABCD	WD40(10) Utp13(1)	0	0	0	1	0	1	2	1	2	1	1	1	2	1
ABCD	LisH(1) WD40(7)	0	0	0	1	0	1	2	0	1	1	0	1	2	3
ABCD	TFIID_90kDa(1) WD40(6)	0	0	0	1	0	1	1	2	0	0	1	1	2	5
ABCD	U-box(1) Prp19(1) WD40(5)	0	1	0	0	0	0	2	0	0	1	0	0	1	0
ABCD	F-box(1) WD40(3)	1	0	0	0	0	0	4	1	0	0	1	0	1	1
ABCD	WD40(2) NUC189(1)	1	0	0	0	0	1	0	1	1	1	0	1	0	0
BCD	U-box(1) WD40(2)	0	0	0	0	0	0	4	0	0	1	2	0	0	1
BCD	WD40(7) PFU(1) PUL(1)	0	0	0	0	0	1	2	1	2	1	1	2	2	2
BCD	LisH(1) SSDP(1) WD40(5)	0	0	0	0	0	0	2	4	8	2	1	0	2	2
BCD	zf-CCCH(1) WD40(3)	0	0	0	0	0	0	2	2	4	1	0	5	2	3
BCD	WD40(1) Clathrin(1)	0	0	0	0	0	0	2	2	3	1	1	1	2	3
BCD	LisH(1) WD40(5)	0	0	0	0	0	0	2	2	2	1	0	6	2	1
BCD	Pkinase(1) WD40(2)	0	0	0	0	0	0	2	0	1	0	0	2	0	3
BCD	zf-C3HC4(1) WD40(4)	0	0	0	0	0	3	1	1	0	0	1	1	0	2
BCD	WD40(6) Coatomer_WDAD(1)	0	0	0	0	0	3	0	2	0	0	1	3	0	0
BCD	F-box(1) WD40(5)	0	0	0	0	0	1	0	0	7	1	0	1	0	0
BCD	WD40(5) Utp21(1)	0	0	0	0	0	1	0	1	1	0	0	0	1	0
BCD	HEAT(1) WD40(2)	0	0	0	0	0	0	4	0	1	0	0	0	1	0
BCD	ATG16(1) WD40(7)	0	0	0	0	0	1	2	0	3	0	0	1	1	2
BCD	zf-C3HC4(1) WD40(3)	0	0	0	0	0	5	1	2	2	1	1	0	1	2
ACD	LisH(1) WD40(6)	0	1	1	0	0	0	0	1	1	1	1	0	1	1
ACD	WD40(5) Bromodomain(1)	0	1	0	0	0	0	0	1	0	0	0	0	0	1
ACD	TFIID_90kDa(1) WD40(5)	0	1	0	0	0	0	0	0	4	0	0	0	0	1
ACD	WD40(4) Coatomer_WDAD(1)	0	1	0	0	0	0	0	2	4	0	1	0	0	1
ACD	WD40(3) U3_snoRNA_C(1)	0	1	0	0	0	0	0	1	0	0	0	0	2	1
ACD	Prp19(1) WD40(4)	1	0	0	0	1	0	0	2	0	0	0	2	0	0
CD	WD40(6) Utp21(1)	0	0	0	0	0	0	0	0	1	1	1	1	1	2
CD	ATG16(1) WD40(6)	0	0	0	0	0	0	0	2	0	1	1	0	0	0
CD	BOP1NT(1) WD40(4)	0	0	0	0	0	0	0	2	0	1	1	0	0	0
CD	F-box(1) WD40(1)	0	0	0	0	0	0	0	0	0	1	1	1	1	1
CD	zf-C3HC4(1) WD40(2)	0	0	0	0	0	0	0	0	0	1	0	1	1	0
CD	Pkinase(1) Beach(1) Pkinase(1) WD40(2)	0	0	0	0	0	0	0	0	0	1	1	0	0	0
CD	Pkinase(1) WD40(4)	0	0	0	0	0	0	0	1	3	0	1	3	1	0
CD	Pkinase(1) WD40(3)	0	0	0	0	0	0	0	1	1	0	1	0	3	4
CD	zf-C3HC4(1) WD40(1)	0	0	0	0	0	0	0	0	1	0	0	0	0	1
ABD	WD40(9) Utp12(1)	1	1	1	0	1	2	0	0	0	0	1	1	1	1
ABD	NLE(1) WD40(6)	1	1	0	0	1	1	0	0	0	0	1	0	1	3
ABD	WD40(6) PWP2(1)	0	0	0	0	1	1	0	0	0	0	0	0	2	0
ABD	BOP1NT(1) WD40(3)	1	0	0	1	0	1	2	0	0	0	0	1	1	2
ABD	ubiquitin(1) NIF(1)	0	1	0	0	0	1	0	0	0	0	0	0	0	1
ABD	WD40(9)	1	0	0	0	0	1	0	0	0	0	0	1	0	0
BD	F-box(1) WD40(4)	0	0	0	0	0	1	2	0	0	0	1	0	1	1
BD	uDENN(1) DENN(1) dDENN(1) WD40(7)	0	0	0	0	0	1	2	0	0	0	1	1	2	0
BD	HEAT(1) WD40(1)	0	0	0	0	0	0	2	0	0	0	0	0	0	2
BD	WD40(2) PWP2(1)	0	0	0	0	0	0	1	0	0	0	0	0	1	0
AD	BOP1NT(1) WD40(1)	0	0	0	0	1	0	0	0	0	0	0	0	0	3
AD	PRP4(1) WD40(6)	0	0	0	0	1	0	0	0	0	0	0	0	0	2
AD	WD40(6) Bromodomain(1)	0	0	0	0	1	0	0	0	0	0	0	1	0	0
AD	WD40(12)	0	0	0	0	1	0	0	0	0	0	1	0	0	0
AD	PP2A_B_N(1) PP2A_B_subs_rcg(1) WD40(1)	1	0	0	0	0	0	0	0	0	0	0	0	0	1
D	LisH(1) WD40(3)	0	0	0	0	0	0	0	0	0	0	0	0	2	2
D	WD40(7) Bromodomain(1)	0	0	0	0	0	0	0	0	0	0	1	1	0	2
D	Pkinase(1) HEAT(1) WD40(1)	0	0	0	0	0	0	0	0	0	0	0	0	0	2
D	WD40(3) NUC189(1)	0	0	0	0	0	0	0	0	0	0	1	0	1	1
D	WD40(1) Glyco_hydro_9(1)	0	0	0	0	0	0	0	0	0	0	0	0	0	1
D	ATG16(1) WD40(1)	0	0	0	0	0	0	0	0	0	0	0	0	0	1
D	WD40(1) Coatomer_WDAD(1) COPI_C(1)	0	0	0	0	0	0	0	0	0	0	0	0	0	1
D	WD40(5) Utp12(1)	0	0	0	0	0	0	0	0	0	0	0	0	0	1
D	WD40(2) NmrA(1) Utp13(1)	0	0	0	0	0	0	0	0	0	0	0	0	0	1
D	WD40(1) Exo_endo_phos(1)	0	0	0	0	0	0	0	0	0	0	0	0	0	1
D	LisH(1) WD40(4)	0	0	0	0	0	0	0	0	0	0	0	0	0	1
D	WD40(8) Utp13(1)	0	0	0	0	0	0	0	0	0	0	0	0	0	1
D	WD40(3) Hira(1)	0	0	0	0	0	0	0	0	0	0	0	0	0	1
D	RVT_2(1) WD40(1) NUC189(1)	0	0	0	0	0	0	0	0	0	0	0	0	0	1
D	Pkinase(1) HEAT(1) WD40(2)	0	0	0	0	0	0	0	0	0	0	0	0	0	1
D	uDENN(1) DENN(1) dDENN(1) WD40(6)	0	0	0	0	0	0	0	0	0	0	0	0	0	1
D	LisH(1) WD40(2)	0	0	0	0	0	0	0	0	0	0	1	0	1	0
D	PRP4(1) WD40(3)	0	0	0	0	0	0	0	0	0	0	0	0	1	0
D	U-box(1) WD40(1)	0	0	0	0	0	0	0	0	0	0	0	0	1	0
D	Prp19(1) WD40(3)	0	0	0	0	0	0	0	0	0	0	0	3	0	0
D	WD40(4) PWP2(1)	0	0	0	0	0	0	0	0	0	0	0	2	0	0
D	Pkinase(1) HEAT(2) WD40(3)	0	0	0	0	0	0	0	0	0	0	0	1	0	0
D	Myosin_N(1) Myosin_head(1) IQ(3)	0	0	0	0	0	0	0	0	0	0	0	1	0	0
D	WD40(1) Synaptobrevin(1)	0	0	0	0	0	0	0	0	0	0	0	1	0	0
D	SSDP(1) WD40(5)	0	0	0	0	0	0	0	0	0	0	1	0	0	0
D	zf-CCCH(1) WD40(1)	0	0	0	0	0	0	0	0	0	0	1	0	0	0
D	BOP1NT(1) WD40(2)	0	0	0	0	0	0	0	0	0	0	1	0	0	0
D	WD40(4) PPR(6)	0	0	0	0	0	0	0	0	0	0	1	0	0	0
D	WD40(5) PPR(6)	0	0	0	0	0	0	0	0	0	0	1	0	0	0
D	Ribosomal_S19(1) WD40(1)	0	0	0	0	0	0	0	0	0	0	1	0	0	0
D	Pkinase(1) HEAT(2) WD40(1)	0	0	0	0	0	0	0	0	0	0	1	0	0	0
C	NB-ARC(1) WD40(1)	0	0	0	0	0	0	0	1	0	1	0	0	0	0
C	TFIID_90kDa(3) WD40(3)	0	0	0	0	0	0	0	0	0	1	0	0	0	0
C	DENN(2) dDENN(2) WD40(2)	0	0	0	0	0	0	0	0	0	1	0	0	0	0
C	WD40(3) Coatomer_WDAD(2)	0	0	0	0	0	0	0	0	0	1	0	0	0	0
C	WD40(1) DUF2392(1)	0	0	0	0	0	0	0	0	4	0	0	0	0	0
C	Dor1(1) Vps53_N(1) WD40(1)	0	0	0	0	0	0	0	0	3	0	0	0	0	0
C	WD40(10)	0	0	0	0	0	0	0	0	1	0	0	0	0	0
C	FAR1(1) SWIM(1) WD40(1)	0	0	0	0	0	0	0	0	1	0	0	0	0	0
C	IPK(1) WD40(4) CRAL_TRIO(1)	0	0	0	0	0	0	0	0	1	0	0	0	0	0
C	Peptidase_C54(1) WD40(1)	0	0	0	0	0	0	0	0	1	0	0	0	0	0
C	HEAT(2) WD40(2)	0	0	0	0	0	0	0	0	1	0	0	0	0	0
C	WD40(6) Ala_racemase_N(1)	0	0	0	0	0	0	0	0	1	0	0	0	0	0
C	Auxin_resp(2) WD40(1)	0	0	0	0	0	0	0	0	1	0	0	0	0	0
C	p450(1) WD40(2) DCP1(1)	0	0	0	0	0	0	0	0	1	0	0	0	0	0
C	Glyco_transf_20(1) Trehalose_PPase(1) WD40(2)	0	0	0	0	0	0	0	0	1	0	0	0	0	0
C	WD40(2) U3_snoRNA_C(1)	0	0	0	0	0	0	0	0	1	0	0	0	0	0
C	Prp19(2) WD40(3)	0	0	0	0	0	0	0	0	1	0	0	0	0	0
C	DUF791(1) WD40(3)	0	0	0	0	0	0	0	0	1	0	0	0	0	0
C	WD40(1) Myb_DNA-binding(1)	0	0	0	0	0	0	0	0	1	0	0	0	0	0
C	WD40(6) Utp13(1)	0	0	0	0	0	0	0	0	1	0	0	0	0	0
C	Peptidase_C48(1) WD40(2)	0	0	0	0	0	0	0	0	1	0	0	0	0	0
C	HLH(1) WD40(2)	0	0	0	0	0	0	0	0	1	0	0	0	0	0
C	Peptidase_C48(1) WD40(4)	0	0	0	0	0	0	0	0	1	0	0	0	0	0
C	Asp(1) WD40(1) SapB_2(1) SapB_1(1)	0	0	0	0	0	0	0	0	1	0	0	0	0	0
C	NLE(1) WD40(3)	0	0	0	0	0	0	0	0	1	0	0	0	0	0
C	Glyco_transf_20(1) Trehalose_PPase(1) WD40(1)	0	0	0	0	0	0	0	0	1	0	0	0	0	0
C	DUF1084(1) WD40(4) DUF1084(1)	0	0	0	0	0	0	0	0	1	0	0	0	0	0
C	LisH(1) WD40(1)	0	0	0	0	0	0	0	0	1	0	0	0	0	0
C	DENN(1) dDENN(1) WD40(6)	0	0	0	0	0	0	0	2	0	0	0	0	0	0
C	SSDP(1) WD40(4)	0	0	0	0	0	0	0	1	0	0	0	0	0	0
C	LisH(1) SSDP(1) WD40(3)	0	0	0	0	0	0	0	1	0	0	0	0	0	0
C	U-box(1) WD40(3)	0	0	0	0	0	0	0	1	0	0	0	0	0	0
C	WD40(3) PI3_PI4_kinase(1)	0	0	0	0	0	0	0	1	0	0	0	0	0	0
C	LisH(1) SSDP(1) WD40(4)	0	0	0	0	0	0	0	1	0	0	0	0	0	0
AC	WD40(4) Coatomer_WDAD(1) COPI_C(1)	0	0	1	0	0	0	0	0	1	1	0	0	0	0
AC	NLE(1) WD40(7)	1	0	1	0	0	0	0	1	0	0	0	0	0	0
ABC	F-box(1) WD40(2)	0	0	0	0	1	1	0	0	0	1	0	0	0	0
ABC	Beach(1) WD40(1)	0	1	1	2	1	1	2	0	1	0	0	0	0	0
BC	WD40(10) Utp12(1)	0	0	0	0	0	0	2	1	3	1	0	0	0	0
BC	Beach(1) WD40(3)	0	0	0	0	0	2	2	1	1	1	0	0	0	0
AB	WD40(4) Utp21(1)	0	0	0	1	0	0	2	0	0	0	0	0	0	0
B	WD40(1) PWP2(1)	0	0	0	0	0	0	2	0	0	0	0	0	0	0
B	WD40(3) Pro_isomerase(1)	0	0	0	0	0	0	2	0	0	0	0	0	0	0
B	WD40(2) SAM_1(1)	0	0	0	0	0	0	2	0	0	0	0	0	0	0
B	B_lectin(1) WD40(2)	0	0	0	0	0	0	2	0	0	0	0	0	0	0
B	WD40(3) YDG_SRA(1) PPR(11)	0	0	0	0	0	0	1	0	0	0	0	0	0	0
B	zf-CCCH(2) WD40(3)	0	0	0	0	0	0	1	0	0	0	0	0	0	0
B	zf-CCCH(1) WD40(4)	0	0	0	0	0	2	0	0	0	0	0	0	0	0
B	zf-C3HC4(1) WD40(5)	0	0	0	0	0	2	0	0	0	0	0	0	0	0
B	Beach(1) WD40(2) FYVE(1)	0	0	0	0	0	2	0	0	0	0	0	0	0	0
B	Pkinase_Tyr(1) HEAT(2) WD40(2)	0	0	0	0	0	1	0	0	0	0	0	0	0	0
B	U-box(1) WD40(5)	0	0	0	0	0	1	0	0	0	0	0	0	0	0
B	Prp19(1) WD40(6)	0	0	0	0	0	1	0	0	0	0	0	0	0	0
B	WD40(2) Synaptobrevin(1)	0	0	0	0	0	1	0	0	0	0	0	0	0	0
A	HELP(1) WD40(2)	1	0	0	0	2	0	0	0	0	0	0	0	0	0
A	WD40(13)	1	0	0	1	1	0	0	0	0	0	0	0	0	0
A	WD40(1) NUC189(1)	0	0	0	1	1	0	0	0	0	0	0	0	0	0
A	WD40(3) Utp21(1)	0	1	1	0	1	0	0	0	0	0	0	0	0	0
A	WD40(1) Pro_isomerase(1)	1	0	0	0	1	0	0	0	0	0	0	0	0	0
A	LisH(1) WD40(8)	1	0	0	0	1	0	0	0	0	0	0	0	0	0
A	WD40(9) Ion_trans(1)	0	0	0	0	1	0	0	0	0	0	0	0	0	0
A	WD40(7) Ion_trans(1)	0	0	0	0	1	0	0	0	0	0	0	0	0	0
A	WD40(4) Ank(1) Ion_trans(1)	0	0	0	0	1	0	0	0	0	0	0	0	0	0
A	WD40(2) TBCC(1)	0	0	0	0	1	0	0	0	0	0	0	0	0	0
A	WD40(14)	0	0	0	0	1	0	0	0	0	0	0	0	0	0
A	WD40(12) Ion_trans(1)	0	0	0	0	1	0	0	0	0	0	0	0	0	0
A	WD40(1) zf-MYND(1)	0	0	0	0	1	0	0	0	0	0	0	0	0	0
A	WD40(1) UBA(1)	0	0	0	0	1	0	0	0	0	0	0	0	0	0
A	WD40(1) DEAD(1) Helicase_C(1) DSHCT(1)	0	0	0	0	1	0	0	0	0	0	0	0	0	0
A	WD40(1) BING4CT(1) LRRNT_2(1)	0	0	0	0	1	0	0	0	0	0	0	0	0	0
A	WD-3(2)	0	0	0	0	1	0	0	0	0	0	0	0	0	0
A	RRM_1(4) WD40(3)	0	0	0	0	1	0	0	0	0	0	0	0	0	0
A	OGG_N(1) WD40(2)	0	0	0	0	1	0	0	0	0	0	0	0	0	0
A	HELP(1) WD40(2) PLAT(19) WW(1)	0	0	0	0	1	0	0	0	0	0	0	0	0	0
A	efhand(1) WD40(6)	0	0	0	0	1	0	0	0	0	0	0	0	0	0
A	efhand(1) WD40(3)	0	0	0	0	1	0	0	0	0	0	0	0	0	0
A	DENN(1) WD40(1)	0	0	0	0	1	0	0	0	0	0	0	0	0	0
A	Bromodomain(1) WD40(8)	0	0	0	0	1	0	0	0	0	0	0	0	0	0
A	WD40(1) NUC153(1)	0	1	1	1	0	0	0	0	0	0	0	0	0	0
A	WD40(4) Hira(1)	1	0	1	1	0	0	0	0	0	0	0	0	0	0
A	WD40(4) Sof1(1)	0	0	0	1	0	0	0	0	0	0	0	0	0	0
A	WD40(1) DUF2415(1)	0	0	0	1	0	0	0	0	0	0	0	0	0	0
A	WD40(1) Hist_deacetyl(2)	0	0	0	1	0	0	0	0	0	0	0	0	0	0
A	Nup84_Nup100(1) WD40(4)	0	0	0	1	0	0	0	0	0	0	0	0	0	0
A	Agenet(1) WD40(1)	0	0	0	1	0	0	0	0	0	0	0	0	0	0
A	WD40(2) RRM_1(1)	0	0	0	1	0	0	0	0	0	0	0	0	0	0
A	Pkinase(1) WD40(1)	0	0	0	1	0	0	0	0	0	0	0	0	0	0
A	WD40(4) PFU(1) PUL(1)	0	0	0	1	0	0	0	0	0	0	0	0	0	0
A	WD40(8) Utp12(1)	0	0	0	1	0	0	0	0	0	0	0	0	0	0
A	WD40(9) Utp13(1)	0	1	1	0	0	0	0	0	0	0	0	0	0	0
A	DENN(1) WD40(3)	0	0	1	0	0	0	0	0	0	0	0	0	0	0
A	WD40(1) Bromodomain(1)	0	0	1	0	0	0	0	0	0	0	0	0	0	0
A	LisH(1) TFIID_90kDa(1) WD40(5)	0	0	1	0	0	0	0	0	0	0	0	0	0	0
A	HELP(1) WD40(4)	0	0	1	0	0	0	0	0	0	0	0	0	0	0
A	WD40(4) zf-C3HC4(1)	0	0	1	0	0	0	0	0	0	0	0	0	0	0
A	WD40(2) DEAD(1) Helicase_C(1)	0	0	1	0	0	0	0	0	0	0	0	0	0	0
A	WD40(2) Ank(2) Ion_trans(1)	0	0	1	0	0	0	0	0	0	0	0	0	0	0
A	WD40(5) zf-C3HC4(1)	0	1	0	0	0	0	0	0	0	0	0	0	0	0
A	PRP4(1) WD40(4)	0	1	0	0	0	0	0	0	0	0	0	0	0	0
A	HELP(1) WD40(6)	0	1	0	0	0	0	0	0	0	0	0	0	0	0
A	ATG16(1) WD40(5)	0	1	0	0	0	0	0	0	0	0	0	0	0	0
A	DnaJ(1) WD40(5)	0	1	0	0	0	0	0	0	0	0	0	0	0	0
A	WD40(6) Hira(1)	0	1	0	0	0	0	0	0	0	0	0	0	0	0
A	HEAT(1) WD40(3)	0	1	0	0	0	0	0	0	0	0	0	0	0	0
A	HELP(1) WD40(3) PLAT(18)	1	0	0	0	0	0	0	0	0	0	0	0	0	0
A	WD40(1) TBCC(1)	1	0	0	0	0	0	0	0	0	0	0	0	0	0
A	RRM_1(4) WD40(2)	1	0	0	0	0	0	0	0	0	0	0	0	0	0
A	WD40(2) Utp21(1)	1	0	0	0	0	0	0	0	0	0	0	0	0	0
A	efhand(1) WD40(4)	1	0	0	0	0	0	0	0	0	0	0	0	0	0
A	RRM_1(2) WD40(2) DUF1767(1)	1	0	0	0	0	0	0	0	0	0	0	0	0	0
A	WD40(1) Pkinase(1)	1	0	0	0	0	0	0	0	0	0	0	0	0	0
A	WD40(1) RRM_1(1)	1	0	0	0	0	0	0	0	0	0	0	0	0	0
A	BTB(1) Acetyltransf_1(1) WD40(2)	1	0	0	0	0	0	0	0	0	0	0	0	0	0
A	WD40(5) Ion_trans(1)	1	0	0	0	0	0	0	0	0	0	0	0	0	0
A	WD40(2) Sof1(1)	1	0	0	0	0	0	0	0	0	0	0	0	0	0
A	WD40(12) Ion_trans(1) PKD_channel(1)	1	0	0	0	0	0	0	0	0	0	0	0	0	0

## Sheet: WD40prevalent
	DOMAIN	Green_alga	ost_lucimarinus	ost_tauri	chlvu	volvox	Phy_patens	spike_moss	Rice	Maize	Sorghum	Grape	Arabidopsis	Cottonwood	Soybean
ABCD	WD40(1)	29	14	12	20	35	27	39	39	177	34	42	29	51	104
ABCD	WD40(3)	20	15	12	17	27	29	59	48	110	25	35	50	49	96
ABCD	WD40(2)	32	22	15	20	25	40	41	61	110	28	30	35	39	82
ABCD	WD40(5)	13	8	8	12	13	29	35	25	47	15	25	29	23	50
ABCD	WD40(4)	10	16	17	10	11	30	41	53	79	28	40	42	47	77
ABCD	WD40(6)	11	3	2	4	10	15	17	10	16	6	13	13	13	32
ABCD	WD40(7)	11	5	3	2	7	12	11	7	11	8	8	14	13	17
ABCD	WD40(5) Coatomer_WDAD(1) COPI_C(1)	1	1	0	1	1	3	3	4	3	1	2	2	2	5
ABCD	WD40(5) Sof1(1)	0	1	1	0	1	1	2	1	2	2	1	1	2	2
ABCD	WD40(1) BING4CT(1)	1	1	1	1	0	1	2	1	4	2	1	1	1	2
ABCD	Beach(1) WD40(2)	0	1	1	1	0	3	2	6	6	3	2	4	2	4
BCD	WD40(7) PFU(1) PUL(1)	0	0	0	0	0	1	2	1	2	1	1	2	2	2
BCD	LisH(1) SSDP(1) WD40(5)	0	0	0	0	0	0	2	4	8	2	1	0	2	2
BCD	zf-CCCH(1) WD40(3)	0	0	0	0	0	0	2	2	4	1	0	5	2	3
BCD	WD40(1) Clathrin(1)	0	0	0	0	0	0	2	2	3	1	1	1	2	3
BCD	LisH(1) WD40(5)	0	0	0	0	0	0	2	2	2	1	0	6	2	1
BCD	zf-C3HC4(1) WD40(3)	0	0	0	0	0	5	1	2	2	1	1	0	1	2
CD	WD40(6) Utp21(1)	0	0	0	0	0	0	0	0	1	1	1	1	1	2
CD	Pkinase(1) WD40(4)	0	0	0	0	0	0	0	1	3	0	1	3	1	0
CD	Pkinase(1) WD40(3)	0	0	0	0	0	0	0	1	1	0	1	0	3	4
BD	F-box(1) WD40(4)	0	0	0	0	0	1	2	0	0	0	1	0	1	1
BD	uDENN(1) DENN(1) dDENN(1) WD40(7)	0	0	0	0	0	1	2	0	0	0	1	1	2	0
D	LisH(1) WD40(3)	0	0	0	0	0	0	0	0	0	0	0	0	2	2
D	WD40(7) Bromodomain(1)	0	0	0	0	0	0	0	0	0	0	1	1	0	2
D	LisH(1) WD40(2)	0	0	0	0	0	0	0	0	0	0	1	0	1	0
D	WD40(3) NUC189(1)	0	0	0	0	0	0	0	0	0	0	1	0	1	1
C	NB-ARC(1) WD40(1)	0	0	0	0	0	0	0	1	0	1	0	0	0	0
BC	WD40(10) Utp12(1)	0	0	0	0	0	0	2	1	3	1	0	0	0	0
BC	Beach(1) WD40(3)	0	0	0	0	0	2	2	1	1	1	0	0	0	0
A	WD40(13)	1	0	0	1	1	0	0	0	0	0	0	0	0	0
A	WD40(3) Utp21(1)	0	1	1	0	1	0	0	0	0	0	0	0	0	0
A	WD40(1) NUC153(1)	0	1	1	1	0	0	0	0	0	0	0	0	0	0
A	WD40(4) Hira(1)	1	0	1	1	0	0	0	0	0	0	0	0	0	0
