# Supplementary material for: Evolutionary dynamics of protein domain architecture in plants
Source: BMC Evol Biol. 2012 Jan 17;12:6. doi: 10.1186/1471-2148-12-6 (PMC3310802; doi:10.1186/1471-2148-12-6)
Supplement: Additional file 4 — Distribution of prevalent domain architectures in plant lineages. This file lists all architectures present in the majority of the species in each lineage, e.g. prevalent architectures present in at least three out of five algal species, both P. patens and S. moellendorffii species, two out of three monocot species, and three out four dicot species. [file 1471-2148-12-6-S4.XLSX]

## Sheet: TableDescription
Table S2. Distribution of domain architectures in plant lineages.
A=alga linease
B=early divering lineage
C=monocot lineage
D=dicot lineage
AB=primitive lineage
BCD=land lineage
CD=angiosperm lineage
ABCD=univeral

## Sheet: overall vs prevalent
examples of less commonly represented, lonely architectures and prevalent architectures.
architectures less commonly represented in alga lineage (lineage A)
DOMAIN	Green_alga	ost_lucimarinus	ost_tauri	chlvu	volvox	Phy_patens	spike_moss	Rice	Maize	Sorghum	Grape	Arabidopsis	Cottonwood	Soybean
DPBB_1(1) Pollen_allerg_1(1)	0	0	0	3	0	35	35	56	124	75	27	40	39	86
architectures less commonly represented in early diverging lineage (lineage B)
DOMAIN	Green_alga	ost_lucimarinus	ost_tauri	chlvu	volvox	Phy_patens	spike_moss	Rice	Maize	Sorghum	Grape	Arabidopsis	Cottonwood	Soybean
Coprogen_oxidas(1)	2	2	2	2	2	3	0	2	4	2	1	3	2	2
architectures less commonly represented in monocot lineage (lineage C)
DOMAIN	Green_alga	ost_lucimarinus	ost_tauri	chlvu	volvox	Phy_patens	spike_moss	Rice	Maize	Sorghum	Grape	Arabidopsis	Cottonwood	Soybean
DNA_pol_B(1)	1	0	0	2	1	4	1	0	2	0	1	1	1	4
architectures less commonly represented in dicot lineage (lineage D)
DOMAIN	Green_alga	ost_lucimarinus	ost_tauri	chlvu	volvox	Phy_patens	spike_moss	Rice	Maize	Sorghum	Grape	Arabidopsis	Cottonwood	Soybean
SNF2_N(1) Helicase_C(1) HAND(1) SLIDE(1)	1	1	1	0	1	2	2	3	2	1	0	0	0	3
architectures absent from lineage C and less commonly represented in lineages A and B
DOMAIN	Green_alga	ost_lucimarinus	ost_tauri	chlvu	volvox	Phy_patens	spike_moss	Rice	Maize	Sorghum	Grape	Arabidopsis	Cottonwood	Soybean
COX6A(1)	0	0	0	1	0	3	0	0	0	0	0	1	1	2
prevalent architectures in lineage A
DOMAIN	Green_alga	ost_lucimarinus	ost_tauri	chlvu	volvox	Phy_patens	spike_moss	Rice	Maize	Sorghum	Grape	Arabidopsis	Cottonwood	Soybean
Ion_trans(4)	8	3	4	0	3
prevalent architectures in lineage B
DOMAIN	Green_alga	ost_lucimarinus	ost_tauri	chlvu	volvox	Phy_patens	spike_moss	Rice	Maize	Sorghum	Grape	Arabidopsis	Cottonwood	Soybean
3D(1)						2	2
prevalent architectures in lineage C
DOMAIN	Green_alga	ost_lucimarinus	ost_tauri	chlvu	volvox	Phy_patens	spike_moss	Rice	Maize	Sorghum	Grape	Arabidopsis	Cottonwood	Soybean
SapB_1(2) SapB_2(1)								3	7	0
prevalent architectures in lineage D
DOMAIN	Green_alga	ost_lucimarinus	ost_tauri	chlvu	volvox	Phy_patens	spike_moss	Rice	Maize	Sorghum	Grape	Arabidopsis	Cottonwood	Soybean
TIR(1) NB-ARC(1) LRR_1(1)	4	0	3	12
prevalent universal architectures in lineage ABCD
DOMAIN	Green_alga	ost_lucimarinus	ost_tauri	chlvu	volvox	Phy_patens	spike_moss	Rice	Maize	Sorghum	Grape	Arabidopsis	Cottonwood	Soybean
TPR_1(2)	8	11	8	7	9	15	27	22	17	14	8	15	11	14
Radical_SAM(1) BATS(1)	2	1	1	1	2	2	2	1	2	0	1	1	2	1
Hydrolase_3(1)	1	1	2	1	1	3	2	2	4	1	1	0	2	3
DUF1620(1)	1	1	1	1	0	1	2	1	1	1	1	1	1	1

## Sheet: A
DOMAIN	Green_alga	ost_lucimarinus	ost_tauri	chlvu	volvox
PDEase_I(1)	28	2	2	2	14
Form_Nir_trans(1)	7	1	1	2	6
p25-alpha(1)	5	1	1	3	3
cNMP_binding(2) Pkinase(1)	2	3	2	1	2
Asparaginase(1)	2	2	1	1	2
ABC_tran(2) Chromo(1)	2	1	1	1	2
SfsA(1)	2	1	1	1	2
Ycf66_N(1)	1	1	1	1	2
DUF2256(1)	2	1	1	1	1
DUF2009(1)	1	1	1	1	1
SLA_LP_auto_ag(1)	1	1	1	1	1
DcpS(1)	1	1	1	1	1
DUF101(1)	1	1	1	1	1
FIST(1) FIST_C(1)	1	1	1	1	1
DEAD(1) SPRY(1) Helicase_C(1)	1	1	1	1	1
ATP_bind_4(1)	1	1	1	1	1
HA(2)	1	2	1	1	0
ACN9(1)	1	1	1	1	0
RLL(1)	1	1	1	1	0
Ion_trans(4)	8	3	4	0	3
CotH(1)	1	2	2	0	1
DUF395(2)	2	3	1	0	0
Fe-ADH(1)	2	1	1	0	0
Fumerase(1) Fumerase_C(1)	1	1	1	0	1
S-methyl_trans(1) Pterin_bind(1) B12-binding_2(1) B12-binding(1) Met_synt_B12(1)	1	1	1	0	1
KH_1(3) WW(1)	1	1	1	0	1
SF-assemblin(1)	1	1	1	0	1
DUF1824(1)	1	1	1	0	1
DUF262(1)	1	1	1	0	1
DUF1855(1)	1	1	1	0	1
UPF0079(1)	1	1	1	0	1
Cu2_monooxygen(1) Cu2_monoox_C(1) NHL(2)	1	1	1	0	1
Peptidase_U9(1)	1	1	1	0	1
CD36(1)	1	1	1	0	1
PFL(1) Gly_radical(1)	1	1	1	0	1
Ku(1) SAP(1)	1	1	1	0	1
Helicase_C(1) HA2(1) HrpB_C(1)	1	1	1	0	1
Glucokinase(1)	1	1	0	1	1
Cob_adeno_trans(1)	1	1	0	0	1
KH_1(1) DnaJ(1)	1	1	0	1	0
Methyltransf_11(1) Mg-por_mtran_C(1)	1	1	0	1	1
FAST_1(1)	1	1	0	1	1
DUF1826(1)	1	1	0	0	1
Guanylate_cyc(1)	68	0	0	1	61
ADP_ribosyl_GH(1)	7	0	0	1	6
Metallophos(1) 5_nucleotid_C(1)	4	0	1	0	2
CHRD(1)	3	0	0	4	1
Phospholip_B(1)	3	0	0	1	3
MgtE(1)	2	0	1	1	2
Kazal_2(1)	2	0	1	1	1
PAN_1(1)	2	0	2	0	1
FIST(1)	2	0	0	1	2
Bac_rhodopsin(1)	2	0	0	1	2
DUF202(1)	2	0	0	1	2
Fasciclin(3)	2	0	0	1	0
AP2(3)	1	0	1	2	0
MoeA_N(1) MoCF_biosynth(1) MoeA_C(1)	1	0	0	1	1
Flavin_Reduct(1)	1	0	0	2	1
TPR_2(1) U-box(1)	1	0	1	1	0
WD40(4) Hira(1)	1	0	1	1	0
NDUF_B12(1)	1	0	1	1	1
DUF2046(1)	1	0	1	0	1
Cyt-b5(1) Oxidored_molyb(1) Mo-co_dimer(1)	1	0	0	1	1
K_tetra(1) PHR(1)	1	0	0	1	1
MgtE_N(1)	1	0	0	1	1
Cys_rich_FGFR(9)	1	0	0	2	1
Septin(1)	1	0	0	2	1
BPL_N(1)	1	0	0	2	1
FUN14(1)	1	0	0	1	2
Histone(2)	1	0	0	1	2
CSD(1) RRM_1(1)	1	0	0	1	1
C6_DPF(1)	1	0	0	1	1
DUF1237(1)	1	0	0	1	1
HMG_box(1) CBFD_NFYB_HMF(1)	1	0	0	1	1
DSPc(1) FHA(1)	1	0	0	1	1
UvdE(1)	1	0	0	1	1
OKR_DC_1(2) OKR_DC_1_C(1)	1	0	0	1	1
WD40(13)	1	0	0	1	1
ACT(1) Formyl_trans_N(1)	1	0	0	1	1
CPSase_L_chain(1) CPSase_L_D2(1) Biotin_carb_C(1) AHS2(1) AHS1(1) Biotin_lipoyl(1)	1	0	0	0	1
DUF564(1)	0	2	2	3	1
HEAT(5)	0	2	0	2	1
WD40(1) NUC153(1)	0	1	1	1	0
HA(1)	0	1	3	1	1
2OG-FeII_Oxy(1) Ofd1_CTDD(1)	0	1	1	0	1
MutS_I(1) MutS_V(1)	0	1	1	1	0
CPSase_L_chain(1) CPSase_L_D2(1) Biotin_carb_C(1) HMGL-like(1) PYC_OADA(1) Biotin_lipoyl(1)	0	1	1	1	1
WD40(3) Utp21(1)	0	1	1	0	1
Peptidase_U32(1)	0	1	1	1	1
COBRA1(1)	0	1	1	1	0
DUF2246(1)	0	1	1	0	1
Pyr_redox_2(1) Pyr_redox(1) AIRS(1) AIRS_C(1)	0	1	1	1	0
DUF1802(1)	0	1	1	0	1
TH1(1)	0	1	1	1	0
DUF2064(1)	0	1	1	0	1
Sec10(2)	0	1	1	0	1
BUD22(1)	0	1	1	1	1
DEP(1)	0	1	1	1	0
PG_binding_1(2)	0	1	0	1	1
ApbA_C(1)	0	1	1	0	1
DUF819(2)	0	1	1	0	1
APG6(2)	0	1	1	1	1
Asp_protease(1) UBA(1)	0	1	1	1	0
MPP6(1)	0	1	1	1	0
EGF_2(2)	0	1	0	1	1
VTC(1)	0	1	1	0	1
MIF4G(2)	0	1	1	1	0
Torsin(1)	0	0	1	1	1

## Sheet: B
GO cellular component	GO molecular function	GO biological process	DOMAIN		Phy_patens	spike_moss
	catalytic activity		3D(1)	putative peptidase	2	2
intracellular	phospotransferase activity; kinase activity	phosphorylation, metabolic process	Acetate_kinase(2)	prodominantly found in micro-organisms	1	2
			Acyl_CoA_thio(2)		1	4
			Anemone_cytotox(1)	toxic proteins	3	3
			BRCT(4)	breast cancer C-terminal, cell cycle check point	1	1
			Chitin_bind_1(1) DPBB_1(1)		1	2
			Chromo(1) Ank(2) Chromo(2)		1	2
			Deme6(1)	breast cancer protein, found in fungi and human	2	2
			DUF1212(1)		1	1
			DUF1421(2)		1	1
			efhand(1) TPR_2(1) TPR_1(3)		1	2
			F-box(1) Kelch_1(4)		1	1
	Lysozyme activity	cell wall catabolic process; peptidoglycan catabolic process	Glyco_hydro_25(1)		1	4
			HET(1)	heterokaryon incompatibility proteins, restrictly in ascomycete fungi	16	1
	two component response regulator activity	signal transduction	HisKA(1) HATPase_c(1) Response_reg(2)		4	2
			Inhibitor_I9(1) Peptidase_S8(1) DUF1034(1)		1	1
			MASE1(1) HisKA(1) HATPase_c(1) Response_reg(1)		2	1
			MIP-T3(2)	microtubule-interacting protein	1	1
			Mtc(1)	ion transporter	1	2
			PAXNEB(2)	an RNA polymerase II Elongator protein subunit	1	1
			RTC(2)	RNA cyclases	1	1
			SNF2_N(1) Helicase_C(1) Bromodomain(1)	bromodomain: found in a variety of mammalian, invertebrate and yeast DNA-binding proteins	2	2
			Tex_N(1)		1	1
			Thioredoxin(1) DUF179(1)		1	1
			TPR_1(2) TPR_2(1) U-box(1)		1	2
			Uso1_p115_head(1) Uso1_p115_C(1)		1	2
			VWA(1) Cache_1(1)		1	2
			WW(2) FF(4)		1	1
			zf-PARP(2) PADR1(1) WGR(1) PARP_reg(1) PARP(1)		1	2
			5_nucleotid_C(1) SLH(1)		1	0
			ACBP(1) Ank(3)		1	0
			Acetyltransf_1(1) BRCT(1)		1	0
			Acyl-ACP_TE(2)		1	0
			Acyltransferase(1) efhand(3)		2	0
			ADC_lyase(1)		1	0
			AKAP7_NLS(1)		1	0
			Alk_phosphatase(1)		1	0
			Alpha_L_fucos(1) DUF1237(1) Alpha-mann_mid(1) Transglut_core(1)		1	0
			Aminotran_1_2(1) 5_3_exonuc(1) DUF2500(1)		1	0
			Aminotran_1_2(1) APH(1)		1	0
			AMP-binding(1) PQQ(3)		1	0
			AMP-binding(2) PP-binding(1) Condensation(1)		1	0
			ANF_receptor(1) Peptidase_S66(1)		1	0
			Anp1(1)		1	0
			AraC_N(1) HTH_AraC(2)		1	0
			ArgJ(1) AA_kinase(1)		1	0
			Asparaginase_II(1)		1	0
			Asparaginase_II(1) Pirin(1)		1	0
			ATP-synt_ab(1) LysM(2) Peptidase_M23(1)		1	0
			B3(1) DnaJ(1)	DNA binding	1	0
			Bac_rhamnosid_N(1) Bac_rhamnosid(1)		1	0
			Beach(1) WD40(2) FYVE(1)		2	0
			Big_2(3)	bacterial and phage surface proteins	1	0
			BK_channel_a(1)		1	0
			BRCT(1) IMS(1) ACCA(1)		1	0
			Cache_1(1)		2	0
			Cas_Csy1(1)		1	0
			Cation_ATPase_N(1) Hydrolase(1) E1-E2_ATPase(2)		1	0
			CBM_20(1) Rho_N(1)		1	0
			CBM_6(1)		1	0
			CBM_6(2)		1	0
			CenpB-DNA-bind(1)		1	0
			Chloroa_b-bind(1) Cytochrom_C_asm(1)		1	0
			CitMHS(1) TrkA_C(4)		1	0
			CM_2(1) DAHP_synth_1(1)		1	0
			CopC(1)		2	0
			COX2(1) Cytochrom_C(1)		1	0
			CTP_synth_N(2) GATase(1)		1	0
			CTP_transf_3(2)		1	0
			Cu_amine_oxidN1(1)		2	0
			Cu_amine_oxidN1(1) SH3_3(1)		1	0
			Cupin_2(1) HTH_AraC(1)		1	0
			DAO(1) ETF_QO(1)		1	0
			DAO(1) GMC_oxred_N(1)		1	0
			dCMP_cyt_deam_1(1) Ppx-GppA(1)		1	0
			DEAD(1) Helicase_C(1) DbpA(1)		1	0
			Dev_Cell_Death(2) NTP_transf_2(1)		1	0
			DinB(1)		2	0
			DNA_ligase_aden(1) BRCT(1)		1	0
			DNA_photolyase(2) Abhydrolase_1(1)		1	0
			DnaD(1)		1	0
			DnaJ(1) zf-C2H2(2)		1	0
			dsrm(2) Helicase_C(1) HA2(1) DUF1605(1)		1	0
			dsRNA_bind(1) PAZ(1) Ribonuclease_3(2)		1	0
			DUF1126(2)		1	0
			DUF1479(1)		1	0
			DUF1818(1)		1	0
			DUF1854(1) ABC_membrane(1) AXE1(1)		1	0
			DUF1861(1)		1	0
			DUF2055(1) Arm(2)		1	0
			DUF2161(1)		1	0
			DUF2174(1) Inhibitor_I9(1) Peptidase_S8(1)		1	0
			DUF2235(1)		4	0
			DUF229(1)		1	0
			DUF2306(1)		1	0
			DUF24(1) DsbB(1)		1	0
			DUF241(1) DUF793(1)		3	0
			DUF2499(2)		1	0
			DUF258(1) Aldedh(1)		1	0
			DUF421(1)		1	0
			DUF427(1)		2	0
			DUF470(1) DUF471(1) DUF472(1)		1	0
			DUF537(1) DUF88(1)		3	0
			DUF58(1)		1	0
			DUF810(1) Membr_traf_MHD(1)		1	0
			DUF906(1)		1	0
			DUF946(1) DUF1162(1) DUF946(1)		1	0
			Dynamin_N(1) Dynamin_M(3) GED(1)		1	0
			Dynamin_N(1) SLH(1)		1	0
			efhand(1) TPR_2(2) TPR_1(3)		1	0
			EHN(1) SLH(3)		1	0
			eIF-4B(1) zf-CCHC(2)		2	0
			Erv26(2)		1	0
			Exonuc_X-T(1) MutS_I(1) MutS_II(1) MutS_III(1) MutS_IV(1) MutS_V(1)		1	0
			ExsB(1)		1	0
			F420_ligase(1)		1	0
			FAD_syn(2)		1	0
			F-box(1) FBA(1)		1	0
			FGGY_C(1) Glycos_transf_2(1)		1	0
			FliH(1)		1	0
			fn3(4)		1	0
			Formyl_trans_N(1) Formyl_trans_C(1) ECH(1)		1	0
			FtsX(1)		1	0
			GAD(1) tRNA-synt_2(1)		1	0
			GalP_UDP_tr_C(1)		2	0
			GGDEF(1) MutS_V(1)		1	0
			Glyco_hydro_16(1) CBM_4_9(1)		1	0
			Glyco_hydro_18(1) MFS_1(1)		1	0
			Glyco_hydro_3_C(1) CBM_6(1)		1	0
			Glyco_hydro_4(1)		1	0
			Glyco_hydro_43(1) Glyco_hydro_2_N(1) Glyco_hydro_2(1)		1	0
			Glyco_hydro_53(1)		2	0
			Glyco_hydro_76(1)		1	0
			Glyco_hydro_88(1)		6	0
			Glycos_transf_1(1) Epimerase_2(1)		1	0
			GST_N(1) Hemerythrin(1)		1	0
			HAMP(1) His_kinase(1)		2	0
			HAMP(1) His_kinase(1) HATPase_c(1)		3	0
			HATPase_c(1) Response_reg(2)		1	0
			HEAT_PBS(6)		1	0
			Herpes_gE(1)		1	0
			His_kinase(1) HATPase_c(1) Response_reg(1)		3	0
			His_kinase(1) HATPase_c(1) Response_reg(1) HTH_AraC(1)		2	0
			His_kinase(1) HATPase_c(1) SBP_bac_1(1)		2	0
			HisKA(2) HATPase_c(1) Response_reg(1)		1	0
			HisKA_3(1)		1	0
			HpaB(1)		1	0
			HR_lesion(1) DoxX(1)		1	0
			HSP70(1) RNA_pol_L(1) RNA_pol_A_bac(1) RNA_pol_A_CTD(1)		1	0
			HTH_11(1)		2	0
			HTH_5(1) MFS_1(1)		1	0
			HTH_AraC(1) adh_short(1)		1	0
			HTH_AraC(1) Beta-lactamase(1)		1	0
			HTH_AraC(2) Beta-lactamase(1)		1	0
			HTH_Mga(1) Mga(1)		1	0
			HTH_psq(1)		3	0
			Hydrolase(1) AhpC-TSA(1) NHL(5)		1	0
			IMPDH(1) Peptidase_S11(1)		1	0
			IP_trans(1) DUF547(1)		1	0
			JmjN(1) ARID(1) PHD(1) JmjC(1) PHD(1)		1	0
			KH_1(1) HD(1)		1	0
			Kp4(1)		2	0
			Lactamase_B(1) Flavodoxin_1(1) Flavin_Reduct(1)		1	0
			LRRNT_2(1) LRR_1(12) Pkinase(1)		1	0
			LysM(1) B3(1)		1	0
			LysM(1) Peptidase_M23(1)		2	0
			LysM(2) Peptidase_M23(1)		1	0
			LysM(3) Peptidase_M23(1)		1	0
			LytR_cpsA_psr(1)		1	0
			LytTR(1)	bacterial transcription regulator	1	0
			MCPsignal(1) GerA(1)	chemotaxis	1	0
			Methyltransf_11(1) Aldo_ket_red(1)		1	0
			Methyltransf_11(1) Methyltransf_12(1)		1	0
			Mito_carr(1) Ion_trans(2)		1	0
			MltA(1) HipA_N(1) HipA_C(1)		1	0
			mRNA_triPase(1)		1	0
			mRNA_triPase(1) DNA_ligase_A_M(1)		1	0
			mRNA_triPase(1) mRNA_cap_enzyme(1)		1	0
			MS_channel(2)		1	0
			MVIN(2)		1	0
			Myosin_N(1) Myosin_head(2)		1	0
			NMT1(1) ABC_tran(1) BPD_transp_1(1)		1	0
			NUC194(1) FAT(1) PI3_PI4_kinase(1) FATC(1)		1	0
			OsmC(1)		1	0
			PARP(1) UQ_con(1)		1	0
			PAS_3(1) Response_reg(1)		1	0
			PAS_3(2) HisKA(1) HATPase_c(1) Response_reg(1)		1	0
			PAS_4(1) HisKA(1) HATPase_c(1) Response_reg(1)		2	0
			Peptidase_M17(1) CutC(1)		1	0
			Peptidase_M20(1) DAO(1)		1	0
			Peptidase_M29(1)		1	0
			Peptidase_M49(1)		1	0
			Peptidase_M6(1)		3	0
			Peptidase_S8(1) DUF1034(1)		1	0
			Peptidase_S8(1) SLH(3)		1	0
			PEP-utilisers_N(1) PEP-utilizers(1) PEP-utilizers_C(1)		1	0
			Phage_AlpA(1)		1	0
			PHD(1) Bromodomain(1) PHD(1)		1	0
			PHD(1) Chromo(1) SNF2_N(1) Helicase_C(1)		1	0
			PHD(1) FYRN(1) Bromodomain(1) PHD(1)		1	0
			PhoPQ_related(1)		1	0
			PhoU(2)		1	0
			PhyH(1) AraC_binding(1)		1	0
			Pirin_C(1)		1	0
			Pkinase_Tyr(1) HEAT(2) WD40(2)		1	0
			Pkinase_Tyr(1) Sel1(1)		1	0
			PMT(1)		1	0
			PQQ(4)		1	0
			Pre-SET(1)		1	0
			Pro_racemase(1)		1	0
			PRP1_N(1) TPR_1(1)		2	0
			Prp19(1) WD40(6)		1	0
			PsbY(2)		2	0
			R3H(1) Ank(1) Helicase_C(1) HA2(1) DUF1605(1)		1	0
			RCC1(7)		1	0
			Response_reg(1) CCT(2)		1	0
			Response_reg(1) His_kinase(1) HATPase_c(1)		1	0
			Response_reg(1) HTH_AraC(1)		1	0
			Response_reg(1) HTH_AraC(2)		2	0
			Rhodanese(1) Lactamase_B(1)		1	0
			Rhodanese(1) SecB(1)		1	0
			RHS_repeat(1)		1	0
			RHS_repeat(2) Sigma70_r4_2(1)		1	0
			Rieske(1) Chloroa_b-bind(1)		1	0
			RNA_pol_Rpb1_1(2) RNA_pol_Rpb1_2(1) RNA_pol_Rpb1_3(1) RNA_pol_Rpb1_5(1)		1	0
			RNA_pol_Rpb1_2(1) RNA_pol_Rpb1_3(2) RNA_pol_Rpb1_4(1)		1	0
			RNA_pol_Rpb1_2(1) RNA_pol_Rpb1_4(1) RNA_pol_Rpb1_5(1)		1	0
			RNA_pol_Rpb2_1(1) RNA_pol_Rpb2_2(2) RNA_pol_Rpb2_3(1) RNA_pol_Rpb2_4(1) RNA_pol_Rpb2_5(1) RNA_pol_Rpb2_6(1) RNA_pol_Rpb2_7(1)		1	0
			RNA_pol_Rpb2_2(2) RNA_pol_Rpb2_3(1) RNA_pol_Rpb2_4(1) RNA_pol_Rpb2_5(1) RNA_pol_Rpb2_6(1) RNA_pol_Rpb2_7(1)		1	0
			RNA_pol_Rpb2_3(1) RNA_pol_Rpb2_5(1)		1	0
			RNA_pol_Rpb2_4(1) RNA_pol_Rpb2_5(1) RNA_pol_Rpb2_6(1)		1	0
			RRM_1(1) zf-RanBP(1) G-patch(1)		1	0
			RWD(1) zf-C3HC4(1) IBR(2)		1	0
			SAM_1(1) fn3(1)		1	0
			SBP_bac_1(1) GMC_oxred_N(1)		1	0
			SBP_bac_3(1) His_biosynth(1)		1	0
			SCA7(1)		1	0
			Sec_GG(1) SecD_SecF(1) ANF_receptor(1)		1	0
			Sec10(1) FH2(1)		1	0
			SH3_3(3)		1	0
			Sigma70_r4_2(1) Glyoxalase(1)		1	0
			SLH(2)	s-layer homology serves as an anchor to the peptidoglycan	3	0
			SLH(3) Glyco_hydro_3(1)		1	0
			S-methyl_trans(1) MTHFR(1)		1	0
			Snf7(2)		1	0
			Spore_GerAC(1) Spore_permease(1)		1	0
			Sulfatase(1) AraC_binding(1)		1	0
			Sulfatase(1) Flg_bb_rod(1)		1	0
			Surf_Ag_VNR(4)		1	0
			Surp(1) zf-CCCH(1)		1	0
			SWIRM(1) DAO(1)		1	0
			Thi4(1) GMC_oxred_N(1)		1	0
			TnsA_N(1)		1	0
			TP_methylase(1) HEM4(1)		1	0
			TP_methylase(2)		1	0
			TPP_enzyme_N(2) TPP_enzyme_M(1) TPP_enzyme_C(1)		1	0
			TPR_1(5) DnaJ(1)		1	0
			TPR_2(1) TPR_1(2) PPP5(1) Metallophos(1)		1	0
			TPR_2(1) TPR_1(5) TPR_2(1)		1	0
			TPX2(1) Glyco_hydro_16(1)		1	0
			TrkA_N(1) DUF1012(1)		1	0
			tRNA-synt_1e(1) DALR_2(1) Ribonuclease_3(1)		1	0
			TYW3(1) Kelch_2(2) Kelch_1(1) Met_10(1)		1	0
			UBA_e1_C(1)		1	0
			ubiquitin(1) zf-C3HC4(1)		1	0
			U-box(1) WD40(5)		1	0
			UDPG_MGDP_dh_N(1) UDPG_MGDP_dh(1) UDPG_MGDP_dh_C(1) Hepar_II_III(1)		1	0
			UPF0193(1)		1	0
			UVR(1) TPR_1(2)		1	0
			UvrC_HhH_N(1) AA_kinase(1)		1	0
			UxaC(1)		2	0
			VanY(1)		1	0
			VIT(1) VWA(1)		2	0
			Voltage_CLC(3) CBS(1)		1	0
			WD40(2) Synaptobrevin(1)		1	0
			WW(2) FF(1)		1	0
			WXG100(1)		1	0
			XkdN(1)		1	0
			YbaK(2)		1	0
			YicC_N(1) DUF1732(1)		1	0
			YtxC(1)		1	0
			zf-B_box(1) MATH(1)		1	0
			zf-C3HC4(1) WD40(5)		2	0
			zf-C3HC4(1) zf-B_box(1)		1	0
			zf-C3HC4(2) ZZ(1)		1	0
			zf-CCCH(1) WD40(4)		2	0
			zf-Dof(2)		2	0
			zf-NF-X1(2)		1	0
			zf-RanBP(1) GTP_EFTU(1)		1	0
			zf-Sec23_Sec24(1) Sec23_trunk(2) Sec23_BS(1) Sec23_helical(1) Gelsolin(1)		1	0
			zf-UBR(1) Omt_N(1)		1	0
			3_5_exonuc(1) DUF82(1) UbiA(1)		0	1
			5_3_exonuc(1)		0	1
			AA_permease(1) Ldh_1_C(1)		0	1
			AA_permease(1) Ldh_1_N(1) Ldh_1_C(1)		0	1
			AAA_5(1) Dynein_heavy(1)		0	1
			AAA_5(3)		0	2
			ABC_membrane(1) ABC_tran(1) ABC_membrane(1) ABC_tran(1) RRM_1(1)		0	1
			ABC_tran(1) ABC2_membrane(1) PDR_assoc(1) ABC_tran(1) ABC2_membrane(1) AAA(1)		0	3
			ABC_tran(1) ABC2_membrane(1) PsaD(1)		0	1
			ABC1(1) Beta-lactamase(1) NIF(1)		0	1
			ABC2_membrane(1) PDR_assoc(1) ABC_tran(1) ABC2_membrane(1) AAA(1)		0	1
			Abhydrolase_1(1) DUF1162(1)		0	1
			ACBP(1) Kelch_1(2) Kelch_2(1) Kelch_1(2)		0	1
			Acetyltransf_1(1) zf-C3HC4(1)		0	1
			Acyl-CoA_dh_1(2)		0	1
			ADH_N(1) ADH_zinc_N(1) ADH_N(1) ADH_zinc_N(1)		0	1
			Aegerolysin(1)		0	17
			Amidohydro_3(1) Aldedh(1)		0	2
			Aminotran_4(1) G6PD_N(1) G6PD_C(1)		0	2
			AMP-binding(1) Lipase_3(1)		0	1
			Ank(3) AAA(1) zf-CDGSH(1)		0	1
			Ank(5) RRM_1(1)		0	2
			AP2(1) RNA_pol_Rpb2_1(1) RNA_pol_Rpb2_2(1) RNA_pol_Rpb2_3(1) RNA_pol_Rpb2_4(1) RNA_pol_Rpb2_5(1) RNA_pol_Rpb2_6(1) RNA_pol_Rpb2_7(1)		0	1
			Arb2(1)		0	10
			Arch_ATPase(1)		0	18
			Arm(1) Abi(1)		0	1
			ATP_bind_3(1) DUF2392(1)		0	1
			ATP_bind_3(1) Kelch_1(1) Kelch_2(1) Kelch_1(2) Kelch_2(1)		0	1
			B_lectin(1) LysM(1)		0	1
			B_lectin(1) PAN_2(1) Pkinase_Tyr(1) Pkinase(1)		0	1
			B_lectin(1) WD40(2)		0	2
			BAH(2) DNA_methylase(2)		0	2
			Beach(1) Pkinase(1)		0	2
			BRF1(1) Mito_carr(2)		0	1
			BTB(1) TPR_1(2)		0	2
			BURP(1) Glyco_hydro_1(1)		0	1
			C2(1) LRRNT_2(1)		0	1
			Catalase-rel(1)		0	3
			CG-1(2)		0	2
			Chal_sti_synt_N(2)		0	1
			Chitin_bind_1(1) Glyco_hydro_18(1)		0	1
			Clp_N(1) AAA_2(1)		0	1
			cNMP_binding(3)		0	1
			Complex1_LYR(1) DEAD(1) Helicase_C(1)		0	1
			CPSase_L_chain(1) CPSase_L_D2(1) Biotin_carb_C(2)		0	3
			CPSase_L_D3(1)		0	2
			Creatinase_N(1) p450(1)		0	1
			CRS1_YhbY(1) PA(1)		0	1
			CS(1) TPR_1(2)		0	1
			Cu_bind_like(1) DUF212(1) Telo_bind(1)		0	1
			CVNH(1)		0	37
			Dala_Dala_lig_N(1) Dala_Dala_lig_C(1) Dala_Dala_lig_N(2)		0	1
			dCMP_cyt_deam_1(1) Pollen_Ole_e_I(1) 3_5_exonuc(1) HRDC(1)		0	1
			DEAD(1) Helicase_C(1) dsRNA_bind(1) dsrm(1) PAZ(1) Ribonuclease_3(2)		0	2
			DEAD(1) Helicase_C(1) HA2(1) DUF1605(1) dsrm(1) tRNA-synt_2b(1) HGTP_anticodon(1)		0	1
			DEAD(1) Helicase_C(1) Sec63(1) DEAD(1) Helicase_C(1) Sec63(2)		0	1
			DIT1_PvcA(1)		0	30
			DIT1_PvcA(1) Glyco_transf_22(2)		0	1
			DJ-1_PfpI(1) Peptidase_M1(1)		0	1
			DNA_gyraseB(1) DNA_topoisoIV(1)		0	1
			DNA_ligase_A_N(1) DNA_ligase_A_M(1)		0	1
			DNA_pol_B_exo(1) DNA_pol_B(1) Utp14(1)		0	1
			DNA_pol_phi(3)		0	2
			DnaJ(1) UPF0203(1)		0	1
			DUF1309(4)		0	2
			DUF1604(1) G-patch(1) Surp(1)		0	1
			DUF1680(1) Pyridoxal_deC(1)		0	1
			DUF1853(1)		0	2
			DUF2260(1) DUF323(1)		0	2
			DUF2394(1)		0	1
			DUF246(1) HIT(1)		0	1
			DUF2503(1)		0	2
			DUF506(1) MoCF_biosynth(1)		0	1
			DUF588(1) Fasciclin(1)		0	1
			DUF588(1) Pkinase(1)		0	1
			DUF593(1) Ion_trans_2(1) BK_channel_a(1)		0	1
			DUF604(3)		0	1
			DUF616(2)		0	1
			DUF677(2)		0	1
			DUF716(1) Clp_N(2) AAA_2(1) ClpB_D2-small(1)		0	1
			DUF946(2) DUF1162(1)		0	2
			Dynamin_M(1) Aldedh(1)		0	1
			Dynamin_N(1) Dynamin_M(2) GED(1)		0	1
			ECH(1) 3HCDH_N(1) 3HCDH(2)		0	2
			efhand(1) TPR_2(1) TPR_1(1) TPR_2(1)		0	2
			eIF-3c_N(1) PCI(1) Peptidase_C48(1)		0	1
			EIN3(1) S6PP(1)		0	1
			EIN3(1) S6PP(1) S6PP_C(1)		0	1
			EIN3(1) SPX(1)		0	2
			Endonuclease_1(2)		0	1
			Exonuc_X-T(1) MutS_I(1) MutS_II(1) MutS_III(1) MutS_V(1)		0	2
			Extensin_2(7) Pollen_Ole_e_I(1) Extensin_2(11)		0	1
			Extensin_2(8)		0	1
			FAD_binding_2(1) FMO-like(1)		0	2
			FAD_binding_3(1) Prenylcys_lyase(1)		0	2
			FAD_binding_3(1) zf-4CXXC_R1(1) DDT(1)		0	2
			FAD_binding_5(1) CO_deh_flav_C(1) Ald_Xan_dh_C(1) Ald_Xan_dh_C2(2)		0	1
			FAD_binding_5(1) CO_deh_flav_C(1) Ald_Xan_dh_C(2) Ald_Xan_dh_C2(1)		0	1
			Far-17a_AIG1(1)		0	1
			F-box(1) ILVD_EDD(1)		0	1
			F-box(1) JmjC(1) APH(1)		0	2
			F-box(1) Prenyltransf(1)		0	1
			Fer2_2(1) FAD_binding_5(1)		0	1
			Fic(1) PP2C(1)		0	1
			Filamin(3)		0	1
			FKBP_C(1) Methyltransf_12(1)		0	2
			Flavodoxin_1(1) Transferase(1)		0	1
			Folate_carrier(1)		0	2
			FtsJ(1) Pkinase(1)		0	1
			Fumble(1) Pkinase(1)		0	1
			FYVE(1) TPR_1(1)		0	2
			G6PD_N(3) G6PD_C(1)		0	1
			GATase(1) GMP_synt_C(1)		0	1
			GATase(1) tRNA_Me_trans(1) NAD_synthase(1) GMP_synt_C(1)		0	2
			GATase_2(1) Glu_syn_central(1) F-box(1)		0	1
			GATase_2(1) Glu_syn_central(1) Glu_synthase(1)		0	1
			GATase_2(1) Pribosyltran(1) CDC27(1)		0	1
			Glutaredoxin(1) Bet_v_I(1)		0	2
			Glyco_hydro_16(2)		0	2
			Glyco_hydro_18(3)		0	1
			Glyco_hydro_19(1) Lipase_GDSL(1)		0	1
			Glyco_hydro_19(2)		0	1
			Glyco_hydro_20b(1) Glyco_hydro_20(2)		0	1
			Glyco_hydro_28(1) MRG(1)		0	1
			Glyco_hydro_28(2) MRG(2)		0	1
			Glyco_hydro_38(1) Alpha-mann_mid(1) Glyco_hydro_38C(2)		0	1
			Glyco_hydro_71(1)		0	1
			G-patch(1) Clp_N(2) AAA(1) AAA_2(1) ClpB_D2-small(1)		0	1
			Gpi16(2)		0	1
			GRP(1) Tryp_alpha_amyl(1)		0	3
			GSH_synthase(1)		0	1
			GTP_cyclohydro2(1) EF_TS(1)		0	1
			HEAT(2) FAT(1) Rapamycin_bind(1) PI3_PI4_kinase(1)		0	1
			Helicase_C(1) HA2(1) DUF1605(1) MFS_1(1)		0	2
			Helicase_C(1) HA2(1) DUF1605(1) PMSR(1)		0	1
			Helicase_C(1) HA2(1) zf-CCCH(2)		0	3
			Helicase_C(1) PPR(4)		0	1
			Hemerythrin(3) zf-CHY(1) zf-C3HC4(2)		0	1
			Hemerythrin(4) zf-CHY(1)		0	2
			Hint(1)		0	27
			Hist_deacetyl(1) F-box(1)		0	1
			HLH(1) TPP_enzyme_N(1)		0	1
			HMA(1) PQQ(2)		0	2
			HMG_CoA_synt_N(1) HMG_CoA_synt_C(1) ACP_syn_III_C(1)		0	1
			HSA(1) DnaJ(1)		0	1
			HSCB_C(1)		0	1
			HSP20(1) NAD_binding_2(1)		0	1
			HSP20(1) TPR_1(3)		0	2
			Hydrolase(1) AhpC-TSA(1) NHL(6)		0	1
			Hydrolase(1) MAP65_ASE1(1)		0	1
			Hydrolase(1) NHL(6)		0	1
			IBN_N(1) Cse1(1) CAS_CSE1(2)		0	1
			Ifi-6-16(1)		0	2
			ILVD_EDD(2)		0	2
			Indigoidine_A(1) Glyco_hydro_16(1)		0	1
			Indigoidine_A(2)		0	2
			Kelch_1(1) GRAS(1)		0	1
			Kelch_1(1) Kelch_2(1) Amidohydro_3(1)		0	2
			Kelch_1(1) Kelch_2(1) Kelch_1(1) Amidohydro_1(1)		0	1
			Kelch_1(1) Kelch_2(1) Kelch_1(1) Kelch_2(1) Amidohydro_3(1)		0	1
			Kelch_1(2) Kelch_2(1) Amidohydro_1(1)		0	1
			Kelch_1(2) Kelch_2(3)		0	3
			Kelch_1(3) Amidohydro_3(1)		0	1
			Kelch_1(4) Kelch_2(1)		0	2
			Kelch_1(5)		0	3
			Kelch_2(1) Kelch_1(4)		0	1
			Kinesin(1) zf-C3HC4(1)		0	2
			KNOX1(1) KNOX2(1) Homeobox(1)		0	4
			KOW(2)		0	1
			Laminin_G_2(1)		0	8
			Laminin_G_2(2)		0	5
			Lectin_legB(1) Pkinase(1) Lectin_legB(1) Pkinase_Tyr(1)		0	2
			Lipase_GDSL(1) DAO(1)		0	1
			LMBR1(2)		0	1
			LON(1) Abhydrolase_1(1) DUF1162(1)		0	1
			LRR_1(9)		0	1
			LRRNT_2(1) LRR_1(2) LRRNT_2(1) LRR_1(1) Pkinase_Tyr(1)		0	2
			LRRNT_2(1) LRR_1(5) Pkinase(1) Pkinase_Tyr(1)		0	1
			LysM(1) SKG6(1) Pkinase(1)		0	1
			LysM(4)		0	1
			LysM(5)		0	1
			MACPF(1) GIDA(2)		0	1
			MACPF(1) GIDA(3)		0	1
			MADF_DNA_bdg(1) AAA(1)		0	1
			MADF_DNA_bdg(1) DJ-1_PfpI(1)		0	2
			MADF_DNA_bdg(1) zf-TRAF(1)		0	2
			Maf(2)		0	1
			Malic_M(1) Cu-oxidase_3(1)		0	1
			MCD(1) PLAT(1) Lipoxygenase(1)		0	1
			Membralin(1)		0	2
			Methyltransf_16(1) Tryp_alpha_amyl(1)		0	1
			Methyltransf_7(1) UDPGT(1)		0	1
			MMR_HSR1(1) DUF1967(1)		0	2
			MMR_HSR1(1) zf-C3HC4(1)		0	1
			MRG(2)		0	1
			MutS_II(1) MutS_III(1) MutS_V(2)		0	1
			Myosin_N(1) Myosin_head(1) IQ(6) DIL(1)		0	2
			MyTH4(1) FERM_M(1)		0	2
			MyTH4(1) FERM_N(1) FERM_M(1) Kinesin(2)		0	1
			NAD_binding_2(2) F_bP_aldolase(1) AP2(1)		0	2
			NAP(1) PB1(1)		0	1
			NB-ARC(1) tify(1)		0	1
			NIF(1) GRAS(1)		0	1
			NIF(1) RNase_P_Rpp14(1)		0	1
			NIF(2) FA_desaturase_2(1)		0	1
			NUDIX(1) Ocnus(1)		0	1
			NUP50(1) Ran_BP1(1) DUF926(1)		0	1
			ORC3_N(1) Tryp_alpha_amyl(1)		0	2
			PA(1) TFR_dimer(1)		0	1
			PAS_3(1) PAS(1)		0	2
			PAS_3(2) HisKA(1) HATPase_c(1) Response_reg(1) CSD(1) zf-CCHC(2)		0	1
			PAS_3(3) HisKA(1) HATPase_c(1) Response_reg(1)		0	1
			PB1(1) zf-CCCH(1)		0	1
			PBP(1) Glyco_hydro_28(1)		0	1
			PCRF(1) RF-1(1) zf-Dof(1)		0	1
			PCRF(1) RF-1(2)		0	1
			PDEase_I(1) Guanylate_cyc(1)		0	2
			Peptidase_C14(1) HisKA(1)		0	1
			Peptidase_C78(1) Flavokinase(1)		0	1
			Peptidase_M1(1) DnaJ(1)		0	1
			Peptidase_M16(2) Peptidase_M16_C(1) PUF(2)		0	1
			Peptidase_S28(1) BcrAD_BadFG(1)		0	2
			Peptidase_S28(1) Spb1_C(1)		0	1
			PGM_PMM_I(1) PGM_PMM_II(1) PGM_PMM_IV(1)		0	2
			PH(1) Oxysterol_BP(1) MatE(2)		0	1
			PHD(1) Helicase_C(1)		0	1
			PHD(1) Rho_N(1)		0	1
			PHD(1) SWIB(1) Plus-3(1) GYF(1) PAF-AH_p_II(1)		0	1
			PHD(3) Y_phosphatase2(1)		0	2
			Phosphodiest(2)		0	2
			PhyH(1) Dirigent(1)		0	1
			Pkinase(1) Exo_endo_phos(1) zf-GRF(1)		0	1
			Pkinase(1) Helicase_C(1) zf-CCCH(1)		0	1
			Pkinase(1) HGTP_anticodon(1)		0	1
			Pkinase(1) Tubulin(1)		0	1
			Pkinase(1) zf-CCCH(2)		0	1
			Pkinase_Tyr(1) DEAD(1) Helicase_C(1) DSHCT(1)		0	1
			Pkinase_Tyr(1) PMEI(1) Pectinesterase(1)		0	1
			PLAC8(1) Glyco_transf_22(1) Ribonuclease_3(2) dsrm(1)		0	1
			PLAC8(1) UDPGT(1)		0	1
			Plus-3(1) Glycos_transf_2(1)		0	1
			PNP_UDP_1(1) DNA_pol_delta_4(1)		0	2
			Pollen_Ole_e_I(1) Extensin_2(4)		0	1
			Pox_MCEL(2)		0	1
			PPR(1) UPF0016(1)		0	1
			PPR(17) PBP(1)		0	1
			PPR(2) DUF26(2) Pkinase_Tyr(1)		0	2
			PPR(2) UPF0193(1)		0	1
			PPR(3) IGR(1)		0	1
			PPR(5) IGR(1)		0	1
			PRCC_Cterm(1) Pkinase(1)		0	1
			Pre-SET(2) SET(1)		0	1
			Pribosyltran(1) SNF2_N(2) zf-C3HC4(1) Helicase_C(1)		0	2
			Proteasome(1) PPR(1) DnaJ(1)		0	1
			PvlArgDC(1)		0	2
			PWWP(1) FYRN(1) FYRC(1) SET(1)		0	2
			RB_A(1) RB_B(1) 4HBT(1)		0	2
			RF-1(1) Terpene_synth(1) Terpene_synth_C(1)		0	2
			Rhomboid(2)		0	1
			Rio2_N(1) RIO1(1) Pkinase(1)		0	1
			RNA_pol_Rpb2_1(1) RNA_pol_Rpb2_2(1) RNA_pol_Rpb2_3(1) RNA_pol_Rpa2_4(1) RNA_pol_Rpb2_5(1) RNA_pol_Rpb2_6(1) RNA_pol_Rpb2_7(1)		0	1
			RNA_pol_Rpb2_1(1) RNA_pol_Rpb2_2(2) RNA_pol_Rpb2_3(1) RNA_pol_Rpb2_6(1) RNA_pol_Rpb2_7(1)		0	1
			RNA_pol_Rpb2_4(1) RNA_pol_Rpb2_5(1) RNA_pol_Rpb2_6(1) RNA_pol_Rpb2_7(1)		0	2
			RnaseH(1) RCC1(1) SET(1)		0	1
			RnaseH(1) SET(1)		0	1
			RRM_1(1) PPR(14)		0	1
			RTC_insert(1)		0	6
			RWD(1) DUF1115(1)		0	2
			RWP-RK(1) zf-C2H2(1)		0	2
			S6PP(1) S6PP_C(1) SPX(1)		0	1
			S6PP_C(1) SPX(1)		0	1
			Sad1_UNC(2)		0	2
			SCA7(1) DUF588(1)		0	2
			Sec7(1) DUF1981(1) DUF21(1)		0	1
			Semialdhyde_dh(1) Semialdhyde_dhC(2)		0	1
			SET(1) HLH(1)		0	1
			SET(1) Ribosomal_L1(1)		0	1
			SGT1(1) DUF125(1)		0	1
			Siah-Interact_N(1) CS(1) SGS(1)		0	2
			SNF2_N(1) Helicase_C(1) SMP(2)		0	2
			SNF2_N(1) PHD(1) zf-C3HC4(1) Helicase_C(1) PPR(5)		0	2
			SNF2_N(2) Helicase_C(1) zf-C3HC4(1)		0	1
			SRP40_C(1) ERCC4(1)		0	1
			SSB(1) AAA(1) PGI(1)		0	1
			Supt5(1) KOW(2)		0	1
			Surf_Ag_VNR(1) Peptidase_S28(1)		0	2
			TauD(2)		0	2
			TENA_THI-4(1) Hydrolase(1)		0	2
			TGT(1) zf-C3HC4(2)		0	2
			Thioredoxin(1) HMA(1) Myotub-related(1)		0	1
			Thioredoxin(3) ERp29(1)		0	1
			Tmemb_161AB(1)		0	2
			TPP_enzyme_N(2)		0	1
			TPR_1(1) TPR_2(1) Lactamase_B(1)		0	1
			TPR_1(1) TPR_2(1) TPR_1(2) DnaJ(1)		0	2
			TPR_1(1) TPR_2(2) CS(1) SGS(1)		0	2
			TPR_1(2) Glutaredoxin(1)		0	2
			TPR_1(9) TPR_2(1)		0	2
			Transferrin(1)		0	1
			tRNA_synt_1c_R1(1) tRNA-synt_1c(1) tRNA-synt_1c_C(1)		0	2
			tRNA-synt_1(1) Anticodon_1(1) zf-FPG_IleRS(1) DUF623(1)		0	1
			tRNA-synt_1d(2) DALR_1(1)		0	1
			Tryp_alpha_amyl(1) Peptidase_M23(1)		0	1
			TSP_1(2) EGF_2(2)		0	2
			TYW3(1) Kelch_2(1) Kelch_1(2) Kelch_2(1) Kelch_1(1)		0	2
			ubiquitin(1) C2(2)		0	1
			ubiquitin(9)		0	1
			UQ_con(1) Abi(1)		0	1
			Usp(1) Pkinase(2)		0	1
			Vps39_2(1) Methyltransf_11(1)		0	2
			WAPL(2)		0	2
			WD40(1) PWP2(1)		0	2
			WD40(2) SAM_1(1)		0	2
			WD40(3) Pro_isomerase(1)		0	2
			WD40(3) YDG_SRA(1) PPR(11)		0	1
			WW(1) DEAD(1) Helicase_C(1) PPR(1)		0	1
			WW(1) RRM_1(1)		0	2
			X8(1) DEAD(1) Helicase_C(1)		0	1
			zf-C2H2(1) Reticulon(1)		0	2
			zf-C3HC4(1) BRCT(2) eIF-5_eIF-2B(1)		0	1
			zf-C3HC4(1) EFP(1) Elong-fact-P_C(1)		0	1
			zf-C3HC4(1) EFP(1) Elong-fact-P_C(1) F-box(1)		0	1
			zf-C3HC4(1) Helicase_C(1) THF_DHG_CYH_C(1)		0	1
			zf-C3HC4(1) PPR(2)		0	1
			zf-CCCH(1) GXGXG(1)		0	1
			zf-CCCH(1) zf-NF-X1(1)		0	1
			zf-CCCH(2) WD40(3)		0	1
			zf-CW(1) PHD(1) Chromo(1)		0	1
			zf-MYND(1) UCH(1) SEC-C(1)		0	1

## Sheet: AB
DOMAIN	Green_alga	ost_lucimarinus	ost_tauri	chlvu	volvox	Phy_patens	spike_moss
ISN1(1)	1	1	1	1	2	6	4
Dpy-30(1)	3	1	1	2	1	3	8
UPF0027(1)	1	1	1	2	1	2	2
HSP33(1)	1	1	2	1	1	2	5
DHC_N1(1) DHC_N2(1) AAA_5(2) Dynein_heavy(1)	2	2	2	2	2	1	3
Lactamase_B(1) Flavin_Reduct(1)	1	1	1	1	1	1	2
Peptidase_M32(1)	1	1	1	1	1	1	5
DUF924(1)	1	1	1	1	1	1	0
DUF1126(3)	2	2	1	2	2	0	2
Cyto_heme_lyase(1)	3	2	2	1	2	0	2
Pro_isomerase(1) RRM_1(1)	1	1	1	1	1	0	4
Flavodoxin_1(1) Flavin_Reduct(1)	1	1	1	1	1	0	1
Chromate_transp(2)	1	1	1	1	0	1	0
CitMHS(1) TrkA_C(2)	4	2	2	0	1	0	1
DOT1(1)	1	2	1	0	0	0	1
DUF218(1)	2	1	1	0	2	1	0
F5_F8_type_C(1)	1	1	1	0	12	1	10
DUF2453(1)	1	1	1	0	1	1	2
PAF-AH_p_II(1)	1	1	0	1	1	5	1
ParcG(1)	1	1	0	0	2	1	4
DUF2389(1)	1	1	0	1	1	2	0
DnaJ(1) Thioredoxin(1)	1	1	0	1	1	1	0
YCII(1)	1	1	0	1	1	1	0
Kri1(2)	1	1	0	1	0	0	2
Grp1_Fun34_YaaH(1)	5	0	1	2	3	2	0
Tctex-1(1)	4	0	0	2	2	2	7
cNMP_binding(2)	2	0	1	3	4	3	3
PIH1(1)	2	0	0	1	3	3	2
Robl_LC7(1)	2	0	0	1	1	1	6
DUF1042(1)	2	0	0	1	2	2	6
IRK(1)	2	0	0	3	2	2	0
Erythro_esteras(1)	2	0	0	1	1	0	3
AAA_2(2)	2	0	0	1	3	0	2
Amidinotransf(1)	2	0	0	1	2	0	2
Ion_trans_2(1) BK_channel_a(1)	1	0	0	1	2	2	3
SRP-alpha_N(1) SRP54(1)	1	0	0	1	1	2	2
Cluap1(1)	1	0	0	1	1	1	3
DUF900(1)	1	0	0	1	1	1	2
NMT1(1)	1	0	0	1	1	1	0
FBPase_glpX(1)	1	0	0	1	1	1	0
Biopterin_H(1)	1	0	0	1	1	1	0
SNF2_N(3) Helicase_C(1)	1	0	0	1	1	0	2
CbiA(1) GATase_3(1)	0	1	1	1	0	0	2
CreA(1)	0	0	1	1	1	0	2
Tcp10_C(1)	0	1	1	1	1	0	1

## Sheet: AC
DOMAIN	Green_alga	ost_lucimarinus	ost_tauri	chlvu	volvox	Phy_patens	spike_moss	Rice	Maize	Sorghum
DnaJ(1) Fer4(1)	1	0	0	1	1	0	0	3	2	1

## Sheet: AD
DOMAIN	Green_alga	ost_lucimarinus	ost_tauri	chlvu	volvox	Phy_patens	spike_moss	Rice	Maize	Sorghum	Grape	Arabidopsis	Cottonwood	Soybean
TMP-TENI(1) Dynamin_N(1)	1	1	1	0	1	0	0	0	0	0	1	2	0	0

## Sheet: ABD
XPG_I(1)	0	1	2	1	0	7	3	0	0	0	1	2	1	1
Ribosomal_L27e(1)	1	1	1	0	1	4	2	0	0	0	2	4	2	4
FG-GAP(1)	2	2	0	0	1	2	2	0	0	0	1	1	0	2
tRNA_anti(1) tRNA-synt_2(1) GAD(1)	1	1	1	1	1	1	2	0	0	0	0	1	3	2
Biotin_lipoyl(2) E3_binding(1) 2-oxoacid_dh(1)	1	0	0	1	1	1	2	0	0	0	1	1	1	1
SpoU_sub_bind(1) SpoU_methylase(1)	0	1	1	1	0	1	1	0	0	0	1	1	0	1

## Sheet: ABC
DOMAIN	Green_alga	ost_lucimarinus	ost_tauri	chlvu	volvox	Phy_patens	spike_moss	Rice	Maize	Sorghum
Strumpellin(1)	0	1	1	1	0	1	2	1	0	1
DUF383(1)	1	1	1	1	1	0	2	1	1	0
SprT-like(1)	1	1	1	2	1	0	2	3	2	2

## Sheet: ABCD
DOMAIN	Green_alga	ost_lucimarinus	ost_tauri	chlvu	volvox	Phy_patens	spike_moss	Rice	Maize	Sorghum	Grape	Arabidopsis	Cottonwood	Soybean
Pkinase(1)	368	75	74	126	267	384	650	827	573	495	583	551	868	695
Pkinase_Tyr(1)	63	5	9	24	56	69	113	146	129	110	112	104	173	157
Exo_endo_phos(1)	17	15	14	8	46	30	48	66	51	84	38	41	70	42
Histone(1)	147	11	13	31	45	50	40	53	44	54	37	54	51	42
Chloroa_b-bind(1)	33	19	15	28	44	48	24	31	25	19	17	28	24	26
zf-C3HC4(1)	40	34	24	25	41	121	211	400	217	298	180	349	356	305
RRM_1(1)	37	32	26	30	38	82	109	199	141	90	81	127	134	122
Kinesin(1)	33	14	14	23	35	59	80	43	56	38	47	54	67	75
WD40(1)	29	14	12	20	35	27	39	39	60	34	42	29	51	52
adh_short(1)	35	21	18	61	34	52	93	133	67	96	90	102	129	82
DEAD(1) Helicase_C(1)	35	47	36	37	34	47	83	79	42	47	49	64	61	54
DnaJ(1)	47	38	33	23	31	62	74	94	61	75	51	92	102	94
Acetyltransf_1(1)	25	22	23	19	30	37	40	34	28	25	29	34	52	38
MFS_1(1)	36	26	22	42	29	39	62	73	57	59	40	57	70	41
AAA(1)	34	20	20	24	29	44	70	75	64	62	68	70	107	71
Methyltransf_11(1)	26	28	20	28	28	29	55	33	24	27	30	33	43	36
Mito_carr(3)	37	40	25	34	27	84	80	68	37	44	43	58	75	63
WD40(3)	20	15	12	17	27	29	59	48	38	25	35	50	49	48
Pkinase(2)	33	1	1	5	26	3	19	30	10	13	10	3	8	11
WD40(2)	32	22	15	20	25	40	41	61	38	28	30	35	39	41
Abhydrolase_1(1)	32	19	18	30	24	82	105	134	67	89	87	113	137	98
SET(1)	32	22	21	16	23	25	54	13	27	19	18	18	26	25
TPT(1)	22	12	12	13	23	20	32	55	43	34	35	54	38	43
Ank(2)	17	16	10	6	22	9	20	30	11	15	22	17	34	15
Thioredoxin(1)	23	20	20	17	21	34	42	42	29	29	34	49	55	51
ABC_tran(1)	22	11	9	13	21	24	29	29	28	22	38	25	58	19
Hydrolase(1)	20	18	16	12	21	24	38	40	36	25	20	31	38	44
Pro_isomerase(1)	19	19	20	16	20	29	32	37	32	21	18	30	38	28
UQ_con(1)	19	12	13	22	18	38	56	78	90	44	43	64	69	80
RRM_1(2)	16	9	11	18	18	32	45	80	59	50	43	78	79	65
TPR_1(1)	5	4	11	4	18	15	17	18	16	10	15	20	32	19
PP2C(1)	22	12	10	15	17	39	82	104	89	76	64	97	102	106
Myb_DNA-binding(1)	12	15	16	13	17	82	97	144	88	107	88	125	135	159
DAO(1)	17	9	9	12	17	13	24	17	14	16	14	14	25	8
Aminotran_1_2(1)	16	11	12	19	16	25	34	54	36	25	37	61	63	46
BTB(1)	20	1	1	4	16	19	14	73	24	76	12	21	14	14
Metallophos(1)	21	17	14	25	15	51	68	66	53	53	52	80	73	68
Epimerase(1)	26	22	15	21	15	57	93	115	63	86	76	77	99	81
UCH(1)	8	10	9	15	15	15	38	36	30	20	18	21	24	20
Ras(1)	23	12	13	14	15	64	46	80	71	51	65	86	88	94
LSM(1)	14	19	12	14	15	36	28	29	30	18	17	38	29	28
NUDIX(1)	16	17	10	13	15	15	25	25	22	20	23	39	45	33
PGAM(1)	16	14	13	11	15	17	38	18	13	12	12	29	22	25
AP2(1)	11	8	5	6	15	134	86	150	91	127	103	142	174	171
F-box(1)	12	5	6	5	15	135	180	502	98	360	76	164	188	171
PHD(1)	8	5	4	13	14	32	41	39	38	41	30	40	41	38
FKBP_C(1)	20	17	15	12	14	16	29	28	17	16	16	18	27	16
U-box(1)	17	4	3	9	14	13	23	37	29	29	23	26	44	38
Ank(1)	19	8	10	7	14	8	16	46	13	15	26	20	36	19
Aldo_ket_red(1)	19	10	10	19	13	27	57	50	34	37	44	28	40	40
WD40(5)	13	8	8	12	13	29	35	25	16	15	25	29	23	25
Myb_DNA-binding(2)	10	10	8	5	13	49	41	116	80	111	124	145	201	151
Cyclin_N(1)	7	3	3	4	13	11	20	21	22	16	9	13	19	17
Peptidase_C1(1)	10	8	5	3	13	1	26	4	10	3	6	3	7	8
p450(1)	47	9	9	24	12	70	365	373	139	325	361	256	403	230
ABC1(1)	13	18	17	17	12	24	31	21	14	11	14	22	23	22
Hist_deacetyl(1)	14	7	6	10	12	11	18	24	12	12	11	14	12	16
Arf(1)	22	7	5	7	12	33	24	37	35	25	20	27	34	42
Amino_oxidase(1)	13	7	8	6	12	16	27	14	18	13	15	13	19	16
TTL(1)	10	1	1	2	12	2	7	2	1	0	1	1	1	1
Cpn60_TCP1(1)	15	13	11	11	11	22	32	30	35	20	19	22	32	31
WD40(4)	10	16	17	10	11	30	41	53	27	28	40	42	47	39
DSPc(1)	13	8	5	10	11	13	39	34	12	13	13	13	14	16
Peptidase_S8(1)	10	2	1	10	11	5	15	3	4	6	4	3	7	10
SpoU_methylase(1)	10	8	8	5	11	6	14	6	5	5	5	4	7	3
efhand(1)	13	9	7	5	11	12	11	29	27	32	16	22	49	28
HECT(1)	10	7	4	5	11	9	12	9	7	8	8	7	11	11
C2(1)	17	5	4	3	11	40	38	44	30	33	29	45	54	53
PCI(1)	7	8	8	10	10	19	18	25	24	10	11	20	22	17
Rhomboid(1)	9	4	4	10	10	14	14	22	14	12	12	26	14	13
FA_desaturase(1)	8	6	8	9	10	15	10	17	11	9	9	16	14	17
TBC(1)	11	5	4	9	10	16	15	27	18	17	14	28	26	16
HSP70(1)	11	7	7	8	10	23	22	37	27	32	28	22	42	31
RPE65(1)	11	6	6	6	10	8	27	15	11	16	14	8	33	13
Ammonium_transp(1)	10	4	4	4	10	13	6	13	5	10	11	6	27	10
WD40(6)	11	3	2	4	10	15	17	10	6	6	13	13	13	16
Amidohydro_1(1)	6	2	2	3	10	7	13	5	6	6	4	3	8	7
Lipase_3(1)	14	8	7	22	9	35	54	49	26	44	31	39	45	36
2OG-FeII_Oxy(1)	9	17	13	19	9	56	112	141	66	112	155	140	165	158
Mpv17_PMP22(1)	11	5	5	12	9	11	14	9	5	5	8	12	15	12
Proteasome(1)	9	8	9	10	9	16	18	15	26	14	10	16	16	17
Acyltransferase(1)	8	5	4	10	9	23	41	31	19	23	18	25	24	31
Rieske(1)	8	4	4	10	9	2	2	3	4	1	6	3	6	2
Methyltransf_16(1)	5	12	9	8	9	12	18	16	13	12	8	17	11	11
JmjC(1)	8	8	3	8	9	3	8	7	6	6	9	5	7	9
TPR_1(2)	8	11	8	7	9	15	27	22	17	14	8	15	11	14
Helicase_C(1)	10	1	7	7	9	9	14	5	20	9	6	2	23	8
MMR_HSR1(1)	9	8	6	5	9	8	16	19	16	11	10	11	19	15
GATA(1)	9	6	4	5	9	11	12	21	16	18	15	31	30	28
RWP-RK(1)	15	2	3	5	9	3	17	6	6	8	4	5	5	4
Zip(1)	12	9	4	4	9	9	15	24	11	15	21	22	22	19
Fasciclin(1)	4	4	4	4	9	11	5	21	12	23	10	11	38	26
GST_N(1) GST_C(1)	8	4	3	4	9	17	51	69	25	68	59	42	60	37
CBM_20(1)	7	2	2	4	9	1	4	4	2	2	1	3	5	8
2OG-FeII_Oxy(1) ShK(1)	9	4	5	1	9	1	2	7	5	4	2	4	2	3
zf-MYND(1)	40	2	2	13	8	4	7	3	10	2	1	1	3	3
ADH_N(1) ADH_zinc_N(1)	10	10	8	11	8	29	64	53	23	30	48	39	51	40
Helicase_C(1) HA2(1) DUF1605(1)	3	9	9	10	8	10	14	10	6	9	10	12	8	13
Trypsin(1)	10	4	5	10	8	8	18	10	10	9	9	15	9	6
PALP(1)	7	9	8	9	8	15	18	31	19	16	22	26	27	27
Mov34(1)	8	7	5	9	8	16	19	20	16	7	12	20	16	18
ABC_tran(2)	9	15	13	8	8	10	13	9	6	6	5	7	7	6
Patatin(1)	7	6	6	8	8	13	18	20	14	24	28	17	43	18
MCM(1)	8	7	5	8	8	8	19	11	12	9	11	8	15	14
Peptidase_M20(1) M20_dimer(1)	7	2	2	8	8	7	12	8	6	9	9	9	16	10
Cyt-b5(1)	10	8	9	7	8	15	22	17	16	13	9	11	16	26
Pyr_redox_2(1) Pyr_redox(1)	8	3	3	7	8	9	17	19	12	12	11	18	13	13
Tubulin(1) Tubulin_C(1)	8	6	7	6	8	28	62	26	34	16	19	21	35	24
Aminotran_5(1)	7	5	5	6	8	15	24	14	10	9	8	10	14	10
Fer2(1)	10	7	6	5	8	14	25	19	13	12	6	16	18	14
G-patch(1)	6	5	6	5	8	8	9	9	9	7	7	12	18	6
Exonuc_X-T(1)	3	7	5	5	8	8	11	20	13	16	11	20	11	12
PAP_fibrillin(1)	12	6	5	5	8	11	17	9	7	9	10	11	13	12
PAP2(1)	4	2	2	5	8	14	13	20	19	10	8	17	12	11
Mito_carr(2)	6	1	9	3	8	2	13	14	13	10	5	3	8	11
p450(2)	31	2	1	13	7	4	32	28	6	17	26	11	16	20
FAD_binding_3(1)	8	4	6	10	7	11	18	18	8	14	9	12	17	7
ubiquitin(1)	13	1	2	9	7	9	18	38	10	10	15	30	31	21
Na_H_Exchanger(1)	4	6	6	8	7	10	17	30	22	23	24	41	37	34
Band_7(1)	4	3	3	8	7	15	12	26	16	12	9	23	25	19
zf-DHHC(1)	8	9	8	7	7	21	22	43	27	22	23	25	32	23
PfkB(1)	9	7	3	7	7	25	20	21	16	14	16	23	19	28
PseudoU_synth_2(1)	3	13	11	6	7	7	10	11	4	5	6	7	6	4
MatE(2)	9	9	7	6	7	15	28	52	22	42	56	56	58	52
Proteasome_A_N(1) Proteasome(1)	7	7	7	6	7	20	14	17	12	12	7	17	14	16
zf-CCCH(1)	5	7	6	6	7	14	18	33	24	24	12	21	29	26
3_5_exonuc(1)	8	5	3	6	7	3	5	9	7	13	2	4	7	8
CorA(1)	4	2	2	6	7	12	16	13	10	11	10	17	16	16
NmrA(1)	8	1	2	6	7	6	19	20	11	9	24	10	28	21
Sod_Fe_N(1) Sod_Fe_C(1)	7	1	1	6	7	3	4	6	5	2	4	9	6	4
CS(1)	5	9	10	5	7	9	8	11	11	8	4	6	13	8
Pribosyltran(1)	7	6	6	5	7	10	13	18	17	11	7	17	13	23
cobW(1) CobW_C(1)	7	6	4	5	7	4	4	4	2	1	3	3	4	2
DnaJ(1) DnaJ_C(1)	7	6	6	4	7	8	7	9	7	11	7	11	14	11
Ank(3)	17	10	5	4	7	12	10	26	8	16	16	15	27	15
AMP-binding(2)	5	2	3	4	7	9	10	14	7	13	11	9	9	17
UPF0187(1)	7	3	2	4	7	10	2	2	3	1	1	2	2	1
WD40(7)	11	5	3	2	7	12	11	7	4	8	8	14	13	9
ABC_tran(1) ABC2_membrane(1)	6	8	7	14	6	27	40	30	20	31	41	31	47	37
bZIP_1(1)	2	5	5	13	6	37	32	103	62	69	36	78	65	67
Lactamase_B(1)	4	7	6	10	6	11	22	13	10	6	9	15	16	14
CLP_protease(1)	7	7	10	9	6	19	21	18	13	8	10	11	24	14
Bromodomain(1)	7	8	8	9	6	10	11	32	24	17	18	24	28	25
RRM_1(3)	4	3	2	9	6	15	27	35	20	14	18	29	25	30
NIF(1)	7	4	4	8	6	6	65	25	14	8	9	22	14	9
Glycos_transf_1(1)	10	8	7	7	6	15	19	21	20	11	16	17	26	18
Glutaredoxin(1)	6	4	3	7	6	22	33	55	19	45	28	45	53	50
Glyoxalase(1)	5	4	3	7	6	17	15	12	9	11	13	14	19	14
TRAM_LAG1_CLN8(1)	10	8	7	6	6	13	16	18	13	13	9	16	14	14
Actin(1)	6	6	7	6	6	18	17	31	48	15	15	22	20	29
FHA(1)	10	6	4	6	6	13	13	20	9	12	9	16	17	15
UbiA(1)	6	5	4	6	6	8	13	12	10	6	6	8	12	15
Aminotran_3(1)	7	5	3	6	6	11	14	16	16	8	10	8	21	14
Radical_SAM(1)	9	10	6	5	6	5	14	9	6	5	5	5	13	6
Snf7(1)	7	4	4	5	6	17	17	27	22	15	11	18	22	16
HSP20(1)	5	4	3	5	6	26	33	38	15	38	43	23	51	41
NTP_transferase(1)	8	3	3	5	6	16	16	20	17	8	12	14	15	15
Synaptobrevin(1)	11	2	3	5	6	14	13	19	17	11	11	17	19	18
ThiF(1)	5	4	2	5	6	6	9	10	8	3	5	12	11	8
Peptidase_S10(1)	7	2	2	5	6	20	40	89	47	54	58	69	58	77
Dus(1)	6	7	8	4	6	8	6	4	6	4	5	8	6	5
SAP(1)	1	4	5	4	6	4	4	4	5	5	4	4	4	4
Abi(1)	7	6	4	4	6	6	9	7	5	6	7	10	9	9
TPR_1(3)	4	5	4	4	6	8	13	3	4	2	8	2	15	12
RCC1(2)	1	4	5	3	6	1	5	16	3	4	7	7	5	7
Na_Ca_ex(2)	3	4	4	3	6	11	12	16	10	9	11	15	13	14
RAP(1)	1	3	3	3	6	1	4	3	1	1	1	1	0	1
NAD_binding_2(1)	5	2	2	3	6	4	3	6	5	3	6	7	9	5
Peptidase_M14(1)	8	2	1	3	6	3	4	4	3	2	2	3	4	2
zf-CCCH(2)	2	4	4	2	6	7	5	10	19	7	5	9	7	5
CRAL_TRIO_N(1) CRAL_TRIO(1)	8	2	1	1	6	17	23	37	28	24	18	35	30	37
Exostosin(1)	9	2	2	12	5	55	56	46	35	34	35	41	69	44
Aldedh(1)	6	5	6	9	5	21	82	29	29	14	27	17	34	42
CRAL_TRIO(1)	6	6	7	8	5	7	6	12	12	5	8	14	11	13
SNARE_assoc(1)	5	4	5	8	5	12	10	9	11	9	9	12	14	10
Rhodanese(1)	8	6	3	8	5	8	7	16	11	7	6	9	8	7
MS_channel(1)	5	3	3	8	5	13	14	7	5	6	8	14	15	9
SNF2_N(1) Helicase_C(1)	6	11	10	7	5	16	31	18	12	12	15	18	21	16
Glyco_transf_5(1) Glycos_transf_1(1)	8	3	4	7	5	14	11	18	8	6	5	4	6	6
SBF(1)	6	4	3	7	5	5	10	13	3	5	7	7	6	5
Ribosomal_L7Ae(1)	3	6	6	6	5	20	11	22	15	15	11	16	18	20
SOUL(1)	3	1	1	6	5	6	5	6	4	4	6	5	7	9
Glycos_transf_2(1)	7	6	5	5	5	18	19	19	12	15	5	18	17	15
CBFD_NFYB_HMF(1)	5	6	5	5	5	19	22	37	21	27	19	46	36	40
FA_hydroxylase(1)	5	5	5	5	5	19	24	31	21	30	22	25	19	23
Brix(1)	4	5	5	5	5	6	9	7	9	8	7	8	10	9
Aldose_epim(1)	4	5	4	5	5	6	8	23	16	21	9	12	16	18
Pyr_redox_2(1) Pyr_redox(1) Pyr_redox_dim(1)	4	4	4	5	5	6	8	12	3	5	5	11	9	6
HEAT(1)	1	7	3	5	5	8	9	12	13	9	11	6	7	9
SAC3_GANP(1)	2	4	3	5	5	9	11	14	9	3	8	7	8	9
EMP70(1)	5	2	2	5	5	14	12	24	18	16	11	12	25	18
WW(1)	8	3	7	4	5	5	5	4	3	2	1	0	6	2
Inositol_P(1)	6	7	6	4	5	11	10	10	6	9	7	12	13	11
GTP_EFTU(1) GTP_EFTU_D2(1) EFG_IV(1) EFG_C(1)	3	4	5	4	5	10	11	8	6	6	3	7	7	6
IMS(1)	4	4	4	4	5	2	7	6	7	2	2	3	3	3
Response_reg(1)	4	3	2	4	5	17	16	24	16	24	16	18	34	26
PHO4(1)	12	2	2	4	5	3	3	2	1	1	2	2	4	2
CN_hydrolase(1)	7	2	2	4	5	5	14	10	10	8	16	12	10	5
Kelch_1(3)	3	2	1	4	5	2	9	5	2	2	0	1	6	1
Nol1_Nop2_Fmu(1)	4	5	5	3	5	2	7	5	6	3	3	6	5	5
KH_1(1)	2	5	5	3	5	2	6	2	9	3	4	3	11	4
GTP_EFTU(1) GTP_EFTU_D2(1)	6	3	4	3	5	3	4	9	4	2	1	6	5	4
Peptidase_M3(1)	3	3	3	3	5	3	12	3	4	3	5	4	7	4
Peptidase_M16(1) Peptidase_M16_C(1)	5	2	3	3	5	6	5	9	8	6	4	5	4	6
Cation_ATPase_N(1) E1-E2_ATPase(1) Hydrolase(1) Cation_ATPase_C(1)	7	4	2	3	5	13	16	11	8	13	18	16	22	17
DUF2358(1)	3	1	2	3	5	5	6	4	8	4	3	6	4	6
FtsJ(1)	4	3	1	3	5	2	7	5	3	2	2	3	2	6
IBN_N(1)	4	2	1	3	5	7	7	6	3	3	7	5	10	7
Mem_trans(1)	3	2	1	3	5	10	18	26	12	18	21	21	32	28
GDPD(1)	8	1	1	3	5	7	12	16	15	10	8	12	11	8
DUF506(1)	3	1	1	3	5	21	10	14	6	9	11	13	21	16
Ank(4)	5	4	4	2	5	0	2	26	7	10	8	10	13	6
HMG_box(1)	3	6	3	2	5	6	8	16	9	3	6	16	8	19
efhand(2)	11	5	3	2	5	9	18	43	18	22	19	22	31	29
Peptidase_C48(1)	7	2	2	2	5	8	10	294	82	41	3	11	12	12
HD(1)	2	2	2	2	5	3	5	7	3	2	5	6	6	7
DLH(1)	5	1	2	2	5	5	6	18	8	9	8	4	6	8
PLAC8(1)	10	2	1	2	5	26	18	35	14	19	26	33	30	26
DPBB_1(1)	4	1	1	2	5	1	16	13	14	12	19	2	21	6
RuBisCO_small(1)	3	3	3	1	5	28	4	8	2	1	2	7	6	7
COesterase(1)	3	1	1	1	5	1	2	4	6	2	2	4	3	2
Aa_trans(1)	3	4	3	18	4	35	85	79	61	61	71	48	82	79
AMP-binding(1)	8	5	9	10	4	25	67	53	35	43	33	44	82	44
Amidase(1)	3	2	2	9	4	14	16	19	12	11	13	6	20	11
ECH(1)	5	5	5	7	4	14	20	26	12	11	18	20	30	15
FtsH_ext(1) AAA(1) Peptidase_M41(1)	4	5	4	7	4	12	16	14	8	7	7	12	13	11
SSF(1)	6	3	3	7	4	2	2	1	1	1	1	1	3	1
Peptidase_M24(1)	5	5	6	6	4	13	12	12	14	6	6	12	10	13
DAGAT(1)	4	4	4	6	4	4	2	4	4	3	2	1	2	4
2-Hacid_dh(1) 2-Hacid_dh_C(1)	5	4	3	6	4	8	7	15	9	9	7	6	14	9
OTU(1)	7	9	6	5	4	11	12	40	21	12	11	20	18	17
Methyltransf_12(1)	9	6	6	5	4	7	10	12	8	8	6	6	4	4
Tim17(1)	5	5	5	5	4	18	24	24	16	22	10	21	19	15
ArfGap(1)	4	5	5	5	4	12	13	13	16	7	9	18	13	19
Peptidase_M50(1)	3	4	4	5	4	4	3	5	5	2	2	7	2	3
ADK(1)	5	3	3	5	4	12	8	18	10	8	7	11	12	11
Voltage_CLC(1) CBS(1)	4	4	2	5	4	7	13	13	5	8	5	9	9	6
Clat_adaptor_s(1)	4	5	5	4	4	10	13	12	16	7	8	10	12	15
Spc97_Spc98(1)	3	5	5	4	4	5	8	9	7	4	4	7	5	7
SMC_N(1)	7	4	5	4	4	5	4	7	4	3	4	4	5	4
RNase_PH(1)	4	4	5	4	4	2	4	4	4	2	4	9	6	10
DUF1995(1)	4	6	4	4	4	6	8	6	8	4	3	4	5	7
CDP-OH_P_transf(1)	5	5	4	4	4	6	7	7	9	6	4	11	8	6
polyprenyl_synt(1)	4	4	4	4	4	8	18	17	19	9	9	20	22	12
RNB(1)	2	4	4	4	4	2	8	5	3	3	3	3	5	4
PMSR(1)	4	4	3	4	4	5	11	5	3	4	5	6	6	10
Glycolytic(1)	8	3	3	4	4	9	6	18	9	6	5	14	10	11
ABC_membrane(1) ABC_tran(1) ABC_membrane(1) ABC_tran(1)	6	2	3	4	4	21	68	33	13	33	32	38	47	36
Transket_pyr(1) Transketolase_C(1)	3	3	2	4	4	8	14	15	9	7	11	9	10	15
Orn_Arg_deC_N(1) Orn_DAP_Arg_deC(1)	7	2	2	4	4	5	7	7	4	7	3	5	7	4
bZIP_2(1)	2	3	1	4	4	0	3	9	17	9	8	23	18	13
Iso_dh(1)	6	2	1	4	4	9	9	11	11	5	9	15	13	11
DAGK_cat(1)	3	2	1	4	4	7	6	10	7	8	8	8	4	10
GSHPx(1)	5	5	5	3	4	4	7	8	6	7	5	8	10	14
Pentapeptide(2)	4	4	5	3	4	4	4	3	2	3	3	4	4	5
Prefoldin_2(1)	5	3	3	3	4	4	8	5	6	5	4	5	7	10
Aminotran_4(1)	4	3	3	3	4	14	12	21	13	7	7	17	10	12
ATP-synt_ab_N(1) ATP-synt_ab(1) ATP-synt_ab_C(1)	4	3	3	3	4	8	9	14	8	2	8	15	7	8
PCRF(1) RF-1(1)	3	3	3	3	4	4	11	7	9	6	5	7	6	6
PK(1) PK_C(1)	7	2	2	3	4	14	13	11	9	10	11	12	16	15
IU_nuc_hydro(1)	3	2	2	3	4	3	3	13	9	4	4	5	4	4
Ribosomal_S10(1)	2	1	2	3	4	7	7	8	6	5	1	8	8	9
Peptidase_S9(1)	4	1	1	3	4	6	6	9	7	3	5	2	5	4
HlyIII(1)	1	1	1	3	4	5	4	6	8	6	4	8	6	7
UAA(1)	4	9	8	2	4	7	8	5	9	4	6	10	7	8
tRNA_bind(1)	3	6	5	2	4	4	4	2	4	1	2	2	3	3
efhand(4)	2	4	4	2	4	19	28	24	14	15	14	31	23	24
DUF862(1)	4	3	3	2	4	7	11	13	11	11	8	10	15	19
YGGT(1)	4	3	3	2	4	4	4	3	2	3	3	4	4	4
IF-2B(1)	3	3	3	2	4	6	8	10	5	4	4	11	11	7
Steroid_dh(1)	4	2	3	2	4	7	10	6	4	4	8	7	14	6
Rubredoxin(1)	4	2	3	2	4	6	8	3	5	3	1	3	4	4
SelR(1)	4	2	3	2	4	3	9	5	3	3	3	13	7	3
LRR_1(1)	7	4	2	2	4	12	28	42	19	28	47	14	87	44
GDA1_CD39(1)	3	4	2	2	4	10	5	17	16	13	5	10	12	12
DUF393(1)	4	3	2	2	4	3	6	4	3	3	3	2	3	3
Citrate_synt(1)	2	2	2	2	4	4	7	7	9	2	3	6	4	5
DUF647(1)	4	1	2	2	4	6	9	7	10	5	7	7	8	13
Isochorismatase(1)	6	2	1	2	4	4	7	4	2	3	5	4	9	5
Pkinase(1) efhand(4)	4	2	1	2	4	18	13	27	21	22	14	31	26	20
Guanylate_kin(1)	4	1	1	2	4	5	4	3	3	1	2	4	4	4
Thiolase_N(1) Thiolase_C(1)	2	1	1	2	4	4	9	8	6	1	3	12	4	8
Ribosomal_L14(1)	2	1	1	2	4	8	4	7	6	5	3	7	16	5
AMP_N(1) Peptidase_M24(1)	1	1	1	2	4	2	2	3	2	2	2	3	2	1
TPR_2(1)	4	4	5	1	4	4	13	14	7	9	10	5	11	13
MutS_V(1)	8	2	4	1	4	4	5	2	3	2	4	2	5	4
SNF2_N(1)	4	1	2	1	4	0	1	2	10	4	4	1	8	6
mTERF(1)	3	1	2	1	4	14	18	39	18	36	18	34	58	28
DUF221(2)	2	1	2	1	4	0	1	2	1	1	1	0	2	1
APH(1)	4	5	1	1	4	1	4	4	1	1	3	1	5	2
SPRY(1)	2	2	1	1	4	3	3	4	4	5	4	4	6	3
Vps53_N(1)	1	1	1	1	4	2	1	0	2	1	1	2	1	1
ketoacyl-synt(1) Ketoacyl-synt_C(1)	8	13	14	13	3	8	11	4	6	4	5	5	9	8
Usp(1)	4	5	4	8	3	12	25	42	21	23	25	32	38	28
ABC_membrane(1) ABC_tran(1)	6	4	4	8	3	11	10	9	8	3	14	9	10	6
GTP_EFTU(1) GTP_EFTU_D2(1) GTP_EFTU_D3(1)	3	5	5	6	3	16	10	18	17	6	8	12	16	11
CBS(1)	2	7	4	6	3	13	12	22	15	9	10	7	16	11
Ldh_1_N(1) Ldh_1_C(1)	9	5	4	6	3	14	17	18	8	11	12	16	17	13
Complex1_LYR(1)	7	1	3	6	3	10	7	12	11	6	2	9	10	10
Cation_efflux(1)	3	2	2	6	3	12	17	14	19	7	12	15	18	14
dCMP_cyt_deam_1(1)	5	6	5	5	3	7	10	15	10	9	5	8	12	14
DNA_photolyase(1) FAD_binding_7(1)	6	5	5	5	3	7	14	15	6	6	6	9	7	10
FBPase(1)	5	3	5	5	3	10	10	7	3	3	5	4	10	7
peroxidase(1)	2	3	4	5	3	65	175	182	102	151	91	94	134	122
GST_N(1)	4	5	2	5	3	9	21	18	12	16	26	14	24	14
E1-E2_ATPase(1) Hydrolase(1)	3	5	2	5	3	10	16	10	7	5	7	5	10	6
E1_dh(1)	3	2	2	5	3	7	12	10	4	2	4	7	6	9
Pyridoxal_deC(1)	2	2	2	5	3	10	15	20	11	16	14	12	11	15
Cation_ATPase_N(1) E1-E2_ATPase(1) Hydrolase(1)	3	1	1	5	3	1	5	14	7	9	11	12	14	13
PhyH(1)	2	8	7	4	3	3	4	3	3	1	3	1	2	2
SET(1) Rubis-subs-bind(1)	3	5	6	4	3	5	12	4	3	5	4	6	5	4
AA_kinase(1)	3	4	5	4	3	7	9	17	17	10	10	7	13	9
V-SNARE(1)	3	5	4	4	3	15	11	8	7	5	5	7	10	12
BPL_LipA_LipB(1)	5	4	4	4	3	4	9	4	2	3	3	7	4	5
TP_methylase(1)	4	4	4	4	3	3	6	5	4	2	3	4	4	4
SMC_N(1) SMC_hinge(1)	3	4	4	4	3	3	1	3	4	4	4	6	5	4
tRNA-synt_1b(1)	3	4	3	4	3	2	9	8	7	2	3	4	5	7
DUF6(1)	7	3	3	4	3	11	12	28	17	18	21	27	19	30
Cyclin_N(1) Cyclin_C(1)	5	3	3	4	3	13	9	33	20	24	27	30	33	30
Na_sulph_symp(1)	5	3	2	4	3	5	5	5	6	7	2	4	4	5
MT-A70(1)	3	2	2	4	3	2	4	8	3	2	4	3	4	3
SNF2_N(2) Helicase_C(1)	2	1	2	4	3	1	3	6	2	2	2	3	2	1
Peptidase_S9_N(1) Peptidase_S9(1)	2	1	1	4	3	8	5	4	6	4	4	6	7	5
LysM(1)	2	6	5	3	3	14	9	11	6	14	7	3	12	14
Adap_comp_sub(1)	4	5	5	3	3	9	11	19	13	7	6	10	10	16
Ribosomal_L1(1)	3	2	5	3	3	5	4	14	8	7	6	8	9	11
HATPase_c(1) HSP90(1)	3	4	4	3	3	10	9	18	9	6	7	8	11	9
SQS_PSY(1)	3	4	4	3	3	7	5	11	8	5	5	5	10	9
CTP_transf_1(1)	3	4	4	3	3	7	6	12	20	8	8	11	7	7
URO-D(1)	3	4	4	3	3	3	4	5	9	2	2	4	4	3
60KD_IMP(1)	1	4	3	3	3	3	4	7	5	4	3	6	7	4
Syntaxin(1) SNARE(1)	4	3	3	3	3	15	21	10	7	10	14	21	19	18
Ribosomal_L3(1)	4	3	3	3	3	7	6	4	16	4	5	7	7	5
Cullin(1) Cullin_Nedd8(1)	3	3	3	3	3	7	8	10	4	6	5	7	8	11
Yip1(1)	3	3	3	3	3	7	8	9	9	5	6	8	8	7
CPSF_A(1)	3	3	3	3	3	6	8	5	4	2	4	8	6	6
AAA(2)	3	3	3	3	3	4	10	7	5	5	4	3	6	6
AAA(1) Rep_fac_C(1)	3	3	3	3	3	3	4	4	2	3	2	4	4	6
Ribosomal_L11_N(1) Ribosomal_L11(1)	3	3	3	3	3	11	5	5	5	5	4	5	9	4
ATP_bind_1(1)	3	3	3	3	3	2	8	7	6	4	4	8	5	3
Polyketide_cyc(1)	2	3	3	3	3	7	6	5	2	3	5	8	5	4
PA(1)	1	1	3	3	3	8	5	9	7	7	4	10	12	10
Peptidase_M16(1) Peptidase_M16_C(2)	1	4	2	3	3	7	8	9	3	3	4	6	3	3
Sec1(1)	3	3	2	3	3	5	9	12	6	6	9	6	7	6
DUF1295(1)	3	3	2	3	3	4	2	3	2	2	2	4	2	4
PFK(1)	5	2	2	3	3	14	12	20	15	12	9	11	10	14
Transaldolase(1)	4	2	2	3	3	3	4	3	1	1	3	2	4	7
UBX(1)	4	2	2	3	3	7	5	11	6	5	5	7	12	5
HIT(1)	4	2	2	3	3	5	11	14	4	5	5	5	8	5
PRK(1)	3	2	2	3	3	8	5	8	6	4	7	8	6	7
TRAPP(1)	3	2	2	3	3	5	6	8	11	5	3	2	5	5
MIF4G(1) MA3(1)	2	2	2	3	3	7	7	6	5	6	5	8	6	6
FH2(1)	1	2	2	3	3	5	3	19	13	18	10	16	24	16
FAD_binding_6(1) NAD_binding_1(1)	1	2	2	3	3	4	2	3	2	3	7	1	9	6
RNA_pol_L(1) RNA_pol_A_bac(1)	1	2	2	3	3	3	5	4	2	2	2	7	2	2
AhpC-TSA(1) 1-cysPrx_C(1)	3	3	1	3	3	4	7	5	3	1	2	3	4	3
XPG_N(1) XPG_I(1)	2	3	1	3	3	5	6	6	4	5	5	8	5	6
Pro_CA(1)	8	1	1	3	3	5	8	9	11	3	8	16	12	15
Dynein_light(1)	3	1	1	3	3	5	7	8	4	8	9	6	15	11
Dynamin_N(1)	3	1	1	3	3	5	7	6	5	6	5	6	13	8
Vps51(1)	3	1	1	3	3	8	7	4	5	4	4	6	8	7
Pyrophosphatase(1)	2	1	1	3	3	8	6	14	10	6	4	6	7	17
Ribosomal_S11(1)	2	1	1	3	3	2	5	4	10	6	6	4	9	5
KH_1(3)	1	4	5	2	3	2	6	10	5	4	6	5	7	8
DUF81(1)	2	3	4	2	3	3	5	11	4	5	5	5	10	15
SHMT(1)	3	3	3	2	3	8	8	9	10	4	12	10	13	15
Ribosomal_L4(1)	3	3	3	2	3	8	6	5	4	6	5	9	4	10
DNA_pol_E_B(1)	3	3	3	2	3	2	11	5	2	4	3	3	3	7
MMR_HSR1(1) YchF-GTPase_C(1)	3	3	3	2	3	2	4	3	2	2	2	2	3	2
RCC1(1)	3	4	2	2	3	11	4	4	5	3	1	2	7	6
BolA(1)	5	3	2	2	3	3	6	6	2	3	1	3	4	3
KOW(1)	3	3	2	2	3	9	6	5	5	4	5	5	5	6
NAD_kinase(1)	3	3	2	2	3	5	8	5	4	4	3	3	5	5
PI3_PI4_kinase(1)	7	2	2	2	3	5	9	8	5	6	5	11	12	8
CBM_48(1) Alpha-amylase(1) Alpha-amylase_C(1)	4	2	2	2	3	4	6	11	3	3	3	3	2	4
TatD_DNase(1)	4	2	2	2	3	2	4	6	5	2	1	4	2	3
NAD_Gly3P_dh_N(1) NAD_Gly3P_dh_C(1)	3	2	2	2	3	6	4	6	4	5	4	6	6	5
Lactamase_B(1) RMMBL(1)	3	2	2	2	3	3	8	5	4	5	3	6	4	3
DUF92(1)	3	2	2	2	3	2	4	6	7	3	1	3	3	3
Sec7(1)	2	2	2	2	3	2	5	3	2	3	2	3	4	5
Lycopene_cycl(1)	2	2	2	2	3	4	4	2	2	2	3	2	9	4
GCV_T(1) GCV_T_C(1)	2	2	2	2	3	5	7	2	2	2	3	6	5	4
Gp_dh_N(1) Gp_dh_C(1)	4	3	1	2	3	15	6	14	11	3	6	9	10	13
CBM_48(1) Alpha-amylase(1)	2	3	1	2	3	2	8	4	2	4	3	2	4	3
Nramp(1)	3	2	1	2	3	6	12	23	8	12	8	7	8	9
eIF-1a(1)	3	2	1	2	3	5	4	4	2	3	4	6	6	5
UDPG_MGDP_dh_N(1) UDPG_MGDP_dh(1) UDPG_MGDP_dh_C(1)	3	2	1	2	3	3	2	7	3	3	3	5	4	4
UPF0047(1)	3	2	1	2	3	2	3	2	2	2	1	1	2	3
Pkinase(1) Pkinase_C(1)	2	2	1	2	3	10	5	9	6	4	8	15	13	12
BSD(1)	2	2	1	2	3	8	10	10	5	8	7	10	10	7
MBOAT(1)	2	2	1	2	3	6	5	10	4	9	6	8	10	6
Acid_phosphat_A(1)	2	2	1	2	3	5	6	6	4	3	4	3	4	3
CAF1(1)	1	2	1	2	3	3	7	19	18	13	6	15	22	8
Cupin_2(1)	7	1	1	2	3	4	1	1	1	1	1	1	4	0
NAP(1)	4	1	1	2	3	4	7	11	5	3	3	9	13	16
Porin_3(1)	4	1	1	2	3	5	7	10	12	8	7	7	13	12
TLD(1)	3	1	1	2	3	6	6	7	5	3	5	5	6	10
Ribosomal_S13(1)	3	1	1	2	3	10	6	5	5	2	3	6	8	7
FAD_binding_4(1)	2	1	1	2	3	6	13	6	9	5	7	2	12	5
SIR2(1)	2	1	1	2	3	6	7	5	4	2	2	8	3	3
Peptidase_S41(1)	1	1	1	2	3	1	1	1	5	0	1	0	2	2
S4(1) PseudoU_synth_2(1)	2	4	4	1	3	1	4	3	3	2	2	2	3	2
DUF580(1)	1	3	3	1	3	7	3	8	5	9	6	9	11	8
PX(1)	3	2	3	1	3	3	4	2	5	3	3	4	5	3
THF_DHG_CYH(1) THF_DHG_CYH_C(1)	4	3	2	1	3	4	6	5	2	3	5	4	2	5
ACT(1)	3	2	2	1	3	4	1	13	10	6	6	3	14	8
DUF300(1)	2	2	2	1	3	9	8	13	7	8	7	10	13	10
3Beta_HSD(1)	2	2	2	1	3	1	7	7	6	11	3	6	5	6
Maf(1)	2	2	2	1	3	3	6	7	2	3	2	3	4	3
DUF525(1)	2	2	2	1	3	1	0	6	1	2	1	1	1	1
DUF1499(1)	3	2	1	1	3	3	4	1	0	1	1	2	1	3
TBCC(1)	2	2	1	1	3	5	4	3	3	2	3	4	4	4
Esterase(1)	1	2	1	1	3	1	2	3	2	1	1	1	2	1
DUF676(1)	5	1	1	1	3	4	5	16	12	6	5	13	6	12
HMA(1)	3	1	1	1	3	40	24	68	40	54	42	58	71	64
PLATZ(1)	3	1	1	1	3	13	24	21	9	13	10	13	20	21
BCDHK_Adom3(1) HATPase_c(1)	3	1	1	1	3	2	3	4	4	2	2	1	1	4
Ribonuclease_T2(1)	1	1	1	1	3	2	5	8	8	6	4	6	8	6
Chlorophyllase(1)	1	1	1	1	3	1	6	2	3	4	6	2	4	5
AAA(1) Vps4_C(1)	1	1	1	1	3	3	4	1	5	3	2	2	2	3
Copper-bind(1)	1	1	1	1	3	3	2	1	1	1	1	2	2	1
R3H(1)	1	1	1	1	3	2	0	2	2	1	1	1	1	3
Sugar_tr(1)	4	8	8	23	2	25	60	99	60	76	70	82	95	72
Oxysterol_BP(1)	4	2	3	10	2	9	4	4	10	3	7	11	5	11
Lipase_GDSL(1)	4	2	3	8	2	49	186	161	82	129	99	127	161	121
Glyco_hydro_31(1)	3	3	3	7	2	19	7	8	5	5	7	4	10	6
AP2(2)	1	1	1	7	2	10	14	26	16	19	16	16	23	21
DUF6(1) TPT(1)	5	3	3	5	2	8	17	23	9	9	7	12	11	12
Glyco_transf_34(1)	2	1	2	5	2	21	18	10	9	13	5	9	7	6
zf-Tim10_DDP(1)	4	4	1	5	2	6	7	9	8	8	4	5	6	8
AhpC-TSA(1)	4	1	1	5	2	8	11	7	2	2	2	4	3	5
HLH(1)	3	1	1	5	2	100	75	188	115	139	98	171	161	171
TauD(1)	3	1	1	5	2	1	13	2	1	2	2	1	2	1
SNARE(1)	5	4	3	4	2	9	12	25	10	9	7	13	13	13
Cys_Met_Meta_PP(1)	2	4	3	4	2	5	9	11	5	4	3	6	9	5
malic(1) Malic_M(1)	6	3	3	4	2	4	6	12	12	6	7	6	10	12
UPF0016(2)	3	4	2	4	2	6	3	7	4	4	4	6	7	7
Peptidase_S24(1)	6	3	2	4	2	7	15	14	11	11	8	9	15	13
DUF179(1)	2	2	2	4	2	1	3	4	3	4	1	4	3	4
TB2_DP1_HVA22(1)	1	2	2	4	2	13	14	20	20	13	11	13	15	21
CTP_transf_2(1)	2	1	1	4	2	11	6	14	6	7	6	6	9	10
LON(1)	5	5	5	3	2	7	4	4	5	4	4	3	4	3
PPDK_N(1)	1	6	4	3	2	4	3	1	1	1	1	1	2	2
DEAD(1) Helicase_C(1) DSHCT(1)	2	4	4	3	2	5	6	5	2	3	4	4	4	2
tRNA_anti(1) tRNA-synt_2(1)	3	5	3	3	2	6	8	10	4	3	5	6	9	6
Alpha-amylase(1) Alpha-amyl_C2(1)	3	4	3	3	2	7	8	12	4	9	4	3	6	3
Ribosomal_L13(1)	4	3	3	3	2	9	8	11	5	4	5	9	7	5
Ribosomal_S5(1) Ribosomal_S5_C(1)	2	3	3	3	2	5	3	4	4	4	3	8	6	5
SUI1(1)	1	3	3	3	2	6	8	13	5	6	3	7	9	10
Ribosomal_L18p(1)	2	4	2	3	2	11	10	16	10	11	8	9	16	14
Ribosomal_L22(1)	2	3	2	3	2	6	5	5	7	5	4	7	8	5
DER1(1)	2	3	2	3	2	3	4	3	7	1	4	3	6	4
ACBP(1)	2	3	2	3	2	4	2	5	5	3	4	7	4	3
DnaJ(1) DnaJ_CXXCXGXG(1) DnaJ_C(1)	3	2	2	3	2	11	15	17	5	8	8	12	13	13
A_deaminase(1)	3	2	2	3	2	4	5	5	3	3	4	3	7	8
Fe-S_biosyn(1)	3	2	2	3	2	7	7	5	5	3	3	5	5	6
Rieske(1) PaO(1)	2	2	2	3	2	7	6	10	3	4	4	6	8	6
PTH2(1)	1	2	2	3	2	5	2	3	3	2	2	4	3	3
Acyl-CoA_dh_N(1) Acyl-CoA_dh_M(1) Acyl-CoA_dh_1(1)	2	3	1	3	2	4	6	7	5	2	3	2	10	4
PDZ(1) Peptidase_S41(1)	3	2	1	3	2	3	6	2	3	3	2	5	2	4
PP-binding(1)	2	2	1	3	2	8	11	11	7	9	6	8	12	11
Ribosomal_60s(1)	1	2	1	3	2	13	6	12	10	7	9	21	9	11
TLC(1)	3	1	1	3	2	2	3	3	4	1	1	2	2	2
Sulfate_transp(1) STAS(1)	2	1	1	3	2	4	8	18	6	11	13	13	16	18
Ala_racemase_N(1)	2	1	1	3	2	2	2	1	3	2	2	3	1	3
PGK(1)	2	1	1	3	2	8	6	7	5	3	1	5	6	2
TspO_MBR(1)	1	1	1	3	2	5	6	1	0	1	1	1	4	2
Cyt-b5(1) FA_desaturase(1)	3	7	5	2	2	6	4	1	1	2	2	2	3	3
Adaptin_N(1)	1	4	5	2	2	4	8	4	11	6	4	4	5	10
Methyltransf_4(1)	3	4	4	2	2	2	6	4	4	2	2	2	3	2
zf-Sec23_Sec24(1) Sec23_trunk(1) Sec23_BS(1) Sec23_helical(1) Gelsolin(1)	2	4	3	2	2	7	6	6	5	7	4	11	9	5
DEAD_2(1)	1	4	3	2	2	3	5	2	3	3	3	4	5	5
ATP-synt_C(2)	2	3	3	2	2	9	6	7	3	4	5	6	7	8
DUF212(1)	2	3	3	2	2	5	5	7	10	7	5	7	8	5
MOZ_SAS(1)	2	3	3	2	2	3	2	1	1	1	1	3	2	3
Ribosomal_L27(1)	2	3	3	2	2	3	4	5	2	3	2	5	1	3
CIA30(1)	2	3	3	2	2	1	2	1	5	2	1	2	1	2
SATase_N(1)	1	3	3	2	2	4	4	6	2	4	5	5	3	6
Prefoldin(1)	5	2	3	2	2	4	6	7	4	3	4	5	7	7
NDK(1)	3	2	3	2	2	10	15	11	10	5	3	5	8	8
tRNA-synt_2b(1) HGTP_anticodon(1)	1	2	3	2	2	3	4	4	3	4	3	2	3	2
Flavodoxin_1(1) FAD_binding_1(1) NAD_binding_1(1)	5	3	2	2	2	5	6	4	4	4	2	4	5	4
DUF1692(1)	1	3	2	2	2	5	4	5	9	4	3	4	6	5
PTPLA(1)	1	3	2	2	2	2	3	8	1	4	4	3	2	3
HMA(1) E1-E2_ATPase(1) Hydrolase(1)	1	3	2	2	2	2	3	1	1	1	3	4	2	1
GrpE(1)	4	2	2	2	2	4	4	5	4	3	3	6	5	4
FMO-like(1)	3	2	2	2	2	6	5	22	8	19	21	24	11	7
ER_lumen_recept(1)	3	2	2	2	2	6	8	6	6	4	8	7	9	7
zf-DNL(1)	3	2	2	2	2	3	3	3	6	4	2	3	6	4
PrmA(1)	3	2	2	2	2	3	6	2	2	2	3	3	2	3
Peptidase_C12(1)	2	2	2	2	2	7	10	30	22	21	17	19	23	17
Lysine_decarbox(1)	2	2	2	2	2	10	8	15	8	14	11	12	20	14
Spermine_synth(1)	2	2	2	2	2	5	7	8	8	4	5	11	9	12
GDI(1)	2	2	2	2	2	5	4	7	8	5	8	5	7	10
UPF0041(1)	2	2	2	2	2	3	7	9	3	5	5	7	4	8
CXC(2)	2	2	2	2	2	6	8	17	8	8	6	9	9	7
ATP-synt(1)	2	2	2	2	2	6	4	2	5	3	3	2	5	7
Ribosomal_S8e(1)	2	2	2	2	2	6	6	6	13	3	6	3	7	6
Ribonuc_red_sm(1)	2	2	2	2	2	3	2	2	2	3	5	2	5	6
PolyA_pol(1)	2	2	2	2	2	2	7	4	3	4	3	7	5	5
Sybindin(1)	2	2	2	2	2	3	4	6	6	2	2	3	2	5
Ribosomal_L6(2)	2	2	2	2	2	6	6	5	4	2	3	4	8	4
eRF1_1(1) eRF1_2(1) eRF1_3(1)	2	2	2	2	2	5	6	8	3	3	5	6	6	4
DUF572(1)	2	2	2	2	2	3	4	3	3	3	2	6	5	4
UPF0051(1)	2	2	2	2	2	4	6	2	3	2	4	3	3	4
Aha1_N(1)	2	2	2	2	2	2	4	2	2	2	1	1	2	4
RrnaAD(1)	2	2	2	2	2	3	3	4	4	4	3	4	4	3
OSCP(1)	2	2	2	2	2	6	3	5	2	3	3	3	4	3
RPN7(1) PCI(1)	2	2	2	2	2	4	4	3	3	3	2	3	4	3
OTCace_N(1) OTCace(1)	2	2	2	2	2	4	4	2	3	1	2	2	3	3
Ribosomal_L21p(1)	2	2	2	2	2	1	1	2	4	2	3	2	2	3
Tim44(1)	2	2	2	2	2	3	4	3	2	2	2	4	3	2
ParA(1)	2	2	2	2	2	2	4	4	4	1	2	2	3	2
DUF1000(1)	2	2	2	2	2	3	4	5	6	1	2	2	3	1
TFIIS_C(1)	2	2	2	2	2	2	2	1	1	2	0	1	2	2
Coprogen_oxidas(1)	2	2	2	2	2	3	0	2	2	2	1	3	2	1
PX(1) Vps5(1)	1	2	2	2	2	2	5	3	6	4	3	3	3	4
RNA_pol_L(1)	1	2	2	2	2	3	6	2	6	4	2	3	3	3
Peptidase_M22(1)	1	2	2	2	2	2	4	5	8	2	2	2	3	2
RNA_pol_Rpb2_1(1) RNA_pol_Rpb2_2(1) RNA_pol_Rpb2_3(1) RNA_pol_Rpb2_4(1) RNA_pol_Rpb2_5(1) RNA_pol_Rpb2_6(1) RNA_pol_Rpb2_7(1)	1	2	2	2	2	2	2	4	2	4	3	4	2	2
2-Hacid_dh_C(1)	2	1	2	2	2	5	5	3	7	2	1	2	5	5
Ribosomal_S15(1)	2	1	2	2	2	2	4	5	3	3	6	3	4	4
NOP5NT(1) NOSIC(1) Nop(1)	2	1	2	2	2	4	4	7	6	3	2	5	4	3
CBF(1)	2	1	2	2	2	3	3	3	3	3	5	1	3	2
XRN_N(1)	1	1	2	2	2	1	2	4	2	3	2	0	1	1
MaoC_dehydratas(1)	2	3	1	2	2	2	5	3	5	3	2	1	4	2
Ribosomal_L24e(1)	3	2	1	2	2	8	4	7	6	3	3	4	9	8
DUF298(1)	2	2	1	2	2	2	6	5	14	2	4	2	6	6
Ribosomal_L10(1)	2	2	1	2	2	2	5	3	4	2	1	3	2	5
SFT2(1)	2	2	1	2	2	2	6	4	6	4	4	4	6	4
SecY(1)	2	2	1	2	2	1	8	3	2	2	2	2	5	3
tRNA-synt_2b(1) HGTP_anticodon(1) ProRS-C_1(1)	2	2	1	2	2	2	4	4	2	3	2	3	4	3
FAD_binding_2(1) Succ_DH_flav_C(1)	2	2	1	2	2	3	4	4	5	2	2	3	4	3
MMR_HSR1(1) TGS(1)	2	2	1	2	2	2	4	3	1	2	2	6	2	3
Ribosomal_L2(1) Ribosomal_L2_C(1)	2	2	1	2	2	6	3	1	4	4	4	5	7	2
Ribosomal_L17(1)	2	2	1	2	2	4	3	5	2	3	2	3	4	2
AAA(1) TIP49(1)	2	2	1	2	2	3	2	5	3	3	2	2	4	2
DUF185(1)	2	2	1	2	2	2	4	3	4	2	3	2	4	1
Diphthamide_syn(1)	1	2	1	2	2	2	4	1	3	2	2	2	2	3
Seryl_tRNA_N(1) tRNA-synt_2b(1)	1	2	1	2	2	2	4	6	3	2	2	4	3	2
RNA_pol_Rpb1_1(1) RNA_pol_Rpb1_2(1) RNA_pol_Rpb1_3(1) RNA_pol_Rpb1_4(1) RNA_pol_Rpb1_5(1)	1	2	1	2	2	1	4	1	2	1	2	2	2	1
DUF1517(1)	4	1	1	2	2	2	2	5	2	2	1	1	4	3
Chalcone(1)	3	1	1	2	2	6	7	10	6	5	6	7	7	7
Thioredoxin(2)	3	1	1	2	2	11	7	10	6	5	6	11	4	6
Macro(1)	3	1	1	2	2	5	37	5	5	3	2	2	4	3
Pro_dh(1)	3	1	1	2	2	3	2	1	2	1	1	2	2	3
PCMT(1)	3	1	1	2	2	8	4	5	4	2	1	4	2	2
DUF125(1)	2	1	1	2	2	6	11	10	5	9	11	10	12	16
Calreticulin(1)	2	1	1	2	2	6	4	12	9	2	6	7	8	11
Dynamin_N(1) Dynamin_M(1) GED(1)	2	1	1	2	2	9	8	11	5	7	5	9	10	10
SPX(1)	2	1	1	2	2	6	12	6	5	7	6	6	14	8
Ribosomal_S19(1)	2	1	1	2	2	8	5	2	7	4	9	9	18	7
5_nucleotid(1)	2	1	1	2	2	5	8	8	5	4	3	3	6	6
UDPGP(1)	2	1	1	2	2	6	4	11	10	4	3	5	10	4
PEX11(1)	2	1	1	2	2	4	5	9	7	4	4	8	8	4
DUF791(1)	2	1	1	2	2	5	2	4	5	2	3	4	5	4
L51_S25_CI-B8(1)	2	1	1	2	2	3	3	3	3	3	1	2	3	4
ArsA_ATPase(1)	2	1	1	2	2	4	4	2	6	3	3	7	3	3
PspA_IM30(1)	2	1	1	2	2	3	1	1	2	1	2	1	2	3
PSI_PSAK(1)	2	1	1	2	2	5	4	3	1	2	3	2	4	2
Sedlin_N(1)	2	1	1	2	2	3	2	6	3	4	2	2	4	2
Semialdhyde_dh(1) Semialdhyde_dhC(1)	2	1	1	2	2	3	3	3	2	1	2	3	3	2
CoaE(1)	2	1	1	2	2	1	2	1	2	2	1	2	3	2
iPGM_N(1) Metalloenzyme(1)	2	1	1	2	2	4	2	5	4	1	0	3	2	1
PRA1(1)	1	1	1	2	2	8	4	12	8	16	7	20	18	17
G6PD_N(1) G6PD_C(1)	1	1	1	2	2	9	6	7	5	2	5	8	7	7
Ribosomal_S8(1)	1	1	1	2	2	5	6	4	8	5	2	8	11	6
RTC(1) RTC_insert(1)	1	1	1	2	2	1	5	2	1	1	1	1	2	2
tRNA-synt_1(1) Anticodon_1(1) Val_tRNA-synt_C(1)	1	1	1	2	2	1	2	2	2	2	2	1	2	1
Kelch_1(1)	3	2	4	1	2	7	13	3	4	2	1	4	2	1
FSH1(1)	2	3	3	1	2	3	10	2	3	2	4	4	4	7
TGT(1)	2	3	3	1	2	3	2	3	3	2	1	0	4	3
tRNA-synt_1(1) Anticodon_1(1)	1	3	3	1	2	2	5	7	3	5	4	3	4	4
DUF89(1)	2	2	3	1	2	1	2	3	4	1	3	3	2	5
Ribonuc_L-PSP(1)	2	2	3	1	2	1	2	1	2	0	0	1	2	4
14-3-3(1)	2	3	2	1	2	11	10	21	19	6	10	22	20	27
Saccharop_dh(1)	2	3	2	1	2	3	4	4	4	4	4	2	5	3
LMBR1(1)	1	3	2	1	2	4	14	5	1	2	1	4	3	6
Prenyltransf(1)	3	2	2	1	2	3	13	5	4	5	4	9	6	4
AFG1_ATPase(1)	3	2	2	1	2	4	4	1	4	3	1	3	2	1
Ribosomal_L12(1)	2	2	2	1	2	8	4	6	3	4	7	9	4	6
Ribosomal_S9(1)	2	2	2	1	2	7	4	5	3	4	3	6	6	5
tRNA-synt_1e(1)	2	2	2	1	2	2	4	7	6	3	8	4	4	4
RRF(1)	2	2	2	1	2	2	2	6	3	2	1	2	2	4
Bac_surface_Ag(1)	2	2	2	1	2	1	4	5	7	5	3	4	4	3
Ribosomal_L19(1)	2	2	2	1	2	3	3	4	3	2	3	5	3	3
DUF1350(1)	2	2	2	1	2	2	4	4	5	3	2	3	3	2
DUF455(1)	2	2	2	1	2	2	5	3	1	2	2	1	3	2
DNA_pol_B_exo(1) DNA_pol_B(1)	2	2	2	1	2	4	4	1	1	3	1	1	1	2
ABC_membrane_2(1) ABC_tran(1)	2	2	2	1	2	4	12	2	4	1	1	1	1	1
Peptidase_M18(1)	1	2	2	1	2	4	6	4	2	2	2	2	3	3
tRNA-synt_2c(1) tRNA_SAD(1) DHHA1(1)	1	2	2	1	2	2	2	2	1	2	3	2	1	2
Pep_deformylase(1)	3	1	2	1	2	4	6	4	4	2	1	3	3	5
Ribosomal_L16(1)	2	1	2	1	2	5	9	7	4	3	2	6	9	6
Ribosomal_S4(1) S4(1)	2	1	2	1	2	6	6	4	4	5	6	4	9	4
PPR(1)	1	1	2	1	2	4	251	25	22	25	16	16	47	42
DUF1997(1)	1	1	2	1	2	6	4	7	4	4	2	5	3	5
Pantoate_ligase(1)	1	1	2	1	2	1	4	1	1	1	1	1	2	3
Adaptin_N(1) Alpha_adaptinC2(1)	2	3	1	1	2	4	2	5	4	1	1	3	2	2
MIF4G(1)	2	3	1	1	2	1	2	2	3	0	0	1	2	1
Peptidase_A22B(1)	2	2	1	1	2	5	6	7	11	3	4	3	6	10
TRM(1)	2	2	1	1	2	2	3	5	4	4	7	1	3	3
tRNA_m1G_MT(1)	2	2	1	1	2	2	2	1	3	1	0	1	2	1
Ran_BP1(1)	1	2	1	1	2	4	2	4	3	2	4	4	5	4
E2F_TDP(1)	4	1	1	1	2	4	4	6	6	3	2	5	6	5
V_ATPase_I(1)	3	1	1	1	2	5	4	3	5	2	3	3	4	7
Ctr(1)	3	1	1	1	2	2	13	7	3	4	4	6	7	5
ATP-sulfurylase(1)	3	1	1	1	2	2	2	3	5	2	2	4	4	3
Rubrerythrin(1)	3	1	1	1	2	2	2	2	2	1	1	1	2	1
HSF_DNA-bind(1)	2	1	1	1	2	8	14	40	21	22	19	25	33	33
Ribosomal_S12(1)	2	1	1	1	2	5	6	5	8	5	10	7	14	10
La(1)	2	1	1	1	2	3	4	14	6	8	5	5	9	8
MAM33(1)	2	1	1	1	2	3	2	9	6	7	5	11	9	7
NTF2(1)	2	1	1	1	2	6	8	2	6	5	3	6	6	7
Peptidase_S28(1)	2	1	1	1	2	2	10	9	9	8	15	9	19	6
Ribosomal_S7(1)	2	1	1	1	2	5	8	7	7	2	4	8	18	4
AAA_2(1) ClpB_D2-small(1)	2	1	1	1	2	5	1	5	7	5	3	3	6	4
FA_desaturase_2(1)	2	1	1	1	2	6	12	9	9	10	11	8	6	3
Cpn10(2)	2	1	1	1	2	4	4	8	4	2	2	2	2	3
RNase_HII(1)	2	1	1	1	2	3	3	1	2	2	1	2	2	2
Ribosomal_S14(1)	2	1	1	1	2	5	5	3	3	3	3	5	11	1
DUF602(1)	2	1	1	1	2	1	2	1	1	1	1	1	2	1
Formyl_trans_N(1) Formyl_trans_C(1)	2	1	1	1	2	1	1	1	1	1	1	1	1	1
Glyco_hydro_16(1)	2	1	1	1	2	7	5	4	10	2	9	0	4	13
ADH_N(1)	2	1	1	1	2	4	5	2	5	2	5	0	1	8
Radical_SAM(1) BATS(1)	2	1	1	1	2	2	2	1	2	0	1	1	2	1
NIR_SIR_ferr(1) NIR_SIR(1) NIR_SIR_ferr(1) NIR_SIR(1)	2	1	1	1	2	4	2	0	3	1	1	2	1	2
Peptidase_C13(1)	1	1	1	1	2	5	6	9	5	5	5	6	6	10
Tmemb_14(1)	1	1	1	1	2	6	8	5	5	6	4	7	6	4
AIG2(1)	1	1	1	1	2	5	4	5	3	3	1	10	6	3
Ribosomal_L37e(1)	1	1	1	1	2	5	2	3	2	2	2	3	5	3
PCNA_N(1) PCNA_C(1)	1	1	1	1	2	2	2	1	2	3	1	2	2	3
STT3(1)	1	1	1	1	2	2	4	2	8	3	3	2	5	2
Ribosomal_L20(1)	1	1	1	1	2	1	6	3	2	5	3	2	4	2
Chorismate_synt(1)	1	1	1	1	2	1	2	1	5	1	2	3	2	2
DapB_N(1)	1	1	1	1	2	1	2	5	2	1	1	3	2	2
TruB_N(1)	1	1	1	1	2	1	2	3	2	1	1	1	1	2
SAICAR_synt(1)	1	1	1	1	2	1	2	2	1	2	1	2	2	1
Transglut_core(1)	1	1	1	1	2	1	5	2	0	1	1	1	1	3
Asp(1)	2	3	2	7	1	23	40	87	53	72	40	59	64	63
PsbP(1)	3	5	5	6	1	9	14	18	4	5	8	11	10	11
Glyco_hydro_47(1)	1	2	2	6	1	4	10	6	11	7	8	6	6	7
DUF6(2)	2	5	5	5	1	10	28	41	19	33	31	36	42	34
Redoxin(1)	5	3	2	4	1	6	8	5	4	4	3	6	8	6
zf-4CXXC_R1(1)	2	3	2	4	1	2	4	6	5	4	5	5	4	2
Methyltransf_3(1)	1	1	2	4	1	2	10	12	6	6	12	9	7	14
TPP_enzyme_N(1) TPP_enzyme_M(1) TPP_enzyme_C(1)	3	1	1	4	1	7	9	14	3	6	5	6	7	7
ARID(1)	2	1	1	4	1	3	6	5	6	2	3	5	5	6
Ribosomal_S17(1)	3	3	3	3	1	7	6	11	4	5	5	6	6	7
BT1(1)	3	2	3	3	1	7	10	9	8	9	7	9	15	6
Peptidase_M1(1)	2	5	2	3	1	6	13	12	4	3	5	6	8	6
Nuc_sug_transp(1)	1	4	2	3	1	4	5	8	6	4	7	9	7	8
Cupin_4(1)	2	3	2	3	1	3	2	0	3	3	2	2	1	0
SKI(1)	3	2	2	3	1	6	6	9	6	5	5	11	6	9
DRMBL(1)	2	2	2	3	1	2	1	4	5	5	1	5	6	4
Peptidase_C14(1)	3	1	2	3	1	6	3	7	5	11	4	8	9	8
GHMP_kinases_N(1) GHMP_kinases_C(1)	2	2	1	3	1	9	11	11	8	9	9	12	14	8
ACPS(1)	2	2	1	3	1	1	4	4	3	2	2	4	4	1
Biotin_lipoyl(1) E3_binding(1) 2-oxoacid_dh(1)	1	2	1	3	1	5	6	20	4	5	4	7	8	6
Methyltransf_6(1)	1	2	1	3	1	1	2	6	2	4	1	4	2	2
UPF0004(1) Radical_SAM(1)	2	1	1	3	1	0	2	0	2	1	1	1	1	1
Reticulon(1)	1	1	1	3	1	8	9	24	20	16	14	30	21	27
Inhibitor_I29(1) Peptidase_C1(1)	3	1	4	2	1	3	24	47	19	38	18	33	32	45
PseudoU_synth_1(2)	2	4	3	2	1	4	8	5	5	3	4	4	4	4
Phosphorylase(1)	2	3	3	2	1	5	5	3	2	2	5	2	4	4
PWWP(1)	1	3	3	2	1	4	5	16	10	9	9	8	10	14
H_PPase(1)	1	3	3	2	1	6	4	10	15	7	9	5	18	10
Abhydrolase_2(1)	1	2	3	2	1	2	10	10	8	3	7	13	7	10
TIM(1)	2	4	2	2	1	7	4	8	11	3	3	3	6	6
MatE(1)	5	3	2	2	1	3	9	12	14	5	16	4	12	17
GTP_EFTU(1) GTP_EFTU_D2(1) EFG_C(1)	2	3	2	2	1	3	6	2	2	2	2	4	1	3
Lung_7-TM_R(1)	1	3	2	2	1	5	10	12	10	9	10	9	12	7
GIDA(1)	1	3	2	2	1	1	1	2	5	1	1	1	3	3
MMR_HSR1(1) KH_2(1)	1	3	2	2	1	2	3	1	4	1	2	1	1	1
NAD_binding_1(1)	5	2	2	2	1	5	11	8	9	7	3	12	4	3
FGGY_N(1) FGGY_C(1)	4	2	2	2	1	5	8	4	1	4	4	5	4	3
Glyco_transf_20(1) Trehalose_PPase(1)	2	2	2	2	1	6	9	21	11	10	9	12	12	13
Ribosomal_L29(1)	2	2	2	2	1	5	6	3	7	3	3	6	6	4
SRP54_N(1) SRP54(1) SRP_SPB(1)	2	2	2	2	1	1	6	4	4	7	2	5	4	4
Prenyltrans(5)	2	2	2	2	1	3	4	4	1	2	4	6	3	3
Ubie_methyltran(1)	2	2	2	2	1	2	2	4	7	3	4	5	2	3
CobN-Mg_chel(1)	2	2	2	2	1	2	2	3	2	1	1	2	2	2
AIG1(1)	1	2	2	2	1	8	6	12	11	6	5	29	12	12
HORMA(1)	1	2	2	2	1	4	5	9	5	4	3	3	4	6
Fcf1(1)	1	2	2	2	1	3	4	3	4	2	4	4	4	5
TK(1)	1	2	2	2	1	2	2	2	1	1	2	2	3	3
E1_dh(1) Transket_pyr(1)	1	2	2	2	1	3	4	4	5	2	1	1	3	2
UPF0066(1)	1	2	2	2	1	1	2	1	2	1	1	1	1	2
TrmE_N(1) MMR_HSR1(1)	1	2	2	2	1	1	1	1	1	1	0	1	1	1
CemA(1)	1	2	2	2	1	2	0	0	3	1	7	2	5	2
PPR(4)	2	1	2	2	1	4	178	62	26	45	53	39	62	45
Ribosomal_S16(1)	1	1	2	2	1	4	4	2	2	2	3	3	8	3
Choline_kinase(1)	1	1	2	2	1	3	8	3	9	3	1	1	2	3
DENN(1)	2	3	1	2	1	2	2	7	3	1	2	2	3	5
Glyco_hydro_14(1)	3	2	1	2	1	7	6	10	14	8	9	8	11	10
PH(1)	2	2	1	2	1	8	7	4	8	2	6	8	7	6
tRNA_Me_trans(1)	1	2	1	2	1	3	2	1	3	1	1	1	2	2
CwfJ_C_1(1) CwfJ_C_2(1)	1	2	1	2	1	1	2	1	1	1	2	1	2	1
Cmc1(1)	1	2	1	2	1	1	2	1	0	3	2	3	3	2
ICMT(1)	4	1	1	2	1	2	2	2	3	1	3	2	2	1
Cytochrom_C(1)	3	1	1	2	1	4	8	6	4	4	5	4	8	5
Pyridox_oxidase(1)	3	1	1	2	1	3	6	4	3	2	2	4	3	2
BRO1(1)	2	1	1	2	1	4	5	9	4	3	3	6	4	4
COX6B(1)	2	1	1	2	1	2	5	4	2	3	2	4	3	4
Ribosomal_S27e(1)	2	1	1	2	1	5	4	3	2	4	1	4	3	4
PMI_typeI(1)	2	1	1	2	1	1	2	4	3	3	3	1	2	4
ERG4_ERG24(1)	2	1	1	2	1	2	2	7	3	2	3	4	4	3
DHO_dh(1)	2	1	1	2	1	4	4	2	2	2	2	2	4	3
DHQ_synthase(1)	2	1	1	2	1	1	2	1	3	1	2	2	1	2
DEAD(1) Helicase_C(1) GUCT(1)	2	1	1	2	1	2	6	1	2	1	1	1	2	1
MMR_HSR1(2)	2	1	1	2	1	2	4	0	2	2	2	3	2	2
SRF-TF(1)	1	1	1	2	1	15	22	34	21	46	27	73	57	63
Raffinose_syn(1)	1	1	1	2	1	2	2	10	18	9	10	9	21	12
GLTP(1)	1	1	1	2	1	2	4	9	8	7	7	7	8	10
ENTH(1)	1	1	1	2	1	9	6	9	4	4	3	8	6	8
Skp1_POZ(1) Skp1(1)	1	1	1	2	1	4	4	21	7	6	7	19	13	7
PQ-loop(2)	1	1	1	2	1	5	10	8	4	3	4	5	5	6
DEK_C(1)	1	1	1	2	1	1	1	3	3	4	3	5	5	5
EPL1(1)	1	1	1	2	1	6	4	5	7	2	2	4	4	5
Sec7(1) DUF1981(1)	1	1	1	2	1	4	4	3	3	4	3	4	4	4
Ribosomal_S26e(1)	1	1	1	2	1	3	2	4	2	2	2	3	2	4
DHquinase_I(1) Shikimate_dh_N(1) Shikimate_DH(1)	1	1	1	2	1	1	2	2	2	2	3	1	6	3
DAHP_synth_2(1)	1	1	1	2	1	6	2	5	10	4	6	4	5	3
DHDPS(1)	1	1	1	2	1	3	2	1	2	2	1	3	4	3
Ribosomal_L28(1)	1	1	1	2	1	3	3	4	2	2	2	2	3	3
Pterin_4a(1)	1	1	1	2	1	3	1	3	1	1	1	2	3	3
EPSP_synthase(1)	1	1	1	2	1	5	4	2	1	1	4	3	3	2
TIM21(1)	1	1	1	2	1	3	5	2	2	1	1	3	3	2
DNA_ligase_A_N(1) DNA_ligase_A_M(1) DNA_ligase_A_C(1)	1	1	1	2	1	1	1	2	1	1	1	2	1	2
Bystin(1)	1	1	1	2	1	2	2	1	1	1	2	1	1	2
Heme_oxygenase(1)	1	1	1	2	1	2	1	1	2	2	2	2	3	1
PMM(1)	1	1	1	2	1	1	2	2	2	2	1	1	3	1
DUF477(1)	1	1	1	2	1	2	4	1	1	1	1	1	2	1
MOSC_N(1) MOSC(1)	1	1	1	2	1	1	2	2	4	2	1	2	1	1
Oxidored_molyb(1) Mo-co_dimer(1) Cyt-b5(1) FAD_binding_6(1) NAD_binding_1(1)	1	1	1	2	1	3	2	3	2	3	0	2	2	2
Pyr_redox_2(1) Pyr_redox(2)	1	1	1	2	1	3	1	3	1	2	0	0	1	2
PALP(1) Thr_dehydrat_C(2)	1	1	1	2	1	1	2	1	2	1	0	1	1	1
MSP(1)	1	1	1	2	1	4	4	2	2	0	2	3	2	2
Ribosomal_L15(1) L15(1)	1	1	1	2	1	5	0	1	1	1	1	1	2	1
DUF2040(1)	1	1	1	2	1	1	0	1	1	1	1	3	2	1
Patched(1)	2	4	5	1	1	3	2	1	0	1	2	2	3	2
4HBT(1)	3	4	3	1	1	2	5	11	10	14	9	11	13	9
zf-B_box(1) CCT(1)	1	2	3	1	1	8	5	16	7	11	9	15	10	8
GATase_2(1) Asn_synthase(1)	1	2	3	1	1	3	2	4	5	2	1	7	3	5
tRNA-synt_1g(1)	1	2	3	1	1	1	2	6	2	2	8	3	3	2
Kelch_1(2)	1	4	2	1	1	4	28	9	7	6	6	14	6	11
UBA(1)	3	3	2	1	1	2	4	5	7	5	6	4	7	7
S4(1)	2	3	2	1	1	1	3	4	3	2	4	4	3	3
EAP30(1)	1	3	2	1	1	2	4	4	3	3	3	6	3	3
DUF1336(1)	3	2	2	1	1	5	15	12	10	7	8	12	9	14
MttA_Hcf106(1)	3	2	2	1	1	4	4	3	3	2	2	2	3	4
Ham1p_like(1)	2	2	2	1	1	1	2	1	4	1	1	1	2	2
ERCC4(1)	2	2	2	1	1	2	4	3	2	3	2	4	3	1
GTP1_OBG(1) MMR_HSR1(1)	2	2	2	1	1	3	2	3	1	1	3	1	1	1
HI0933_like(1)	2	2	2	1	1	0	2	4	2	1	1	1	1	2
DAGK_cat(1) DAGK_acc(1)	1	2	2	1	1	3	6	4	4	4	2	7	2	5
Methyltransf_11(1) Sterol_MT_C(1)	1	2	2	1	1	4	4	5	8	3	4	4	6	4
GYF(1)	1	2	2	1	1	6	4	3	5	4	3	4	6	4
Pirin(1) Pirin_C(1)	1	2	2	1	1	1	2	4	7	3	2	4	5	4
NOT2_3_5(1)	1	2	2	1	1	3	3	11	4	2	2	3	2	4
SecA_DEAD(1) SecA_PP_bind(1) SecA_SW(1)	1	2	2	1	1	2	4	2	1	2	2	2	2	3
AARP2CN(1) DUF663(1)	1	2	2	1	1	2	4	2	1	2	2	2	1	3
VPS9(1)	1	2	2	1	1	3	3	10	3	1	2	3	4	2
Toprim(1) Topoisom_bac(1)	1	2	2	1	1	2	2	2	2	1	1	2	4	2
IF3_N(1) IF3_C(1)	1	2	2	1	1	4	3	1	1	1	1	3	2	2
Trp_Tyr_perm(1)	1	2	2	1	1	3	3	5	2	1	3	2	4	1
Glyco_hydro_77(1)	1	2	2	1	1	3	3	1	3	1	1	1	1	1
UPF0004(1) Radical_SAM(1) TRAM(1)	1	2	2	1	1	2	2	2	1	1	1	1	1	1
Thioredoxin(1) DUF1692(1)	1	2	2	1	1	1	2	2	2	0	1	3	2	3
Lyase_1(1) FumaraseC_C(1)	1	2	2	1	1	2	2	1	1	0	2	5	1	2
KTI12(1)	1	2	2	1	1	1	2	0	2	1	1	1	2	1
Ribosomal_L34(1)	1	2	2	1	1	3	0	2	2	1	1	2	2	2
PI3_PI4_kinase(1) FATC(1)	1	2	2	1	1	0	4	0	2	1	2	0	0	1
LETM1(1)	2	1	2	1	1	2	4	6	3	4	5	7	6	6
DS(1)	2	1	2	1	1	2	2	4	2	3	1	2	3	1
IPPT(1)	1	1	2	1	1	7	2	8	2	6	4	6	4	4
ADK(1) ADK_lid(1)	1	1	2	1	1	3	6	3	5	3	2	3	2	4
Formyl_trans_N(1)	1	1	2	1	1	4	4	7	2	2	1	4	4	3
Vps26(1)	1	1	2	1	1	4	6	5	3	2	2	3	4	2
DNA_primase_lrg(1)	1	1	2	1	1	1	2	2	4	1	1	1	2	2
Nfu_N(1) NifU(1)	1	1	2	1	1	1	2	1	2	1	1	3	2	1
tRNA-synt_1c(1) tRNA-synt_1c_C(1)	1	1	2	1	1	1	2	3	2	2	3	1	3	0
Hydrolase_3(1)	1	1	2	1	1	3	2	2	4	1	1	0	2	3
Biotin_lipoyl(1) 2-oxoacid_dh(1)	1	1	2	1	1	2	2	3	4	0	1	4	3	2
Cofilin_ADF(1)	1	3	1	1	1	1	4	15	11	9	6	15	17	12
GHMP_kinases_N(1)	4	2	1	1	1	0	4	4	4	0	2	0	4	3
AOX(1)	2	2	1	1	1	3	8	8	3	4	3	6	6	5
6PF2K(1) PGAM(1)	2	2	1	1	1	4	4	4	2	2	1	1	2	3
RelA_SpoT(1)	2	2	1	1	1	3	1	1	3	0	0	0	3	1
S-AdoMet_synt_N(1) S-AdoMet_synt_M(1) S-AdoMet_synt_C(1)	1	2	1	1	1	3	5	7	6	2	5	6	6	7
Alg14(1)	1	2	1	1	1	1	2	3	3	2	1	1	2	7
PAP_central(1) NTP_transf_2(1) PAP_RNA-bind(1)	1	2	1	1	1	2	4	8	7	4	4	14	1	6
GCV_H(1)	1	2	1	1	1	1	2	4	3	2	3	3	5	5
L15(1)	1	2	1	1	1	6	1	4	1	2	3	3	4	4
UCR_TM(1) Rieske(1)	1	2	1	1	1	3	2	2	2	1	1	2	2	2
Methyltransf_5(1)	1	2	1	1	1	1	2	2	1	1	2	1	2	2
RRS1(1)	1	2	1	1	1	1	2	2	2	2	2	1	1	2
COG2(1)	1	2	1	1	1	2	7	2	2	1	1	1	1	2
AD(1)	1	2	1	1	1	2	2	1	2	1	1	2	2	1
WW(2)	1	2	1	1	1	2	2	3	4	2	2	3	0	1
Met_10(1)	1	2	1	1	1	1	1	1	1	0	1	1	1	3
PSI_PsaH(1)	1	2	1	1	1	2	0	1	1	1	1	2	1	4
PGM_PMM_I(1) PGM_PMM_II(1) PGM_PMM_III(1) PGM_PMM_IV(1)	3	1	1	1	1	4	4	3	5	2	2	3	4	2
Rsm22(1)	3	1	1	1	1	1	5	1	2	1	1	1	1	2
Glyco_hydro_18(1)	2	1	1	1	1	6	22	29	10	24	22	10	28	19
E2F_TDP(1) DP(1)	2	1	1	1	1	3	1	4	3	5	1	4	2	5
NAD_binding_2(1) 6PGD(1)	2	1	1	1	1	5	4	3	6	2	1	5	7	4
Rcd1(1)	2	1	1	1	1	3	2	5	6	3	2	3	3	4
His_biosynth(1)	2	1	1	1	1	1	4	3	3	2	1	1	3	4
Pam16(1)	2	1	1	1	1	2	4	2	1	3	1	3	3	3
Glu_cyclase_2(1)	2	1	1	1	1	1	3	1	2	3	1	3	2	3
PsbW(1)	2	1	1	1	1	3	2	2	1	2	2	1	1	3
ARPC4(1)	2	1	1	1	1	1	2	3	2	1	1	1	1	3
DUF59(1)	2	1	1	1	1	1	1	2	4	2	2	3	3	2
Lyase_1(1) ASL_C(1)	2	1	1	1	1	1	2	2	3	1	1	2	3	2
tRNA-synt_1c(1)	2	1	1	1	1	1	2	1	3	1	2	1	3	2
RRN3(1)	2	1	1	1	1	2	2	2	1	1	3	3	2	2
ATP-grasp_2(1) Ligase_CoA(1)	2	1	1	1	1	1	2	3	2	1	1	1	2	1
Serinc(2)	2	1	1	1	1	1	4	1	3	0	2	1	1	2
Ins_P5_2-kin(1)	2	1	1	1	1	2	2	1	3	0	1	5	2	2
S1(3)	2	1	1	1	1	2	3	2	0	1	1	1	2	2
Beach(1)	2	1	1	1	1	0	2	1	2	0	2	1	5	0
zf-Dof(1)	1	1	1	1	1	18	43	36	18	28	23	44	41	43
Trehalose_PPase(1)	1	1	1	1	1	7	4	21	12	12	8	12	13	24
APC10(1)	1	1	1	1	1	2	2	1	2	1	1	1	2	23
GRAM(1)	1	1	1	1	1	4	4	12	11	13	31	12	21	17
Motile_Sperm(1)	1	1	1	1	1	6	11	19	13	11	7	14	19	17
MAP1_LC3(1)	1	1	1	1	1	6	6	9	13	3	6	12	10	15
B56(1)	1	1	1	1	1	7	7	14	15	9	8	12	14	13
A_thal_3526(1)	1	1	1	1	1	2	3	18	6	5	10	19	10	12
SCAMP(1)	1	1	1	1	1	5	3	11	8	8	4	5	8	11
DUF1084(1)	1	1	1	1	1	3	8	9	15	6	7	4	4	11
FMN_dh(1)	1	1	1	1	1	5	4	14	7	6	4	11	8	10
LIM(1)	1	1	1	1	1	8	4	9	12	4	7	6	8	10
Acyl-ACP_TE(1)	1	1	1	1	1	12	13	13	8	8	7	2	12	9
Mo25(1)	1	1	1	1	1	4	3	5	6	5	6	5	10	9
DUF810(1)	1	1	1	1	1	3	8	8	7	7	5	7	8	9
Ribosomal_L5(1) Ribosomal_L5_C(1)	1	1	1	1	1	8	6	5	8	5	3	6	6	8
SSXT(1)	1	1	1	1	1	4	3	3	3	3	4	3	5	8
Ribosomal_L18ae(1)	1	1	1	1	1	6	2	3	6	2	3	4	8	7
RRM_1(4) PABP(1)	1	1	1	1	1	3	8	7	4	3	5	5	7	7
Ribosomal_L19e(1)	1	1	1	1	1	8	4	2	5	3	5	4	7	7
RNA_pol(1)	1	1	1	1	1	3	2	3	6	2	4	4	7	7
IF4E(1)	1	1	1	1	1	5	6	3	5	3	3	5	4	7
Ribosomal_S7e(1)	1	1	1	1	1	4	2	4	5	1	2	4	4	7
Ribosomal_L18e(1)	1	1	1	1	1	5	2	4	4	3	3	3	3	7
Rer1(1)	1	1	1	1	1	3	4	3	4	2	4	6	7	6
AMPKBI(1)	1	1	1	1	1	2	2	4	5	4	3	5	7	6
GATase(1)	1	1	1	1	1	5	5	8	14	5	5	10	6	6
DUF607(1)	1	1	1	1	1	3	2	7	4	4	4	8	6	6
NAC(1) UBA(1)	1	1	1	1	1	4	2	3	2	3	3	5	5	6
HABP4_PAI-RBP1(1)	1	1	1	1	1	3	3	4	3	4	3	7	4	6
PAH(3) HDAC_interact(1)	1	1	1	1	1	3	4	3	1	2	2	4	3	6
Coq4(1)	1	1	1	1	1	1	3	2	2	1	1	1	2	6
Enolase_N(1) Enolase_C(1)	1	1	1	1	1	5	6	9	5	3	4	3	8	5
PGI(1)	1	1	1	1	1	5	15	9	5	1	4	3	6	5
Ribosomal_L30_N(1) Ribosomal_L30(1)	1	1	1	1	1	6	2	4	8	4	6	7	5	5
Ribosomal_S2(1)	1	1	1	1	1	7	3	4	10	6	6	6	5	5
V-ATPase_G(1)	1	1	1	1	1	1	2	3	4	2	3	4	5	5
CDC48_N(1) CDC48_2(1) AAA(2)	1	1	1	1	1	6	4	3	2	5	3	3	5	5
Ribosomal_L13e(1)	1	1	1	1	1	5	2	7	4	3	2	7	4	5
Ribosomal_S24e(1)	1	1	1	1	1	5	4	3	5	3	2	2	4	5
RNA_pol_Rpb8(1)	1	1	1	1	1	1	3	5	2	3	2	2	4	5
Ribosomal_L14e(1)	1	1	1	1	1	4	2	3	4	2	2	2	4	5
Smg4_UPF3(1)	1	1	1	1	1	3	2	1	3	1	2	2	4	5
eIF-6(1)	1	1	1	1	1	2	2	2	3	2	1	2	4	5
Lyase_1(1)	1	1	1	1	1	4	2	1	4	2	2	1	4	5
Sec61_beta(1)	1	1	1	1	1	3	1	3	2	2	4	7	3	5
vATP-synt_E(1)	1	1	1	1	1	5	2	3	3	2	3	3	3	5
ECH(1) 3HCDH_N(1) 3HCDH(1)	1	1	1	1	1	3	2	5	2	2	2	2	3	5
RNA_pol_N(1)	1	1	1	1	1	1	2	2	3	2	1	2	2	5
HMGL-like(1) LeuA_dimer(1)	1	1	1	1	1	2	4	3	2	2	1	1	1	5
Ribosomal_L34e(1)	1	1	1	1	1	7	2	3	6	3	2	4	10	4
MIF(1)	1	1	1	1	1	1	7	4	4	3	3	3	9	4
Pept_tRNA_hydro(1)	1	1	1	1	1	2	2	6	4	4	4	5	6	4
Ribosomal_S25(1)	1	1	1	1	1	5	2	6	5	3	2	6	5	4
Fibrillarin(1)	1	1	1	1	1	6	2	4	6	2	3	4	5	4
Ribosomal_L36e(1)	1	1	1	1	1	2	4	4	3	2	1	7	4	4
Pox_MCEL(1)	1	1	1	1	1	1	5	3	4	3	2	5	4	4
Ribosomal_L32e(1)	1	1	1	1	1	5	2	6	5	3	2	3	4	4
Ribosomal_L37ae(1)	1	1	1	1	1	6	2	4	8	3	2	2	4	4
Ribosomal_S13_N(1) Ribosomal_S15(1)	1	1	1	1	1	3	2	3	5	3	2	2	4	4
Ribosomal_L38e(1)	1	1	1	1	1	4	2	3	4	2	1	2	4	4
eIF-5_eIF-2B(1) W2(1)	1	1	1	1	1	2	2	2	2	2	1	2	4	4
S10_plectin(1)	1	1	1	1	1	7	2	4	5	2	1	5	3	4
GCS2(1)	1	1	1	1	1	3	4	3	2	1	1	2	3	4
Beta_elim_lyase(1)	1	1	1	1	1	1	2	3	5	2	1	6	2	4
CM_2(1)	1	1	1	1	1	2	1	1	2	1	1	3	2	4
ArgJ(1)	1	1	1	1	1	1	2	2	3	1	1	2	2	4
Aha1_N(1) AHSA1(1)	1	1	1	1	1	2	1	1	2	1	1	2	2	4
UQ_con(1) UBA(1)	1	1	1	1	1	1	2	1	1	1	1	1	2	4
CPSase_sm_chain(1) GATase(1)	1	1	1	1	1	2	3	3	4	1	1	2	1	4
DUF605(1)	1	1	1	1	1	1	2	1	3	1	1	1	1	4
Ribosomal_L15e(1)	1	1	1	1	1	6	2	2	5	2	4	2	8	3
LUC7(1)	1	1	1	1	1	4	4	9	7	2	2	4	5	3
PCI(1) Rpn3_C(1)	1	1	1	1	1	3	2	5	3	1	2	2	5	3
Cas1p(1)	1	1	1	1	1	3	2	5	5	3	2	8	4	3
Ribosomal_S17e(1)	1	1	1	1	1	6	2	2	2	1	2	8	4	3
Ribosomal_L21e(1)	1	1	1	1	1	4	2	2	4	2	3	4	4	3
Plug_translocon(1) SecY(1)	1	1	1	1	1	2	2	6	4	1	2	4	4	3
CH(1) EB1(1)	1	1	1	1	1	4	4	2	2	2	2	3	4	3
Ribosomal_L31e(1)	1	1	1	1	1	5	2	3	5	1	2	4	3	3
GlutR_N(1) Shikimate_DH(1) GlutR_dimer(1)	1	1	1	1	1	3	2	1	3	2	2	3	3	3
Ribosomal_S28e(1)	1	1	1	1	1	5	2	1	2	2	2	3	3	3
SCO1-SenC(1)	1	1	1	1	1	1	5	4	3	2	4	2	3	3
DIM1(1)	1	1	1	1	1	2	5	2	2	4	2	2	3	3
IlvN(1) IlvC(1)	1	1	1	1	1	2	2	2	2	2	2	2	3	3
DCP1(1)	1	1	1	1	1	4	2	5	6	2	2	1	3	3
DUF846(1)	1	1	1	1	1	4	1	3	1	2	2	1	3	3
NMT(1) NMT_C(1)	1	1	1	1	1	2	2	1	3	1	2	1	3	3
GSH_synth_ATP(1) GSH_synthase(1)	1	1	1	1	1	1	2	5	2	2	1	1	3	3
FTCD_N(1)	1	1	1	1	1	1	2	3	1	1	1	1	3	3
ERO1(1)	1	1	1	1	1	3	1	2	3	4	2	3	2	3
Ribosomal_L44(1)	1	1	1	1	1	5	2	8	3	4	3	2	2	3
DUF544(1)	1	1	1	1	1	2	1	4	3	2	1	2	2	3
UPF0160(1)	1	1	1	1	1	2	2	1	3	1	1	2	2	3
EMG1(1)	1	1	1	1	1	1	2	1	2	2	2	1	2	3
Complex1_24kDa(1)	1	1	1	1	1	2	2	1	1	1	2	1	2	3
DUF1751(1)	1	1	1	1	1	2	2	6	5	3	1	1	2	3
Adaptin_N(1) Gamma-COP(1)	1	1	1	1	1	3	2	2	2	2	1	1	2	3
Syntaxin-6_N(1) SNARE(1)	1	1	1	1	1	2	3	2	1	2	1	1	2	3
G10(1)	1	1	1	1	1	2	4	9	4	1	1	1	2	3
Peptidase_M28(1)	1	1	1	1	1	4	5	5	2	2	4	2	1	3
LCM(1)	1	1	1	1	1	1	2	1	1	1	2	2	1	3
Skp1_POZ(1)	1	1	1	1	1	2	2	4	3	1	3	1	1	3
BCAS2(1)	1	1	1	1	1	1	2	1	3	1	1	1	1	3
CASP_C(1)	1	1	1	1	1	2	1	1	1	1	1	1	1	3
ChaC(1)	1	1	1	1	1	5	4	10	7	2	2	3	9	2
PHF5(1)	1	1	1	1	1	1	2	3	2	2	1	3	7	2
N2227(1)	1	1	1	1	1	1	2	1	1	1	1	4	6	2
RAMP4(1)	1	1	1	1	1	1	2	1	3	3	1	2	5	2
CTP_transf_2(2)	1	1	1	1	1	2	2	5	2	2	2	1	4	2
NMD3(1)	1	1	1	1	1	1	2	1	2	1	2	1	4	2
LYTB(1)	1	1	1	1	1	2	3	2	1	2	1	1	4	2
Trehalase(1)	1	1	1	1	1	4	5	2	2	1	1	1	4	2
RNA_pol_Rpb5_N(1) RNA_pol_Rpb5_C(1)	1	1	1	1	1	3	2	5	2	1	3	4	3	2
Ribosomal_S21e(1)	1	1	1	1	1	5	2	2	5	2	2	3	3	2
Pantoate_transf(1)	1	1	1	1	1	1	5	2	2	3	1	3	3	2
Rxt3(1)	1	1	1	1	1	3	1	1	2	3	1	3	3	2
SelT(1)	1	1	1	1	1	1	2	3	2	2	1	3	3	2
Ribosomal_S30(1)	1	1	1	1	1	4	4	2	2	2	1	3	3	2
Transketolase_N(1) Transket_pyr(1) Transketolase_C(1)	1	1	1	1	1	4	4	2	3	4	2	2	3	2
tRNA_anti(1) RPA_C(1)	1	1	1	1	1	1	2	3	1	3	2	2	3	2
Glycos_transf_4(1)	1	1	1	1	1	2	6	2	2	2	2	2	3	2
Ribosomal_S19e(1)	1	1	1	1	1	5	2	1	4	1	2	2	3	2
CLPTM1(1)	1	1	1	1	1	1	2	1	3	1	2	2	3	2
Arginosuc_synth(1)	1	1	1	1	1	1	3	1	2	2	1	2	3	2
tRNA-synt_2d(1)	1	1	1	1	1	1	1	3	2	2	4	1	3	2
ATP-cone(1) Ribonuc_red_lgN(1) Ribonuc_red_lgC(1)	1	1	1	1	1	2	2	2	2	2	1	1	3	2
VPS28(1)	1	1	1	1	1	2	2	1	2	1	1	5	2	2
Ribosomal_L36(1)	1	1	1	1	1	1	4	1	2	1	4	3	2	2
TP6A_N(1)	1	1	1	1	1	3	9	3	3	3	3	3	2	2
SRPRB(1)	1	1	1	1	1	1	1	3	2	3	2	3	2	2
GATase_2(1) Glu_syn_central(1) Glu_synthase(1) GXGXG(1)	1	1	1	1	1	2	2	1	2	1	2	3	2	2
Coatomer_E(1)	1	1	1	1	1	3	2	2	6	1	1	3	2	2
Thioredoxin(1) Evr1_Alr(1)	1	1	1	1	1	2	2	3	2	1	1	3	2	2
GcpE(1)	1	1	1	1	1	4	2	1	1	1	1	3	2	2
SNase(1)	1	1	1	1	1	2	2	4	2	4	2	2	2	2
DUF1230(1)	1	1	1	1	1	3	2	4	4	2	2	2	2	2
RNA_pol_Rpb6(1)	1	1	1	1	1	1	2	3	3	1	2	2	2	2
PsaD(1)	1	1	1	1	1	4	1	1	1	1	2	2	2	2
Trp_syntA(1)	1	1	1	1	1	1	4	6	7	4	1	2	2	2
Psf2(1)	1	1	1	1	1	1	2	2	3	2	1	2	2	2
Glyco_tran_28_C(1)	1	1	1	1	1	1	2	1	3	2	1	2	2	2
SF3b10(1)	1	1	1	1	1	1	2	1	2	2	1	2	2	2
IWS1_C(1)	1	1	1	1	1	1	5	1	3	1	1	2	2	2
FTHFS(1)	1	1	1	1	1	1	2	2	1	1	1	2	2	2
V-ATPase_C(1)	1	1	1	1	1	2	2	2	5	2	3	1	2	2
MIR(1)	1	1	1	1	1	3	4	2	1	2	2	1	2	2
Pribosyltran(1) OMPdecase(1)	1	1	1	1	1	2	3	2	1	5	1	1	2	2
DUF1092(1)	1	1	1	1	1	2	2	1	1	5	1	1	2	2
Spindle_Spc25(1)	1	1	1	1	1	2	2	3	5	2	1	1	2	2
SSrecog(1) HMG_box(1)	1	1	1	1	1	1	1	3	3	2	1	1	2	2
DMRL_synthase(1)	1	1	1	1	1	2	2	1	3	2	1	1	2	2
EXOSC1(1)	1	1	1	1	1	1	1	1	3	1	1	1	2	2
PUA(1)	1	1	1	1	1	1	1	3	2	1	1	1	2	2
Utp11(1)	1	1	1	1	1	1	2	2	2	1	1	1	2	2
Gcd10p(1)	1	1	1	1	1	1	2	2	1	1	1	1	2	2
ATP-synt_Eps(1)	1	1	1	1	1	3	2	1	1	1	1	1	2	2
Ufd2P_core(1) U-box(1)	1	1	1	1	1	1	2	1	1	1	1	1	2	2
MoaE(1)	1	1	1	1	1	1	2	1	1	1	2	3	1	2
PAPS_reduct(1) Thioredoxin(1)	1	1	1	1	1	1	2	1	2	1	1	3	1	2
RNA_pol_Rpb7_N(1) RNA_pol_Rbc25(1)	1	1	1	1	1	1	2	3	3	1	2	2	1	2
Leo1(1)	1	1	1	1	1	1	1	3	3	1	2	2	1	2
Methyltransf_8(1)	1	1	1	1	1	1	3	2	2	3	1	2	1	2
RLI(1) DUF367(1)	1	1	1	1	1	1	2	2	2	1	1	2	1	2
DUF498(1)	1	1	1	1	1	1	1	2	2	1	1	2	1	2
Init_tRNA_PT(1)	1	1	1	1	1	1	2	1	2	1	1	2	1	2
CbiQ(1)	1	1	1	1	1	1	2	1	1	1	1	2	1	2
HVSL(1)	1	1	1	1	1	1	2	1	1	1	1	2	1	2
LrgB(1)	1	1	1	1	1	2	3	2	2	2	1	1	1	2
CDC45(1)	1	1	1	1	1	1	2	2	2	2	1	1	1	2
TFIID-31kDa(1)	1	1	1	1	1	1	2	2	4	1	1	1	1	2
GCD14(1)	1	1	1	1	1	1	2	4	2	1	1	1	1	2
FeThRed_B(1)	1	1	1	1	1	2	2	2	2	1	1	1	1	2
DUF866(1)	1	1	1	1	1	1	2	2	2	1	1	1	1	2
DUF1740(1)	1	1	1	1	1	1	2	2	2	1	1	1	1	2
DUF2488(1)	1	1	1	1	1	4	3	2	1	1	1	1	1	2
NGP1NT(1) MMR_HSR1(1)	1	1	1	1	1	1	2	2	1	1	1	1	1	2
UDG(1)	1	1	1	1	1	8	4	1	1	1	1	1	1	2
Pep3_Vps18(1)	1	1	1	1	1	1	2	1	1	1	1	1	1	2
DUF1365(1)	1	1	1	1	1	1	2	1	1	1	1	1	1	2
eIF-5_eIF-2B(1)	1	1	1	1	1	4	7	4	3	2	1	5	4	1
eIF3_subunit(1)	1	1	1	1	1	4	2	2	2	1	1	2	4	1
ATP-synt_DE_N(1)	1	1	1	1	1	3	1	1	2	1	1	1	4	1
ACT(1) ALS_ss_C(1) ACT(1) ALS_ss_C(1)	1	1	1	1	1	1	2	6	2	2	2	5	3	1
SOR_SNZ(1)	1	1	1	1	1	4	2	7	2	1	1	4	3	1
FAA_hydrolase(1)	1	1	1	1	1	2	4	5	6	2	2	3	3	1
Nicastrin(1)	1	1	1	1	1	1	4	2	3	1	2	3	3	1
UBA(1) PUB(1)	1	1	1	1	1	1	2	4	2	2	1	2	3	1
PRMT5(1)	1	1	1	1	1	2	2	2	4	1	1	2	3	1
dNK(1)	1	1	1	1	1	2	2	4	2	3	1	1	3	1
MMtag(1)	1	1	1	1	1	1	2	1	1	1	1	1	3	1
TPK_catalytic(1) TPK_B1_binding(1)	1	1	1	1	1	2	4	3	3	3	1	6	2	1
S1(1) EIF_2_alpha(1)	1	1	1	1	1	2	2	2	3	1	2	4	2	1
Kua-UEV1_localn(1)	1	1	1	1	1	1	2	1	2	2	2	3	2	1
GTP_EFTU(1) GTP_EFTU_D2(1) eIF2_C(1)	1	1	1	1	1	1	2	2	2	1	1	3	2	1
CytB6-F_Fe-S(1) Rieske(1)	1	1	1	1	1	2	2	1	1	1	3	2	2	1
Adaptin_N(1) Coatamer_beta_C(1)	1	1	1	1	1	3	2	3	3	2	2	2	2	1
NifU(1)	1	1	1	1	1	1	3	1	3	2	1	2	2	1
Fe_bilin_red(1)	1	1	1	1	1	2	4	2	4	1	1	2	2	1
GRIM-19(1)	1	1	1	1	1	2	1	1	3	1	1	2	2	1
HATPase_c(1) DNA_gyraseB(1) DNA_topoisoIV(1)	1	1	1	1	1	2	2	1	2	1	1	2	2	1
DUF2050(1)	1	1	1	1	1	1	2	2	1	1	1	2	2	1
TAFII28(1)	1	1	1	1	1	1	2	1	1	1	1	2	2	1
UNC-50(1)	1	1	1	1	1	1	2	1	3	1	3	1	2	1
ASF1_hist_chap(1)	1	1	1	1	1	3	2	3	2	1	2	1	2	1
Rft-1(1)	1	1	1	1	1	1	2	1	2	1	2	1	2	1
Frataxin_Cyay(1)	1	1	1	1	1	1	2	1	5	2	1	1	2	1
PSI_PsaF(1)	1	1	1	1	1	4	2	2	3	1	1	1	2	1
MRP-L47(1)	1	1	1	1	1	2	2	1	3	1	1	1	2	1
SRP19(1)	1	1	1	1	1	1	2	2	2	1	1	1	2	1
TBPIP(1)	1	1	1	1	1	1	2	1	2	1	1	1	2	1
ATP-grasp(1) AIRC(1)	1	1	1	1	1	1	3	4	1	1	1	1	2	1
Radical_SAM(1) HemN_C(1)	1	1	1	1	1	1	2	2	1	1	1	1	2	1
Psf1(1)	1	1	1	1	1	2	2	1	1	1	1	1	2	1
zf-UBP(1) UCH(1) UBA(2)	1	1	1	1	1	1	2	1	1	1	1	1	2	1
Acetyltransf_1(1) Bromodomain(1)	1	1	1	1	1	1	2	1	1	1	1	1	2	1
TGS(1) tRNA_SAD(1) tRNA-synt_2b(1) HGTP_anticodon(1)	1	1	1	1	1	1	2	1	1	1	1	1	2	1
Atx10homo_assoc(1)	1	1	1	1	1	1	1	1	1	1	1	1	2	1
Vps52(1)	1	1	1	1	1	1	2	2	4	2	1	2	1	1
DDRGK(1)	1	1	1	1	1	1	2	1	1	1	1	2	1	1
DUF159(1)	1	1	1	1	1	1	1	1	2	1	3	1	1	1
ATP-synt_D(1)	1	1	1	1	1	2	2	2	5	1	2	1	1	1
DAP3(1)	1	1	1	1	1	1	2	2	2	1	2	1	1	1
Nrap(1)	1	1	1	1	1	1	2	2	1	1	2	1	1	1
Rio2_N(1) RIO1(1)	1	1	1	1	1	1	2	1	4	2	1	1	1	1
MGS(1) AICARFT_IMPCHas(1)	1	1	1	1	1	2	2	2	2	2	1	1	1	1
RNase_P_p30(1)	1	1	1	1	1	1	2	5	1	2	1	1	1	1
GARS_N(1) GARS_A(1) GARS_C(1)	1	1	1	1	1	2	2	4	1	2	1	1	1	1
PRA-CH(1) PRA-PH(1)	1	1	1	1	1	1	2	1	1	2	1	1	1	1
Psb28(1)	1	1	1	1	1	2	2	1	3	1	1	1	1	1
DUF28(1)	1	1	1	1	1	1	7	2	2	1	1	1	1	1
Nop52(1)	1	1	1	1	1	2	3	1	2	1	1	1	1	1
Rad9(1)	1	1	1	1	1	2	2	1	2	1	1	1	1	1
DUF2358(1) SOUL(1)	1	1	1	1	1	1	2	1	2	1	1	1	1	1
DUF775(1)	1	1	1	1	1	4	3	2	1	1	1	1	1	1
Pescadillo_N(1) BRCT(1)	1	1	1	1	1	1	2	1	1	1	1	1	1	1
SPOUT_MTase(1)	1	1	1	1	1	1	2	1	1	1	1	1	1	1
Ssl1(1) C1_4(1)	1	1	1	1	1	1	2	1	1	1	1	1	1	1
MoaC(1)	1	1	1	1	1	1	2	1	1	1	1	1	1	1
YL1(1) YL1_C(1)	1	1	1	1	1	1	2	1	1	1	1	1	1	1
Flavodoxin_1(1) Radical_SAM(1) Wyosine_form(1)	1	1	1	1	1	1	1	1	1	1	1	1	1	1
dUTPase(1)	1	1	1	1	1	2	2	2	1	1	2	1	12	0
RFC-E_C(1)	1	1	1	1	1	1	2	2	2	1	1	1	4	0
Kin17_mid(1)	1	1	1	1	1	1	4	1	2	2	1	2	3	0
V-ATPase_H(1)	1	1	1	1	1	3	2	1	1	2	2	1	2	0
Sec34(1)	1	1	1	1	1	2	2	1	2	1	1	2	0	1
DUF1716(1)	1	1	1	1	1	2	2	2	2	1	2	1	0	2
Ribosomal_L31(1)	1	1	1	1	1	3	2	1	1	1	2	1	0	2
GN3L_Grn1(1) MMR_HSR1(1)	1	1	1	1	1	1	2	1	2	1	1	1	0	1
PRCC_Cterm(1)	1	1	1	1	1	1	1	1	1	1	1	1	0	1
GATase(1) tRNA_Me_trans(1) GMP_synt_C(1)	1	1	1	1	1	1	1	1	1	1	1	1	0	2
COG6(1)	1	1	1	1	1	1	2	1	1	1	1	0	1	3
Flavoprotein(1)	1	1	1	1	1	2	2	2	5	5	0	2	3	6
Ribosomal_L35Ae(1)	1	1	1	1	1	6	3	6	7	4	0	4	4	5
TBP(2)	1	1	1	1	1	2	4	3	4	4	0	4	2	5
BAH(1) PHD(1)	1	1	1	1	1	6	3	7	4	3	0	3	6	4
TruD(1)	1	1	1	1	1	1	4	4	5	2	0	1	1	1
Peptidase_M17_N(1) Peptidase_M17(1)	1	1	1	1	1	1	2	1	3	2	0	3	2	2
Ribosomal_L39(1)	1	1	1	1	1	3	4	3	2	2	0	3	6	2
Porphobil_deam(1) Porphobil_deamC(1)	1	1	1	1	1	3	2	3	2	2	0	1	2	3
ATP-synt_F(1)	1	1	1	1	1	2	2	3	2	2	0	1	1	1
DKCLD(1) TruB_N(1) PUA(1)	1	1	1	1	1	2	2	2	2	2	0	1	1	1
Ebp2(1)	1	1	1	1	1	1	2	1	2	2	0	1	1	2
Nop10p(1)	1	1	1	1	1	1	2	2	1	2	0	2	2	1
TatC(1)	1	1	1	1	1	3	2	2	6	1	0	2	4	2
DUF37(1)	1	1	1	1	1	1	2	5	3	1	0	1	1	1
PSI_PsaE(1)	1	1	1	1	1	3	2	3	3	1	0	2	1	2
Paf67(1)	1	1	1	1	1	2	2	2	2	1	0	2	2	1
DHFR_1(1) Thymidylat_synt(1)	1	1	1	1	1	1	2	2	2	1	0	3	2	3
FolB(1)	1	1	1	1	1	1	2	2	2	1	0	4	2	4
Isy1(1)	1	1	1	1	1	1	2	1	2	1	0	1	0	3
Clp1(1)	1	1	1	1	1	1	2	1	2	1	0	4	1	2
FimP(1)	1	1	1	1	1	1	1	1	2	1	0	2	1	3
Peptidase_M76(1)	1	1	1	1	1	2	2	3	1	1	0	1	2	2
Tfb2(1)	1	1	1	1	1	1	2	2	1	1	0	2	1	2
DUF140(1)	1	1	1	1	1	1	2	2	1	1	0	3	1	1
DUF258(1)	1	1	1	1	1	1	6	1	1	1	0	2	2	1
GalKase_gal_bdg(1) GHMP_kinases_N(1) GHMP_kinases_C(1)	1	1	1	1	1	2	2	1	1	1	0	1	2	1
GTP1_OBG(1) MMR_HSR1(1) DUF1967(1)	1	1	1	1	1	1	2	1	1	1	0	1	2	1
COG5(1)	1	1	1	1	1	1	2	1	1	1	0	1	2	2
Mnd1(1)	1	1	1	1	1	1	2	1	1	1	0	2	1	1
vATP-synt_AC39(1)	1	1	1	1	1	1	2	1	1	1	0	2	1	2
Cytochrom_C1(1)	1	1	1	1	1	4	2	6	6	0	2	2	2	5
Peptidase_C54(1)	1	1	1	1	1	2	2	5	5	0	3	5	2	1
AdoHcyase(1) AdoHcyase_NAD(1)	1	1	1	1	1	3	2	3	3	0	2	5	2	2
DUF2301(1)	1	1	1	1	1	1	2	1	3	0	0	1	1	2
Ubiq_cyt_C_chap(1)	1	1	1	1	1	1	2	1	3	0	1	1	1	2
eIF-5a(1)	1	1	1	1	1	1	2	12	2	0	4	4	5	9
Anth_synt_I_N(1) Chorismate_bind(1)	1	1	1	1	1	3	1	6	2	0	2	3	2	3
Tfb4(1)	1	1	1	1	1	1	1	5	2	0	1	1	2	1
Radical_SAM(1) Mob_synth_C(1)	1	1	1	1	1	2	2	4	2	0	1	2	2	1
Arg_tRNA_synt_N(1) tRNA-synt_1d(1) DALR_1(1)	1	1	1	1	1	1	4	3	2	0	0	2	1	2
IGPD(1)	1	1	1	1	1	1	2	3	2	0	1	4	3	3
Kelch_1(1) Kelch_2(1)	1	1	1	1	1	2	9	3	1	0	0	1	0	1
ATP-synt_B(1)	1	1	1	1	1	1	3	2	1	0	1	2	3	2
NOG1(1) NOGCT(1)	1	1	1	1	1	2	2	2	1	0	2	2	2	2
Histidinol_dh(1)	1	1	1	1	1	2	5	1	1	0	1	2	2	3
DUF625(1)	1	1	1	1	1	6	2	4	0	2	1	2	2	4
SBDS(1) SBDS_C(1)	1	1	1	1	1	1	3	2	0	1	1	1	2	2
dCMP_cyt_deam_1(1) dCMP_cyt_deam_2(1)	1	1	1	1	1	3	2	2	0	2	0	7	3	3
Fumble(1) DUF89(1)	1	1	1	1	1	2	2	2	0	1	0	2	2	2
Ribosomal_S30AE(1)	1	1	1	1	1	2	2	2	0	1	1	0	6	2
Ribosomal_L37(1)	1	1	1	1	1	1	2	2	0	1	0	2	1	1
zf-CSL(1)	1	1	1	1	1	1	2	2	0	1	1	1	1	0
Mak10(1)	1	1	1	1	1	1	2	2	0	1	2	2	1	1
QRPTase_N(1) QRPTase_C(1)	1	1	1	1	1	1	1	2	0	1	1	4	2	3
MinE(1)	1	1	1	1	1	2	4	1	0	1	2	1	3	1
NDUF_B7(1)	1	1	1	1	1	2	2	1	0	1	1	1	2	1
DUF858(1)	1	1	1	1	1	1	2	1	0	1	2	1	1	2
GUN4(1)	1	1	1	1	1	2	1	1	0	1	1	1	2	1
HATPase_c(1) Topo-VIb_trans(1)	1	1	1	1	1	1	1	1	0	1	1	1	0	1
IBN_N(1) Xpo1(1) CRM1_C(1)	1	1	1	1	1	2	2	0	2	2	1	2	2	3
Ribosomal_L22e(1)	1	1	1	1	1	7	0	2	3	5	4	5	6	6
DHQS(1)	1	1	1	1	1	6	0	1	2	1	1	2	1	2
PsaL(1)	1	1	1	1	1	3	0	2	3	1	1	1	2	1
Mago_nashi(1)	1	1	1	1	1	3	0	4	2	2	1	1	2	4
UCR_UQCRX_QCR9(1)	1	1	1	1	1	2	0	2	2	1	0	1	2	2
Tbf5(1)	1	1	1	1	1	2	0	2	3	3	0	2	2	1
SRP14(1)	1	1	1	1	1	2	0	1	1	1	1	2	1	2
RNA_pol_Rpc34(1)	1	1	1	1	1	1	0	0	1	1	0	1	1	0
PIG-L(1)	1	1	1	1	1	1	0	1	2	2	0	6	2	5
NatB_MDM20(1)	1	1	1	1	1	1	0	1	1	1	1	0	1	1
S4(1) FtsJ(1)	1	1	1	1	1	1	0	1	1	2	1	1	1	1
Nop16(1)	1	1	1	1	1	1	0	1	1	1	1	1	1	2
FrhB_FdhB_N(1) FrhB_FdhB_C(1)	1	1	1	1	1	1	0	2	2	1	1	1	1	2
CDC73(1)	1	1	1	1	1	1	0	2	1	1	1	1	2	1
MAGE(1)	1	1	1	1	1	1	0	1	2	1	1	2	1	2
DUF1242(1)	1	1	1	1	1	1	0	0	2	2	1	2	2	3
LNS2(1)	1	1	1	1	1	0	4	0	2	0	1	0	3	2
DAP_epimerase(2)	1	1	1	1	1	0	4	3	3	2	1	1	2	1
PI3Ka(1) PI3_PI4_kinase(1)	1	1	1	1	1	0	3	1	1	1	1	2	2	1
Whirly(1)	1	1	1	1	1	0	2	3	4	3	1	4	3	6
DUF760(1)	1	1	1	1	1	0	4	5	3	3	4	7	7	7
DNA_methylase(1)	2	3	2	5	0	6	3	11	4	5	3	2	1	3
TraB(1)	1	5	2	4	0	5	7	2	2	2	2	4	5	2
CHCH(1)	3	3	4	3	0	7	10	7	9	4	3	13	8	7
GST_C(1)	4	1	2	3	0	3	9	7	6	5	13	5	11	16
PPR(7)	1	5	2	2	0	5	118	49	24	47	76	49	55	44
Cpn10(1)	2	2	2	2	0	5	11	3	8	7	5	4	6	7
Sad1_UNC(1)	1	2	2	2	0	4	15	4	4	4	3	5	5	6
Aa_trans(2)	3	1	2	2	0	0	1	1	1	5	1	1	0	5
zf-CHY(1) zf-C3HC4(1)	2	1	1	2	0	5	2	17	6	5	4	5	5	9
TFIIA(1)	1	1	1	2	0	2	2	1	2	1	1	3	2	4
Ribul_P_3_epim(1)	2	3	3	1	0	4	4	4	4	1	3	5	3	7
HCO3_cotransp(1)	2	2	3	1	0	3	4	3	3	3	6	9	10	7
Pex2_Pex12(1)	1	3	2	1	0	1	3	2	3	3	1	1	2	3
Evr1_Alr(1)	2	2	2	1	0	3	1	2	2	1	2	1	2	2
Sua5_yciO_yrdC(1)	2	2	2	1	0	2	4	3	2	2	2	3	2	3
DUF814(1)	2	2	2	1	0	3	3	2	4	2	3	1	3	2
TerC(1)	1	2	2	1	0	1	2	2	2	1	1	1	4	1
DUF819(1)	1	2	2	1	0	2	1	1	1	2	2	2	4	0
Fra10Ac1(1)	1	1	2	1	0	1	1	1	2	1	1	1	1	2
DUF547(1)	1	1	2	1	0	9	8	21	17	12	12	23	14	13
zf-C2H2(1)	1	1	2	1	0	23	23	70	33	53	30	53	61	63
zf-HIT(1)	3	3	1	1	0	5	6	3	4	3	5	4	5	6
eIF3_N(1) PCI(1)	1	2	1	1	0	3	2	2	2	0	1	0	2	1
Mur_ligase_M(1) Mur_ligase_C(1)	1	2	1	1	0	4	9	2	1	1	2	0	1	0
Cript(1)	2	1	1	1	0	2	2	1	1	1	1	1	1	1
APG5(1)	2	1	1	1	0	1	2	1	2	1	1	1	1	3
Indigoidine_A(1)	2	1	1	1	0	1	5	2	2	1	1	1	2	1
Lum_binding(2)	2	1	1	1	0	1	2	2	2	0	1	1	3	1
Fapy_DNA_glyco(1) H2TH(1)	2	1	1	1	0	4	2	5	3	1	1	2	1	1
Thymidylate_kin(1)	2	1	1	1	0	1	4	2	2	1	1	3	1	1
ZZ(1)	2	1	1	1	0	3	2	1	2	2	2	1	2	2
RRM_1(1) eIF2A(1)	1	1	1	1	0	2	2	1	1	1	0	0	2	1
4F5(1)	1	1	1	1	0	2	0	1	2	2	0	2	1	2
IMPDH(1) CBS(1)	1	1	1	1	0	2	0	0	2	0	1	0	3	1
Gln-synt_C(1)	1	1	1	1	0	2	2	1	5	0	1	0	4	2
COX15-CtaA(1)	1	1	1	1	0	1	2	1	0	1	1	1	0	2
Pkinase(1) PP2C(1)	1	1	1	1	0	1	2	4	0	1	1	1	1	0
Pyr_redox_2(1) Pyr_redox(1) Thioredoxin(1)	1	1	1	1	0	2	2	2	1	0	1	1	1	1
GATase_2(1) SIS(2)	1	1	1	1	0	2	2	2	1	1	1	1	1	1
RimM(1) PRC(1)	1	1	1	1	0	1	0	2	1	1	1	1	1	1
DUF1620(1)	1	1	1	1	0	1	2	1	1	1	1	1	1	1
TRAUB(1)	1	1	1	1	0	1	0	1	1	1	1	1	1	1
RBFA(1)	1	1	1	1	0	2	1	1	1	1	1	1	1	1
Nefa_Nip30_N(1)	1	1	1	1	0	1	0	1	2	1	1	1	1	1
WD40(1) BING4CT(1)	1	1	1	1	0	1	2	1	2	2	1	1	1	1
GLE1(1)	1	1	1	1	0	1	1	1	3	1	1	1	1	1
Adenylsucc_synt(1)	1	1	1	1	0	2	2	3	2	2	1	1	1	2
Tyr_Deacylase(1)	1	1	1	1	0	1	2	1	3	1	1	1	1	2
CbiX(1)	1	1	1	1	0	1	2	3	2	1	1	1	1	4
MAPEG(1)	1	1	1	1	0	4	4	1	1	2	1	1	2	0
SRP40_C(1)	1	1	1	1	0	1	0	1	3	0	1	1	2	0
Las1(1)	1	1	1	1	0	2	2	1	1	1	1	1	2	1
Pyridox_oxidase(1) DUF2470(1)	1	1	1	1	0	1	0	1	1	1	1	1	2	1
Glycos_trans_3N(1) Glycos_transf_3(1)	1	1	1	1	0	2	2	2	2	1	1	1	2	1
Hydrolase(1) Flavokinase(1)	1	1	1	1	0	1	3	3	2	1	1	1	2	1
DUF1777(1)	1	1	1	1	0	1	2	5	1	3	1	1	2	2
DNA_pol_delta_4(1)	1	1	1	1	0	1	0	5	2	3	1	1	2	2
DUF747(1)	1	1	1	1	0	1	4	2	1	2	1	1	2	4
DFP(1)	1	1	1	1	0	1	4	2	3	2	1	2	1	3
HATPase_c(1) DNA_gyraseB(1) Toprim(1) DNA_gyraseB_C(1)	1	1	1	1	0	2	2	1	2	1	1	2	2	1
Mmp37(1)	1	1	1	1	0	1	2	3	1	1	1	2	2	2
Methyltransf_10(1)	1	1	1	1	0	1	2	2	1	1	1	2	2	2
CKS(1)	1	1	1	1	0	2	3	1	2	1	1	2	2	2
NDUFA12(1)	1	1	1	1	0	1	2	4	2	2	1	2	3	3
RNA_pol_III_C17(1)	1	1	1	1	0	1	1	3	1	1	1	3	1	9
UEV(1) Vps23_core(1)	1	1	1	1	0	2	2	1	1	1	1	3	2	1
UCR_14kD(1)	1	1	1	1	0	3	2	7	2	2	1	3	3	2
NifU_N(1)	1	1	1	1	0	3	4	3	4	2	1	3	3	3
DUF842(1)	1	1	1	1	0	1	4	1	1	0	1	4	1	4
TRAP_beta(1)	1	1	1	1	0	0	2	3	3	1	1	4	2	3
Rhodanese(2)	1	1	1	1	0	1	2	2	9	2	1	5	2	1
RCC1(4)	1	1	1	1	0	2	2	4	2	2	1	5	3	0
Got1(1)	1	1	1	1	0	1	2	4	4	3	1	5	3	4
PRAI(1)	1	1	1	1	0	1	2	2	3	2	1	8	2	1
APC8(1) TPR_1(3)	1	1	1	1	0	1	0	0	2	1	2	1	0	1
Ribosomal_L35p(1)	1	1	1	1	0	2	2	2	3	2	2	1	1	2
RB_A(1) RB_B(1)	1	1	1	1	0	2	2	3	7	3	2	1	1	2
TIP41(1)	1	1	1	1	0	1	2	1	2	1	2	1	2	2
Topoisom_I_N(1) Topoisom_I(1)	1	1	1	1	0	2	5	1	2	1	2	2	2	2
NifU(2)	1	1	1	1	0	1	3	3	2	3	2	2	3	2
NIF(1) BRCT(1)	1	1	1	1	0	4	7	4	2	7	2	2	3	3
KH_2(1) Ribosomal_S3_C(1)	1	1	1	1	0	6	4	4	3	2	2	2	3	3
GDC-P(1)	1	1	1	1	0	3	2	5	1	1	2	3	3	4
Ribosomal_L10(1) Ribosomal_60s(1)	1	1	1	1	0	2	6	3	1	2	2	4	2	2
Mad3_BUB1_I(1)	1	1	1	1	0	1	4	3	2	3	3	3	4	3
Vps35(1)	1	1	1	1	0	2	2	1	3	1	3	3	6	2
COX5B(1)	1	1	1	1	0	2	2	2	2	4	3	4	2	5
Nucleoporin2(1)	1	1	1	1	0	1	4	5	3	2	3	4	3	2
APS_kinase(1)	1	1	1	1	0	5	6	3	8	3	3	4	4	10
CK_II_beta(1)	1	1	1	1	0	4	4	6	7	1	3	8	4	6
SAM_decarbox(1)	1	1	1	1	0	6	6	13	5	2	4	6	7	6
Ion_trans(1)	14	5	4	0	14	4	4	5	4	2	6	5	2	4
EMP24_GP25L(1)	3	3	3	0	3	6	8	11	9	11	12	12	10	15
A_deamin(1)	1	3	3	0	1	0	3	5	2	1	1	1	1	1
Mg_chelatase(1)	2	2	3	0	3	3	1	1	3	1	1	3	3	3
ABC1(1) APH(1)	1	2	3	0	0	0	3	3	2	2	1	1	1	1
fn3(1)	1	2	3	0	1	1	2	3	4	1	2	2	2	3
Rad51(1)	3	3	2	0	1	0	1	9	8	8	5	8	4	3
Nol1_Nop2_Fmu(2)	3	3	2	0	3	1	5	4	2	2	1	2	2	4
S1(1)	2	3	2	0	0	4	16	8	4	3	3	2	3	5
Amidohydro_3(1)	1	3	2	0	0	2	6	2	1	1	1	2	3	2
FAD_binding_4(1) FAD-oxidase_C(1)	1	3	2	0	2	3	2	2	2	1	2	2	6	2
HEAT(2)	3	2	2	0	1	7	12	8	8	4	7	10	10	14
SnoaL(1)	3	2	2	0	2	1	2	2	1	0	1	0	1	1
PPDK_N(1) PEP-utilizers(1) PEP-utilizers_C(1)	2	2	2	0	2	1	2	4	2	1	1	6	2	2
PRP38(1)	2	2	2	0	2	3	4	4	3	3	2	3	4	2
SAM_1(1)	4	1	2	0	3	6	4	9	12	8	6	4	8	8
PDCD2_C(1)	2	1	2	0	1	1	4	2	1	2	1	2	1	2
UBA(1) EF_TS(1)	1	1	2	0	0	3	2	1	3	0	2	1	1	1
E1-E2_ATPase(1) Hydrolase(1) Cation_ATPase_C(1)	1	1	2	0	0	1	1	1	2	2	7	1	3	1
Transp_cyt_pur(1)	1	1	2	0	1	1	2	1	1	0	1	1	2	1
CMAS(1)	1	1	2	0	1	2	5	3	2	3	2	4	10	3
TPR_2(1) TPR_1(1)	2	5	1	0	2	0	1	4	4	1	1	2	4	2
Pyr_redox_2(1)	2	4	1	0	1	1	2	12	4	4	6	7	10	6
cNMP_binding(1)	7	3	1	0	6	4	3	5	5	5	3	4	4	8
Response_reg(1) CCT(1)	2	2	1	0	0	3	2	15	3	3	5	5	7	6
PG_binding_1(1)	1	2	1	0	0	3	2	1	1	1	3	1	3	3
Sas10_Utp3(1)	1	2	1	0	0	1	4	3	3	2	3	4	4	3
DUF946(1)	1	2	1	0	0	2	2	6	4	5	3	9	6	8
DUF124(1)	5	1	1	0	0	1	2	3	3	1	4	2	2	3
NmrA(1) CIA30(1)	3	1	1	0	2	3	4	5	2	3	1	2	3	2
RAI1(1)	2	1	1	0	1	1	2	2	1	1	1	2	1	2
Gpi16(1)	2	1	1	0	1	1	16	1	1	1	1	2	3	4
DUF1279(1)	2	1	1	0	1	2	2	2	2	2	2	2	3	2
ELMO_CED12(1)	2	1	1	0	1	1	2	11	5	6	8	8	6	11
Prenyltrans(3)	2	1	1	0	1	1	7	10	4	7	14	14	12	5
PWI(1)	2	1	1	0	2	3	3	2	2	1	1	1	3	3
DUF493(1)	2	1	1	0	2	0	3	2	2	2	1	2	2	3
UVR(1)	1	1	1	0	0	0	4	2	3	1	0	1	1	0
DUF543(1)	1	1	1	0	0	3	3	1	4	2	0	2	2	1
Mannosyl_trans2(1)	1	1	1	0	0	1	2	1	2	1	1	1	1	1
ATP12(1)	1	1	1	0	0	1	2	1	1	1	1	1	1	2
cwf21(1)	1	1	1	0	0	1	0	1	5	3	1	1	1	2
Pkinase(1) efhand(2)	1	1	1	0	0	1	2	1	3	2	1	1	2	1
Fip1(1)	1	1	1	0	0	1	2	3	2	2	1	2	3	1
DnaJ(1) Sec63(1)	1	1	1	0	0	1	2	2	1	1	1	4	2	2
Ribosomal_S18(1)	1	1	1	0	0	0	2	1	2	3	2	2	3	1
PIG-P(1)	1	1	1	0	0	0	3	3	2	2	2	2	3	3
DUF1909(1)	1	1	1	0	0	1	2	3	2	3	3	1	7	5
HCCA3(1)	1	1	1	0	1	1	3	1	3	1	0	1	1	3
DUF299(1)	1	1	1	0	1	1	2	2	2	2	0	3	2	1
DUF2042(1)	1	1	1	0	1	1	2	1	0	1	1	0	0	1
tRNA_SAD(1) tRNA-synt_2b(1) HGTP_anticodon(1)	1	1	1	0	1	2	2	2	2	1	1	1	0	1
Ribosomal_S20p(1)	1	1	1	0	1	2	0	2	1	1	1	1	1	1
DUF2036(1)	1	1	1	0	1	1	0	1	1	1	1	1	1	1
Sin_N(1)	1	1	1	0	1	1	2	2	1	1	1	1	1	1
DnaJ(1) HSCB_C(1)	1	1	1	0	1	1	1	1	1	1	1	1	1	1
Dor1(1)	1	1	1	0	1	2	2	1	3	1	1	1	1	1
MPPN(1)	1	1	1	0	1	3	1	2	3	2	1	1	1	1
Sec20(1)	1	1	1	0	1	1	2	3	3	4	1	1	1	2
SNO(1)	1	1	1	0	1	3	2	1	3	1	1	1	1	3
Ribosomal_L9_N(1) Ribosomal_L9_C(1)	1	1	1	0	1	4	1	2	2	1	1	1	2	1
ETC_C1_NDUFA5(1)	1	1	1	0	1	1	1	1	2	1	1	1	2	1
ResB(1)	1	1	1	0	1	2	2	1	1	1	1	1	2	2
Ribosomal_L15(1)	1	1	1	0	1	0	3	1	1	2	1	1	2	2
DUF1749(1)	1	1	1	0	1	1	2	2	1	0	1	2	1	1
PIGA(1) Glycos_transf_1(1)	1	1	1	0	1	1	2	1	2	1	1	2	1	2
RNA_POL_M_15KD(1)	1	1	1	0	1	1	4	3	2	3	1	2	1	2
Sec62(1)	1	1	1	0	1	2	2	2	1	1	1	2	2	1
COX17(1)	1	1	1	0	1	2	2	2	3	2	1	2	2	1
PsaN(1)	1	1	1	0	1	0	2	3	2	0	1	2	2	4
PRP3(1)	1	1	1	0	1	1	2	2	2	0	1	3	1	2
ALAD(1)	1	1	1	0	1	2	2	3	1	1	1	3	3	2
ARM_1(1)	1	1	1	0	1	1	2	1	0	1	1	3	5	3
TMPIT(1)	1	1	1	0	1	4	2	2	3	2	1	4	2	2
PIG-U(1)	1	1	1	0	1	2	2	4	1	1	1	5	1	1
tRNA-synt_2d(1) FDX-ACB(1)	1	1	1	0	1	1	2	1	1	0	2	1	2	1
Noc2(1)	1	1	1	0	1	1	2	2	3	3	2	2	3	3
Ferrochelatase(1)	1	1	1	0	1	2	4	7	6	3	2	2	4	4
TFIID_20kDa(1)	1	1	1	0	1	1	2	4	3	2	3	3	3	3
ACT(1) Pkinase_Tyr(1)	1	1	1	0	1	7	4	9	7	5	3	3	9	6
Mannosyl_trans(1)	1	1	1	0	2	1	2	1	1	1	1	1	0	1
Elf1(1)	1	1	1	0	2	2	1	4	5	4	1	1	5	2
Ribosomal_S3Ae(1)	1	1	1	0	2	8	4	3	6	3	1	2	3	6
HATPase_c(1) DNA_mis_repair(1)	1	1	1	0	2	1	2	1	1	1	2	1	1	1
UvrD-helicase(1)	1	1	1	0	2	0	2	1	1	1	2	1	2	2
DUF221(1)	7	3	0	4	3	15	9	16	7	10	9	22	14	17
Pkinase_Tyr(1) Pkinase(1)	6	3	0	4	2	2	2	3	2	7	5	0	6	9
DNA_primase_S(1)	2	2	0	1	1	1	2	2	1	0	1	1	1	1
RNase_PH(1) RNase_PH_C(1)	2	2	0	1	1	3	5	5	11	5	3	5	2	2
UPF0020(1)	2	2	0	2	2	2	6	1	2	1	1	1	1	1
Ferritin(1)	2	2	0	5	2	4	3	5	1	2	4	4	6	7
DUF1649(1)	1	2	0	1	1	0	2	2	2	1	2	2	1	1
SpoIIE(1)	1	2	0	2	3	1	0	7	1	0	0	0	4	2
DUF155(1)	5	1	0	1	4	2	5	4	1	2	2	2	3	3
Tub(1)	5	1	0	2	3	2	6	10	9	2	7	6	4	4
Glucan_synthase(1)	4	1	0	0	4	12	13	12	12	10	9	11	12	14
BRCT(1)	3	1	0	2	5	2	2	7	3	7	6	7	6	4
Clp_N(2) AAA(1) AAA_2(1) ClpB_D2-small(1)	3	1	0	3	5	5	9	4	3	5	3	4	5	4
HhH-GPD(1)	3	1	0	4	5	4	4	8	4	6	4	7	8	2
MIP(1)	3	1	0	7	3	22	37	45	28	38	27	41	59	59
RNA_pol_Rpb7_N(1)	2	1	0	0	2	2	3	4	3	2	4	4	5	3
Rad21_Rec8_N(1)	2	1	0	0	3	1	6	1	3	1	2	0	0	2
Cir_N(1)	2	1	0	1	0	2	4	1	3	2	2	3	2	3
CBS(2)	2	1	0	1	1	4	9	8	4	4	1	5	9	9
Asn_synthase(1)	2	1	0	1	1	2	2	1	6	1	2	1	1	1
NuA4(1)	2	1	0	1	1	2	0	3	1	1	2	2	2	1
Fasciclin(2)	2	1	0	1	1	1	6	4	1	2	2	7	5	7
eIF-4B(1)	2	1	0	1	1	2	4	5	6	3	3	3	6	4
Rib_5-P_isom_A(1)	2	1	0	1	1	5	4	3	8	3	3	3	7	4
PNP_UDP_1(1)	2	1	0	1	2	2	3	5	4	5	5	5	7	8
RCC1(3)	2	1	0	2	0	1	10	0	4	3	3	6	2	4
ATP_bind_3(1)	2	1	0	2	1	3	2	3	1	1	2	5	1	2
CAP_GLY(1)	2	1	0	2	2	3	2	4	4	2	2	2	2	2
Na_H_Exchanger(1) TrkA_N(1)	2	1	0	2	2	5	4	2	2	2	2	3	3	5
Flavodoxin_1(1)	2	1	0	3	3	4	4	5	6	4	8	4	9	15
CCT(1)	2	1	0	3	4	10	8	22	15	13	8	21	17	17
zf-LSD1(3)	1	1	0	0	1	2	4	9	6	3	0	10	4	7
Cwf_Cwc_15(1)	1	1	0	0	1	1	2	1	2	3	1	0	1	2
Adaptin_N(1) B2-adapt-app_C(1)	1	1	0	0	1	1	2	2	1	1	1	1	1	1
DUF2428(1)	1	1	0	0	1	1	2	2	1	1	1	1	1	1
SYF2(1)	1	1	0	0	1	1	2	2	4	1	1	1	1	2
DUF2010(1)	1	1	0	0	1	1	2	1	3	0	1	1	2	2
ThiS(1)	1	1	0	0	1	1	3	1	2	0	1	3	1	1
UPF0029(1)	1	1	0	0	1	1	7	1	1	1	1	3	1	2
DSS1_SEM1(1)	1	1	0	0	1	2	2	1	3	2	1	3	2	5
PDT(1)	1	1	0	0	1	1	0	7	3	5	1	5	2	9
Chorismate_bind(1)	1	1	0	0	1	1	2	0	2	1	3	3	4	1
IBB(1) Arm(8)	1	1	0	0	1	4	2	3	2	1	4	10	7	5
PPR(8)	1	1	0	0	1	8	100	50	21	36	44	45	46	37
HPP(1)	1	1	0	0	2	0	2	1	2	1	1	3	2	1
NTP_transf_2(1)	1	1	0	0	2	1	0	2	3	3	1	5	2	3
RNA_pol_Rpb1_1(1) RNA_pol_Rpb1_2(1) RNA_pol_Rpb1_3(1) RNA_pol_Rpb1_4(1) RNA_pol_Rpb1_5(1) RNA_pol_Rpb1_6(1) RNA_pol_Rpb1_7(1)	1	1	0	1	0	2	1	1	1	1	0	1	1	3
Cons_hypoth95(1)	1	1	0	1	0	1	2	3	3	1	0	1	4	1
APG12(1)	1	1	0	1	0	1	2	2	1	1	0	2	3	1
tRNA_anti(1) tRNA-synt_2(2)	1	1	0	1	0	1	2	3	2	2	1	2	1	1
DUF1990(1)	1	1	0	1	0	1	2	7	3	1	1	2	1	1
Not1(1)	1	1	0	1	0	3	2	4	2	2	2	0	3	2
PsbX(1)	1	1	0	1	0	1	0	3	1	2	2	1	3	3
DTW(1)	1	1	0	1	0	2	4	6	2	3	2	4	3	3
PRP1_N(1)	1	1	0	1	1	0	3	2	1	2	0	1	0	1
AIRS(1) AIRS_C(2)	1	1	0	1	1	1	2	2	1	2	0	1	1	1
DsbD(1)	1	1	0	1	1	1	2	3	1	1	0	1	1	2
DUF1014(1)	1	1	0	1	1	2	2	3	2	1	0	1	1	2
ILVD_EDD(1)	1	1	0	1	1	1	4	1	2	1	0	1	5	2
PRO8NT(1) PROCN(1) RRM_4(1) U5_2-snRNA_bdg(1) U6-snRNA_bdg(1) Mov34(1) PROCT(1)	1	1	0	1	1	2	1	1	1	0	0	2	1	1
NAC(1)	1	1	0	1	1	4	4	6	8	3	0	3	4	3
E1-E2_ATPase(1) Hydrolase_3(1)	1	1	0	1	1	4	1	3	1	0	0	4	5	4
Omt_N(1)	1	1	0	1	1	1	0	3	1	2	1	0	1	1
Exo_endo_phos(1) zf-GRF(1)	1	1	0	1	1	1	2	2	1	1	1	1	1	1
Ssu72(1)	1	1	0	1	1	3	2	2	1	1	1	1	1	1
IspD(1)	1	1	0	1	1	2	2	1	2	1	1	1	1	1
Maf1(1)	1	1	0	1	1	2	0	2	2	2	1	1	1	1
TBCA(1)	1	1	0	1	1	3	1	1	1	1	1	1	1	2
Nop14(1)	1	1	0	1	1	1	0	1	1	1	1	1	1	2
cwf18(1)	1	1	0	1	1	1	2	1	1	1	1	1	2	1
GidB(1)	1	1	0	1	1	1	2	0	1	1	1	1	2	1
HEM4(1)	1	1	0	1	1	1	2	1	2	1	1	1	2	1
DUF850(1)	1	1	0	1	1	2	2	1	1	1	1	1	2	2
XAP5(1)	1	1	0	1	1	2	4	2	2	0	1	1	2	2
Autophagy_N(1) Autophagy_act_C(1) Autophagy_Cterm(1)	1	1	0	1	1	1	2	1	0	1	1	1	2	3
DXP_reductoisom(1) DXP_redisom_C(1)	1	1	0	1	1	2	3	2	2	0	1	1	2	3
PsbR(1)	1	1	0	1	1	4	2	5	1	2	1	1	4	1
SRP54_N(1) SRP54(1)	1	1	0	1	1	1	3	2	0	1	1	1	5	2
COQ9(1)	1	1	0	1	1	1	2	1	3	1	1	2	0	1
UPF0052(1)	1	1	0	1	1	1	1	1	2	1	1	2	1	2
DNA_RNApol_7kD(1)	1	1	0	1	1	0	2	3	2	2	1	2	1	2
BRAP2(1) zf-C3HC4(1) zf-UBP(1)	1	1	0	1	1	1	2	5	1	1	1	2	2	1
Fer2(1) NADH-G_4Fe-4S_3(1) Molybdopterin(1) DUF1982(1)	1	1	0	1	1	3	2	1	1	1	1	2	2	1
PGAP1(1)	1	1	0	1	1	2	4	2	3	2	1	2	2	3
DUF2012(1)	1	1	0	1	1	1	2	2	4	1	1	2	2	3
UCR_hinge(1)	1	1	0	1	1	2	2	2	4	3	1	2	4	1
G-patch(1) TFP11(1)	1	1	0	1	1	2	2	3	1	2	1	3	2	1
UMP1(1)	1	1	0	1	1	2	2	3	1	2	1	3	2	2
RRM_1(4)	1	1	0	1	1	1	0	0	2	3	1	3	2	2
SURF6(1)	1	1	0	1	1	1	1	1	1	1	1	3	3	1
SecE(1)	1	1	0	1	1	4	2	3	2	2	1	3	4	4
Cornichon(1)	1	1	0	1	1	2	1	3	3	2	1	5	4	7
COG7(1)	1	1	0	1	1	1	2	1	1	1	2	1	1	2
Mak16(1)	1	1	0	1	1	2	2	6	1	1	2	1	2	1
PTPA(1)	1	1	0	1	1	2	2	1	1	1	2	1	3	1
MIT(1) AAA(1) Vps4_C(1)	1	1	0	1	1	3	4	6	1	1	2	1	4	3
DUF1162(1)	1	1	0	1	1	2	1	1	1	3	2	2	1	1
Nse4(1)	1	1	0	1	1	1	2	4	4	3	2	2	2	2
WD40(5) Coatomer_WDAD(1) COPI_C(1)	1	1	0	1	1	3	3	4	2	1	2	2	2	3
WGG(1)	1	1	0	1	1	1	2	1	1	3	2	2	3	4
PetM(1)	1	1	0	1	1	2	2	1	1	1	2	2	4	3
Ribosomal_L29e(1)	1	1	0	1	1	3	2	2	5	2	2	5	3	4
Ribosomal_L28e(1)	1	1	0	1	1	5	1	3	7	2	2	5	4	4
UFD1(1)	1	1	0	1	1	1	2	4	3	5	2	7	5	6
W2(1)	1	1	0	1	1	4	2	3	3	2	3	1	1	2
ubiquitin(1) Ribosomal_S27(1)	1	1	0	1	1	4	0	3	1	3	3	3	6	2
PA(1) Peptidase_A22B(1)	1	1	0	1	1	4	4	5	2	4	3	6	4	6
CTP_synth_N(1) GATase(1)	1	1	0	1	1	2	6	10	8	4	3	6	6	5
ubiquitin(1) UBA(1) XPC-binding(1) UBA(1)	1	1	0	1	1	2	2	10	4	1	3	6	6	7
MATH(1)	1	1	0	1	1	2	2	10	6	10	3	52	10	6
RHD3(1)	1	1	0	1	1	3	2	4	5	4	4	4	17	6
Profilin(1)	1	1	0	1	1	4	2	3	6	3	4	6	3	6
Hpt(1)	1	1	0	1	1	3	4	5	4	4	7	7	13	13
DUF1640(1)	1	1	0	1	1	4	4	1	1	1	10	3	2	2
MCE(1)	1	1	0	1	2	3	2	2	4	1	1	2	2	2
ubiquitin(1) UBA(1)	1	1	0	1	2	4	2	2	4	2	1	3	3	3
Tau95(1)	1	1	0	1	2	1	2	2	2	1	2	2	2	1
IBN_N(1) HEAT(1)	1	1	0	2	0	2	0	7	2	3	1	1	2	2
Trm112p(1)	1	1	0	2	1	1	2	3	1	2	1	3	3	3
Ribosomal_S6(1)	1	1	0	2	1	4	4	2	1	2	2	2	2	2
Fer4(2)	1	1	0	2	1	2	2	1	2	0	4	4	5	3
PTR2(1)	1	1	0	2	1	20	69	105	49	86	64	51	75	75
PRKCSH(1)	1	1	0	2	2	3	3	4	5	0	2	2	5	3
PEPcase(1)	1	1	0	2	2	7	9	13	7	6	3	8	9	7
AA_permease(1)	1	1	0	12	4	14	19	16	15	18	10	15	23	9
SBP(1)	19	0	0	3	21	14	22	30	24	18	18	27	31	28
PAS(1)	12	0	1	2	8	6	0	0	3	1	0	3	2	3
Bac_globin(1)	7	0	0	1	7	2	2	1	1	1	1	1	3	3
Xan_ur_permease(1)	7	0	0	3	3	11	14	27	22	9	12	17	18	21
Pkinase_Tyr(2)	6	0	0	2	6	2	2	8	4	5	6	1	3	9
K_trans(1)	6	0	0	5	0	18	23	50	33	31	22	15	39	24
Ank(5)	5	0	1	0	4	3	4	17	5	16	15	9	12	10
ABC2_membrane(1)	5	0	2	0	4	1	2	7	11	2	19	0	9	6
DEAD(1)	5	0	4	0	4	5	5	8	25	7	5	1	10	15
GTP_EFTU(1)	4	0	0	0	5	3	2	3	10	9	7	0	9	5
GBP(1)	4	0	0	1	4	3	3	3	4	3	1	1	2	2
HATPase_c(1)	4	0	0	2	2	8	2	7	10	7	7	6	14	4
Oxidored_FMN(1)	4	0	0	2	2	9	13	12	7	13	14	10	11	8
DUF23(1)	4	0	0	3	1	16	6	5	4	5	5	9	5	6
Gln-synt_N(1) Gln-synt_C(1)	4	0	0	4	3	6	4	7	10	2	5	9	8	10
FAE1_CUT1_RppA(1) Chal_sti_synt_C(1)	4	0	0	4	4	11	8	17	6	11	12	14	21	9
efhand(3)	4	0	1	1	3	8	9	15	9	12	17	16	19	13
DUF667(1)	3	0	0	1	1	4	8	1	3	1	2	1	1	5
DUF21(1) CBS(1)	3	0	0	1	2	7	6	5	3	2	5	8	8	8
DUF803(1)	3	0	0	1	2	4	6	15	16	11	8	10	9	15
Glyco_hydro_32N(1)	3	0	0	1	3	1	2	2	3	0	1	1	0	3
Y_phosphatase(1)	3	0	0	1	3	2	7	4	2	2	1	3	3	2
Alg6_Alg8(1)	3	0	0	2	2	2	3	2	4	1	2	2	4	2
ICL(1)	3	0	0	2	2	4	3	6	2	3	2	3	5	4
Arm(1)	3	0	0	2	2	9	5	3	10	9	8	7	14	12
LRRNT_2(1)	3	0	0	2	2	12	22	26	15	22	18	11	76	33
Carb_anhydrase(1)	3	0	0	2	4	2	18	14	7	8	5	6	6	8
UPF0005(1)	3	0	0	4	3	9	12	20	12	16	18	23	32	27
Glyco_hydro_9(1)	3	0	0	4	3	15	19	23	21	22	19	23	34	22
Na_H_Exchanger(2)	3	0	1	1	0	0	1	1	1	0	1	0	0	1
Sugar_tr(2)	3	0	1	1	2	3	5	4	2	4	0	0	1	4
F420_oxidored(1)	3	0	2	3	3	4	2	1	2	1	3	2	3	3
Peptidase_S49(2)	2	0	0	1	1	1	2	1	1	1	0	1	1	2
SYS1(1)	2	0	0	1	1	2	0	1	4	0	0	2	2	2
PAPS_reduct(1) MoCF_biosynth(1)	2	0	0	1	1	0	2	3	2	1	1	1	0	1
TPR_1(6)	2	0	0	1	1	2	2	2	1	1	1	2	1	3
Josephin(1)	2	0	0	1	1	2	4	2	2	2	2	2	4	2
5-FTHF_cyc-lig(1)	2	0	0	1	1	3	8	4	3	2	2	3	2	4
Mob1_phocein(1)	2	0	0	1	1	2	2	4	4	4	2	3	2	4
MTHFR(1)	2	0	0	1	1	2	4	2	1	1	4	4	2	4
Cytochrom_B561(1)	2	0	0	1	1	2	3	7	7	6	5	4	11	6
RRM_1(1) zf-CCHC(1)	2	0	0	1	1	5	9	24	18	6	6	11	7	7
Str_synth(1)	2	0	0	1	1	10	15	25	9	23	36	16	11	10
Peptidase_C65(1)	2	0	0	1	2	2	1	8	5	6	1	1	2	2
E1_DerP2_DerF2(1)	2	0	0	1	2	1	3	4	6	2	2	11	2	5
ETC_C1_NDUFA4(1)	2	0	0	1	2	3	2	1	2	1	3	1	2	1
Thi4(1)	2	0	0	1	3	8	2	2	2	2	2	1	5	3
PEPCK_ATP(1)	2	0	0	1	5	4	2	7	2	2	5	2	1	4
DSBA(1)	2	0	0	2	1	3	5	1	3	1	1	1	2	1
GRIP(1)	2	0	0	2	1	2	0	1	1	0	1	2	1	1
Ins134_P3_kin(1)	2	0	0	2	1	6	6	6	9	6	4	6	6	7
Hexokinase_1(1) Hexokinase_2(1)	2	0	0	2	1	11	7	14	9	7	5	7	6	9
Carboxyl_trans(1)	2	0	0	2	2	1	5	2	5	2	1	2	3	2
ClpS(1)	2	0	0	2	2	3	2	2	2	1	1	2	4	2
Caleosin(1)	2	0	0	2	2	3	6	15	8	9	2	11	3	6
Syja_N(1)	2	0	0	2	2	8	7	13	9	6	6	8	10	10
Peptidase_M48(1)	2	0	0	2	3	3	3	9	6	2	2	4	5	3
DUF151(1)	2	0	0	2	3	10	4	9	5	0	2	7	3	4
Linker_histone(1)	2	0	0	2	3	9	8	10	11	11	7	9	14	13
ELFV_dehydrog_N(1) ELFV_dehydrog(1)	2	0	0	3	2	7	13	7	3	2	5	6	6	7
Yippee(1)	2	0	0	3	2	6	8	9	4	5	7	9	14	15
Methyltransf_2(1)	2	0	0	3	2	2	12	9	3	11	13	1	12	8
IBR(1)	2	0	0	5	5	10	7	25	10	18	5	25	13	12
E1-E2_ATPase(1)	2	0	1	0	2	4	7	5	10	5	2	2	11	5
VWA(1)	2	0	1	0	2	3	8	19	10	12	3	2	3	7
Ion_trans(1) cNMP_binding(1)	2	0	1	0	4	4	5	19	6	12	9	20	15	14
Aconitase(1)	2	0	1	1	1	1	2	2	7	1	0	1	4	7
Carb_kinase(1)	2	0	1	1	1	2	2	1	2	1	1	1	1	2
YgbB(1)	2	0	1	1	1	1	2	1	3	1	1	2	1	2
AIRS(1) AIRS_C(1)	2	0	1	1	2	2	4	1	2	2	2	2	2	1
CoA_binding(1) Ligase_CoA(1)	2	0	1	1	2	4	2	1	2	1	2	3	4	1
DUF288(1)	2	0	1	2	0	2	2	3	1	2	1	1	2	0
zf-U1(1)	2	0	1	2	1	3	2	2	2	3	0	1	2	3
AA_permease(2)	2	0	1	2	1	7	12	13	7	10	9	4	8	10
Peptidase_C26(1)	2	0	1	3	2	3	5	3	4	3	3	9	10	3
Alba(1)	2	0	1	4	2	6	10	14	12	9	10	5	8	9
MORN(2)	2	0	3	1	1	3	6	0	1	1	1	1	1	1
Mog1(1)	1	0	0	1	1	2	2	3	1	1	0	1	2	1
GATase_2(1) Glu_syn_central(1) Glu_synthase(1) GXGXG(1) Pyr_redox_2(1) Pyr_redox(1)	1	0	0	1	1	4	1	1	3	1	0	1	2	3
zf-CDGSH(1)	1	0	0	1	1	2	0	1	1	1	0	1	3	1
DUF149(1)	1	0	0	1	1	3	2	1	3	1	0	2	1	2
AA_kinase(1) ACT(1)	1	0	0	1	1	2	2	4	2	2	0	3	0	1
ARD(1)	1	0	0	1	1	7	13	4	3	1	0	7	3	4
PAP_assoc(1)	1	0	0	1	1	1	2	0	3	2	1	0	0	2
DRIM(1)	1	0	0	1	1	1	2	1	2	0	1	0	1	1
XendoU(1)	1	0	0	1	1	2	2	2	3	1	1	0	1	1
COG4(1)	1	0	0	1	1	1	2	1	1	1	1	0	1	2
UBA(2)	1	0	0	1	1	1	1	2	1	1	1	0	2	1
Acylphosphatase(1)	1	0	0	1	1	3	2	2	0	2	1	1	1	1
DUF55(1)	1	0	0	1	1	1	0	3	1	1	1	1	1	1
RED_N(1) RED_C(1)	1	0	0	1	1	1	2	2	1	2	1	1	1	1
adh_short(1) ADH_N(1) ADH_zinc_N(1)	1	0	0	1	1	0	2	3	1	2	1	1	1	1
Suf(1)	1	0	0	1	1	1	2	1	2	1	1	1	1	1
Uricase(2)	1	0	0	1	1	1	2	2	3	1	1	1	1	1
Erg28(1)	1	0	0	1	1	1	1	1	4	2	1	1	1	1
Aminotran_3(2)	1	0	0	1	1	0	2	1	0	2	1	1	1	2
UFC1(1)	1	0	0	1	1	1	0	2	1	1	1	1	1	2
Aph-1(1)	1	0	0	1	1	2	2	1	2	1	1	1	1	2
DUF2253(1)	1	0	0	1	1	2	2	1	0	1	1	1	1	3
FAD_binding_3(1) FHA(1)	1	0	0	1	1	1	2	1	1	0	1	1	2	1
Ctf8(1)	1	0	0	1	1	1	2	1	1	1	1	1	2	1
Memo(1)	1	0	0	1	1	2	2	3	2	1	1	1	2	1
ETF(1) ETF_alpha(1)	1	0	0	1	1	1	2	1	3	0	1	1	2	1
CytochromB561_N(1)	1	0	0	1	1	1	2	1	3	1	1	1	2	1
DUF171(1)	1	0	0	1	1	1	2	2	1	1	1	1	2	2
DUF1969(1) FAA_hydrolase(1)	1	0	0	1	1	2	2	3	2	1	1	1	2	2
HCNGP(1)	1	0	0	1	1	2	2	4	3	1	1	1	2	2
PCI_Csn8(1)	1	0	0	1	1	1	2	2	4	1	1	1	2	3
Malate_synthase(1)	1	0	0	1	1	1	2	1	3	1	1	1	2	4
Mon1(1)	1	0	0	1	1	2	2	2	1	1	1	1	3	3
Ufm1(1)	1	0	0	1	1	1	2	1	1	1	1	1	3	4
RNase_H1_sml(1)	1	0	0	1	1	1	2	1	2	1	1	1	4	1
DUF1682(1)	1	0	0	1	1	1	2	3	1	1	1	2	0	1
Urm1(1)	1	0	0	1	1	1	2	1	1	1	1	2	1	1
BRCT(1) IMS(1)	1	0	0	1	1	0	2	3	1	1	1	2	1	1
SRP72(1)	1	0	0	1	1	1	1	1	1	1	1	2	1	1
ThiC(1)	1	0	0	1	1	2	5	8	2	1	1	2	1	1
OST3_OST6(1)	1	0	0	1	1	3	4	1	2	1	1	2	1	1
Wbp11(1)	1	0	0	1	1	1	2	1	3	1	1	2	1	1
Stk19(1)	1	0	0	1	1	1	2	2	2	1	1	2	1	2
HgmA(1)	1	0	0	1	1	1	2	2	2	1	1	2	1	2
Guanylate_cyc_2(1)	1	0	0	1	1	2	2	1	10	1	1	2	1	2
dsDNA_bind(1)	1	0	0	1	1	1	2	2	2	1	1	2	1	3
DUF841(1)	1	0	0	1	1	1	2	2	3	3	1	2	1	3
Rab5ip(1)	1	0	0	1	1	2	2	1	2	1	1	2	2	1
PC_rep(5)	1	0	0	1	1	3	2	2	2	2	1	2	2	1
ICln_channel(1)	1	0	0	1	1	2	2	4	4	1	1	2	2	1
Surp(2) ubiquitin(1)	1	0	0	1	1	2	2	2	2	1	1	2	2	2
Spt4(1)	1	0	0	1	1	1	2	2	2	1	1	2	2	2
EnY2(1)	1	0	0	1	1	3	2	2	3	1	1	2	2	2
Psf3(1)	1	0	0	1	1	1	2	2	5	1	1	2	2	2
CutA1(1)	1	0	0	1	1	0	2	2	2	1	1	2	2	3
TAFII55_N(1)	1	0	0	1	1	2	4	3	4	2	1	2	2	5
PhosphMutase(1) Metalloenzyme(1)	1	0	0	1	1	1	2	1	1	1	1	2	3	1
SPC25(1)	1	0	0	1	1	2	0	3	3	1	1	2	3	1
SKIP_SNW(1)	1	0	0	1	1	1	4	2	2	2	1	2	3	2
Glyco_hydro_85(1)	1	0	0	1	1	1	2	2	1	1	1	2	3	5
OHCU_decarbox(1) Transthyretin(1)	1	0	0	1	1	1	2	4	0	1	1	3	1	2
Mago-bind(1)	1	0	0	1	1	1	2	2	3	1	1	3	1	2
ETF(1)	1	0	0	1	1	1	2	1	2	1	1	3	2	2
AA_kinase(1) ACT(2) NAD_binding_3(1) Homoserine_dh(1)	1	0	0	1	1	0	2	3	2	1	1	3	2	2
SBP56(1)	1	0	0	1	1	1	4	1	4	1	1	3	2	2
DAD(1)	1	0	0	1	1	2	2	1	0	1	1	3	2	3
Glyco_hydro_63(1)	1	0	0	1	1	1	2	2	1	1	1	3	3	3
DUF2363(1)	1	0	0	1	1	3	1	2	5	2	1	3	3	3
CP12(1)	1	0	0	1	1	4	2	3	1	2	1	3	4	2
Abhydro_lipase(1)	1	0	0	1	1	8	9	3	1	1	1	4	1	3
DUF778(1)	1	0	0	1	1	2	1	6	5	2	1	4	4	5
Mod_r(1)	1	0	0	1	1	4	4	6	2	1	1	5	2	4
GMC_oxred_N(1) GMC_oxred_C(1)	1	0	0	1	1	1	13	2	2	3	1	5	5	3
LisH(1) RanBPM_CRA(1)	1	0	0	1	1	3	2	1	2	1	1	6	1	4
HTH_9(1) RNA_pol_Rpc82(1)	1	0	0	1	1	1	2	1	2	1	2	1	1	0
tRNA-synt_1g(1) tRNA_bind(1)	1	0	0	1	1	2	1	1	3	2	2	1	2	1
DUF482(1)	1	0	0	1	1	1	2	2	2	0	2	1	2	3
DDOST_48kD(1)	1	0	0	1	1	1	2	1	3	1	2	1	3	2
SAP18(1)	1	0	0	1	1	1	2	4	4	1	2	1	3	2
FPL(1)	1	0	0	1	1	1	2	1	2	2	2	1	4	4
LigB(1)	1	0	0	1	1	1	2	2	1	2	2	1	7	2
zf-CCCH(3)	1	0	0	1	1	1	4	4	5	1	2	1	7	2
Translin(1)	1	0	0	1	1	0	3	2	2	2	2	2	2	2
RNA_pol_Rpc4(1)	1	0	0	1	1	1	0	2	4	2	2	2	2	3
DUF1680(1)	1	0	0	1	1	2	5	3	3	3	2	2	2	4
Tic22(1)	1	0	0	1	1	2	2	2	1	2	2	2	3	3
CYTH(1)	1	0	0	1	1	2	3	1	2	1	2	2	4	2
Ribophorin_I(1)	1	0	0	1	1	1	1	2	2	1	2	2	4	3
DUF962(1)	1	0	0	1	1	3	2	5	2	3	2	2	4	3
Oxidored_q6(1)	1	0	0	1	1	2	4	8	4	3	2	2	4	3
Aconitase_C(1)	1	0	0	1	1	2	2	2	2	1	2	3	2	1
PSRP-3_Ycf65(1)	1	0	0	1	1	2	2	1	1	1	2	3	3	1
SPC22(1)	1	0	0	1	1	1	2	3	4	2	2	3	3	3
Btz(1)	1	0	0	1	1	2	0	4	4	2	2	4	2	2
SPT2(1)	1	0	0	1	1	2	0	2	2	1	2	4	3	2
ATP-grasp_2(1)	1	0	0	1	1	2	2	4	4	2	2	4	5	5
PS_Dcarbxylase(1)	1	0	0	1	1	1	2	1	1	0	3	1	2	1
Ribosomal_L30(1)	1	0	0	1	1	1	2	2	1	2	3	1	3	4
MBF1(1) HTH_3(1)	1	0	0	1	1	3	2	4	2	2	3	3	3	2
DUF303(1)	1	0	0	1	1	1	2	6	3	5	3	3	4	3
Ceramidase_alk(1)	1	0	0	1	1	2	4	2	4	1	3	3	6	4
DUF706(1)	1	0	0	1	1	1	2	2	2	0	3	4	3	10
DUF502(1)	1	0	0	1	1	4	2	11	8	5	3	4	7	4
HMGL-like(1)	1	0	0	1	1	3	5	5	5	2	3	5	5	7
S-methyl_trans(1)	1	0	0	1	1	3	4	8	5	4	3	5	5	7
Sigma70_r2(1) Sigma70_r3(1) Sigma70_r4(1)	1	0	0	1	1	1	6	6	4	3	3	5	7	5
LANC_like(1)	1	0	0	1	1	1	2	3	2	1	4	3	5	4
Put_Phosphatase(1)	1	0	0	1	1	1	2	3	5	3	4	4	3	6
Aconitase(1) Aconitase_C(1)	1	0	0	1	1	3	4	3	6	3	4	4	5	4
Cyclin(1)	1	0	0	1	1	4	3	13	8	9	4	8	8	7
Copine(1)	1	0	0	1	1	2	0	11	10	3	4	10	4	13
HMG_CoA_synt_N(1) HMG_CoA_synt_C(1)	1	0	0	1	1	2	3	3	3	2	5	2	3	5
zf-A20(1) zf-AN1(1)	1	0	0	1	1	6	4	16	6	6	6	11	13	13
YDG_SRA(1) Pre-SET(1) SET(1)	1	0	0	1	1	4	4	10	10	15	7	13	11	8
B3(1)	1	0	0	1	1	19	20	38	22	34	17	40	73	26
Inhibitor_I29(1) Peptidase_C1(1) Granulin(1)	1	0	0	1	2	5	4	3	3	3	0	4	7	2
Scramblase(1)	1	0	0	1	2	2	2	3	2	1	1	1	1	2
Fe_hyd_lg_C(1) Fe_hyd_SSU(1)	1	0	0	1	2	1	2	2	1	0	1	1	2	1
Peptidase_C78(1)	1	0	0	1	2	5	4	6	4	2	1	3	2	3
DUF947(1)	1	0	0	1	2	1	2	2	5	1	1	4	1	2
Glyco_hydro_1(2)	1	0	0	1	2	2	2	7	5	3	2	4	4	8
Arm(3)	1	0	0	1	2	1	7	10	6	3	2	7	6	9
SurE(1)	1	0	0	1	2	1	2	3	5	2	3	3	5	5
ATP-synt_A(1)	1	0	0	1	2	0	2	2	5	4	3	4	4	2
RGP(1)	1	0	0	1	3	7	7	6	7	4	6	6	10	7
SPRY(1) RanBPM_CRA(1)	1	0	0	2	1	3	1	1	3	1	0	3	2	2
DPPF(1)	1	0	0	2	1	2	2	2	2	1	1	1	1	3
G_glu_transpept(1)	1	0	0	2	1	1	3	2	3	3	1	6	6	4
CPSase_L_chain(1) CPSase_L_D2(1) Biotin_carb_C(1)	1	0	0	2	1	2	2	1	2	0	2	2	3	1
Glyco_transf_10(1)	1	0	0	2	1	2	4	4	4	2	2	3	3	4
ASCH(1)	1	0	0	2	1	0	2	2	2	1	3	2	3	2
FmdA_AmdA(1)	1	0	0	2	1	1	3	1	3	2	4	3	3	3
Glyco_transf_28(1)	1	0	0	2	1	5	5	5	3	2	4	5	4	6
HSP70(2)	1	0	0	2	2	1	2	4	3	3	4	3	2	5
DUF716(1)	1	0	0	2	2	7	10	9	4	11	4	9	12	9
Peptidase_M20(1)	1	0	0	2	2	2	4	7	7	6	8	5	6	8
ABC_tran(1) ABC2_membrane(1) PDR_assoc(1) ABC_tran(1) ABC2_membrane(1)	1	0	0	3	0	14	29	9	6	15	12	13	21	17
LMWPc(1)	1	0	0	3	1	2	2	1	2	1	1	1	3	2
Catalase(1) Catalase-rel(1)	1	0	0	4	1	7	7	5	5	2	3	6	3	5
Cu_amine_oxidN2(1) Cu_amine_oxidN3(1) Cu_amine_oxid(1)	1	0	0	4	1	4	3	5	3	5	10	8	7	7
Polyketide_cyc2(1)	1	0	0	4	1	10	22	15	9	12	10	16	20	14
PAD_porph(1)	1	0	0	5	2	2	2	1	1	1	1	1	1	1
Galactosyl_T(1)	1	0	0	6	2	10	13	23	18	16	12	15	15	14
UDPGT(1)	1	0	0	7	1	16	188	197	82	189	194	108	163	124
DUF1674(1)	1	0	1	0	1	1	0	1	0	2	1	1	1	2
Phosducin(1)	1	0	1	0	1	1	2	1	1	1	1	1	2	1
DUF654(1)	1	0	1	0	1	2	2	1	2	1	1	1	2	1
THOC7(1)	1	0	1	0	1	1	2	3	2	1	1	2	1	2
FeThRed_A(1)	1	0	1	0	1	4	2	2	2	2	1	2	2	3
ANTH(1)	1	0	1	0	1	8	5	25	14	13	11	19	19	21
Response_reg(1) Myb_DNA-binding(1)	1	0	1	0	1	5	11	10	7	9	13	15	14	13
APH(1) Acyl-CoA_dh_N(1) Acyl-CoA_dh_M(1) Acyl-CoA_dh_1(1)	1	0	1	1	0	2	2	1	1	1	0	1	1	1
FAD_syn(1)	1	0	1	1	0	1	2	2	1	0	0	3	2	1
PEN-2(1)	1	0	1	1	0	1	2	1	1	1	1	1	1	1
Peptidase_M24(1) SPT16(1) Rtt106(1)	1	0	1	1	0	1	2	2	0	2	1	1	3	3
ThiF(1) MoeZ_MoeB(1) Rhodanese(1)	1	0	1	1	0	1	2	0	3	3	1	2	1	2
EFP_N(1) EFP(1) Elong-fact-P_C(1)	1	0	1	1	0	2	2	3	1	2	2	2	2	1
Pkinase(1) Ribonuc_2-5A(1)	1	0	1	1	0	2	2	1	2	1	2	3	3	2
DUF833(1)	1	0	1	1	0	1	2	2	3	2	2	4	2	3
DUF1715(1)	1	0	1	1	1	1	2	2	4	1	0	0	1	1
Voltage_CLC(1)	1	0	1	1	1	0	1	1	6	0	0	0	1	1
Eapp_C(1)	1	0	1	1	1	1	2	5	1	1	0	1	1	1
SPC12(1)	1	0	1	1	1	3	4	1	3	1	0	3	2	3
IPK(1)	1	0	1	1	1	1	2	1	3	1	0	5	2	1
PQ-loop(1)	1	0	1	1	1	1	1	1	2	0	1	0	1	3
tRNA-synt_1b(1) S4(1)	1	0	1	1	1	1	2	1	1	1	1	1	1	1
DUF1168(1)	1	0	1	1	1	2	3	2	5	2	1	1	2	1
DUF2048(1)	1	0	1	1	1	1	2	1	3	1	1	1	2	3
eIF-3c_N(1) PCI(1)	1	0	1	1	1	4	2	3	2	2	1	1	3	2
Complex1_51K(1) SLBB(1) NADH_4Fe-4S(1)	1	0	1	1	1	2	2	1	2	1	1	1	4	1
DUF788(1)	1	0	1	1	1	1	2	1	1	1	1	2	1	1
DUF339(1)	1	0	1	1	1	1	2	1	1	1	1	2	1	3
HD(1) RelA_SpoT(1)	1	0	1	1	1	2	2	3	2	3	1	2	2	1
MAT1(1)	1	0	1	1	1	1	4	2	2	2	1	3	2	1
WD40(5) Coatomer_WDAD(1)	1	0	1	1	1	0	2	0	11	1	1	3	2	3
NAD_binding_5(1) Inos-1-P_synth(1)	1	0	1	1	1	2	2	5	3	1	1	4	2	6
Ribosomal_L23eN(1) Ribosomal_L23(1)	1	0	1	1	1	4	1	6	8	0	1	4	6	7
Peptidase_M16_C(1)	1	0	1	1	1	1	1	1	5	0	2	1	2	2
FabA(1)	1	0	1	1	1	3	2	3	3	2	2	2	2	2
MRG(1)	1	0	1	1	1	1	3	3	5	1	2	2	2	4
B-block_TFIIIC(1)	1	0	1	1	1	1	4	7	2	3	3	1	1	0
Palm_thioest(1)	1	0	1	1	1	2	2	3	3	2	3	8	4	3
PsbQ(1)	1	0	1	1	1	4	2	11	5	6	4	7	6	5
PseudoU_synth_1(1)	1	0	1	1	4	1	5	4	5	4	2	3	4	3
FAT(1) PI3_PI4_kinase(1) FATC(1)	1	0	1	2	0	2	2	3	1	1	1	2	2	1
TPR_1(4)	1	0	1	2	1	4	4	1	2	2	4	5	3	4
Kelch_1(4)	1	0	2	0	1	2	3	1	1	2	1	4	1	1
TFIIS_M(1)	1	0	2	1	2	2	2	0	2	0	0	2	3	0
Mito_carr(1)	1	0	2	1	3	2	2	1	13	9	11	0	6	12
ubiquitin(4)	0	0	1	1	1	5	2	3	1	5	0	8	5	4
Sas10_Utp3(1) Sas10_Utp3_C(1)	0	0	1	1	1	1	3	1	1	1	1	1	1	1
BP28CT(1)	0	0	1	1	1	1	2	2	1	2	1	1	1	1
GATase(1) His_biosynth(1)	0	0	1	1	1	1	2	1	1	1	1	1	2	1
TAP42(1)	0	0	1	1	1	2	2	3	2	2	1	1	2	2
HAT(3)	0	0	1	1	1	2	2	1	1	2	1	3	1	2
MORN(7) PIP5K(1)	0	0	1	1	1	0	2	5	4	4	2	6	7	4
S1(2)	0	0	1	1	2	3	2	2	1	0	2	1	1	2
Aldedh(2)	0	0	1	1	2	1	8	5	3	2	3	4	2	5
IGPS(1)	0	0	1	2	2	2	5	5	5	4	1	2	2	3
TFIIS(1)	0	0	1	2	2	1	6	16	15	11	4	3	6	10
GFA(1)	0	0	1	3	0	1	4	2	2	2	1	1	3	2
ADH_zinc_N(1)	0	0	2	2	0	5	5	13	14	12	26	13	28	14
PPR(6)	0	0	4	1	1	10	153	65	27	42	87	52	66	51
TRM13(1)	0	1	0	1	1	1	1	1	1	1	1	1	0	1
DUF901(1)	0	1	0	1	1	2	5	1	2	1	1	1	1	4
SGT1(1)	0	1	0	1	1	1	4	1	2	1	2	1	2	1
FAD_binding_4(1) ALO(1)	0	1	0	1	1	4	21	10	3	4	3	7	5	4
NTP_transf_2(1) PAP_assoc(1)	0	1	0	2	0	1	2	4	1	3	3	3	4	2
Glyco_transf_8(1)	0	1	0	2	1	27	30	44	37	33	41	47	55	52
Pinin_SDK_memA(1)	0	1	1	0	1	2	2	1	2	1	0	0	2	4
CbiA(1)	0	1	1	0	1	3	2	1	1	1	0	1	1	1
TFIID-18kDa(1)	0	1	1	0	1	2	2	1	1	1	0	1	1	3
IBN_N(1) Cse1(1) CAS_CSE1(1)	0	1	1	0	1	0	1	1	2	1	0	1	2	0
WD40(5) Sof1(1)	0	1	1	0	1	1	2	1	1	2	1	1	2	1
MAD(1)	0	1	1	0	1	1	3	3	2	0	1	1	2	3
DUF382(1) PSP(1)	0	1	1	0	1	1	3	1	2	1	1	1	2	3
RNA_GG_bind(1)	0	1	1	0	1	1	0	1	2	1	1	1	2	3
PIG-S(1)	0	1	1	0	1	1	2	1	1	1	1	2	2	1
Vps54(1)	0	1	1	0	1	1	2	1	2	1	1	2	2	1
HhH-GPD(1) HHH(1) EndIII_4Fe-2S(1)	0	1	1	0	1	1	0	1	1	0	1	3	1	1
DUF2305(1)	0	1	1	0	1	1	1	2	2	0	1	3	1	1
Det1(1)	0	1	1	0	1	2	2	5	5	1	2	1	1	6
zf-MIZ(1)	0	1	1	0	1	2	2	2	2	4	4	3	1	4
DHBP_synthase(1) GTP_cyclohydro2(1)	0	1	1	0	1	1	4	3	2	3	4	3	6	4
DUF1637(1)	0	1	1	0	1	3	3	18	10	9	7	6	8	16
Cytochrom_B_C(1)	0	1	1	0	2	0	1	1	1	2	0	1	4	2
Mlo(1)	0	1	1	0	2	10	15	15	18	12	18	19	31	25
ORC2(1)	0	1	1	1	0	1	2	1	1	2	0	1	1	1
MGDG_synth(1) Glyco_tran_28_C(1)	0	1	1	1	0	2	2	1	1	1	0	2	0	1
BCNT(1)	0	1	1	1	0	1	2	1	2	1	0	2	1	1
PUF(5)	0	1	1	1	0	2	0	1	2	1	0	2	2	2
Rep_fac-A_3(1)	0	1	1	1	0	1	0	2	3	1	0	3	4	3
NIR_SIR_ferr(1) NIR_SIR(1) NIR_SIR_ferr(1)	0	1	1	1	0	2	2	4	0	1	1	0	3	1
Metallophos(1) DBR1(1)	0	1	1	1	0	1	3	1	1	0	1	1	1	1
DUF490(1)	0	1	1	1	0	1	2	2	1	1	1	1	1	1
ORC3_N(1)	0	1	1	1	0	1	0	1	1	2	1	1	1	1
WD40(2) Pro_isomerase(1)	0	1	1	1	0	1	0	1	2	1	1	1	1	1
Rgp1(1)	0	1	1	1	0	2	2	2	4	1	1	1	1	1
MRP-S33(1)	0	1	1	1	0	1	0	1	1	1	1	1	1	2
RNA_pol_Rpb7_N(1) S1(1)	0	1	1	1	0	1	2	2	1	2	1	1	1	4
DUF974(1)	0	1	1	1	0	1	3	1	0	1	1	1	2	1
CN_hydrolase(1) NAD_synthase(1)	0	1	1	1	0	1	4	3	1	1	1	1	2	1
MutS_I(1) MutS_II(1) MutS_III(1) MutS_V(1)	0	1	1	1	0	2	2	1	1	1	1	1	2	2
Dymeclin(1)	0	1	1	1	0	0	2	1	3	1	1	1	2	3
Syja_N(1) WW(1)	0	1	1	1	0	1	2	0	1	1	1	2	0	0
PHD(1) BAH(1) AAA(1)	0	1	1	1	0	1	2	1	2	1	1	2	0	1
HPPK(1) Pterin_bind(1)	0	1	1	1	0	1	2	3	2	2	1	2	1	1
DUF2404(1)	0	1	1	1	0	5	1	1	1	2	1	2	1	2
VDE(1)	0	1	1	1	0	2	9	4	3	2	1	2	3	1
Lin0512_fam(1)	0	1	1	1	0	2	0	1	1	1	1	3	1	2
DUF689(1)	0	1	1	1	0	2	2	4	5	1	1	3	1	2
Utp14(1)	0	1	1	1	0	1	2	1	2	1	1	3	2	1
RIC1(1)	0	1	1	1	0	3	2	1	3	1	1	3	2	2
Fcf2(1)	0	1	1	1	0	1	2	1	2	1	1	3	2	3
ATP_synt_H(1)	0	1	1	1	0	2	4	1	1	1	1	3	2	4
Surf_Ag_VNR(1) Bac_surface_Ag(1)	0	1	1	1	0	6	0	6	3	3	1	4	5	2
Amidohydro_2(1)	0	1	1	1	0	1	2	1	2	1	2	0	2	4
Barren(1)	0	1	1	1	0	2	0	0	1	1	2	1	1	2
Plus-3(1)	0	1	1	1	0	1	2	5	1	2	2	1	3	4
PSS(1)	0	1	1	1	0	1	2	3	7	2	2	2	2	2
E2F_TDP(2)	0	1	1	1	0	3	2	2	3	2	2	4	2	2
Beach(1) WD40(2)	0	1	1	1	0	3	2	6	3	3	2	4	2	2
ATP-synt_G(1)	0	1	1	1	0	2	2	6	3	3	2	5	4	3
CTP_transf_3(1)	0	1	1	1	0	1	2	1	1	1	3	1	2	1
Lipocalin_2(1)	0	1	1	1	0	4	4	3	3	2	3	2	3	4
TFIIB_Zn_Ribbon(1) TFIIB(2)	0	1	1	1	0	2	2	4	3	2	3	3	4	2
HNH(1)	0	1	1	1	0	4	4	3	2	3	4	3	6	2
PP2A_B_N(1) PP2A_B_subs_rcg(1)	0	1	1	1	0	7	2	7	5	3	4	4	5	5
SSB(1)	0	1	1	1	0	4	4	7	4	4	4	8	7	6
KH_1(5)	0	1	1	1	0	0	2	2	5	3	5	4	5	5
START(1)	0	1	1	1	0	2	4	6	5	14	5	6	4	13
RRM_2(1)	0	1	1	1	0	1	1	2	3	3	6	4	6	3
PAE(1)	0	1	1	1	0	1	12	17	16	13	8	18	11	26
DUF292(1)	0	1	1	1	0	3	4	11	14	11	11	17	16	16
DUF59(1) ParA(1)	0	1	1	1	1	1	1	1	0	1	0	1	1	1
CPSase_L_chain(1) CPSase_L_D2(1) CPSase_L_D3(1) CPSase_L_chain(1) CPSase_L_D2(1) MGS(1)	0	1	1	1	1	2	2	1	1	1	0	1	1	2
UDP-g_GGTase(1)	0	1	1	1	1	0	2	1	1	1	0	1	2	2
SOH1(1)	0	1	1	1	1	1	2	2	2	2	0	1	2	2
TIP120(1)	0	1	1	1	1	1	2	0	2	1	0	2	2	1
Clp_N(2) AAA(1) UVR(1) AAA_2(1) ClpB_D2-small(1)	0	1	1	1	1	4	1	5	2	1	0	2	2	2
NOC3p(1) CBF(1)	0	1	1	1	1	1	2	1	1	1	1	0	0	2
DUF2419(1)	0	1	1	1	1	1	2	1	3	1	1	0	1	1
FHA(1) PP2C(1)	0	1	1	1	1	2	2	2	1	1	1	0	2	1
Cullin(1) APC2(1)	0	1	1	1	1	1	2	1	1	0	1	1	1	1
Hydant_A_N(1) Hydantoinase_A(1) Hydantoinase_B(1)	0	1	1	1	1	1	2	2	1	0	1	1	1	1
DUF2052(1)	0	1	1	1	1	1	2	2	1	1	1	1	1	1
VKOR(1)	0	1	1	1	1	1	2	2	1	2	1	1	1	1
zf-LYAR(1)	0	1	1	1	1	1	1	1	2	1	1	1	1	1
rRNA_methylase(1)	0	1	1	1	1	1	1	1	2	1	1	1	1	1
STAG(1)	0	1	1	1	1	1	2	2	2	1	1	1	1	1
Metallophos(1) Mre11_DNA_bind(1)	0	1	1	1	1	1	2	2	2	2	1	1	1	1
NCA2(1)	0	1	1	1	1	2	1	2	1	1	1	1	1	2
Dak1(1) Dak2(1)	0	1	1	1	1	2	2	3	1	1	1	1	2	1
DUF926(1)	0	1	1	1	1	1	1	2	1	1	1	1	2	1
NOSIC(1) Nop(1) Prp31_C(1)	0	1	1	1	1	1	3	5	1	2	1	1	2	1
Es2(1)	0	1	1	1	1	1	2	3	2	1	1	1	2	1
Radical_SAM(1) Acetyltransf_1(1)	0	1	1	1	1	1	2	1	2	1	1	1	2	1
Mpp10(1)	0	1	1	1	1	1	2	2	2	2	1	1	2	1
THUMP(1)	0	1	1	1	1	0	1	2	2	1	1	1	2	2
3_5_exonuc(1) DNA_pol_A(1)	0	1	1	1	1	2	2	5	2	2	1	1	2	2
CtaG_Cox11(1)	0	1	1	1	1	1	2	1	1	1	1	1	2	3
Ribosomal_L9_N(1)	0	1	1	1	1	0	1	1	0	1	1	1	4	2
NUC130_3NT(1) SDA1(1)	0	1	1	1	1	1	2	1	1	0	1	2	1	1
DEAD_2(1) DUF1227(1)	0	1	1	1	1	1	2	1	1	1	1	2	1	1
Rrp15p(1)	0	1	1	1	1	1	0	2	2	1	1	2	1	2
MFAP1_C(1)	0	1	1	1	1	1	6	4	2	1	1	2	2	1
B3_4(1) B5(1)	0	1	1	1	1	2	2	2	1	1	1	2	2	2
ACP_syn_III(1) ACP_syn_III_C(1)	0	1	1	1	1	4	3	1	1	1	1	2	2	2
DUF2361(1)	0	1	1	1	1	1	3	1	3	1	1	2	2	2
DUF1077(1)	0	1	1	1	1	1	2	2	1	2	1	2	2	3
GCFC(1)	0	1	1	1	1	1	2	2	2	1	1	2	5	2
AAR2(1)	0	1	1	1	1	1	2	2	2	1	1	3	1	1
GATase_2(1) Pribosyltran(1)	0	1	1	1	1	1	2	2	2	2	1	3	2	2
MED7(1)	0	1	1	1	1	1	4	3	3	1	1	3	2	2
NPL4(1)	0	1	1	1	1	1	2	4	4	1	1	3	2	2
LsmAD(1)	0	1	1	1	1	2	2	2	1	1	1	4	2	1
TOM20_plant(1)	0	1	1	1	1	2	4	4	3	1	1	4	3	4
DUF1253(1)	0	1	1	1	1	1	2	4	1	1	2	1	0	1
Sld5(1)	0	1	1	1	1	1	2	1	2	1	2	2	1	1
TFIID_30kDa(1)	0	1	1	1	1	1	3	1	3	2	2	2	1	1
Presenilin(1)	0	1	1	1	1	1	2	2	3	2	2	2	2	2
PRK(1) CYTH(1)	0	1	1	1	1	0	4	2	2	2	2	2	3	2
TFIIF_beta(1)	0	1	1	1	1	1	1	3	3	1	2	2	3	3
TAF(1) DUF1546(1)	0	1	1	1	1	1	2	1	1	0	2	3	2	2
SEP(1) UBX(1)	0	1	1	1	1	2	2	2	2	2	2	3	5	2
RF-1(1)	0	1	1	1	1	1	8	3	7	2	2	3	5	3
KH_1(2)	0	1	1	1	1	2	4	6	7	6	2	3	6	6
DUF2215(1)	0	1	1	1	1	3	4	5	3	2	2	4	5	2
Serinc(1)	0	1	1	1	1	2	5	5	3	5	2	5	4	3
Mur_ligase_M(1)	0	1	1	1	1	1	2	3	3	1	2	6	6	4
Sec6(1)	0	1	1	1	1	1	2	2	2	1	3	1	3	5
zf-C3HC(1)	0	1	1	1	1	0	4	6	2	1	3	1	3	5
TENA_THI-4(1)	0	1	1	1	1	2	2	3	3	2	3	2	3	2
YIF1(1)	0	1	1	1	1	2	2	4	4	2	3	3	5	3
Ribosomal_S6e(1)	0	1	1	1	1	6	2	2	4	1	3	3	5	5
DUF914(1)	0	1	1	1	1	1	3	9	6	3	3	5	3	3
MtN3_slv(1)	0	1	1	1	2	0	1	4	6	3	2	0	0	6
TPMT(1)	0	1	1	1	2	1	2	9	0	1	2	5	1	0
eIF2A(1)	0	1	1	1	2	1	2	1	2	1	2	6	2	3
LACT(1)	0	1	1	1	2	6	14	15	12	11	8	6	10	7
ALG3(1)	0	1	1	2	0	1	2	4	2	1	1	3	1	1
DUF167(1)	0	1	1	2	0	2	2	4	4	2	2	4	2	2
B12D(1)	0	1	1	2	0	5	5	6	3	4	3	2	5	4
BAH(1)	0	1	1	2	0	2	4	4	6	4	3	5	11	7
ENT(1)	0	1	1	2	0	2	6	12	10	3	5	8	6	9
Myb_DNA-binding(3)	0	1	1	2	0	6	0	9	5	3	5	9	4	5
Acyl_transf_1(1)	0	1	1	2	1	1	2	1	1	1	1	1	1	1
APG9(1)	0	1	1	2	1	2	2	1	1	1	1	1	2	2
eIF-3_zeta(1)	0	1	1	2	1	3	3	1	2	2	1	4	2	2
Pex2_Pex12(1) zf-C3HC4(1)	0	1	1	2	1	2	1	2	4	1	2	2	3	3
dsrm(1)	0	1	1	2	1	1	0	5	3	4	2	6	10	6
CUE(1)	0	1	1	2	2	3	2	4	2	1	2	2	0	1
DUF1771(1) Smr(1)	0	1	1	2	2	5	3	10	4	3	2	5	3	6
CDC50(1)	0	1	1	2	2	5	4	9	7	6	4	7	5	8
zf-CCHC(1)	0	1	1	2	16	8	5	279	55	43	72	5	34	13
Glyco_hydro_1(1)	0	1	1	6	0	13	32	64	26	36	45	60	52	41
zf-UBP(1)	0	1	2	0	0	1	2	1	2	1	0	0	1	4
SRP54(1)	0	1	2	0	0	0	1	1	1	0	0	1	2	3
VEFS-Box(1)	0	1	2	0	0	3	1	6	2	1	6	7	3	3
Sod_Cu(1)	0	1	2	0	0	5	7	9	10	3	7	5	8	6
AAA(1) AAA_2(1) ClpB_D2-small(1)	0	1	2	0	1	1	0	2	1	2	1	0	1	0
SART-1(1)	0	1	2	0	1	1	5	4	1	1	1	2	2	2
RNase_PH(1) RNase_PH_C(1) PNPase(1) RNase_PH(1) RNase_PH_C(1) KH_1(1) S1(1)	0	1	2	0	1	1	3	2	2	2	2	2	2	1
RnaseH(1)	0	1	2	0	2	1	7	31	4	2	3	6	19	1
Rad21_Rec8_N(1) Rad21_Rec8(1)	0	1	2	1	1	0	1	7	2	3	1	6	5	2
FtsH_ext(1) AAA(1)	0	1	2	1	1	1	4	1	3	0	2	2	2	3
WRKY(1)	0	1	2	1	2	29	22	89	50	72	41	57	67	78
RIO1(1)	0	1	2	2	1	1	3	2	4	0	1	3	1	1
RWD(1)	0	1	3	0	2	3	3	6	4	2	2	2	5	2
RNA_pol_Rpb4(1)	0	2	0	1	0	1	2	1	4	1	1	1	3	2
Ribosomal_L23(1)	0	2	0	1	0	1	1	1	5	3	4	3	5	3
GTP_EFTU(1) GTP_EFTU_D2(1) EFG_C(1) LepA_C(1)	0	2	0	1	1	2	1	1	1	2	2	2	3	2
PfkB(2)	0	2	0	1	2	1	0	1	1	0	1	3	2	1
PHD(2)	0	2	0	3	0	5	1	10	6	4	5	6	7	6
Ndr(1)	0	2	1	0	0	7	2	8	13	4	3	4	4	9
Creatinase_N(1) Peptidase_M24(1)	0	2	1	0	1	2	4	4	2	1	2	1	2	3
IQ(1)	0	2	1	0	1	13	11	34	18	15	26	32	31	28
FAD_binding_7(1)	0	2	1	0	3	1	0	0	4	1	1	0	0	3
TFIIB(2) BRF1(1)	0	2	1	1	0	0	1	0	2	1	0	3	1	1
ZZ(1) Myb_DNA-binding(1) SWIRM(1)	0	2	1	1	0	2	1	0	1	1	2	5	1	0
DIRP(1)	0	2	1	1	1	0	2	0	2	0	0	1	2	1
LON(1) AAA(1) Lon_C(1)	0	2	1	1	1	2	5	6	2	3	1	4	4	3
EXS(1)	0	2	1	1	1	2	3	1	3	2	2	2	6	5
DUF726(1)	0	2	1	1	1	0	2	4	1	2	2	4	1	4
NUC173(1)	0	2	1	1	1	1	2	2	0	2	3	2	2	2
PPR(5)	0	2	1	1	1	3	166	63	29	59	62	50	70	61
MutS_I(1) MutS_II(1) MutS_III(1) MutS_IV(1) MutS_V(1)	0	2	1	1	2	1	6	1	1	1	2	2	2	1
SAM_2(1)	0	2	1	1	2	4	2	3	2	1	2	5	2	4
Xpo1(1)	0	2	1	2	0	4	6	4	3	3	3	4	5	5
DUF829(1)	0	2	1	2	1	2	5	4	3	4	3	5	6	4
Nucleoside_tran(1)	0	2	1	2	1	4	8	6	3	1	7	9	9	6
DUF565(1)	0	2	2	1	0	2	8	3	4	2	2	5	3	4
PPR(2)	0	2	2	1	0	8	252	19	21	26	22	27	52	46
Peptidase_M16_C(1) M16C_assoc(1) Peptidase_M16_C(1)	0	2	2	1	1	1	2	1	0	1	0	3	2	1
DEAD(1) Helicase_C(1) DUF1998(1)	0	2	2	1	1	2	2	1	0	1	1	1	1	1
GatB_N(1) GatB(1) GatB_Yqey(1)	0	2	2	1	1	1	2	2	1	1	1	3	3	2
ResIII(1) Helicase_C(1)	0	2	2	1	1	1	3	2	1	1	2	3	1	1
PIP5K(1)	0	2	2	1	1	1	4	5	13	7	3	3	6	8
ELO(1)	0	2	2	2	0	4	4	2	2	2	4	4	5	6
DUF143(1)	0	2	2	2	1	2	4	3	2	2	1	2	4	3
DUF618(1)	0	2	2	2	1	4	6	7	5	6	6	5	7	7
Lectin_legB(1)	0	2	3	0	0	5	5	22	5	8	5	10	14	19
Ion_trans_2(1)	0	2	3	0	1	1	0	1	2	0	0	0	1	1
Rotamase(1)	0	3	2	2	0	4	3	2	3	5	0	2	5	5
cobW(1)	0	3	2	2	1	1	2	2	3	3	1	2	6	3
DUF2499(1)	0	3	3	1	1	1	2	2	2	1	0	1	2	2
C2(2)	0	3	3	2	2	3	6	10	3	5	8	7	9	8
CSD(1)	0	3	4	1	0	0	1	1	1	0	1	0	4	4
PPR(3)	0	4	1	2	0	4	194	40	29	50	35	15	55	51
Glyco_transf_22(1)	0	4	3	2	0	2	6	8	8	3	3	6	6	3
MTS(1)	0	8	6	1	2	6	5	13	8	4	5	5	6	7

[truncated: 7 more sheets: BCD, ACD, BC, BD, CD, C, D]
