# Supplementary material for: Evolutionary dynamics of protein domain architecture in plants
Source: BMC Evol Biol. 2012 Jan 17;12:6. doi: 10.1186/1471-2148-12-6 (PMC3310802; doi:10.1186/1471-2148-12-6)
Supplement: Additional file 5 — Genetic origins of early diverging domain architectures. BLASTp searches using protein sequences of early diverging-specific domain architectures show the presence of highly homologous sequences in non-plant species, including bacteria, fungi, ancient marine animals, and metazoan. This suggests a possible common ancestor of these sequences before splitting of bacteria, fungi, plants and animals. [file 1471-2148-12-6-S5.XLSX]

## Sheet: TableDescription
Table S4. Genetic origins of early diverging domain architectures.

## Sheet: Sheet1
DOMAIN	Phy_patens	spike_moss	cyano	alga	fern	gymnosperm	bacteria	fungi	marine animal	metazoan
DUF1818(1)	1	0	cyano
Exonuc_X-T(1) MutS_I(1) MutS_II(1) MutS_III(1) MutS_IV(1) MutS_V(1)	1	0	cyano
Exonuc_X-T(1) MutS_I(1) MutS_II(1) MutS_III(1) MutS_V(1)	0	2	cyano
F420_ligase(1)	1	0	cyano
F-box(1) Prenyltransf(1)	0	1	cyano
HSP20(1) TPR_1(3)	0	2	cyano	alga
Lactamase_B(1) Flavodoxin_1(1) Flavin_Reduct(1)	1	0	cyano						marine
MIP-T3(2)	1	1	cyano						marine animal
MVIN(2)	1	0	cyano
Peptidase_M16(2) Peptidase_M16_C(1) PUF(2)	0	1	cyano
PMT(1)	1	0	cyano
U-box(1) WD40(5)	1	0	cyano					fungi	marine
UVR(1) TPR_1(2)	1	0	cyano	alga			beta
VanY(1)	1	0	cyano
AAA_5(1) Dynein_heavy(1)	0	1		alga					marine	homo;monkey;rat;chimpanzee;dog
CitMHS(1) TrkA_C(4)	1	0		alga
cNMP_binding(2)	3	3		alga
cNMP_binding(3)	0	1		alga
DHC_N1(1) DHC_N2(1) AAA_5(2) Dynein_heavy(1)	1	3		alga
Dpy-30(1)	3	8		alga
DUF1126(2)	1	0		alga					marine animal
F5_F8_type_C(1)	1	10		alga
Flavodoxin_1(1) Transferase(1)	0	1		alga					marine animal
HSP33(1)	2	5		alga
DUF900(1)	1	2		alga			bacteria
DUF1042(1)	2	6		alga					marine animal
Ion_trans_2(1) BK_channel_a(1)	2	3		alga
Cluap1(1)	1	3		alga
SRP-alpha_N(1) SRP54(1)	2	2		alga
Tctex-1(1)	2	7		alga
DUF2453(1)	1	2		alga
ISN1(1)	6	4		alga
Lactamase_B(1) Flavin_Reduct(1)	1	2		alga
PAF-AH_p_II(1)	5	1		alga
ParcG(1)	1	4		alga					marine
Peptidase_M32(1)	1	5		alga
PIH1(1)	3	2		alga
Robl_LC7(1)	1	6		alga
SAM_1(1) fn3(1)	1	0		alga					marine
UPF0027(1)	2	2		alga
UPF0193(1)	1	0		alga					marine animals
Voltage_CLC(3) CBS(1)	1	0		alga						meta
Chloroa_b-bind(1) Cytochrom_C_asm(1)	1	0			fern	gymno
RNA_pol_Rpb2_1(1) RNA_pol_Rpb2_2(2) RNA_pol_Rpb2_3(1) RNA_pol_Rpb2_6(1) RNA_pol_Rpb2_7(1)	0	1			fern	gymno
ADH_N(1) ADH_zinc_N(1) ADH_N(1) ADH_zinc_N(1)	0	1				gymno	bacterium			slimemold
RF-1(1) Terpene_synth(1) Terpene_synth_C(1)	0	2				gymno	bacteria
Glyco_hydro_19(2)	0	1				gymno
5_nucleotid_C(1) SLH(1)	1	0					anaerobicbacteria;firmicutes; geobac; Paenibac
Alk_phosphatase(1)	1	0					bac; geobac;
AraC_N(1) HTH_AraC(2)	1	0					bacillus
Arch_ATPase(1)	0	18					bacillus
ArgJ(1) AA_kinase(1)	1	0					bacillus
Asparaginase_II(1)	1	0					bacillus
Asparaginase_II(1) Pirin(1)	1	0					bacillus
ATP_bind_3(1) DUF2392(1)	0	1					bacillus
Big_2(3)	1	0					bacillus
CBM_6(1)	1	0					bacillus
CBM_6(2)	1	0					bacillus
CopC(1)	2	0					bacillus
COX2(1) Cytochrom_C(1)	1	0					bacillus
Cu_amine_oxidN1(1) SH3_3(1)	1	0					bacillus
Cupin_2(1) HTH_AraC(1)	1	0					bacillus
DinB(1)	2	0					bacillus
DUF1854(1) ABC_membrane(1) AXE1(1)	1	0					bacillus
DUF1861(1)	1	0					bacillus
DUF2174(1) Inhibitor_I9(1) Peptidase_S8(1)	1	0					bacillus
DUF24(1) DsbB(1)	1	0					bacillus
DUF258(1) Aldedh(1)	1	0					bacillus
DUF421(1)	1	0					bacillus
DUF470(1) DUF471(1) DUF472(1)	1	0					bacillus
DUF58(1)	1	0					bacillus
Dynamin_N(1) SLH(1)	1	0					bacillus
FtsX(1)	1	0					bacillus
GAD(1) tRNA-synt_2(1)	1	0					bacillus
GGDEF(1) MutS_V(1)	1	0					bacillus
Glyco_hydro_18(1) MFS_1(1)	1	0					bacillus
His_kinase(1) HATPase_c(1) Response_reg(1)	3	0					bacillus
His_kinase(1) HATPase_c(1) Response_reg(1) HTH_AraC(1)	2	0					bacillus
His_kinase(1) HATPase_c(1) SBP_bac_1(1)	2	0					bacillus
HisKA_3(1)	1	0					bacillus
HpaB(1)	1	0					bacillus
HTH_11(1)	2	0					bacillus
HTH_5(1) MFS_1(1)	1	0					bacillus
HTH_AraC(1) adh_short(1)	1	0					bacillus
HTH_Mga(1) Mga(1)	1	0					bacillus
IMPDH(1) Peptidase_S11(1)	1	0					bacillus
KH_1(1) HD(1)	1	0					bacillus
LytR_cpsA_psr(1)	1	0					bacillus
LytTR(1)	1	0					bacillus
MCPsignal(1) GerA(1)	1	0					bacillus
Methyltransf_11(1) Aldo_ket_red(1)	1	0					bacillus
NMT1(1) ABC_tran(1) BPD_transp_1(1)	1	0					bacillus
Peptidase_M17(1) CutC(1)	1	0					bacillus
Peptidase_M29(1)	1	0					bacillus
Peptidase_S8(1) SLH(3)	1	0					bacillus
PEP-utilisers_N(1) PEP-utilizers(1) PEP-utilizers_C(1)	1	0					bacillus
PhyH(1) AraC_binding(1)	1	0					bacillus
Pro_racemase(1)	1	0					bacillus
Response_reg(1) His_kinase(1) HATPase_c(1)	1	0					bacillus
Response_reg(1) HTH_AraC(1)	1	0					bacillus
Response_reg(1) HTH_AraC(2)	2	0					bacillus
RHS_repeat(2) Sigma70_r4_2(1)	1	0					bacillus
SBP_bac_1(1) GMC_oxred_N(1)	1	0					bacillus	fungi
SH3_3(3)	1	0					bacillus
Sigma70_r4_2(1) Glyoxalase(1)	1	0					bacillus
SLH(2)	3	0					bacillus
SLH(3) Glyco_hydro_3(1)	1	0					bacillus
S-methyl_trans(1) MTHFR(1)	1	0					bacillus
Spore_GerAC(1) Spore_permease(1)	1	0					bacillus
TnsA_N(1)	1	0					bacillus
TP_methylase(1) HEM4(1)	1	0					bacillus
TP_methylase(2)	1	0					bacillus
tRNA-synt_1e(1) DALR_2(1) Ribonuclease_3(1)	1	0					bacillus
UDPG_MGDP_dh_N(1) UDPG_MGDP_dh(1) UDPG_MGDP_dh_C(1) Hepar_II_III(1)	1	0					bacillus
UvrC_HhH_N(1) AA_kinase(1)	1	0					bacillus
WXG100(1)	1	0					bacillus
LysM(2) Peptidase_M23(1)	1	0					bacteia
LysM(3) Peptidase_M23(1)	1	0					bacteia
LysM(4)	0	1					bacteia
LysM(5)	0	1					bacteia
Aminotran_1_2(1) APH(1)	1	0					bacteria
ANF_receptor(1) Peptidase_S66(1)	1	0					bacteria
Bac_rhamnosid_N(1) Bac_rhamnosid(1)	1	0					bacteria
Cas_Csy1(1)	1	0					bacteria
Cu_amine_oxidN1(1)	2	0					bacteria
CVNH(1)	0	37					bacteria
DEAD(1) Helicase_C(1) DbpA(1)	1	0					bacteria
DNA_ligase_aden(1) BRCT(1)	1	0					bacteria
DnaD(1)	1	0					bacteria
DUF1479(1)	1	0					bacteria
DUF1853(1)	0	2					bacteria
DUF2161(1)	1	0					bacteria
DUF2235(1)	4	0					bacteria
DUF2306(1)	1	0					bacteria
DUF2394(1)	0	1					bacteria
DUF427(1)	2	0					bacteria
EHN(1) SLH(3)	1	0					bacteria
ExsB(1)	1	0					bacteria
FGGY_C(1) Glycos_transf_2(1)	1	0					bacteria
FliH(1)	1	0					bacteria
fn3(4)	1	0					bacteria
GalP_UDP_tr_C(1)	2	0					bacteria
Glyco_hydro_16(1) CBM_4_9(1)	1	0					bacteria
Glyco_hydro_25(1)	1	4					bacteria
Glyco_hydro_3_C(1) CBM_6(1)	1	0					bacteria
Glyco_hydro_4(1)	1	0					bacteria
Glyco_hydro_43(1) Glyco_hydro_2_N(1) Glyco_hydro_2(1)	1	0					bacteria
Glyco_hydro_53(1)	2	0					bacteria
Glyco_hydro_76(1)	1	0					bacteria
Glyco_hydro_88(1)	6	0					bacteria
Glycos_transf_1(1) Epimerase_2(1)	1	0					bacteria
HAMP(1) His_kinase(1)	2	0					bacteria
HAMP(1) His_kinase(1) HATPase_c(1)	3	0					bacteria
HATPase_c(1) Response_reg(2)	1	0					bacteria
HTH_AraC(1) Beta-lactamase(1)	1	0					bacteria
HTH_AraC(2) Beta-lactamase(1)	1	0					bacteria
Laminin_G_2(1)	0	8					bacteria
Laminin_G_2(2)	0	5					bacteria
LysM(1) Peptidase_M23(1)	2	0					bacteria
MADF_DNA_bdg(1) DJ-1_PfpI(1)	0	2					bacteria
Methyltransf_11(1) Methyltransf_12(1)	1	0					bacteria
MltA(1) HipA_N(1) HipA_C(1)	1	0					bacteria
OsmC(1)	1	0					bacteria
PAS_3(1) Response_reg(1)	1	0					bacteria
PAS_3(2) HisKA(1) HATPase_c(1) Response_reg(1) CSD(1) zf-CCHC(2)	0	1					bacteria
PAS_3(3) HisKA(1) HATPase_c(1) Response_reg(1)	0	1					bacteria		marine animal
Peptidase_M20(1) DAO(1)	1	0					bacteria
Peptidase_M6(1)	3	0					bacteria
Phage_AlpA(1)	1	0					bacteria
PhoU(2)	1	0					bacteria
PhyH(1) Dirigent(1)	0	1					bacteria
Pirin_C(1)	1	0					bacteria
Proteasome(1) PPR(1) DnaJ(1)	0	1					bacteria
PvlArgDC(1)	0	2					bacteria
Rhodanese(1) Lactamase_B(1)	1	0					bacteria
Rhodanese(1) SecB(1)	1	0					bacteria
RHS_repeat(1)	1	0					bacteria
RNA_pol_Rpb2_3(1) RNA_pol_Rpb2_5(1)	1	0					bacteria
SBP_bac_3(1) His_biosynth(1)	1	0					bacteria
Sec_GG(1) SecD_SecF(1) ANF_receptor(1)	1	0					bacteria
Sulfatase(1) AraC_binding(1)	1	0					bacteria
Sulfatase(1) Flg_bb_rod(1)	1	0					bacteria
Surf_Ag_VNR(4)	1	0					bacteria
TPP_enzyme_N(2) TPP_enzyme_M(1) TPP_enzyme_C(1)	1	0					bacteria
TPR_1(1) TPR_2(1) Lactamase_B(1)	0	1					bacteria
Tryp_alpha_amyl(1) Peptidase_M23(1)	0	1					bacteria
TSP_1(2) EGF_2(2)	0	2					bacteria
UxaC(1)	2	0					bacteria
XkdN(1)	1	0					bacteria
YicC_N(1) DUF1732(1)	1	0					bacteria
YtxC(1)	1	0					bacteria
AMP-binding(2) PP-binding(1) Condensation(1)	1	0					bradyrhizobium; pseudomonas
3D(1)	2	2					delta; geobac		marine
Acetate_kinase(2)	1	2					Desulfomicrobium baculatum;Allochromatium vinosum;Desulfovibrio piger;Lawsonia intracellularis;Streptomyces;Sulfurovum;Paenibac;Sulfurospirillum deleyianum;Mobiluncus curtisii; Leeuwenhoekiella blandensis; Polaribacter irgensii; Blastopirellula marina;
Aegerolysin(1)	0	17					fungi
Amidohydro_3(1) Aldedh(1)	0	2					geobac; brevibac;
Aminotran_1_2(1) 5_3_exonuc(1) DUF2500(1)	1	0					geobac; paenbac;
Alpha_L_fucos(1) DUF1237(1) Alpha-mann_mid(1) Transglut_core(1)	1	0					geobac; paenibac;
ADC_lyase(1)	1	0					geobac; paenibac; brevibac; Thermoanaerobacter; Carboxydibrachium pacificum; Rubrobacter xylanophilus; Clostridium botulinum; Dethiobacter alkaliphilus; Halothermothrix orenii
PARP(1) UQ_con(1)	1	0						fungi	marine	meta
Anp1(1)	1	0						fungi
CenpB-DNA-bind(1)	1	0						fungi
DIT1_PvcA(1)	0	30						fungi
DIT1_PvcA(1) Glyco_transf_22(2)	0	1						fungi
DUF1212(1)	1	1						fungi
DUF2260(1) DUF323(1)	0	2						fungi
Glyco_hydro_71(1)	0	1						fungi
Kp4(1)	2	0						fungi
PHD(1) Rho_N(1)	0	1						fungi
Plus-3(1) Glycos_transf_2(1)	0	1						fungi
UBA_e1_C(1)	1	0						fungi
VIT(1) VWA(1)	2	0						fungi
PhoPQ_related(1)	1	0							marine
DAO(1) GMC_oxred_N(1)	1	0							marine animal
DNA_pol_phi(3)	0	2							marine animal
DnaJ(1) zf-C2H2(2)	1	0							marine animal
DUF1309(4)	0	2							marine animal
DUF2055(1) Arm(2)	1	0							marine animal
DUF229(1)	1	0							marine animal
F-box(1) FBA(1)	1	0							marine animal	metazoan
Formyl_trans_N(1) Formyl_trans_C(1) ECH(1)	1	0							marine animal
GRP(1) Tryp_alpha_amyl(1)	0	3							marine animal
HTH_psq(1)	3	0							marine animal
Maf(2)	0	1							marine animal	metazoan
Mtc(1)	1	2							marine animal	metazoan
PB1(1) zf-CCCH(1)	0	1							marine animal	metazoan
PDEase_I(1) Guanylate_cyc(1)	0	2							marine animal
RTC(2)	1	1							marine animal	metazoan
Peptidase_M49(1)	1	0								metatzoan
zf-C3HC4(1) zf-B_box(1)	1	0								metazoa
zf-CCCH(1) zf-NF-X1(1)	0	1								metazoa
Arb2(1)	0	10								metazoan
BK_channel_a(1)	1	0								metazoan
Cache_1(1)	2	0								metazoan
CS(1) TPR_1(2)	0	1								metazoan
Erv26(2)	1	0								metazoan
Far-17a_AIG1(1)	0	1								metazoan
Folate_carrier(1)	0	2								metazoan
Fumble(1) Pkinase(1)	0	1								metazoan
Ifi-6-16(1)	0	2								metazoan
MyTH4(1) FERM_M(1)	0	2								metazoan
NUC194(1) FAT(1) PI3_PI4_kinase(1) FATC(1)	1	0								metazoan
zf-B_box(1) MATH(1)	1	0								metazoan
WD40(2) SAM_1(1)	0	2
RWD(1) DUF1115(1)	0	2
NIF(2) FA_desaturase_2(1)	0	1
HSP70(1) RNA_pol_L(1) RNA_pol_A_bac(1) RNA_pol_A_CTD(1)	1	0
Malic_M(1) Cu-oxidase_3(1)	0	1
mRNA_triPase(1)	1	0
mRNA_triPase(1) DNA_ligase_A_M(1)	1	0
mRNA_triPase(1) mRNA_cap_enzyme(1)	1	0
Pkinase(1) Tubulin(1)	0	1
Response_reg(1) CCT(2)	1	0
3_5_exonuc(1) DUF82(1) UbiA(1)	0	1
5_3_exonuc(1)	0	1
AA_permease(1) Ldh_1_C(1)	0	1
AA_permease(1) Ldh_1_N(1) Ldh_1_C(1)	0	1
AAA_5(3)	0	2
ABC_membrane(1) ABC_tran(1) ABC_membrane(1) ABC_tran(1) RRM_1(1)	0	1
ABC_tran(1) ABC2_membrane(1) PDR_assoc(1) ABC_tran(1) ABC2_membrane(1) AAA(1)	0	3
ABC_tran(1) ABC2_membrane(1) PsaD(1)	0	1
ABC1(1) Beta-lactamase(1) NIF(1)	0	1
ABC2_membrane(1) PDR_assoc(1) ABC_tran(1) ABC2_membrane(1) AAA(1)	0	1
Abhydrolase_1(1) DUF1162(1)	0	1
ACBP(1) Ank(3)	1	0
ACBP(1) Kelch_1(2) Kelch_2(1) Kelch_1(2)	0	1
Acetyltransf_1(1) BRCT(1)	1	0
Acetyltransf_1(1) zf-C3HC4(1)	0	1
Acyl_CoA_thio(2)	1	4
Acyl-ACP_TE(2)	1	0
Acyl-CoA_dh_1(2)	0	1
Acyltransferase(1) efhand(3)	2	0
AKAP7_NLS(1)	1	0
Aminotran_4(1) G6PD_N(1) G6PD_C(1)	0	2
AMP-binding(1) Lipase_3(1)	0	1
AMP-binding(1) PQQ(3)	1	0
Anemone_cytotox(1)	3	3
Ank(3) AAA(1) zf-CDGSH(1)	0	1
Ank(5) RRM_1(1)	0	2
AP2(1) RNA_pol_Rpb2_1(1) RNA_pol_Rpb2_2(1) RNA_pol_Rpb2_3(1) RNA_pol_Rpb2_4(1) RNA_pol_Rpb2_5(1) RNA_pol_Rpb2_6(1) RNA_pol_Rpb2_7(1)	0	1
Arm(1) Abi(1)	0	1
ATP_bind_3(1) Kelch_1(1) Kelch_2(1) Kelch_1(2) Kelch_2(1)	0	1
ATP-synt_ab(1) LysM(2) Peptidase_M23(1)	1	0
B_lectin(1) LysM(1)	0	1
B_lectin(1) PAN_2(1) Pkinase_Tyr(1) Pkinase(1)	0	1
B_lectin(1) WD40(2)	0	2
B3(1) DnaJ(1)	1	0
BAH(2) DNA_methylase(2)	0	2
Beach(1) Pkinase(1)	0	2
Beach(1) WD40(2) FYVE(1)	2	0
BRCT(1) IMS(1) ACCA(1)	1	0
BRCT(4)	1	1
BRF1(1) Mito_carr(2)	0	1
BTB(1) TPR_1(2)	0	2
BURP(1) Glyco_hydro_1(1)	0	1
C2(1) LRRNT_2(1)	0	1
Catalase-rel(1)	0	3
Cation_ATPase_N(1) Hydrolase(1) E1-E2_ATPase(2)	1	0
CBM_20(1) Rho_N(1)	1	0
CG-1(2)	0	2
Chal_sti_synt_N(2)	0	1
Chitin_bind_1(1) DPBB_1(1)	1	2
Chitin_bind_1(1) Glyco_hydro_18(1)	0	1
Chromo(1) Ank(2) Chromo(2)	1	2
Clp_N(1) AAA_2(1)	0	1
CM_2(1) DAHP_synth_1(1)	1	0
Complex1_LYR(1) DEAD(1) Helicase_C(1)	0	1
CPSase_L_chain(1) CPSase_L_D2(1) Biotin_carb_C(2)	0	3
CPSase_L_D3(1)	0	2
Creatinase_N(1) p450(1)	0	1
CRS1_YhbY(1) PA(1)	0	1
CTP_synth_N(2) GATase(1)	1	0
CTP_transf_3(2)	1	0
Cu_bind_like(1) DUF212(1) Telo_bind(1)	0	1
Dala_Dala_lig_N(1) Dala_Dala_lig_C(1) Dala_Dala_lig_N(2)	0	1
DAO(1) ETF_QO(1)	1	0
dCMP_cyt_deam_1(1) Pollen_Ole_e_I(1) 3_5_exonuc(1) HRDC(1)	0	1
dCMP_cyt_deam_1(1) Ppx-GppA(1)	1	0
DEAD(1) Helicase_C(1) dsRNA_bind(1) dsrm(1) PAZ(1) Ribonuclease_3(2)	0	2
DEAD(1) Helicase_C(1) HA2(1) DUF1605(1) dsrm(1) tRNA-synt_2b(1) HGTP_anticodon(1)	0	1
DEAD(1) Helicase_C(1) Sec63(1) DEAD(1) Helicase_C(1) Sec63(2)	0	1
Deme6(1)	2	2
Dev_Cell_Death(2) NTP_transf_2(1)	1	0
DJ-1_PfpI(1) Peptidase_M1(1)	0	1
DNA_gyraseB(1) DNA_topoisoIV(1)	0	1
DNA_ligase_A_N(1) DNA_ligase_A_M(1)	0	1
DNA_photolyase(2) Abhydrolase_1(1)	1	0
DNA_pol_B_exo(1) DNA_pol_B(1) Utp14(1)	0	1
DnaJ(1) UPF0203(1)	0	1
dsrm(2) Helicase_C(1) HA2(1) DUF1605(1)	1	0
dsRNA_bind(1) PAZ(1) Ribonuclease_3(2)	1	0
DUF1421(2)	1	1
DUF1604(1) G-patch(1) Surp(1)	0	1
DUF1680(1) Pyridoxal_deC(1)	0	1
DUF241(1) DUF793(1)	3	0
DUF246(1) HIT(1)	0	1
DUF2499(2)	1	0
DUF2503(1)	0	2
DUF506(1) MoCF_biosynth(1)	0	1
DUF537(1) DUF88(1)	3	0
DUF588(1) Fasciclin(1)	0	1
DUF588(1) Pkinase(1)	0	1
DUF593(1) Ion_trans_2(1) BK_channel_a(1)	0	1
DUF604(3)	0	1
DUF616(2)	0	1
DUF677(2)	0	1
DUF716(1) Clp_N(2) AAA_2(1) ClpB_D2-small(1)	0	1
DUF810(1) Membr_traf_MHD(1)	1	0
DUF906(1)	1	0
DUF946(1) DUF1162(1) DUF946(1)	1	0
DUF946(2) DUF1162(1)	0	2
Dynamin_M(1) Aldedh(1)	0	1
Dynamin_N(1) Dynamin_M(2) GED(1)	0	1
Dynamin_N(1) Dynamin_M(3) GED(1)	1	0
ECH(1) 3HCDH_N(1) 3HCDH(2)	0	2
efhand(1) TPR_2(1) TPR_1(1) TPR_2(1)	0	2
efhand(1) TPR_2(1) TPR_1(3)	1	2
efhand(1) TPR_2(2) TPR_1(3)	1	0
eIF-3c_N(1) PCI(1) Peptidase_C48(1)	0	1
eIF-4B(1) zf-CCHC(2)	2	0
EIN3(1) S6PP(1)	0	1
EIN3(1) S6PP(1) S6PP_C(1)	0	1
EIN3(1) SPX(1)	0	2
Endonuclease_1(2)	0	1
Extensin_2(7) Pollen_Ole_e_I(1) Extensin_2(11)	0	1
Extensin_2(8)	0	1
FAD_binding_2(1) FMO-like(1)	0	2
FAD_binding_3(1) Prenylcys_lyase(1)	0	2
FAD_binding_3(1) zf-4CXXC_R1(1) DDT(1)	0	2
FAD_binding_5(1) CO_deh_flav_C(1) Ald_Xan_dh_C(1) Ald_Xan_dh_C2(2)	0	1
FAD_binding_5(1) CO_deh_flav_C(1) Ald_Xan_dh_C(2) Ald_Xan_dh_C2(1)	0	1
FAD_syn(2)	1	0
F-box(1) ILVD_EDD(1)	0	1
F-box(1) JmjC(1) APH(1)	0	2
F-box(1) Kelch_1(4)	1	1
Fer2_2(1) FAD_binding_5(1)	0	1
Fic(1) PP2C(1)	0	1
Filamin(3)	0	1
FKBP_C(1) Methyltransf_12(1)	0	2
FtsJ(1) Pkinase(1)	0	1
FYVE(1) TPR_1(1)	0	2
G6PD_N(3) G6PD_C(1)	0	1
GATase(1) GMP_synt_C(1)	0	1
GATase(1) tRNA_Me_trans(1) NAD_synthase(1) GMP_synt_C(1)	0	2
GATase_2(1) Glu_syn_central(1) F-box(1)	0	1
GATase_2(1) Glu_syn_central(1) Glu_synthase(1)	0	1
GATase_2(1) Pribosyltran(1) CDC27(1)	0	1
Glutaredoxin(1) Bet_v_I(1)	0	2
Glyco_hydro_16(2)	0	2
Glyco_hydro_18(3)	0	1
Glyco_hydro_19(1) Lipase_GDSL(1)	0	1
Glyco_hydro_20b(1) Glyco_hydro_20(2)	0	1
Glyco_hydro_28(1) MRG(1)	0	1
Glyco_hydro_28(2) MRG(2)	0	1
Glyco_hydro_38(1) Alpha-mann_mid(1) Glyco_hydro_38C(2)	0	1
G-patch(1) Clp_N(2) AAA(1) AAA_2(1) ClpB_D2-small(1)	0	1
Gpi16(2)	0	1
GSH_synthase(1)	0	1
GST_N(1) Hemerythrin(1)	1	0
GTP_cyclohydro2(1) EF_TS(1)	0	1
HEAT(2) FAT(1) Rapamycin_bind(1) PI3_PI4_kinase(1)	0	1
HEAT_PBS(6)	1	0
Helicase_C(1) HA2(1) DUF1605(1) MFS_1(1)	0	2
Helicase_C(1) HA2(1) DUF1605(1) PMSR(1)	0	1
Helicase_C(1) HA2(1) zf-CCCH(2)	0	3
Helicase_C(1) PPR(4)	0	1
Hemerythrin(3) zf-CHY(1) zf-C3HC4(2)	0	1
Hemerythrin(4) zf-CHY(1)	0	2
Herpes_gE(1)	1	0
HET(1)	16	1
Hint(1)	0	27
HisKA(1) HATPase_c(1) Response_reg(2)	4	2
HisKA(2) HATPase_c(1) Response_reg(1)	1	0
Hist_deacetyl(1) F-box(1)	0	1
HLH(1) TPP_enzyme_N(1)	0	1
HMA(1) PQQ(2)	0	2
HMG_CoA_synt_N(1) HMG_CoA_synt_C(1) ACP_syn_III_C(1)	0	1
HR_lesion(1) DoxX(1)	1	0
HSA(1) DnaJ(1)	0	1
HSCB_C(1)	0	1
HSP20(1) NAD_binding_2(1)	0	1
Hydrolase(1) AhpC-TSA(1) NHL(5)	1	0
Hydrolase(1) AhpC-TSA(1) NHL(6)	0	1
Hydrolase(1) MAP65_ASE1(1)	0	1
Hydrolase(1) NHL(6)	0	1
IBN_N(1) Cse1(1) CAS_CSE1(2)	0	1
ILVD_EDD(2)	0	2
Indigoidine_A(1) Glyco_hydro_16(1)	0	1
Indigoidine_A(2)	0	2
Inhibitor_I9(1) Peptidase_S8(1) DUF1034(1)	1	1
IP_trans(1) DUF547(1)	1	0
JmjN(1) ARID(1) PHD(1) JmjC(1) PHD(1)	1	0
Kelch_1(1) GRAS(1)	0	1
Kelch_1(1) Kelch_2(1) Amidohydro_3(1)	0	2
Kelch_1(1) Kelch_2(1) Kelch_1(1) Amidohydro_1(1)	0	1
Kelch_1(1) Kelch_2(1) Kelch_1(1) Kelch_2(1) Amidohydro_3(1)	0	1
Kelch_1(2) Kelch_2(1) Amidohydro_1(1)	0	1
Kelch_1(2) Kelch_2(3)	0	3
Kelch_1(3) Amidohydro_3(1)	0	1
Kelch_1(4) Kelch_2(1)	0	2
Kelch_1(5)	0	3
Kelch_2(1) Kelch_1(4)	0	1
Kinesin(1) zf-C3HC4(1)	0	2
KNOX1(1) KNOX2(1) Homeobox(1)	0	4
KOW(2)	0	1
Lectin_legB(1) Pkinase(1) Lectin_legB(1) Pkinase_Tyr(1)	0	2
Lipase_GDSL(1) DAO(1)	0	1
LMBR1(2)	0	1
LON(1) Abhydrolase_1(1) DUF1162(1)	0	1
LRR_1(9)	0	1
LRRNT_2(1) LRR_1(12) Pkinase(1)	1	0
LRRNT_2(1) LRR_1(2) LRRNT_2(1) LRR_1(1) Pkinase_Tyr(1)	0	2
LRRNT_2(1) LRR_1(5) Pkinase(1) Pkinase_Tyr(1)	0	1
LysM(1) B3(1)	1	0
LysM(1) SKG6(1) Pkinase(1)	0	1
MACPF(1) GIDA(2)	0	1
MACPF(1) GIDA(3)	0	1
MADF_DNA_bdg(1) AAA(1)	0	1
MADF_DNA_bdg(1) zf-TRAF(1)	0	2
MASE1(1) HisKA(1) HATPase_c(1) Response_reg(1)	2	1
MCD(1) PLAT(1) Lipoxygenase(1)	0	1
Membralin(1)	0	2
Methyltransf_16(1) Tryp_alpha_amyl(1)	0	1
Methyltransf_7(1) UDPGT(1)	0	1
Mito_carr(1) Ion_trans(2)	1	0
MMR_HSR1(1) DUF1967(1)	0	2
MMR_HSR1(1) zf-C3HC4(1)	0	1
MRG(2)	0	1
MS_channel(2)	1	0
MutS_II(1) MutS_III(1) MutS_V(2)	0	1
Myosin_N(1) Myosin_head(1) IQ(6) DIL(1)	0	2
Myosin_N(1) Myosin_head(2)	1	0
MyTH4(1) FERM_N(1) FERM_M(1) Kinesin(2)	0	1
NAD_binding_2(2) F_bP_aldolase(1) AP2(1)	0	2
NAP(1) PB1(1)	0	1
NB-ARC(1) tify(1)	0	1
NIF(1) GRAS(1)	0	1
NIF(1) RNase_P_Rpp14(1)	0	1
NUDIX(1) Ocnus(1)	0	1
NUP50(1) Ran_BP1(1) DUF926(1)	0	1
ORC3_N(1) Tryp_alpha_amyl(1)	0	2
PA(1) TFR_dimer(1)	0	1
PAS_3(1) PAS(1)	0	2
PAS_3(2) HisKA(1) HATPase_c(1) Response_reg(1)	1	0
PAS_4(1) HisKA(1) HATPase_c(1) Response_reg(1)	2	0
PAXNEB(2)	1	1
PBP(1) Glyco_hydro_28(1)	0	1
PCRF(1) RF-1(1) zf-Dof(1)	0	1
PCRF(1) RF-1(2)	0	1
Peptidase_C14(1) HisKA(1)	0	1
Peptidase_C78(1) Flavokinase(1)	0	1
Peptidase_M1(1) DnaJ(1)	0	1
Peptidase_S28(1) BcrAD_BadFG(1)	0	2
Peptidase_S28(1) Spb1_C(1)	0	1
Peptidase_S8(1) DUF1034(1)	1	0
PGM_PMM_I(1) PGM_PMM_II(1) PGM_PMM_IV(1)	0	2
PH(1) Oxysterol_BP(1) MatE(2)	0	1
PHD(1) Bromodomain(1) PHD(1)	1	0
PHD(1) Chromo(1) SNF2_N(1) Helicase_C(1)	1	0
PHD(1) FYRN(1) Bromodomain(1) PHD(1)	1	0
PHD(1) Helicase_C(1)	0	1
PHD(1) SWIB(1) Plus-3(1) GYF(1) PAF-AH_p_II(1)	0	1
PHD(3) Y_phosphatase2(1)	0	2
Phosphodiest(2)	0	2
Pkinase(1) Exo_endo_phos(1) zf-GRF(1)	0	1
Pkinase(1) Helicase_C(1) zf-CCCH(1)	0	1
Pkinase(1) HGTP_anticodon(1)	0	1
Pkinase(1) zf-CCCH(2)	0	1
Pkinase_Tyr(1) DEAD(1) Helicase_C(1) DSHCT(1)	0	1
Pkinase_Tyr(1) HEAT(2) WD40(2)	1	0
Pkinase_Tyr(1) PMEI(1) Pectinesterase(1)	0	1
Pkinase_Tyr(1) Sel1(1)	1	0
PLAC8(1) Glyco_transf_22(1) Ribonuclease_3(2) dsrm(1)	0	1
PLAC8(1) UDPGT(1)	0	1
PNP_UDP_1(1) DNA_pol_delta_4(1)	0	2
Pollen_Ole_e_I(1) Extensin_2(4)	0	1
Pox_MCEL(2)	0	1
PPR(1) UPF0016(1)	0	1
PPR(17) PBP(1)	0	1
PPR(2) DUF26(2) Pkinase_Tyr(1)	0	2
PPR(2) UPF0193(1)	0	1
PPR(3) IGR(1)	0	1
PPR(5) IGR(1)	0	1
PQQ(4)	1	0
PRCC_Cterm(1) Pkinase(1)	0	1
Pre-SET(1)	1	0
Pre-SET(2) SET(1)	0	1
Pribosyltran(1) SNF2_N(2) zf-C3HC4(1) Helicase_C(1)	0	2
PRP1_N(1) TPR_1(1)	2	0
Prp19(1) WD40(6)	1	0
PsbY(2)	2	0
PWWP(1) FYRN(1) FYRC(1) SET(1)	0	2
R3H(1) Ank(1) Helicase_C(1) HA2(1) DUF1605(1)	1	0
RB_A(1) RB_B(1) 4HBT(1)	0	2
RCC1(7)	1	0
Rhomboid(2)	0	1
Rieske(1) Chloroa_b-bind(1)	1	0
Rio2_N(1) RIO1(1) Pkinase(1)	0	1
RNA_pol_Rpb1_1(2) RNA_pol_Rpb1_2(1) RNA_pol_Rpb1_3(1) RNA_pol_Rpb1_5(1)	1	0
RNA_pol_Rpb1_2(1) RNA_pol_Rpb1_3(2) RNA_pol_Rpb1_4(1)	1	0
RNA_pol_Rpb1_2(1) RNA_pol_Rpb1_4(1) RNA_pol_Rpb1_5(1)	1	0
RNA_pol_Rpb2_1(1) RNA_pol_Rpb2_2(1) RNA_pol_Rpb2_3(1) RNA_pol_Rpa2_4(1) RNA_pol_Rpb2_5(1) RNA_pol_Rpb2_6(1) RNA_pol_Rpb2_7(1)	0	1
RNA_pol_Rpb2_1(1) RNA_pol_Rpb2_2(2) RNA_pol_Rpb2_3(1) RNA_pol_Rpb2_4(1) RNA_pol_Rpb2_5(1) RNA_pol_Rpb2_6(1) RNA_pol_Rpb2_7(1)	1	0
RNA_pol_Rpb2_2(2) RNA_pol_Rpb2_3(1) RNA_pol_Rpb2_4(1) RNA_pol_Rpb2_5(1) RNA_pol_Rpb2_6(1) RNA_pol_Rpb2_7(1)	1	0
RNA_pol_Rpb2_4(1) RNA_pol_Rpb2_5(1) RNA_pol_Rpb2_6(1)	1	0
RNA_pol_Rpb2_4(1) RNA_pol_Rpb2_5(1) RNA_pol_Rpb2_6(1) RNA_pol_Rpb2_7(1)	0	2
RnaseH(1) RCC1(1) SET(1)	0	1
RnaseH(1) SET(1)	0	1
RRM_1(1) PPR(14)	0	1
RRM_1(1) zf-RanBP(1) G-patch(1)	1	0
RTC_insert(1)	0	6
RWD(1) zf-C3HC4(1) IBR(2)	1	0
RWP-RK(1) zf-C2H2(1)	0	2
S6PP(1) S6PP_C(1) SPX(1)	0	1
S6PP_C(1) SPX(1)	0	1
Sad1_UNC(2)	0	2
SCA7(1)	1	0
SCA7(1) DUF588(1)	0	2
Sec10(1) FH2(1)	1	0
Sec7(1) DUF1981(1) DUF21(1)	0	1
Semialdhyde_dh(1) Semialdhyde_dhC(2)	0	1
SET(1) HLH(1)	0	1
SET(1) Ribosomal_L1(1)	0	1
SGT1(1) DUF125(1)	0	1
Siah-Interact_N(1) CS(1) SGS(1)	0	2
SNF2_N(1) Helicase_C(1) Bromodomain(1)	2	2
SNF2_N(1) Helicase_C(1) SMP(2)	0	2
SNF2_N(1) PHD(1) zf-C3HC4(1) Helicase_C(1) PPR(5)	0	2
SNF2_N(2) Helicase_C(1) zf-C3HC4(1)	0	1
Snf7(2)	1	0
SRP40_C(1) ERCC4(1)	0	1
SSB(1) AAA(1) PGI(1)	0	1
Supt5(1) KOW(2)	0	1
Surf_Ag_VNR(1) Peptidase_S28(1)	0	2
Surp(1) zf-CCCH(1)	1	0
SWIRM(1) DAO(1)	1	0
TauD(2)	0	2
TENA_THI-4(1) Hydrolase(1)	0	2
Tex_N(1)	1	1
TGT(1) zf-C3HC4(2)	0	2
Thi4(1) GMC_oxred_N(1)	1	0
Thioredoxin(1) DUF179(1)	1	1
Thioredoxin(1) HMA(1) Myotub-related(1)	0	1
Thioredoxin(3) ERp29(1)	0	1
Tmemb_161AB(1)	0	2
TPP_enzyme_N(2)	0	1
TPR_1(1) TPR_2(1) TPR_1(2) DnaJ(1)	0	2
TPR_1(1) TPR_2(2) CS(1) SGS(1)	0	2
TPR_1(2) Glutaredoxin(1)	0	2
TPR_1(2) TPR_2(1) U-box(1)	1	2
TPR_1(5) DnaJ(1)	1	0
TPR_1(9) TPR_2(1)	0	2
TPR_2(1) TPR_1(2) PPP5(1) Metallophos(1)	1	0
TPR_2(1) TPR_1(5) TPR_2(1)	1	0
TPX2(1) Glyco_hydro_16(1)	1	0
Transferrin(1)	0	1
TrkA_N(1) DUF1012(1)	1	0
tRNA_synt_1c_R1(1) tRNA-synt_1c(1) tRNA-synt_1c_C(1)	0	2
tRNA-synt_1(1) Anticodon_1(1) zf-FPG_IleRS(1) DUF623(1)	0	1
tRNA-synt_1d(2) DALR_1(1)	0	1
TYW3(1) Kelch_2(1) Kelch_1(2) Kelch_2(1) Kelch_1(1)	0	2
TYW3(1) Kelch_2(2) Kelch_1(1) Met_10(1)	1	0
ubiquitin(1) C2(2)	0	1
ubiquitin(1) zf-C3HC4(1)	1	0
ubiquitin(9)	0	1
UQ_con(1) Abi(1)	0	1
Uso1_p115_head(1) Uso1_p115_C(1)	1	2
Usp(1) Pkinase(2)	0	1
Vps39_2(1) Methyltransf_11(1)	0	2
VWA(1) Cache_1(1)	1	2
WAPL(2)	0	2
WD40(1) PWP2(1)	0	2
WD40(2) Synaptobrevin(1)	1	0
WD40(3) Pro_isomerase(1)	0	2
WD40(3) YDG_SRA(1) PPR(11)	0	1
WW(1) DEAD(1) Helicase_C(1) PPR(1)	0	1
WW(1) RRM_1(1)	0	2
WW(2) FF(1)	1	0
WW(2) FF(4)	1	1
X8(1) DEAD(1) Helicase_C(1)	0	1
YbaK(2)	1	0
zf-C2H2(1) Reticulon(1)	0	2
zf-C3HC4(1) BRCT(2) eIF-5_eIF-2B(1)	0	1
zf-C3HC4(1) EFP(1) Elong-fact-P_C(1)	0	1
zf-C3HC4(1) EFP(1) Elong-fact-P_C(1) F-box(1)	0	1
zf-C3HC4(1) Helicase_C(1) THF_DHG_CYH_C(1)	0	1
zf-C3HC4(1) PPR(2)	0	1
zf-C3HC4(1) WD40(5)	2	0
zf-C3HC4(2) ZZ(1)	1	0
zf-CCCH(1) GXGXG(1)	0	1
zf-CCCH(1) WD40(4)	2	0
zf-CCCH(2) WD40(3)	0	1
zf-CW(1) PHD(1) Chromo(1)	0	1
zf-Dof(2)	2	0
zf-MYND(1) UCH(1) SEC-C(1)	0	1
zf-NF-X1(2)	1	0
zf-PARP(2) PADR1(1) WGR(1) PARP_reg(1) PARP(1)	1	2
zf-RanBP(1) GTP_EFTU(1)	1	0
zf-Sec23_Sec24(1) Sec23_trunk(2) Sec23_BS(1) Sec23_helical(1) Gelsolin(1)	1	0
zf-UBR(1) Omt_N(1)	1	0
