# Supplementary material for: Evolutionary dynamics of protein domain architecture in plants
Source: BMC Evol Biol. 2012 Jan 17;12:6. doi: 10.1186/1471-2148-12-6 (PMC3310802; doi:10.1186/1471-2148-12-6)
Supplement: Additional file 8 — Expansion of universal and land domain architectures. Expansion of universal and land domain architectures (BCD) was shown in individual tabs. Domain architectures that have not undergone expansion are also shown. [file 1471-2148-12-6-S8.XLSX]

## Sheet: TableDescription
Table S6. Expansion of universal and land domain architectures.
The worksheets are:
UniversalExpasion
UniversalNotExpanded
UniversalNotExpanded<=3
UniversalNotExpanded<=2
UniversalNotExpanded=1
UniversalHaploidExpansion
BCDExpansion
BCDNotExpanded
BCDNotExpanded<=5
BCDNotExpanded<=2
BCDNotExpanded=1
BCDHaploidExpansion

## Sheet: universalExpansion
DOMAIN	Green_alga	ost_lucimarinus	ost_tauri	chlvu	volvox	Phy_patens	spike_moss	Rice	Maize	Sorghum	Grape	Arabidopsis	Cottonwood	Soybean	AB	AC	AD	BC	BD	CD
Hpt(1)	1	1	0	1	1	3	4	5	4	4	7	7	13	13	0.000201546	1.95606e-05	2.3188e-07	0.42929	0.00239702	0.00496401	12356
Syntaxin(1) SNARE(1)	4	3	3	3	3	15	21	10	7	10	14	21	19	18	3.08724e-07	9.85017e-06	3.71006e-08	0.00133017	0.982736	0.000354084	12346
SWIM(1)	1	0	0	0	1	2	4	20	34	29	10	3	4	7	0.00233288	3.35084e-07	2.6621e-05	0.000184842	0.114497	0.000610648	12346
Peptidase_C12(1)	2	2	2	2	2	7	10	30	22	21	17	19	23	17	2.69968e-07	3.47061e-10	4.12791e-10	9.752e-06	5.80951e-05	0.048617	12345
GRAM(1)	1	1	1	1	1	4	4	12	11	13	31	12	21	17	2.04481e-05	2.70951e-08	2.23188e-09	0.000284276	9.71753e-06	0.019857	12345
Myb_DNA-binding(2)	10	10	8	5	13	49	41	116	80	111	124	145	201	151	2.9357e-05	2.22396e-07	2.21495e-08	0.00820988	0.00038432	0.0730121	12345
YDG_SRA(1) Pre-SET(1) SET(	1	0	0	1	1	4	4	10	10	15	7	13	11	8	6.68553e-05	2.50239e-07	2.23206e-07	0.00360508	0.00855403	0.431726	12345
DUF292(1)	0	1	1	1	0	3	4	11	14	11	11	17	16	16	6.72245e-05	9.28847e-08	1.99537e-08	0.000661946	0.000129196	0.334412	12345
Cyclin_N(1) Cyclin_C(1)	5	3	3	4	3	13	9	33	20	24	27	30	33	30	7.31643e-05	1.43309e-07	2.81201e-08	0.00125966	0.0002123	0.295678	12345
Trehalose_PPase(1)	1	1	1	1	1	7	4	21	12	12	8	12	13	24	8.32956e-05	3.8007e-07	2.40029e-07	0.00560432	0.00731004	0.701051	12345
Pept_tRNA_hydro(1)	1	1	1	1	1	2	2	6	4	4	4	5	6	4	0.000253481	7.3094e-08	2.82079e-08	0.000123782	6.50996e-05	0.851583	12345
YTH(1)	1	0	0	0	1	3	4	24	13	10	10	22	17	15	0.000300113	4.13843e-07	1.59018e-07	0.00156578	0.000849293	0.856856	12345
DUF607(1)	1	1	1	1	1	3	2	7	4	4	4	8	6	6	0.00093504	3.03679e-06	4.87743e-07	0.00937904	0.00149722	0.308522	12345
GLTP(1)	1	1	1	2	1	2	4	9	8	7	7	7	8	10	0.00270385	2.03168e-06	9.56697e-07	0.00194122	0.00141388	0.978556	12345
AMPKBI(1)	1	1	1	1	1	2	2	4	5	4	3	5	7	6	0.00274365	2.46927e-06	4.55658e-07	0.00249545	0.000498027	0.369186	12345
Raffinose_syn(1)	1	1	1	2	1	2	2	10	18	9	10	9	21	12	0.0725379	2.223e-06	8.57672e-07	0.000156823	8.42273e-05	0.865248	2345
Aldose_epim(1)	4	5	4	5	5	6	8	23	16	21	9	12	16	18	0.0433689	2.97815e-06	2.31595e-05	0.000324327	0.00574278	0.0356998	2345
SRPRB(1)	1	1	1	1	1	1	1	3	2	3	2	3	2	2	1	5.93562e-06	1.53457e-05	4.11503e-05	0.000130098	0.177844	2345
CBFB_NFYA(1)	0	1	0	1	0	1	2	23	12	9	5	19	11	21	0.102822	9.98432e-06	6.47354e-06	0.000645906	0.000626202	0.788547	2345
A_thal_3526(1)	1	1	1	1	1	2	3	18	6	5	10	19	10	12	0.0145461	1.29957e-05	1.21031e-06	0.00465149	0.000444383	0.168659	2345
Bromodomain(1)	7	8	8	9	6	10	11	32	24	17	18	24	28	25	0.0780001	1.57574e-05	7.71976e-06	0.00135539	0.000973838	0.979177	2345
FH2(1)	1	2	2	3	3	5	3	19	13	18	10	16	24	16	0.0695875	1.82154e-05	1.0438e-05	0.00175803	0.00151426	0.882362	2345
MAM33(1)	2	1	1	1	2	3	2	9	6	7	5	11	9	7	0.0490018	3.47124e-05	1.24377e-05	0.00491089	0.00254262	0.818728	2345
DUF679(1)	1	0	0	0	1	1	4	19	4	12	7	10	12	9	0.0353459	5.0319e-05	2.78135e-05	0.00994346	0.00855764	0.926802	2345
NTF2(1) RRM_1(1)	0	1	0	1	0	2	0	6	10	4	6	10	6	8	0.308189	5.8293e-05	1.55122e-05	0.00150685	0.000564354	0.651728	2345
ELMO_CED12(1)	2	1	1	0	1	1	2	11	5	6	8	8	6	11	0.342223	8.12444e-05	2.0882e-05	0.00187784	0.000683623	0.637657	2345
Cofilin_ADF(1)	1	3	1	1	1	1	4	15	11	9	6	15	17	12	0.302285	0.000166313	7.80049e-05	0.00434395	0.00291725	0.960668	2345
DEK_C(1)	1	1	1	2	1	1	1	3	3	4	3	5	5	5	0.525759	0.000188632	1.25232e-05	0.000406146	4.80868e-05	0.166535	2345
RRM_2(1)	0	1	1	1	0	1	1	2	3	3	6	4	6	3	0.325968	0.000349771	8.18349e-06	0.00815377	0.000276782	0.0474084	2345
Copine(1)	1	0	0	1	1	2	0	11	10	3	4	10	4	13	0.598706	0.000567014	0.000324785	0.00599332	0.00471259	0.961583	2345
DUF150(1)	0	1	0	1	0	1	0	2	2	2	2	3	2	2	0.792496	0.000575995	0.000154153	0.00400996	0.00156779	0.674298	2345
MORN(7) PIP5K(1)	0	0	1	1	1	0	2	5	4	4	2	6	7	4	0.523284	0.000780392	0.000430218	0.009594	0.00734438	0.986989	2345
RNA_pol_Rpc4(1)	1	0	0	1	1	1	0	2	4	2	2	2	2	3	0.820189	0.000930437	0.00114248	0.00286125	0.00403196	0.642741	2345
Ank(6)	0	0	0	1	2	0	1	4	2	4	9	5	9	7	0.867167	0.00227506	3.74653e-05	0.00668297	0.000233247	0.0476082	2345
DUF59(1)	2	1	1	1	1	1	1	2	4	2	2	3	3	2	0.586454	0.00447072	0.00332327	0.00639305	0.00564036	0.902412	2345
bZIP_2(1)	2	3	1	4	4	0	3	9	17	9	8	23	18	13	0.202052	0.00806632	0.00180599	0.00301789	0.00101294	0.598271	2345
UPF0051(1)	2	2	2	2	2	4	6	2	3	2	4	3	3	4	7.2347e-05	0.290156	0.000585587	0.000514747	0.036362	0.00839478	1346
GCV_T(1) GCV_T_C(1)	2	2	2	2	3	5	7	2	2	2	3	6	5	4	0.00022262	0.614391	0.000654008	0.0002396	0.128841	0.000754306	1346
EPSP_synthase(1)	1	1	1	2	1	5	4	2	1	1	4	3	3	2	0.000396949	0.693543	0.00124196	0.00123847	0.143652	0.00556167	1346
DUF1640(1)	1	1	0	1	1	4	4	1	1	1	10	3	2	2	0.00270965	0.689118	0.00151389	0.0080811	0.645279	0.00676897	1346
MGS(1) AICARFT_IMPCHas(1)	1	1	1	1	1	2	2	2	2	2	1	1	1	1	1.37262e-78	3.52414e-79	1	1	1.93805e-78	5.51625e-79	1256
LrgB(1)	1	1	1	1	1	2	3	2	2	2	1	1	1	2	0.000470802	0.00112247	0.247582	0.315946	0.00265917	0.00893612	1256
DKCLD(1) TruB_N(1) PUA(1)	1	1	1	1	1	2	2	2	2	2	0	1	1	1	0.0014115	0.000537334	0.203447	1	0.00036257	0.000136385	1256
ATP-synt_F(1)	1	1	1	1	1	2	2	3	2	2	0	1	1	1	0.00336429	0.000383188	0.260923	0.510139	0.000957702	0.000123713	1256
Arm(2)	1	0	0	0	0	4	7	6	4	5	10	8	13	9	2.14329e-06	8.25293e-07	2.6459e-08	0.784661	0.0260254	0.00807662	1236
LRR_1(3)	1	0	1	0	0	8	19	5	3	6	24	7	31	17	3.56711e-05	0.000361275	1.94996e-06	0.0499877	0.453741	0.00529311	1236
Rer1(1)	1	1	1	1	1	3	4	3	4	2	4	6	7	6	3.93767e-05	4.79485e-05	2.77535e-07	0.369861	0.0251741	0.00213044	1236
Glyco_hydro_28(1)	1	0	0	0	0	8	28	42	34	35	66	64	75	53	6.64097e-07	1.7995e-08	2.34551e-09	0.0193588	0.0008004	0.0685539	1235
SRF-TF(1)	1	1	1	2	1	15	22	34	21	46	27	73	57	63	4.36002e-06	2.21798e-07	2.75175e-08	0.123076	0.00846711	0.121505	1235
Transketolase_N(1) Transke	1	1	1	1	1	4	4	2	3	4	2	2	3	2	5.82513e-06	1.87395e-05	0.000102485	0.0906378	0.00507374	0.099927	1235
Mo25(1)	1	1	1	1	1	4	3	5	6	5	6	5	10	9	1.96051e-05	3.95505e-07	3.58898e-08	0.0385746	0.00156441	0.0699165	1235
ANTH(1)	1	0	1	0	1	8	5	25	14	13	11	19	19	21	2.56057e-05	2.5349e-07	1.04997e-07	0.0124006	0.00813038	0.926082	1235
MatE(2)	9	9	7	6	7	15	28	52	22	42	56	56	58	52	0.00123633	1.16972e-05	6.32681e-07	0.042272	0.0016636	0.0676273	1235
Na_H_Exchanger(1)	4	6	6	8	7	10	17	30	22	23	24	41	37	34	0.00437467	1.65264e-05	1.39008e-06	0.0188071	0.00150798	0.15107	1235
B56(1)	1	1	1	1	1	7	7	14	15	9	8	12	14	13	1.84786e-07	4.24292e-09	2.46593e-09	0.00705911	0.0111897	0.617423	1234
CH(1) EB1(1)	1	1	1	1	1	4	4	2	2	2	2	3	4	3	9.18125e-07	0.000118793	1.3137e-06	0.00065748	0.0409367	0.0102671	1234
Calmodulin_bind(1)	1	0	0	0	0	6	4	24	8	15	10	11	16	12	2.30718e-05	1.71173e-07	1.26444e-07	0.00706549	0.0132434	0.54481	1234
Exo70(1)	1	0	0	1	0	13	6	60	24	35	13	25	30	33	2.75211e-05	1.48584e-07	1.98299e-07	0.0043457	0.0231285	0.208675	1234
SCAMP(1)	1	1	1	1	1	5	3	11	8	8	4	5	8	11	0.000214491	1.07408e-06	2.07799e-06	0.00988055	0.0652282	0.178035	1234
Cyclin(1)	1	0	0	1	1	4	3	13	8	9	4	8	8	7	0.000246321	8.60223e-07	1.94536e-06	0.00601571	0.0505851	0.134285	1234
RrnaAD(1)	2	2	2	2	2	3	3	4	4	4	3	4	4	3	0.000334337	1.07628e-06	4.13352e-06	0.00608085	0.0978546	0.0652622	1234
DUF1637(1)	0	1	1	0	1	3	3	18	10	9	7	6	8	16	0.00140591	1.64071e-06	2.31166e-06	0.00264306	0.00923813	0.297699	12345
Peptidase_C48(1)	7	2	2	2	5	8	10	294	82	41	3	11	12	12	0.0985938	4.66898e-05	0.0607891	0.00359718	0.904488	0.000896382	246
SSrecog(1) HMG_box(1)	1	1	1	1	1	1	1	3	3	2	1	1	2	2	1	0.000288451	0.0593322	0.00145522	0.13048	0.00768166	246
RVT_1(1)	0	0	1	0	10	1	1	407	50	76	3	1	20	10	0.965478	0.000318698	0.082715	0.00149129	0.15549	0.00641146	246
Rad51(1)	3	3	2	0	1	0	1	9	8	8	5	8	4	3	0.126312	0.00220682	0.0152565	0.000729857	0.00308694	0.210801	245
Put_Phosphatase(1)	1	0	0	1	1	1	2	3	5	3	4	4	3	6	0.0598017	0.000127638	2.98491e-05	0.016508	0.00559566	0.596204	235
V-ATPase_G(1)	1	1	1	1	1	1	2	3	4	2	3	4	5	5	0.137636	0.000212043	8.68618e-06	0.01242	0.000665631	0.0910071	235
DUF641(1)	1	0	0	0	0	0	4	11	3	8	6	16	11	13	0.11934	0.000386628	4.08127e-05	0.0256169	0.00399757	0.304122	235
KH_1(5)	0	1	1	1	0	0	2	2	5	3	5	4	5	5	0.475348	0.00150338	0.000114407	0.019466	0.00245782	0.246671	235
GCV_H(1)	1	2	1	1	1	1	2	4	3	2	3	3	5	5	0.476316	0.0037608	0.00030382	0.0424279	0.00608614	0.277405	235
Sec61_beta(1)	1	1	1	1	1	3	1	3	2	2	4	7	3	5	0.0756467	0.00650805	4.77058e-05	0.377972	0.0073815	0.0225277	235
Nse4(1)	1	1	0	1	1	1	2	4	4	3	2	2	2	2	0.0503254	2.05048e-05	0.000773457	0.0026624	0.155813	0.0133594	234
DUF303(1)	1	0	0	1	1	1	2	6	3	5	3	3	4	3	0.0514558	2.86858e-05	7.82814e-05	0.00380346	0.0181131	0.22977	234
ORMDL(1)	1	0	0	0	1	1	2	6	5	3	2	2	4	2	0.0369704	4.07174e-05	0.000502451	0.00755527	0.144172	0.0533946	234
DUF659(1)	2	0	0	0	0	1	0	11	49	37	22	2	3	2	0.923013	0.000117679	0.00905923	0.000747006	0.0370446	0.0136749	234
PDT(1)	1	1	0	0	1	1	0	7	3	5	1	5	2	9	0.898596	0.00272819	0.00804149	0.00828644	0.0230591	0.399118	234
UDG(1)	1	1	1	1	1	8	4	1	1	1	1	1	1	2	7.25638e-06	1	0.316643	1.56033e-05	2.45807e-05	0.376342	145
DUF775(1)	1	1	1	1	1	4	3	2	1	1	1	1	1	1	1.45496e-05	0.127175	1	0.000167011	1.96198e-05	0.142766	145
DUF2488(1)	1	1	1	1	1	4	3	2	1	1	1	1	1	2	0.000252224	0.266292	0.359042	0.00206632	0.000988392	0.784099	145
Nop52(1)	1	1	1	1	1	2	3	1	2	1	1	1	1	1	0.000329544	0.145884	1	0.0046119	0.000427544	0.162514	145
Abhydro_lipase(1)	1	0	0	1	1	8	9	3	1	1	1	4	1	3	0.000350053	0.13719	0.0338863	0.00517948	0.0092889	0.553966	145
Ribosomal_L21p(1)	2	2	2	2	2	1	1	2	4	2	3	2	2	3	0.00370365	0.181251	0.199841	0.000982368	0.000843185	0.869626	145
DUF477(1)	1	1	1	2	1	2	4	1	1	1	1	1	2	1	0.00641946	0.558747	0.872522	0.00461907	0.00968889	0.486279	145
GATase_2(1) Glu_syn_centra	1	0	0	1	1	4	1	1	3	1	0	1	2	3	0.00280428	0.163965	0.000220423	0.037099	0.59061	0.00570015	136
GATase_2(1) Glu_syn_centra	1	1	1	1	1	2	2	1	2	1	2	3	2	2	0.00280428	0.163965	0.000220423	0.037099	0.59061	0.00570015	136
PetM(1)	1	1	0	1	1	2	2	1	1	1	2	2	4	3	0.004205	0.497621	0.000113405	0.0183116	0.266898	0.000844072	136
IBB(1) Arm(8)	1	1	0	0	1	4	2	3	2	1	4	10	7	5	0.00487099	0.0209587	3.24057e-05	0.293947	0.0691825	0.00459912	136
Complex1_24kDa(1)	1	1	1	1	1	2	2	1	1	1	2	1	2	3	0.00779869	1	0.00406297	0.0124785	0.746443	0.00863701	136
CytB6-F_Fe-S(1) Rieske(1)	1	1	1	1	1	2	2	1	1	1	3	2	2	1	0.00779869	1	0.00406297	0.0124785	0.746443	0.00863701	136
ACP_syn_III(1) ACP_syn_III	0	1	1	1	1	4	3	1	1	1	1	2	2	2	0.000153608	0.51373	0.00571567	0.000666961	0.0139031	0.0355902	134
FA_hydroxylase(1)	5	5	5	5	5	19	24	31	21	30	22	25	19	23	8.28601e-08	5.34764e-09	7.78664e-09	0.0724801	0.747957	0.0704125	123
zf-Dof(1)	1	1	1	1	1	18	43	36	18	28	23	44	41	43	1.23152e-07	3.96535e-08	6.89172e-09	0.840278	0.321933	0.183548	123
peroxidase(1)	2	3	4	5	3	65	175	182	102	151	91	94	134	122	3.43139e-07	4.54823e-08	3.99217e-08	0.407717	0.950727	0.359165	123
Glyco_transf_8(1)	0	1	0	2	1	27	30	44	37	33	41	47	55	52	6.74257e-07	9.00392e-08	2.15341e-08	0.434941	0.13684	0.408929	123
Myb_DNA-binding(1)	12	15	16	13	17	82	97	144	88	107	88	125	135	159	8.07885e-07	7.80431e-08	2.05253e-08	0.268519	0.089097	0.479401	123
zf-C2H2(1)	1	1	2	1	0	23	23	70	33	53	30	53	61	63	2.93805e-06	1.07454e-07	4.75949e-08	0.0617724	0.0506639	0.996756	123
PTR2(1)	1	1	0	2	1	20	69	105	49	86	64	51	75	75	2.96088e-06	1.5571e-07	9.75318e-08	0.119709	0.187709	0.676252	123
HLH(1)	3	1	1	5	2	100	75	188	115	139	98	171	161	171	2.99288e-06	2.63748e-07	1.14105e-07	0.275073	0.238358	0.96746	123
B3(1)	1	0	0	1	1	19	20	38	22	34	17	40	73	26	4.6316e-06	4.05581e-07	1.41821e-07	0.287111	0.17827	0.77194	123
AP2(1)	11	8	5	6	15	134	86	150	91	127	103	142	174	171	4.89368e-06	9.58616e-07	2.32463e-07	0.72935	0.345702	0.501801	123
Response_reg(1) Myb_DNA-bi	1	0	1	0	1	5	11	10	7	9	13	15	14	13	5.27712e-06	8.72696e-07	7.38794e-08	0.621109	0.0454899	0.0758705	123
WRKY(1)	0	1	2	1	2	29	22	89	50	72	41	57	67	78	5.31514e-06	1.13617e-07	7.15679e-08	0.0271032	0.0423061	0.659691	123
PPR(10)	1	0	0	1	0	10	41	26	9	17	18	17	24	18	5.63156e-06	3.23653e-06	8.85892e-07	0.580725	0.885747	0.617663	123
Ribosomal_L5(1) Ribosomal_	1	1	1	1	1	8	6	5	8	5	3	6	6	8	5.73682e-06	3.85558e-06	2.65815e-06	0.502019	0.313193	0.717775	123
TPX2(1)	1	0	0	1	0	16	7	15	16	10	9	20	19	19	6.22301e-06	8.62498e-07	2.29086e-07	0.519365	0.24651	0.563416	123
IF4E(1)	1	1	1	1	1	5	6	3	5	3	3	5	4	7	7.07029e-06	2.77265e-05	2.82859e-06	0.0768703	0.380485	0.217273	123
HMA(1)	3	1	1	1	3	40	24	68	40	54	42	58	71	64	8.84889e-06	5.80596e-07	2.07023e-07	0.207814	0.128477	0.793028	123
Lysine_decarbox(1)	2	2	2	2	2	10	8	15	8	14	11	12	20	14	9.02125e-06	5.38513e-07	1.10842e-07	0.181676	0.041937	0.375257	123
Tmemb_14(1)	1	1	1	1	2	6	8	5	5	6	4	7	6	4	9.88547e-06	1.21854e-05	7.39359e-06	0.295183	0.206311	0.836238	123
Motile_Sperm(1)	1	1	1	1	1	6	11	19	13	11	7	14	19	17	9.94754e-06	3.54466e-07	1.87371e-07	0.0824279	0.0917881	0.851312	123
Lipase_GDSL(1)	4	2	3	8	2	49	186	161	82	129	99	127	161	121	1.27108e-05	2.12148e-06	8.63488e-07	0.639488	0.552387	0.906963	123
Tim17(1)	5	5	5	5	4	18	24	24	16	22	10	21	19	15	1.36867e-05	4.64847e-06	1.30022e-05	0.922589	0.172335	0.152756	123
SWIB(1)	1	0	0	1	0	4	5	5	4	5	5	8	9	9	1.54123e-05	3.90021e-06	2.28286e-07	0.892858	0.0677523	0.0564033	123
Glyco_hydro_38(1) Alpha-ma	1	0	0	1	0	4	8	7	4	4	5	7	6	5	1.59386e-05	9.5491e-06	2.16946e-06	0.609385	0.983054	0.527176	123
ER_lumen_recept(1)	3	2	2	2	2	6	8	6	6	4	8	7	9	7	1.67595e-05	5.45221e-05	1.05052e-06	0.121619	0.511485	0.0190016	123
Mlo(1)	0	1	1	0	2	10	15	15	18	12	18	19	31	25	1.71846e-05	2.78439e-06	3.47011e-07	0.626398	0.115075	0.204703	123
Cu_bind_like(1)	1	0	0	3	0	24	31	57	29	63	52	39	72	45	1.88763e-05	1.54301e-06	5.95929e-07	0.305064	0.225125	0.865409	123
IQ(1)	0	2	1	0	1	13	11	34	18	15	26	32	31	28	2.12523e-05	1.11487e-06	2.00007e-07	0.173758	0.0339223	0.325463	123
Thaumatin(1)	1	0	0	0	0	5	28	40	26	43	27	26	57	36	2.41012e-05	4.34704e-07	2.06762e-07	0.034184	0.0300362	0.949675	123
DUF810(1)	1	1	1	1	1	3	8	8	7	7	5	7	8	9	2.76297e-05	1.10627e-06	5.86074e-07	0.124242	0.134993	0.87454	123
HSF_DNA-bind(1)	2	1	1	1	2	8	14	40	21	22	19	25	33	33	2.99577e-05	3.30564e-07	1.41773e-07	0.0160001	0.0112897	0.958076	123
MIF4G(1) MA3(1)	2	2	2	3	3	7	7	6	5	6	5	8	6	6	3.11733e-05	6.28059e-05	1.36063e-05	0.225805	0.437257	0.545747	123
efhand(4)	2	4	4	2	4	19	28	24	14	15	14	31	23	24	3.1552e-05	3.80244e-05	5.50461e-06	0.361618	0.890219	0.349223	123
Tubulin(1) Tubulin_C(1)	8	6	7	6	8	28	62	26	34	16	19	21	35	24	3.22588e-05	0.000204088	0.000107272	0.0758304	0.0613517	0.982763	123
TP6A_N(1)	1	1	1	1	1	3	9	3	3	3	3	3	2	2	3.26447e-05	0.000289408	0.000702803	0.0550305	0.0106226	0.3607	123
Cu-oxidase_3(1) Cu-oxidase	2	0	0	1	0	10	26	46	20	40	76	40	64	47	3.27507e-05	1.49424e-06	2.11681e-07	0.154072	0.0203316	0.229519	123
DUF566(1)	1	0	0	0	0	4	6	14	8	10	5	15	11	12	3.40753e-05	6.92528e-07	3.571e-07	0.0464228	0.0468605	0.887124	123
Metallophos(1)	21	17	14	25	15	51	68	66	53	53	52	80	73	68	3.6089e-05	1.42283e-05	1.98844e-06	0.864617	0.457601	0.3033	123
KH_2(1) Ribosomal_S3_C(1)	1	1	1	1	0	6	4	4	3	2	2	2	3	3	3.77544e-05	0.000243992	0.000391058	0.0780185	0.0220058	0.485548	123
Ribosomal_L19e(1)	1	1	1	1	1	8	4	2	5	3	5	4	7	7	3.93608e-05	0.000394948	6.1129e-06	0.052169	0.966892	0.0271859	123
KOW(1)	3	3	2	2	3	9	6	5	5	4	5	5	5	6	4.28401e-05	0.00121386	0.000166049	0.020865	0.0586861	0.41266	123
Ras(1)	23	12	13	14	15	64	46	80	71	51	65	86	88	94	4.32339e-05	3.78155e-06	4.87063e-07	0.354333	0.0561305	0.226717	123
MATH(1) UCH(1)	1	0	0	1	0	3	3	3	4	3	3	3	4	3	4.33813e-05	7.89232e-06	4.22842e-06	0.698415	0.759023	0.907502	123
CDC48_N(1) CDC48_2(1) AAA(	1	1	1	1	1	6	4	3	2	5	3	3	5	5	4.36296e-05	0.000223435	2.60502e-05	0.101475	0.349623	0.321521	123
DUF547(1)	1	1	2	1	0	9	8	21	17	12	12	23	14	13	4.36752e-05	1.26086e-06	7.5633e-07	0.0850956	0.108647	0.780335	123
LACT(1)	0	1	1	1	2	6	14	15	12	11	8	6	10	7	4.67949e-05	4.52244e-06	1.49683e-05	0.395822	0.593811	0.122889	123
GATase(1)	1	1	1	1	1	5	5	8	14	5	5	10	6	6	4.6996e-05	1.30095e-06	1.76733e-06	0.0813905	0.305269	0.300959	123
2OG-FeII_Oxy(1)	9	17	13	19	9	56	112	141	66	112	155	140	165	158	5.01985e-05	5.14095e-06	4.35436e-07	0.421546	0.0383912	0.119827	123
PDT(1) ACT(1)	0	0	1	1	0	4	6	2	3	1	3	3	3	3	5.30883e-05	0.00304067	8.67807e-05	0.0124325	0.143986	0.0959669	123
Glyco_transf_34(1)	2	1	2	5	2	21	18	10	9	13	5	9	7	6	5.32798e-05	0.000236821	0.00154394	0.122237	0.0104777	0.153487	123
Acyl-ACP_TE(1)	1	1	1	1	1	12	13	13	8	8	7	2	12	9	5.37694e-05	4.67332e-05	0.000122664	0.506102	0.105386	0.259916	123
PPR(8)	1	1	0	0	1	8	100	50	21	36	44	45	46	37	5.4195e-05	1.1411e-05	3.0673e-06	0.777865	0.475292	0.631525	123
DUF1785(1) PAZ(1) Piwi(1)	2	0	0	0	0	6	10	21	11	15	11	10	14	10	5.62514e-05	2.08582e-06	2.4559e-06	0.127899	0.364768	0.385486	123
Sec7(1) DUF1981(1)	1	1	1	2	1	4	4	3	3	4	3	4	4	4	5.6501e-05	7.29625e-05	1.42729e-05	0.370317	0.71852	0.499441	123
Nodulin-like(1)	0	0	0	3	1	11	20	21	21	23	17	15	23	21	6.16424e-05	6.6513e-06	4.6635e-06	0.44836	0.618566	0.725915	123
Epimerase(1)	26	22	15	21	15	57	93	115	63	86	76	77	99	81	6.50797e-05	7.6446e-06	4.33596e-06	0.486623	0.554541	0.868358	123
Lipocalin_2(1)	0	1	1	1	0	4	4	3	3	2	3	2	3	4	6.71833e-05	0.000236906	6.21553e-05	0.159724	0.25747	0.659599	123
IlvN(1) IlvC(1)	1	1	1	1	1	2	2	2	2	2	2	2	3	3	7.24245e-05	2.3087e-05	1.09295e-06	1	0.0978546	0.0652622	123
zf-DHHC(1)	8	9	8	7	7	21	22	43	27	22	23	25	32	23	7.28656e-05	2.13043e-06	2.77788e-06	0.0971447	0.319178	0.341424	123
LIM(1)	1	1	1	1	1	8	4	9	12	4	7	6	8	10	7.31216e-05	6.02026e-06	2.71682e-06	0.345667	0.310268	0.977412	123
F-box(1)	12	5	6	5	15	135	180	502	98	360	76	164	188	171	7.60034e-05	6.10945e-06	1.54741e-05	0.338101	0.845515	0.183423	123
ADH_N(1) ADH_zinc_N(1)	10	10	8	11	8	29	64	53	23	30	48	39	51	40	7.70945e-05	0.000116488	1.01961e-05	0.34035	0.918974	0.217888	123
CBFD_NFYB_HMF(1)	5	6	5	5	5	19	22	37	21	27	19	46	36	40	7.8735e-05	4.4549e-06	7.5051e-07	0.229728	0.0504025	0.344486	123
CXC(2)	2	2	2	2	2	6	8	17	8	8	6	9	9	7	7.92147e-05	2.20038e-06	6.23972e-06	0.0921038	0.638685	0.124403	123
zf-C3HC4(1)	40	34	24	25	41	121	211	400	217	298	180	349	356	305	7.96616e-05	1.42827e-06	7.34741e-07	0.0489839	0.0480596	0.903249	123
Ribosomal_S2(1)	1	1	1	1	1	7	3	4	10	6	6	6	5	5	8.05877e-05	5.22574e-06	4.63808e-06	0.269243	0.486928	0.575025	123
HSP20(1)	5	4	3	5	6	26	33	38	15	38	43	23	51	41	8.28329e-05	3.33494e-05	4.06529e-06	0.880882	0.418259	0.280438	123
Yip1(1)	3	3	3	3	3	7	8	9	9	5	6	8	8	7	8.29083e-05	2.95848e-05	1.85528e-05	0.943616	0.800982	0.840274	123
PFK(1)	5	2	2	3	3	14	12	20	15	12	9	11	10	14	8.32453e-05	1.08105e-05	3.72307e-05	0.536264	0.490224	0.145722	123
Abhydrolase_1(1)	32	19	18	30	24	82	105	134	67	89	87	113	137	98	8.77817e-05	2.82138e-05	5.55017e-06	0.999834	0.530786	0.478662	123
SSXT(1)	1	1	1	1	1	4	3	3	3	3	4	3	5	8	8.90687e-05	8.01425e-05	1.98282e-06	0.518956	0.171119	0.0330528	123
TB2_DP1_HVA22(1)	1	2	2	4	2	13	14	20	20	13	11	13	15	21	8.9736e-05	9.93813e-06	9.82647e-06	0.467114	0.811546	0.54538	123
PQ-loop(2)	1	1	1	2	1	5	10	8	4	3	4	5	5	6	9.75404e-05	0.000288551	9.56822e-05	0.202068	0.264702	0.776182	123
Peptidase_C13(1)	1	1	1	1	2	5	6	9	5	5	5	6	6	10	9.77923e-05	1.81125e-05	6.0279e-06	0.709825	0.51954	0.770849	123
1	0	0	0	1	1	4	4	3	3	3	2	3	6	3	9.93191e-05	0.000134812	4.59803e-05	0.384502	0.488606	0.791339	123
GHMP_kinases_N(1) GHMP_kin	2	2	1	3	1	9	11	11	8	9	9	12	14	8	0.000100878	4.62001e-05	1.22459e-05	0.823021	0.864501	0.646385	123
WD40(5)	13	8	8	12	13	29	35	25	16	15	25	29	23	25	0.000103439	0.00581764	0.00011012	0.0164878	0.249953	0.0671704	123
ABC_tran(1) ABC2_membrane(	1	0	0	3	0	14	29	9	6	15	12	13	21	17	0.00010531	0.000129523	6.54869e-06	0.418188	0.52394	0.109251	123
ABC_tran(1) ABC2_membrane(	6	8	7	14	6	27	40	30	20	31	41	31	47	37	0.00010531	0.000129523	6.54869e-06	0.418188	0.52394	0.109251	123
Reticulon(1)	1	1	1	3	1	8	9	24	20	16	14	30	21	27	0.000111226	1.43624e-06	4.50621e-07	0.0330588	0.0144518	0.700717	123
SSB(1)	0	1	1	1	0	4	4	7	4	4	4	8	7	6	0.000112847	1.47517e-05	2.45876e-06	0.543546	0.171483	0.379855	123
RRM_1(4) PABP(1)	1	1	1	1	1	3	8	7	4	3	5	5	7	7	0.000113832	6.82098e-05	6.69574e-06	0.701024	0.499267	0.233796	123
Asp(1)	2	3	2	7	1	23	40	87	53	72	40	59	64	63	0.00011643	3.1861e-06	2.73421e-06	0.0978992	0.18883	0.572885	123
Acid_phosphat_B(1)	1	0	0	0	1	5	13	17	4	11	8	12	9	16	0.000119331	2.62741e-05	7.07186e-06	0.797217	0.502867	0.646595	123
Ribosomal_S24e(1)	1	1	1	1	1	5	4	3	5	3	2	2	4	5	0.000121169	0.000153899	0.000250156	0.415341	0.146574	0.459645	123
MtN3_slv(2)	2	0	0	0	1	6	28	21	14	20	14	18	27	28	0.000125136	1.59276e-05	5.05761e-06	0.533023	0.349616	0.740239	123
Enolase_N(1) Enolase_C(1)	1	1	1	1	1	5	6	9	5	3	4	3	8	5	0.000126515	5.746e-05	4.57713e-05	0.835627	0.601972	0.72915	123
Response_reg(1)	4	3	2	4	5	17	16	24	16	24	16	18	34	26	0.000127383	1.22759e-05	4.14424e-06	0.41763	0.277992	0.777491	123
PHD(1) SET(1)	1	0	0	1	0	4	5	3	1	2	2	3	4	3	0.000135428	0.00462981	0.000175571	0.0274231	0.224598	0.137224	123
PLATZ(1)	3	1	1	1	3	13	24	21	9	13	10	13	20	21	0.000138886	0.000119634	3.73986e-05	0.55863	0.739152	0.744589	123
Glyoxalase(1)	5	4	3	7	6	17	15	12	9	11	13	14	19	14	0.00014076	0.00115347	3.85541e-05	0.0924736	0.731986	0.0981215	123
DnaJ(1) DnaJ_CXXCXGXG(1) D	3	2	2	3	2	11	15	17	5	8	8	12	13	13	0.000144578	0.000357891	4.54002e-05	0.252749	0.671462	0.361976	123
Pyridoxal_deC(1)	2	2	2	5	3	10	15	20	11	16	14	12	11	15	0.00014874	1.60496e-05	1.79586e-05	0.465525	0.851238	0.50672	123
DUF125(1)	2	1	1	2	2	6	11	10	5	9	11	10	12	16	0.000154152	6.83018e-05	3.87786e-06	0.854905	0.21101	0.112541	123
Dynamin_N(1) Dynamin_M(1)	2	1	1	2	2	9	8	11	5	7	5	9	10	10	0.000156615	0.000111599	3.01497e-05	0.640855	0.909538	0.667341	123
Agenet(1)	0	0	1	1	0	4	4	9	3	4	8	5	7	7	0.000157224	2.38001e-05	2.82413e-06	0.613907	0.140372	0.260237	123
HABP4_PAI-RBP1(1)	1	1	1	1	1	3	3	4	3	4	3	7	4	6	0.000157786	1.3205e-05	1.14555e-06	0.369943	0.0400733	0.151737	123
Ribosomal_S30(1)	1	1	1	1	1	4	4	2	2	2	1	3	3	2	0.000164462	0.00744508	0.00351623	0.0232963	0.022321	0.894661	123
Glyco_transf_20(1) Trehalo	2	2	2	2	1	6	9	21	11	10	9	12	12	13	0.000165547	2.77755e-06	2.56479e-06	0.0542771	0.116956	0.524395	123
Ribosomal_L18p(1)	2	4	2	3	2	11	10	16	10	11	8	9	16	14	0.000166807	2.51434e-05	1.77775e-05	0.612335	0.78419	0.765765	123
PP-binding(1)	2	2	1	3	2	8	11	11	7	9	6	8	12	11	0.000167565	7.55018e-05	3.5595e-05	0.849919	0.86376	0.974743	123
Aconitase(1) Aconitase_C(1	1	0	0	1	1	3	4	3	6	3	4	4	5	4	0.000169364	3.52079e-05	9.41883e-06	0.765986	0.477473	0.647575	123
Aminotran_5(1)	7	5	5	6	8	15	24	14	10	9	8	10	14	10	0.000173812	0.00740778	0.00757543	0.0249386	0.0129426	0.790954	123
BSD(1)	2	2	1	2	3	8	10	10	5	8	7	10	10	7	0.000175239	0.000171339	4.13423e-05	0.52328	0.815085	0.615527	123
Str_synth(1)	2	0	0	1	1	10	15	25	9	23	36	16	11	10	0.000202408	2.41534e-05	1.49407e-05	0.511743	0.602561	0.842844	123
ENTH(1)	1	1	1	2	1	9	6	9	4	4	3	8	6	8	0.000215776	0.000355657	0.000107903	0.368921	0.511016	0.732261	123
SPX(1)	2	1	1	2	2	6	12	6	5	7	6	6	14	8	0.000228106	0.000471856	5.1809e-05	0.313885	0.847549	0.321173	123
HSP70(1)	11	7	7	8	10	23	22	37	27	32	28	22	42	31	0.000230142	5.84435e-06	4.10229e-06	0.101669	0.146232	0.720698	123
NIF(1) BRCT(1)	1	1	1	1	0	4	7	4	2	7	2	2	3	3	0.000233291	0.000375403	0.0025547	0.379505	0.0441253	0.161738	123
DUF300(1)	2	2	2	1	3	9	8	13	7	8	7	10	13	10	0.000238739	5.89415e-05	1.85728e-05	0.846735	0.625602	0.74551	123
Glyco_hydro_18(1)	2	1	1	1	1	6	22	29	10	24	22	10	28	19	0.000242309	1.52206e-05	7.98011e-06	0.287673	0.293072	0.9348	123
Snf7(1)	7	4	4	5	6	17	17	27	22	15	11	18	22	16	0.000243475	2.30411e-05	5.60121e-05	0.423246	0.844993	0.248477	123
Acyltransferase(1)	8	5	4	10	9	23	41	31	19	23	18	25	24	31	0.000254753	0.000366702	0.000180109	0.415958	0.408541	0.971905	123
Glycos_transf_4(1)	1	1	1	1	1	2	6	2	2	2	2	2	3	2	0.000258699	0.00553221	0.00134901	0.0496691	0.0840004	0.633132	123
FMN_dh(1)	1	1	1	1	1	5	4	14	7	6	4	11	8	10	0.000260492	4.36198e-06	2.91672e-06	0.0606514	0.0824466	0.742219	123
PP2C(1)	22	12	10	15	17	39	82	104	89	76	64	97	102	106	0.000262886	7.59683e-06	3.25572e-06	0.122249	0.0942478	0.939093	123
Na_Ca_ex(2)	3	4	4	3	6	11	12	16	10	9	11	15	13	14	0.000277834	0.000107837	1.72386e-05	0.93835	0.524877	0.419549	123
NDK(1)	3	2	3	2	2	10	15	11	10	5	3	5	8	8	0.000278552	0.000807151	0.00524665	0.251066	0.0304332	0.191694	123
HNH(1)	0	1	1	1	0	4	4	3	2	3	4	3	6	2	0.000280846	0.000898736	0.000100185	0.232969	0.658644	0.340309	123
Ribosomal_S12(1)	2	1	1	1	2	5	6	5	8	5	10	7	14	10	0.000287989	6.81014e-05	2.2718e-06	0.82338	0.0523546	0.0505402	123
Aa_trans(1)	3	4	3	18	4	35	85	79	61	61	71	48	82	79	0.000296778	5.33175e-05	2.35832e-05	0.694201	0.633206	0.94219	123
zf-A20(1) zf-AN1(1)	1	0	0	1	1	6	4	16	6	6	6	11	13	13	0.000300374	1.24955e-05	2.75988e-06	0.190235	0.0650763	0.518224	123
ACT(1) Pkinase_Tyr(1)	1	1	1	0	1	7	4	9	7	5	3	3	9	6	0.000304353	3.54343e-05	9.13171e-05	0.506729	0.737136	0.252492	123
Polyketide_cyc2(1)	1	0	0	4	1	10	22	15	9	12	10	16	20	14	0.000305994	0.000215443	5.54394e-05	0.678054	0.970975	0.649339	123
Pkinase(1) efhand(4)	4	2	1	2	4	18	13	27	21	22	14	31	26	20	0.000322599	2.11665e-05	1.28292e-05	0.306899	0.357	0.851593	123
Exostosin(1)	9	2	2	12	5	55	56	46	35	34	35	41	69	44	0.000324461	0.000407364	0.000108717	0.470558	0.693883	0.671435	123
DUF1264(1)	1	0	0	1	0	4	4	5	2	3	2	5	2	2	0.000328837	0.000368513	0.000583745	0.508474	0.213645	0.508073	123
DUF1230(1)	1	1	1	1	1	3	2	4	4	2	2	2	2	2	0.000329544	1.33672e-05	0.000431242	0.187109	0.27035	0.01299	123
FAD_binding_4(1) ALO(1)	0	1	0	1	1	4	21	10	3	4	3	7	5	4	0.000333779	0.000999802	0.000762705	0.252701	0.175895	0.844856	123
Peptidase_S10(1)	7	2	2	5	6	20	40	89	47	54	58	69	58	77	0.000334078	7.27349e-06	2.75063e-06	0.090031	0.0573674	0.852052	123
FA_desaturase_2(1)	2	1	1	1	2	6	12	9	9	10	11	8	6	3	0.000335155	7.74079e-05	0.000232775	0.810242	0.431656	0.249082	123
MAP1_LC3(1)	1	1	1	1	1	6	6	9	13	3	6	12	10	15	0.000338342	5.75385e-05	6.24062e-06	0.669087	0.159447	0.258761	123
RPN7(1) PCI(1)	2	2	2	2	2	4	4	3	3	3	2	3	4	3	0.000344055	0.00521094	0.00492325	0.0711298	0.0409367	0.809929	123
PA(1) Peptidase_A22B(1)	1	1	0	1	1	4	4	5	2	4	3	6	4	6	0.000349182	0.000282956	3.02171e-05	0.628747	0.670024	0.29967	123
AMP-binding(1)	8	5	9	10	4	25	67	53	35	43	33	44	82	44	0.000349316	9.65019e-05	2.99699e-05	0.894195	0.666085	0.740116	123
AA_permease(2)	2	0	1	2	1	7	12	13	7	10	9	4	8	10	0.000349502	9.75258e-05	0.00015252	0.89893	0.593125	0.4526	123
Glutaredoxin(1)	6	4	3	7	6	22	33	55	19	45	28	45	53	50	0.000355375	3.29192e-05	7.74391e-06	0.421911	0.193681	0.575342	123
Hexokinase_1(1) Hexokinase	2	0	0	2	1	11	7	14	9	7	5	7	6	9	0.000379844	9.54967e-05	0.000205731	0.848272	0.520508	0.345618	123
ThiF(2) UBA_e1_thiolCys(1)	1	0	0	0	1	4	4	11	3	3	2	2	2	2	0.000389174	7.21498e-05	0.00248843	0.7075	0.0810705	0.0238445	123
Glyco_transf_64(1)	1	2	0	0	0	5	8	3	2	4	2	4	4	5	0.000393224	0.00370316	0.000793656	0.107452	0.201664	0.585292	123
Aldedh(1)	6	5	6	9	5	21	82	29	29	14	27	17	34	42	0.000404469	0.00216673	0.000395998	0.168103	0.348611	0.523497	123
RRM_1(1)	37	32	26	30	38	82	109	199	141	90	81	127	134	122	0.000411352	1.23755e-05	1.87403e-05	0.137703	0.406098	0.366885	123
PPR(6)	0	0	4	1	1	10	153	65	27	42	87	52	66	51	0.000417309	0.000125487	2.67677e-05	0.930213	0.537748	0.551535	123
S-methyl_trans(1)	1	0	0	1	1	3	4	8	5	4	3	5	5	7	0.000419741	1.69497e-05	1.43849e-05	0.191614	0.312924	0.649128	123
FabA(1)	1	0	1	1	1	3	2	3	3	2	2	2	2	2	0.000430668	9.05967e-05	0.000421741	0.764104	0.352434	0.171132	123
vATP-synt_E(1)	1	1	1	1	1	5	2	3	3	2	3	3	3	5	0.000457181	0.000623773	4.80604e-05	0.462438	0.754287	0.23008	123
G6PD_N(1) G6PD_C(1)	1	1	1	2	2	9	6	7	5	2	5	8	7	7	0.000464652	0.00308715	0.000133552	0.146588	0.781528	0.150265	123
APS_kinase(1)	1	1	1	1	0	5	6	3	8	3	3	4	4	10	0.000471457	0.00057135	0.000171806	0.501381	0.683301	0.728265	123
UDPGT(1)	1	0	0	7	1	16	188	197	82	189	194	108	163	124	0.000484283	2.72319e-05	1.33418e-05	0.272477	0.254091	0.987543	123
Ribosomal_S4(1) S4(1)	2	1	2	1	2	6	6	4	4	5	6	4	9	4	0.000501748	0.00135534	0.00016594	0.291744	0.726917	0.377736	123
MA3(4)	0	0	0	1	1	3	4	5	4	3	2	6	2	3	0.000516679	0.000103664	0.000223246	0.74101	0.622848	0.349464	123
PHD(1)	8	5	4	13	14	32	41	39	38	41	30	40	41	38	0.000534569	0.00012553	8.63086e-05	0.81147	0.949382	0.83111	123
NAC(1) UBA(1)	1	1	1	1	1	4	2	3	2	3	3	5	5	6	0.000535118	0.000342103	3.51086e-06	0.74358	0.046842	0.0139969	123
OPA3(1)	1	1	0	0	0	3	2	5	3	3	3	2	3	2	0.000565663	2.58348e-05	0.000102427	0.224748	1	0.152988	123
PPR(2)	0	2	2	1	0	8	252	19	21	26	22	27	52	46	0.000578365	0.000987994	0.000185779	0.40935	0.748003	0.527419	123
Vps26(1)	1	1	2	1	1	4	6	5	3	2	2	3	4	2	0.000586927	0.00304337	0.00551536	0.185646	0.0681616	0.549671	123
Glyco_hydro_1(1)	0	1	1	6	0	13	32	64	26	36	45	60	52	41	0.000588747	4.12592e-05	1.18011e-05	0.338646	0.184765	0.687536	123
WD40(4)	10	16	17	10	11	30	41	53	27	28	40	42	47	39	0.000589164	0.000253682	2.87469e-05	0.916496	0.432178	0.315576	123
Cation_efflux(1)	3	2	2	6	3	12	17	14	19	7	12	15	18	14	0.000597058	0.000454305	9.74574e-05	0.679376	0.949657	0.573348	123
Fer2(1) Fer2_2(1) FAD_bind	0	0	0	1	1	4	4	6	2	4	3	8	3	3	0.000603204	0.00032888	0.000133181	0.815158	0.912988	0.876209	123
PK(1) PK_C(1)	7	2	2	3	4	14	13	11	9	10	11	12	16	15	0.000614397	0.00125301	0.000119461	0.36596	0.971416	0.301187	123
mTERF(1)	3	1	2	1	4	14	18	39	18	36	18	34	58	28	0.000615329	2.77098e-05	1.05696e-05	0.223338	0.156643	0.857043	123
Ribosomal_L21e(1)	1	1	1	1	1	4	2	2	4	2	3	4	4	3	0.000623447	0.000545676	2.59373e-05	0.628604	0.377752	0.131429	123
GYF(1)	1	2	2	1	1	6	4	3	5	4	3	4	6	4	0.000645077	0.000933425	0.000358215	0.462469	0.547619	0.839761	123
PfkB(1)	9	7	3	7	7	25	20	21	16	14	16	23	19	28	0.000669812	0.00154768	0.000182119	0.339961	0.827485	0.367426	123
GDI(1)	2	2	2	2	2	5	4	7	8	5	8	5	7	10	0.000679333	9.79357e-06	2.11967e-06	0.062305	0.0179146	0.500351	123
HMGL-like(1)	1	0	0	1	1	3	5	5	5	2	3	5	5	7	0.000697556	0.000320106	4.74949e-05	0.894848	0.558517	0.416116	123
Glyco_transf_28(1)	1	0	0	2	1	5	5	5	3	2	4	5	4	6	0.000706738	0.00245528	0.000177849	0.257385	0.864087	0.244545	123
Glyco_hydro_14(1)	3	2	1	2	1	7	6	10	14	8	9	8	11	10	0.000708061	2.28446e-05	1.74226e-05	0.160309	0.231829	0.719566	123
Transket_pyr(1) Transketol	3	3	2	4	4	8	14	15	9	7	11	9	10	15	0.000709514	0.0004163	0.000100205	0.791463	0.876122	0.623857	123
Sod_Cu(1)	0	1	2	0	0	5	7	9	10	3	7	5	8	6	0.000711648	0.000185391	9.742e-05	0.853239	0.861815	0.981034	123
SAM_decarbox(1)	1	1	1	1	0	6	6	13	5	2	4	6	7	6	0.000721711	0.000522659	0.000174391	0.707689	0.88299	0.777756	123
Aminotran_4(1)	4	3	3	3	4	14	12	21	13	7	7	17	10	12	0.000726017	0.000338154	0.000385413	0.889948	0.571156	0.631772	123
RGP(1)	1	0	0	1	3	7	7	6	7	4	6	6	10	7	0.000727683	0.000679166	0.000128956	0.613011	0.978236	0.526833	123
PH(1)	2	2	1	2	1	8	7	4	8	2	6	8	7	6	0.000762502	0.00777724	0.000250258	0.117445	0.756688	0.122575	123
NTF2(1)	2	1	1	1	2	6	8	2	6	5	3	6	6	7	0.000782668	0.00512013	0.000598684	0.165056	0.458777	0.380963	123
RRM_1(2) RRM_2(1)	1	0	0	0	1	3	7	13	5	3	4	8	6	4	0.000789947	0.000116885	8.48994e-05	0.609114	0.749823	0.800728	123
SHMT(1)	3	3	3	2	3	8	8	9	10	4	12	10	13	15	0.000804266	0.000702539	8.34166e-06	0.642044	0.0902965	0.0223651	123
Cation_ATPase_N(1) E1-E2_A	2	0	1	0	0	1	0	3	4	1	3	0	2	0	0.000811197	0.0021555	4.15135e-05	0.317385	0.449412	0.0570196	123
Cation_ATPase_N(1) E1-E2_A	3	1	1	5	3	1	5	14	7	9	11	12	14	13	0.000811197	0.0021555	4.15135e-05	0.317385	0.449412	0.0570196	123
Cation_ATPase_N(1) E1-E2_A	7	4	2	3	5	13	16	11	8	13	18	16	22	17	0.000811197	0.0021555	4.15135e-05	0.317385	0.449412	0.0570196	123
bZIP_1(1)	2	5	5	13	6	37	32	103	62	69	36	78	65	67	0.000816221	1.67111e-05	1.88529e-05	0.0984743	0.219401	0.504774	123
DUF1084(1)	1	1	1	1	1	3	8	9	15	6	7	4	4	11	0.0008216	1.86118e-05	6.19205e-05	0.110713	0.597725	0.171381	123
Lung_7-TM_R(1)	1	3	2	2	1	5	10	12	10	9	10	9	12	7	0.000821692	4.85349e-05	3.72998e-05	0.29601	0.407922	0.742045	123
Thioredoxin(2)	3	1	1	2	2	11	7	10	6	5	6	11	4	6	0.000842814	0.00111947	0.000833823	0.502343	0.392145	0.858952	123
Chalcone(1)	3	1	1	2	2	6	7	10	6	5	6	7	7	7	0.000850795	0.000260554	0.000129084	0.921035	0.901181	0.982179	123
Ribosomal_L30_N(1) Ribosom	1	1	1	1	1	6	2	4	8	4	6	7	5	5	0.000855561	3.74704e-05	9.61906e-06	0.22384	0.100244	0.625498	123
PEPcase(1)	1	1	0	2	2	7	9	13	7	6	3	8	9	7	0.000893421	0.000292839	0.000472717	0.94964	0.586478	0.491156	123
Usp(1)	4	5	4	8	3	12	25	42	21	23	25	32	38	28	0.000903805	3.15304e-05	9.11637e-06	0.179048	0.0888573	0.69064	123
Ribosomal_60s(1)	1	2	1	3	2	13	6	12	10	7	9	21	9	11	0.000904582	0.000247637	4.90704e-05	0.870187	0.470061	0.529754	123
ECH(1)	5	5	5	7	4	14	20	26	12	11	18	20	30	15	0.000916765	0.000667037	5.51107e-05	0.717236	0.50785	0.248999	123
PALP(1)	7	9	8	9	8	15	18	31	19	16	22	26	27	27	0.000919766	2.83412e-05	2.79951e-06	0.157612	0.0189398	0.208636	123
FtsH_ext(1) AAA(1) Peptida	4	5	4	7	4	12	16	14	8	7	7	12	13	11	0.00092128	0.00771598	0.00157727	0.141759	0.274024	0.565533	123
DUF1680(1)	1	0	0	1	1	2	5	3	3	3	2	2	2	4	0.000928167	0.000454029	0.000937947	0.878619	0.392831	0.428437	123
SNase(1)	1	1	1	1	1	2	2	4	2	4	2	2	2	2	0.000937462	4.8666e-06	0.000179317	0.0179001	1	0.00699534	1236
DUF6(1)	7	3	3	4	3	11	12	28	17	18	21	27	19	30	0.000945017	1.13015e-05	2.44228e-06	0.0531368	0.0152238	0.503422	123
ADK(1) ADK_lid(1)	1	1	2	1	1	3	6	3	5	3	2	3	2	4	0.000948006	0.00100993	0.00440215	0.580233	0.133851	0.270396	123
RRM_1(1) zf-CCHC(1)	2	0	0	1	1	5	9	24	18	6	6	11	7	7	0.000955044	3.11983e-05	0.000117483	0.168302	0.803401	0.168281	123
Lipase_3(1)	14	8	7	22	9	35	54	49	26	44	31	39	45	36	0.000959432	0.000725511	0.000444912	0.704623	0.638337	0.93526	123
B12D(1)	0	1	1	2	0	5	5	6	3	4	3	2	5	4	0.000970572	0.000813775	0.00135765	0.666424	0.318299	0.524086	123
DIM1(1)	1	1	1	1	1	2	5	2	2	4	2	2	3	3	0.00101773	0.00180605	0.00125335	0.427436	0.349901	0.904331	123
DUF1336(1)	3	2	2	1	1	5	15	12	10	7	8	12	9	14	0.00101885	0.000257652	8.21437e-05	0.833111	0.62174	0.75649	123
Ins134_P3_kin(1)	2	0	0	2	1	6	6	6	9	6	4	6	6	7	0.00103911	0.000221292	0.000265421	0.758954	0.880258	0.592946	123
Adaptin_N(1) Coatamer_beta	1	1	1	1	1	3	2	3	3	2	2	2	2	1	0.00104703	0.000223167	0.00804016	0.759206	0.0943854	0.0330058	123
5_nucleotid(1)	2	1	1	2	2	5	8	8	5	4	3	3	6	6	0.00108376	0.000922517	0.00223237	0.666298	0.24888	0.411373	123
PP2A_B_N(1) PP2A_B_subs_rc	0	1	1	1	0	7	2	7	5	3	4	4	5	5	0.00109152	0.00014257	9.13263e-05	0.560145	0.635546	0.871375	123
MIP(1)	3	1	0	7	3	22	37	45	28	38	27	41	59	59	0.00112043	0.000215752	6.39436e-05	0.715582	0.487329	0.719346	123
Mem_trans(1)	3	2	1	3	5	10	18	26	12	18	21	21	32	28	0.00116471	0.000133156	1.71828e-05	0.510698	0.141133	0.342404	123
zf-CCCH(1)	5	7	6	6	7	14	18	33	24	24	12	21	29	26	0.00118066	1.25196e-05	2.92122e-05	0.0481679	0.239421	0.232509	123
DUF716(1)	1	0	0	2	2	7	10	9	4	11	4	9	12	9	0.00120365	0.000720415	0.00029333	0.806608	0.908801	0.870512	123
Spermine_synth(1)	2	2	2	2	2	5	7	8	8	4	5	11	9	12	0.00120739	0.000281479	1.85069e-05	0.795029	0.147551	0.174714	123
PRK(1)	3	2	2	3	3	8	5	8	6	4	7	8	6	7	0.0012135	0.00098972	0.000107675	0.687595	0.657308	0.334826	123
Clat_adaptor_s(1)	4	5	5	4	4	10	13	12	16	7	8	10	12	15	0.00122364	0.000594907	0.000335094	0.892147	0.860899	0.970714	123
Ribosomal_L7Ae(1)	3	6	6	6	5	20	11	22	15	15	11	16	18	20	0.00123004	0.000183366	0.00015113	0.611169	0.794031	0.753217	123
14-3-3(1)	2	3	2	1	2	11	10	21	19	6	10	22	20	27	0.00131461	0.000180381	2.50592e-05	0.578917	0.18633	0.377573	123
Tyrosinase(1)	1	0	0	0	0	14	16	5	3	9	6	0	17	7	0.00134771	0.00699413	0.00674822	0.215432	0.138524	0.811738	123
Cystatin(1)	1	0	0	0	1	4	4	13	8	11	2	6	11	9	0.00140988	1.70374e-05	6.05247e-05	0.058662	0.390355	0.156508	123
AAA(1)	34	20	20	24	29	44	70	75	64	62	68	70	107	71	0.00142081	0.000109192	1.6401e-05	0.379738	0.110086	0.394527	123
Thioredoxin(1)	23	20	20	17	21	34	42	42	29	29	34	49	55	51	0.00142379	0.00307963	2.8499e-05	0.392213	0.196646	0.0248433	123
C2(1)	17	5	4	3	11	40	38	44	30	33	29	45	54	53	0.00143135	0.000835135	0.000174157	0.824413	0.784451	0.567738	123
Ribosomal_L32e(1)	1	1	1	1	1	5	2	6	5	3	2	3	4	4	0.00144375	6.96045e-05	0.00031132	0.255094	0.971017	0.168305	123
eRF1_1(1) eRF1_2(1) eRF1_3	2	2	2	2	2	5	6	8	3	3	5	6	6	4	0.00146284	0.00472126	0.000453976	0.302826	0.821025	0.325024	123
Ribosomal_L18e(1)	1	1	1	1	1	5	2	4	4	3	3	3	3	7	0.00150694	0.000243923	0.000110266	0.642456	0.576531	0.935948	123
SNARE_assoc(1)	5	4	5	8	5	12	10	9	11	9	9	12	14	10	0.00155491	0.00228705	0.000278716	0.502546	0.946359	0.384441	123
GST_N(1)	4	5	2	5	3	9	21	18	12	16	26	14	24	14	0.00156027	0.000359691	6.12509e-05	0.785659	0.363086	0.472475	123
HATPase_c(1) HSP90(1)	3	4	4	3	3	10	9	18	9	6	7	8	11	9	0.00157894	0.000448557	0.000657044	0.872935	0.712342	0.545157	123
GST_N(1) GST_C(1)	8	4	3	4	9	17	51	69	25	68	59	42	60	37	0.00158215	8.43405e-05	4.34009e-05	0.280628	0.266478	0.977645	123
zf-B_box(1) CCT(1)	1	2	3	1	1	8	5	16	7	11	9	15	10	8	0.00161141	5.74893e-05	3.48659e-05	0.193841	0.213605	0.877055	123
ArfGap(1)	4	5	5	5	4	12	13	13	16	7	9	18	13	19	0.00162727	0.0012881	0.000133907	0.712907	0.620532	0.326488	123
UQ_con(1)	19	12	13	22	18	38	56	78	90	44	43	64	69	80	0.00163559	5.38844e-05	4.29023e-05	0.179569	0.256083	0.727099	123
HEAT(2)	3	2	2	0	1	7	12	8	8	4	7	10	10	14	0.00165757	0.00287652	0.000243817	0.457966	0.859147	0.285173	123
Syja_N(1)	2	0	0	2	2	8	7	13	9	6	6	8	10	10	0.00171536	0.000345676	0.00023119	0.728781	0.820745	0.874164	123
DUF2215(1)	0	1	1	1	1	3	4	5	3	2	2	4	5	2	0.00173229	0.00119929	0.000817603	0.766255	0.672633	0.900394	123
DUF212(1)	2	3	3	2	2	5	5	7	10	7	5	7	8	5	0.0017384	1.50879e-05	5.43598e-05	0.0411909	0.299983	0.149843	123
Glyco_hydro_9(1)	3	0	0	4	3	15	19	23	21	22	19	23	34	22	0.00174381	0.00030908	0.000124408	0.677026	0.564433	0.873734	123
RRM_1(2)	16	9	11	18	18	32	45	80	59	50	43	78	79	65	0.00175635	2.97383e-05	1.12569e-05	0.0900609	0.0574048	0.852202	123
Aldo_ket_red(1)	19	10	10	19	13	27	57	50	34	37	44	28	40	40	0.00175814	0.000620673	0.000506201	0.961109	0.862923	0.799664	123
MBF1(1) HTH_3(1)	1	0	0	1	1	3	2	4	2	2	3	3	3	2	0.00176269	0.000574216	0.000192309	0.92741	0.731753	0.779174	123
p450(1)	47	9	9	24	12	70	365	373	139	325	361	256	403	230	0.00177844	0.000166617	5.12504e-05	0.44423	0.279365	0.73733	123
Ribosomal_S9(1)	2	2	2	1	2	7	4	5	3	4	3	6	6	5	0.00178956	0.0055498	0.000707879	0.319813	0.739906	0.407744	123
LRRNT_2(1)	3	0	0	2	2	12	22	26	15	22	18	11	76	33	0.00179383	0.000368157	9.41158e-05	0.735519	0.454684	0.650657	123
5-FTHF_cyc-lig(1)	2	0	0	1	1	3	8	4	3	2	2	3	2	4	0.00181538	0.00748847	0.00726166	0.264756	0.174815	0.812108	123
Pkinase(1) Pkinase_C(1)	2	2	1	2	3	10	5	9	6	4	8	15	13	12	0.00184334	0.00180532	2.83608e-05	0.642741	0.153412	0.0425288	123
DUF506(1)	3	1	1	3	5	21	10	14	6	9	11	13	21	16	0.00185464	0.0045675	0.000354659	0.373051	0.964692	0.27067	123
Nramp(1)	3	2	1	2	3	6	12	23	8	12	8	7	8	9	0.00186337	9.58417e-05	0.000543142	0.274398	0.861651	0.144068	123
Proteasome_A_N(1) Proteaso	7	7	7	6	7	20	14	17	12	12	7	17	14	16	0.00189154	0.00454227	0.00443302	0.380004	0.255329	0.79229	123
E2F_TDP(2)	0	1	1	1	0	3	2	2	3	2	2	4	2	2	0.00190693	0.00113245	0.000481453	0.830035	0.921388	0.884817	123
PsbQ(1)	1	0	1	1	1	4	2	11	5	6	4	7	6	5	0.00191259	7.63983e-06	1.12087e-05	0.0158718	0.0523165	0.355719	123
Ribosomal_L22(1)	2	3	2	3	2	6	5	5	7	5	4	7	8	5	0.00193153	0.000631707	0.00025052	0.926319	0.799917	0.859374	123
NTP_transferase(1)	8	3	3	5	6	16	16	20	17	8	12	14	15	15	0.00193264	0.00170171	0.000954688	0.682576	0.664038	0.996805	123
Ribosomal_L44(1)	1	1	1	1	1	5	2	8	3	4	3	2	2	3	0.00193952	8.87753e-05	0.00236018	0.248028	0.39323	0.0326597	123
NifU_N(1)	1	1	1	1	0	3	4	3	4	2	1	3	3	3	0.00194443	0.00202664	0.00470957	0.62406	0.251101	0.455166	123
PA(1) zf-C3HC4(1)	1	0	0	1	0	5	4	5	4	2	2	7	3	1	0.00198335	0.00218973	0.00445402	0.605686	0.265265	0.499238	123
FeThRed_A(1)	1	0	1	0	1	4	2	2	2	2	1	2	2	3	0.0019903	0.00572158	0.005461	0.340825	0.231808	0.809101	123
PRA1(1)	1	1	1	2	2	8	4	12	8	16	7	20	18	17	0.00200757	3.42495e-05	7.06223e-06	0.0927258	0.0280989	0.507266	123
Cpn60_TCP1(1)	15	13	11	11	11	22	32	30	35	20	19	22	32	31	0.00201389	0.000555028	0.000652127	0.854144	0.8249	0.639485	123
DUF862(1)	4	3	3	2	4	7	11	13	11	11	8	10	15	19	0.00201882	0.000127739	4.55334e-05	0.328252	0.224367	0.815114	123
AP2(2)	1	1	1	7	2	10	14	26	16	19	16	16	23	21	0.00203329	0.000131264	8.06764e-05	0.333775	0.366274	0.890844	123
BT1(1)	3	2	3	3	1	7	10	9	8	9	7	9	15	6	0.00205023	0.000671774	0.000352383	0.925286	0.914811	0.992644	123
DUF1296(1)	0	0	0	1	1	4	2	8	8	4	3	8	5	8	0.0021179	2.53931e-05	2.04801e-05	0.0629593	0.0946962	0.692573	123
EPL1(1)	1	1	1	2	1	6	4	5	7	2	2	4	4	5	0.00212326	0.00200024	0.00255668	0.663329	0.401646	0.657404	123
DUF1997(1)	1	1	2	1	2	6	4	7	4	4	2	5	3	5	0.00212802	0.000915502	0.00344696	0.963871	0.333178	0.298134	123
DUF872(1)	1	0	0	0	1	4	5	9	2	4	1	3	3	5	0.00215344	0.0011138	0.00444872	0.889981	0.284938	0.292379	123
Ribosomal_S21e(1)	1	1	1	1	1	5	2	2	5	2	2	3	3	2	0.00225544	0.00235055	0.0027364	0.631552	0.403662	0.699308	123
Actin(1)	6	6	7	6	6	18	17	31	48	15	15	22	20	29	0.00226218	4.78302e-05	0.000142305	0.11862	0.514534	0.231442	123
RRM_1(3)	4	3	2	9	6	15	27	35	20	14	18	29	25	30	0.00230218	0.00069339	0.000182699	0.887136	0.598825	0.667876	123
DUF502(1)	1	0	0	1	1	4	2	11	8	5	3	4	7	4	0.00231494	1.02263e-05	5.74469e-05	0.0191312	0.246014	0.0814928	123
Serinc(1)	0	1	1	1	1	2	5	5	3	5	2	5	4	3	0.00231542	0.000204292	0.000382883	0.426544	0.892724	0.423873	123
Glycos_transf_1(1)	10	8	7	7	6	15	19	21	20	11	16	17	26	18	0.00233271	0.00104228	0.000186301	0.952004	0.600907	0.508153	123
Cytochrom_C(1)	3	1	1	2	1	4	8	6	4	4	5	4	8	5	0.00234724	0.00286601	0.000705469	0.581225	0.864264	0.639873	123
Linker_histone(1)	2	0	0	2	3	9	8	10	11	11	7	9	14	13	0.00234731	0.000411506	0.000239044	0.669284	0.694663	0.947329	123
Ribosomal_L12(1)	2	2	2	1	2	8	4	6	3	4	7	9	4	6	0.0023514	0.00650891	0.000277361	0.356688	0.753408	0.159208	123
Homeobox(1)	0	4	4	0	0	11	18	27	24	19	22	24	33	32	0.0023668	0.000247059	8.12714e-05	0.481135	0.325707	0.772299	123
Fibrillarin(1)	1	1	1	1	1	6	2	4	6	2	3	4	5	4	0.00236757	0.000718188	0.000242614	0.889261	0.696849	0.782216	123
NAD_Gly3P_dh_N(1) NAD_Gly3	3	2	2	2	3	6	4	6	4	5	4	6	6	5	0.00239508	0.000892836	0.00029718	0.973343	0.773202	0.774168	123
PB1(1)	0	0	0	1	1	2	12	13	13	9	6	18	28	16	0.0024043	6.23269e-05	1.46734e-05	0.147119	0.0570267	0.58787	123
Oxidored_FMN(1)	4	0	0	2	2	9	13	12	7	13	14	10	11	8	0.00244278	0.00114908	0.000578804	0.933104	0.962184	0.962849	123
EMP70(1)	5	2	2	5	5	14	12	24	18	16	11	12	25	18	0.00244926	0.000142053	0.000193725	0.307752	0.59614	0.521776	123
Xpo1(1)	0	2	1	2	0	4	6	4	3	3	3	4	5	5	0.00244961	0.00612681	0.00115005	0.382172	0.69878	0.535974	123
Glycos_transf_2(1)	7	6	5	5	5	18	19	19	12	15	5	18	17	15	0.00254564	0.00350683	0.00805905	0.54731	0.221339	0.479508	123
Ldh_1_N(1) Ldh_1_C(1)	9	5	4	6	3	14	17	18	8	11	12	16	17	13	0.00255683	0.00646704	0.000899702	0.381449	0.808613	0.435543	123
Cullin(1) Cullin_Nedd8(1)	3	3	3	3	3	7	8	10	4	6	5	7	8	11	0.00256647	0.00453383	0.000578766	0.474579	0.985224	0.406518	123
Glucan_synthase(1)	4	1	0	0	4	12	13	12	12	10	9	11	12	14	0.00258501	0.00142258	0.000770486	0.8732	0.873812	0.991481	123
zf-CW(1)	0	0	0	1	1	2	2	7	4	4	4	2	4	3	0.00259184	9.67586e-06	3.84025e-05	0.0159709	0.151268	0.120313	123
CTP_transf_2(1)	2	1	1	4	2	11	6	14	6	7	6	6	9	10	0.00264849	0.000925388	0.000826185	0.943546	0.857544	0.77355	123
ADH_zinc_N(1)	0	0	2	2	0	5	5	13	14	12	26	13	28	14	0.00274955	3.77864e-05	5.65889e-06	0.0768131	0.0152965	0.362843	123
Ribosomal_S13_N(1) Ribosom	1	1	1	1	1	3	2	3	5	3	2	2	4	4	0.00275114	7.8143e-05	0.000195412	0.163104	0.554215	0.294815	123
LUC7(1)	1	1	1	1	1	4	4	9	7	2	2	4	5	3	0.00277085	0.000373257	0.00170679	0.569376	0.614232	0.225073	123
CTP_synth_N(1) GATase(1)	1	1	0	1	1	2	6	10	8	4	3	6	6	5	0.00283194	5.25983e-05	0.000120315	0.106608	0.385328	0.301307	123
Galactosyl_T(1)	1	0	0	6	2	10	13	23	18	16	12	15	15	14	0.00284502	0.000258269	0.000328356	0.436372	0.737506	0.575875	123
Profilin(1)	1	1	0	1	1	4	2	3	6	3	4	6	3	6	0.00284627	0.000227016	4.31151e-05	0.396941	0.155562	0.50961	123
Ribosomal_L29(1)	2	2	2	2	1	5	6	3	7	3	3	6	6	4	0.0028782	0.00891985	0.00213201	0.340391	0.558061	0.621479	123
PLAC8(1)	10	2	1	2	5	26	18	35	14	19	26	33	30	26	0.00288933	0.00128797	0.000240788	0.961272	0.611513	0.527881	123
Sec1(1)	3	3	2	3	3	5	9	12	6	6	9	6	7	6	0.00292878	0.000478201	0.000515336	0.639534	0.906306	0.669051	123
Rib_5-P_isom_A(1)	2	1	0	1	1	5	4	3	8	3	3	3	7	4	0.00295442	0.00167937	0.00115979	0.866395	0.777254	0.904348	123
Ribosomal_L28(1)	1	1	1	2	1	3	3	4	2	2	2	2	3	3	0.00299912	0.00447072	0.00332327	0.531511	0.445582	0.902412	123
CorA(1)	4	2	2	6	7	12	16	13	10	11	10	17	16	16	0.00301332	0.00371801	0.000535402	0.590436	0.908773	0.443519	123
DUF584(1)	0	0	0	1	1	2	8	18	4	13	10	15	9	17	0.00303524	5.64593e-05	1.36337e-05	0.107727	0.0412917	0.599375	123
CDC50(1)	0	1	1	2	2	5	4	9	7	6	4	7	5	8	0.00305668	0.000129159	0.000183578	0.237296	0.493963	0.501393	123
TENA_THI-4(1)	0	1	1	1	1	2	2	3	3	2	3	2	3	2	0.00308607	0.000154887	0.000130312	0.27532	0.383055	0.737362	123
Methyltransf_11(1) Sterol_	1	2	2	1	1	4	4	5	8	3	4	4	6	4	0.00317589	0.000371476	0.000373296	0.519325	0.74047	0.688964	123
Oxidored_q6(1)	1	0	0	1	1	2	4	8	4	3	2	2	4	3	0.0031922	0.00012692	0.00106797	0.225423	0.842961	0.106328	123
DTW(1)	1	1	0	1	0	2	4	6	2	3	2	4	3	3	0.00324921	0.00060473	0.000622922	0.687641	0.935482	0.697101	123
Beach(1) WD40(2)	0	1	1	1	0	3	2	6	3	3	2	4	2	2	0.00331176	0.000129958	0.0008963	0.223294	0.927814	0.128467	123
PPR(5)	0	2	1	1	1	3	166	63	29	59	62	50	70	61	0.00337662	0.000283671	9.03568e-05	0.413221	0.264726	0.756073	123
K_tetra(1)	2	0	0	0	2	5	4	3	3	5	4	4	6	4	0.00339975	0.00372607	0.000805632	0.635207	0.982114	0.588644	123
Rieske(1) PaO(1)	2	2	2	3	2	7	6	10	3	4	4	6	8	6	0.00341661	0.00831447	0.00158122	0.403951	0.727486	0.53958	123
SNF2_N(1) zf-C3HC4(1) Heli	1	0	0	0	1	3	3	5	1	2	5	6	3	3	0.0034372	0.00666476	0.000199902	0.463036	0.481407	0.112263	123
HMG_CoA_synt_N(1) HMG_CoA_	1	0	0	1	1	2	3	3	3	2	5	2	3	5	0.00347119	0.00096918	0.000103466	0.844913	0.290016	0.328676	123
polyprenyl_synt(1)	4	4	4	4	4	8	18	17	19	9	9	20	22	12	0.00347664	0.000504659	0.000216547	0.594463	0.504039	0.900199	123
TRAM_LAG1_CLN8(1)	10	8	7	6	6	13	16	18	13	13	9	16	14	14	0.0035133	0.00138294	0.00253004	0.981648	0.581025	0.515033	123
K_trans(1)	6	0	0	5	0	18	23	50	33	31	22	15	39	24	0.00355387	0.000352927	0.00055521	0.465097	0.848493	0.508647	123
BRO1(1)	2	1	1	2	1	4	5	9	4	3	3	6	4	4	0.00363682	0.00106413	0.0013551	0.862206	0.811167	0.634001	123
efhand(3)	4	0	1	1	3	8	9	15	9	12	17	16	19	13	0.00365031	0.000457062	7.86215e-05	0.541995	0.219112	0.480885	123
CRAL_TRIO_N(1) CRAL_TRIO(1	8	2	1	1	6	17	23	37	28	24	18	35	30	37	0.00366284	0.000443769	0.000239218	0.530688	0.519083	0.985625	123
PPR(4)	2	1	2	2	1	4	178	62	26	45	53	39	62	45	0.00368645	0.000548447	0.000200415	0.60273	0.458496	0.821237	123
PPR(1)	1	1	2	1	2	4	251	25	22	25	16	16	47	42	0.0037151	0.00282066	0.00126186	0.767928	0.847518	0.892461	123
UPF0057(1)	1	0	0	0	1	5	2	8	3	8	3	8	7	3	0.00372368	0.000139413	0.000151238	0.215637	0.370754	0.616169	123
S-AdoMet_synt_N(1) S-AdoMe	1	2	1	1	1	3	5	7	6	2	5	6	6	7	0.00381794	0.000811819	8.62271e-05	0.73573	0.228788	0.323388	123
DUF618(1)	0	2	2	2	1	4	6	7	5	6	6	5	7	7	0.00381819	0.000602931	0.000260281	0.62394	0.532859	0.900804	123
Cpn10(1)	2	2	2	2	0	5	11	3	8	7	5	4	6	7	0.00391039	0.00594626	0.00401735	0.538673	0.483916	0.950695	123
Cupin_3(1)	1	1	0	0	0	2	6	4	3	4	4	8	2	10	0.00391886	0.001345	0.000199335	0.923245	0.436767	0.442076	123
ADK(1)	5	3	3	5	4	12	8	18	10	8	7	11	12	11	0.0039271	0.000597732	0.000754371	0.610245	0.925701	0.614078	123
Ribosomal_L37ae(1)	1	1	1	1	1	6	2	4	8	3	2	2	4	4	0.00396574	0.000389404	0.0030385	0.461433	0.570448	0.145047	123
DUF962(1)	1	0	0	1	1	3	2	5	2	3	2	2	4	3	0.00399902	0.000450108	0.000605481	0.505537	0.830213	0.57746	123
Ribosomal_S25(1)	1	1	1	1	1	5	2	6	5	3	2	6	5	4	0.00400465	0.000245565	0.000256326	0.326727	0.510488	0.656188	123
Peptidase_S24(1)	6	3	2	4	2	7	15	14	11	11	8	9	15	13	0.0040427	0.00073626	0.000660382	0.675812	0.859715	0.763538	123
DUF6(2)	2	5	5	5	1	10	28	41	19	33	31	36	42	34	0.00404669	0.000210415	5.64135e-05	0.28644	0.146315	0.669236	123
AIG1(1)	1	2	2	2	1	8	6	12	11	6	5	29	12	12	0.00430924	0.000532381	9.64393e-05	0.536308	0.227428	0.504245	123
AA_kinase(1)	3	4	5	4	3	7	9	17	17	10	10	7	13	9	0.00434388	2.18415e-05	0.000207122	0.0264873	0.415854	0.057522	123
zf-AN1(1)	1	0	0	0	1	3	4	7	3	4	1	3	5	6	0.00439787	0.000740848	0.00171647	0.645573	0.807309	0.414837	123
Ribosomal_L14e(1)	1	1	1	1	1	4	2	3	4	2	2	2	4	5	0.00441659	0.00164265	0.000718451	0.9508	0.853476	0.891996	123
Kelch_1(2)	1	4	2	1	1	4	28	9	7	6	6	14	6	11	0.00453584	0.00733069	0.00227504	0.52787	0.719535	0.724295	123
HORMA(1)	1	2	2	2	1	4	5	9	5	4	3	3	4	6	0.00467759	0.000504441	0.00309006	0.490878	0.629161	0.186139	123
Ferrochelatase(1)	1	1	1	0	1	2	4	7	6	3	2	2	4	4	0.00467796	0.000106311	0.00111381	0.137982	1	0.0828426	123
Proteasome(1)	9	8	9	10	9	16	18	15	26	14	10	16	16	17	0.00477758	0.00139008	0.00722738	0.851749	0.398049	0.24675	123
AOX(1)	2	2	1	1	1	3	8	8	3	4	3	6	6	5	0.00478169	0.0028624	0.00124483	0.868119	0.966644	0.879897	123
KH_1(2)	0	1	1	1	1	2	4	6	7	6	2	3	6	6	0.00479777	3.95468e-05	0.000209959	0.0478904	0.389727	0.125073	123
SAPS(1)	1	0	0	2	0	3	4	6	4	2	2	4	2	3	0.00481067	0.00166322	0.00422349	0.919046	0.543219	0.421492	123
FAD_binding_4(1)	2	1	1	2	3	6	13	6	9	5	7	2	12	5	0.00482032	0.00722184	0.00996831	0.553396	0.329565	0.676921	123
DUF6(1) TPT(1)	5	3	3	5	2	8	17	23	9	9	7	12	11	12	0.00486198	0.0015578	0.00242763	0.888874	0.72617	0.574896	123
Amidase(1)	3	2	2	9	4	14	16	19	12	11	13	6	20	11	0.00500206	0.00328256	0.00436334	0.835758	0.547892	0.661696	123
TFIIB_Zn_Ribbon(1) TFIIB(2	0	1	1	1	0	2	2	4	3	2	3	3	4	2	0.00520013	0.00022326	0.000107359	0.246658	0.212465	0.969331	123
Alba(1)	2	0	1	4	2	6	10	14	12	9	10	5	8	9	0.00523373	0.000497045	0.00126909	0.450558	1	0.370125	123
PPR(7)	1	5	2	2	0	5	118	49	24	47	76	49	55	44	0.00528881	0.000798921	0.000186857	0.603686	0.331129	0.61602	123
MBOAT(1)	2	2	1	2	3	6	5	10	4	9	6	8	10	6	0.00584496	0.000556213	0.000248322	0.450817	0.379223	0.918221	123
PPR(3)	0	4	1	2	0	4	194	40	29	50	35	15	55	51	0.00595271	0.0013472	0.000921409	0.749092	0.818561	0.90228	123
PAP2(1)	4	2	2	5	8	14	13	20	19	10	8	17	12	11	0.00602996	0.00130188	0.0033689	0.73111	0.703371	0.406388	123
BcrAD_BadFG(1)	0	0	0	1	1	2	2	2	2	2	2	1	3	1	0.00604606	0.00263246	0.00713867	1	0.475924	0.420621	123
SNARE(1)	5	4	3	4	2	9	12	25	10	9	7	13	13	13	0.00609803	0.000725889	0.000997981	0.521101	0.838643	0.589234	123
SKI(1)	3	2	2	3	1	6	6	9	6	5	5	11	6	9	0.006142	0.00172762	0.000434722	0.830838	0.533898	0.649516	123
Ribosomal_L18ae(1)	1	1	1	1	1	6	2	3	6	2	3	4	8	7	0.0063384	0.00355383	0.000221697	0.905589	0.327318	0.218447	123
Brix(1)	4	5	5	5	5	6	9	7	9	8	7	8	10	9	0.00645609	0.000899471	0.000216228	0.572918	0.316473	0.628532	123
Sulfate_transp(1) STAS(1)	2	1	1	3	2	4	8	18	6	11	13	13	16	18	0.00645891	0.000146982	1.80835e-05	0.141944	0.0270941	0.328327	123
PEX11(1)	2	1	1	2	2	4	5	9	7	4	4	8	8	4	0.00650416	0.000416439	0.000402495	0.340239	0.488924	0.710255	123
CitMHS(1)	1	0	0	0	2	4	8	25	5	5	4	3	14	4	0.0065047	0.000805884	0.00233613	0.533556	0.865886	0.356256	123
Sugar_tr(1)	4	8	8	23	2	25	60	99	60	76	70	82	95	72	0.00653566	0.000291911	0.000135944	0.256811	0.214359	0.94869	123
Ribosomal_S8(1)	1	1	1	2	2	5	6	4	8	5	2	8	11	6	0.0066679	0.00305242	0.0013962	0.984841	0.92815	0.900582	123
Ribosomal_L13e(1)	1	1	1	1	1	5	2	7	4	3	2	7	4	5	0.00670603	0.000533076	0.000402802	0.398017	0.478853	0.829434	123
CCT(1)	2	1	0	3	4	10	8	22	15	13	8	21	17	17	0.00688307	0.000371895	0.000264437	0.299179	0.350462	0.846845	123
LRR_1(1)	7	4	2	2	4	12	28	42	19	28	47	14	87	44	0.0069505	0.000657198	0.000106517	0.448116	0.163489	0.463819	123
Yippee(1)	2	0	0	3	2	6	8	9	4	5	7	9	14	15	0.00697249	0.00662369	0.000350972	0.719323	0.424732	0.19603	123
Ribosomal_S8e(1)	2	2	2	2	2	6	6	6	13	3	6	3	7	6	0.00698269	0.0026506	0.00410583	0.941483	0.697059	0.598139	123
Ribosomal_S21(1)	0	1	0	1	0	3	2	3	2	2	1	3	2	5	0.00702388	0.00431119	0.0022612	0.876448	0.911955	0.951741	123
WD40(3)	20	15	12	17	27	29	59	48	38	25	35	50	49	48	0.00714966	0.00949325	0.000955297	0.609967	0.753588	0.343082	123
RNA_pol(1)	1	1	1	1	1	3	2	3	6	2	4	4	7	7	0.0071827	0.000437771	1.46078e-05	0.328175	0.0189614	0.0810314	123
zf-Sec23_Sec24(1) Sec23_tr	2	4	3	2	2	7	6	6	5	7	4	11	9	5	0.00724636	0.00571839	0.00152069	0.786297	0.923831	0.666456	123
DEK_C(1) SWIB(2)	1	0	0	0	1	2	3	1	4	2	2	2	5	3	0.00733185	0.00875922	0.000997309	0.64506	0.758991	0.376665	123
START(1)	0	1	1	1	0	2	4	6	5	14	5	6	4	13	0.00736105	5.52635e-05	5.28648e-05	0.0465506	0.07815	0.635701	123
TPP_enzyme_N(1) TPP_enzyme	3	1	1	4	1	7	9	14	3	6	5	6	7	7	0.00760815	0.00854089	0.00573544	0.667299	0.622842	0.964149	123
UPF0005(1)	3	0	0	4	3	9	12	20	12	16	18	23	32	27	0.00773184	0.000942937	0.000130984	0.526441	0.179337	0.413689	123
Cellulase(1)	1	0	0	8	0	9	9	15	6	12	17	13	15	16	0.00776374	0.00240406	0.000448414	0.859703	0.463422	0.531761	123
YIF1(1)	0	1	1	1	1	2	2	4	4	2	3	3	5	3	0.00783696	0.000150147	4.85236e-05	0.122498	0.0673103	0.762832	123
Skp1_POZ(1) Skp1(1)	1	1	1	2	1	4	4	21	7	6	7	19	13	7	0.00803329	7.56218e-05	2.62367e-05	0.0601442	0.0335501	0.800582	123
DUF803(1)	3	0	0	1	2	4	6	15	16	11	8	10	9	15	0.00815482	8.23534e-05	0.000116187	0.0648782	0.153515	0.4837	123
ChaC(1)	1	1	1	1	1	5	4	10	7	2	2	3	9	2	0.0082099	0.00201336	0.00945294	0.770132	0.503677	0.278703	123
PCRF(1) RF-1(1)	3	3	3	3	4	4	11	7	9	6	5	7	6	6	0.00826539	0.00182865	0.0057669	0.731924	0.653569	0.366643	123
Patatin(1)	7	6	6	8	8	13	18	20	14	24	28	17	43	18	0.00885707	0.000842116	7.06848e-05	0.448195	0.0882339	0.258461	123
La(1)	2	1	1	1	2	3	4	14	6	8	5	5	9	8	0.00902553	2.73855e-05	5.61491e-05	0.0174023	0.068506	0.303075	123
CBS(1)	2	7	4	6	3	13	12	22	15	9	10	7	16	11	0.00912263	0.00198854	0.00653594	0.723753	0.652476	0.359288	123
SEP(1) UBX(1)	0	1	1	1	1	2	2	2	2	2	2	3	5	2	0.00913186	0.00416192	0.000222579	1	0.244384	0.191036	123
Peptidase_A22B(1)	2	2	1	1	2	5	6	7	11	3	4	3	6	10	0.00927062	0.00248852	0.00329523	0.799894	0.895426	0.652566	123
Ribosomal_L34e(1)	1	1	1	1	1	7	2	3	6	3	2	4	10	4	0.0093178	0.00406271	0.00138466	0.982415	0.779152	0.770568	123
DnaJ(1)	47	38	33	23	31	62	74	94	61	75	51	92	102	94	0.00946698	0.0017402	0.000485795	0.661761	0.4242	0.693339	123
Ribosomal_L29e(1)	1	1	0	1	1	3	2	2	5	2	2	5	3	4	0.00953898	0.00241381	0.000432948	0.777084	0.389962	0.517231	123
DAHP_synth_2(1)	1	1	1	2	1	6	2	5	10	4	6	4	5	3	0.00968256	0.000307716	0.000721793	0.195803	0.53705	0.373257	123
CK_II_beta(1)	1	1	1	1	0	4	4	6	7	1	3	8	4	6	0.00984169	0.00792835	0.00115812	0.793969	0.691686	0.451475	123
Ank(4)	5	4	4	2	5	0	2	26	7	10	8	10	13	6	0.0125857	0.0126802	0.0373335	0.000398515	0.000734404	0.448191	45
MORN(2)	2	0	3	1	1	3	6	0	1	1	1	1	1	1	0.0148599	0.244095	0.526138	0.00423212	0.00741227	0.55763	45
Fer4(2)	1	1	0	2	1	2	2	1	2	0	4	4	5	3	0.0974462	1	0.00112993	0.12474	0.115205	0.00269086	36
TAF(1) DUF1546(1)	0	1	1	1	1	1	2	1	1	0	2	3	2	2	0.106391	0.706718	0.00167317	0.081617	0.1446	0.00211576	36
ARM_1(1)	1	1	1	0	1	1	2	1	0	1	1	3	5	3	0.256924	0.798358	0.0071247	0.21888	0.17807	0.00932345	36
Ribophorin_I(1)	1	0	0	1	1	1	1	2	2	1	2	2	4	3	0.368835	0.0165242	0.000362378	0.18111	0.00992695	0.0894765	35
PRP4(1) Prp18(1)	0	0	1	0	1	1	2	4	3	2	1	1	1	1	0.0187946	0.000100586	0.0859332	0.0373783	0.247002	0.0016589	26
DUF1751(1)	1	1	1	1	1	2	2	6	5	3	1	1	2	3	0.0342298	0.000119577	0.0764941	0.0258575	0.421884	0.00223547	26
Trp_syntA(1)	1	1	1	1	1	1	4	6	7	4	1	2	2	2	0.0573106	0.000121621	0.0723248	0.0163404	0.615281	0.00239071	26
RB_A(1) RB_B(1)	1	1	1	1	0	2	2	3	7	3	2	1	1	2	0.0218441	0.000204591	0.0767124	0.0668416	0.300511	0.00414026	26
Sec20(1)	1	1	1	0	1	1	2	3	3	4	1	1	1	2	0.102353	0.000209463	0.179944	0.0163815	0.548849	0.00199289	26
Spindle_Spc25(1)	1	1	1	1	1	2	2	3	5	2	1	1	2	2	0.0201868	0.000419873	0.116147	0.139152	0.21229	0.00642288	26
Peptidase_C65(1)	2	0	0	1	2	2	1	8	5	6	1	1	2	2	0.448287	0.000761474	0.348165	0.0114524	1	0.00415801	26
Metallophos(1) Mre11_DNA_b	0	1	1	1	1	1	2	2	2	2	1	1	1	1	0.042738	0.00104644	0.427585	0.159699	0.140397	0.00460215	26
Vps52(1)	1	1	1	1	1	1	2	2	4	2	1	2	1	1	0.20216	0.00191709	0.414546	0.0636459	0.524545	0.00887105	26
MPPN(1)	1	1	1	0	1	3	1	2	3	2	1	1	1	1	0.0324293	0.00253159	0.546712	0.377954	0.0845504	0.00837755	26
TruD(1)	1	1	1	1	1	1	4	4	5	2	0	1	1	1	0.077808	0.00254595	0.553785	0.19358	0.0390917	0.00142927	26
DNA_pol_delta_4(1)	1	1	1	1	0	1	0	5	2	3	1	1	2	2	0.538999	0.00121804	0.0938675	0.00197944	0.0676866	0.0248309	24
PCI(1)	7	8	8	10	10	19	18	25	24	10	11	20	22	17	0.012052	0.00648362	0.00696409	0.950597	0.744394	0.767243	23
DUF647(1)	4	1	2	2	4	6	9	7	10	5	7	7	8	13	0.0100622	0.00576346	0.00128982	0.918898	0.721204	0.60032	23
CTP_transf_1(1)	3	4	4	3	3	7	6	12	20	8	8	11	7	7	0.0127447	4.12088e-05	0.000489957	0.0202187	0.342099	0.0556538	23
CAF1(1)	1	2	1	2	3	3	7	19	18	13	6	15	22	8	0.0319331	7.73103e-05	0.000168339	0.0173965	0.0619198	0.332846	23
GDA1_CD39(1)	3	4	2	2	4	10	5	17	16	13	5	10	12	12	0.0129344	7.91176e-05	0.000656515	0.0408174	0.413886	0.09574	23
FMO-like(1)	3	2	2	2	2	6	5	22	8	19	21	24	11	7	0.0241118	8.46916e-05	5.53636e-05	0.0248136	0.0262493	0.846271	23
PWWP(1)	1	3	3	2	1	4	5	16	10	9	9	8	10	14	0.0208432	8.91353e-05	7.694e-05	0.0299396	0.0426704	0.704643	23
Cytochrom_B561(1)	2	0	0	1	1	2	3	7	7	6	5	4	11	6	0.0201594	9.98225e-05	7.47424e-05	0.0347815	0.0427579	0.780084	23
PAE(1)	0	1	1	1	0	1	12	17	16	13	8	18	11	26	0.0222469	0.000113895	6.85255e-05	0.0364758	0.0355375	0.898574	23
Rcd1(1)	2	1	1	1	1	3	2	5	6	3	2	3	3	4	0.0156087	0.000133916	0.00122099	0.0593899	0.534707	0.100017	23
ATP-synt_G(1)	0	1	1	1	0	2	2	6	3	3	2	5	4	3	0.0105494	0.000140724	0.000142191	0.0885939	0.146663	0.648194	23
DUF914(1)	0	1	1	1	1	1	3	9	6	3	3	5	3	3	0.0814036	0.00014715	0.000729246	0.0142946	0.0952581	0.178035	23
CRS1_YhbY(1)	2	0	0	0	2	2	3	10	9	6	6	9	6	9	0.0385884	0.000152324	0.00011244	0.0296973	0.0347211	0.800996	23
Ribonuclease_T2(1)	1	1	1	1	3	2	5	8	8	6	4	6	8	6	0.021817	0.000154114	0.000226643	0.0505654	0.116322	0.496414	23
Inhibitor_I29(1) Peptidase	1	0	0	1	2	5	4	3	3	3	0	4	7	2	0.0248445	0.00019454	0.000118226	0.056685	0.0556968	0.906628	23
Inhibitor_I29(1) Peptidase	3	1	4	2	1	3	24	47	19	38	18	33	32	45	0.0248445	0.00019454	0.000118226	0.056685	0.0556968	0.906628	23
TFIID_20kDa(1)	1	1	1	0	1	1	2	4	3	2	3	3	3	3	0.0772219	0.000237161	9.34176e-05	0.0242476	0.0145607	0.864904	23
Cas1p(1)	1	1	1	1	1	3	2	5	5	3	2	8	4	3	0.0134828	0.000258144	0.00026985	0.127084	0.206427	0.657553	23
Lg106(1)	1	0	0	0	0	2	2	17	4	5	1	6	5	6	0.0374473	0.000262102	0.00125212	0.0523019	0.287465	0.204488	23
TFIIS(1)	0	0	1	2	2	1	6	16	15	11	4	3	6	10	0.13861	0.000299348	0.00420951	0.0172836	0.222835	0.0822676	23
Peptidase_M20(1)	1	0	0	2	2	2	4	7	7	6	8	5	6	8	0.0278878	0.00031673	0.000166755	0.0815425	0.0697387	0.990504	23
SPC22(1)	1	0	0	1	1	1	2	3	4	2	2	3	3	3	0.0553385	0.000336727	0.000252859	0.04653	0.0538074	0.817852	23
FYVE(1) DUF500(1)	0	0	0	1	1	1	4	4	3	4	3	3	5	2	0.0144645	0.000398587	0.000452837	0.17567	0.292687	0.639802	23
PSS(1)	0	1	1	1	0	1	2	3	7	2	2	2	2	2	0.0948884	0.000425482	0.00502295	0.0350217	0.345522	0.103669	23
Ndr(1)	0	2	1	0	0	7	2	8	13	4	3	4	4	9	0.0105219	0.000430012	0.00133522	0.241667	0.715294	0.313197	23
SSF(1)	6	3	3	7	4	2	2	1	1	1	1	1	3	1	0.0395773	0.000433836	0.00105571	0.0798935	0.243171	0.377741	23
ATP-grasp_2(1)	1	0	0	1	1	2	2	4	4	2	2	4	5	5	0.0125958	0.000443736	9.55682e-05	0.214954	0.0856131	0.574805	23
DUF946(1)	1	2	1	0	0	2	2	6	4	5	3	9	6	8	0.0578983	0.000453525	0.000101669	0.059028	0.0211042	0.5927	23
Pkinase(1) U-box(1)	1	0	0	0	1	0	5	14	4	8	4	7	7	4	0.143397	0.000463383	0.000819539	0.0253597	0.0600117	0.479795	23
Mob1_phocein(1)	2	0	0	1	1	2	2	4	4	4	2	3	2	4	0.0360938	0.000476568	0.00246197	0.0943683	0.45807	0.211943	23
Per1(1)	1	0	0	0	1	1	2	3	6	2	2	5	3	4	0.0632599	0.00049617	0.000257992	0.0591221	0.0481459	0.994473	23
Noc2(1)	1	1	1	0	1	1	2	2	3	3	2	2	3	3	0.081808	0.000510921	0.00043488	0.0478289	0.0604356	0.773906	23
RHD3(1)	1	1	0	1	1	3	2	4	5	4	4	4	17	6	0.0176468	0.000518534	4.74613e-05	0.186183	0.0300777	0.27004	23
ENT(1)	0	1	1	2	0	2	6	12	10	3	5	8	6	9	0.0165535	0.00053089	0.000327434	0.199922	0.203364	0.924611	23
Ribosomal_L1(1)	3	2	5	3	3	5	4	14	8	7	6	8	9	11	0.16513	0.000538611	0.000601702	0.0253279	0.0394812	0.658832	23
UFD1(1)	1	1	0	1	1	1	2	4	3	5	2	7	5	6	0.190147	0.000545685	0.000139953	0.0221837	0.00862909	0.654636	23
TPT(1)	22	12	12	13	23	20	32	55	43	34	35	54	38	43	0.0666965	0.000546657	0.000360679	0.0615378	0.0623031	0.893396	23
Porin_3(1)	4	1	1	2	3	5	7	10	12	8	7	7	13	12	0.0132847	0.000553467	0.000375617	0.246118	0.271967	0.880481	23
Peptidase_S28(1)	2	1	1	1	2	2	10	9	9	8	15	9	19	6	0.0182669	0.000560113	0.000109883	0.19292	0.0693119	0.537793	23
DnaJ(1) DUF1977(1)	1	0	0	1	0	1	2	4	2	2	3	3	2	4	0.0341116	0.0005887	0.000139799	0.119423	0.0485534	0.62057	23
4HBT(1)	3	4	3	1	1	2	5	11	10	14	9	11	13	9	0.308343	0.000628327	0.000538778	0.0149943	0.0177103	0.777743	23
Presenilin(1)	0	1	1	1	1	1	2	2	3	2	2	2	2	2	0.0580078	0.000635832	0.00101668	0.0800728	0.170479	0.52843	23
Exonuc_X-T(1)	3	7	5	5	8	8	11	20	13	16	11	20	11	12	0.053412	0.000642382	0.00153005	0.0870157	0.248342	0.400715	23
efhand(2)	11	5	3	2	5	9	18	43	18	22	19	22	31	29	0.0283075	0.000643185	0.000403659	0.15089	0.152124	0.921311	23
eIF-4B(1)	2	1	0	1	1	2	4	5	6	3	3	3	6	4	0.0146898	0.000656158	0.000785652	0.259942	0.424934	0.638668	23
UDPGP(1)	2	1	1	2	2	6	4	11	10	4	3	5	10	4	0.0116554	0.000670826	0.00308937	0.314834	0.979863	0.24488	23
zf-CHY(1) zf-C3HC4(1)	2	1	1	2	0	5	2	17	6	5	4	5	5	9	0.051543	0.00067175	0.00168446	0.0934277	0.273678	0.387938	23
OTU(1)	7	9	6	5	4	11	12	40	21	12	11	20	18	17	0.0567492	0.00067764	0.00224838	0.0864063	0.308601	0.315641	23
H_PPase(1)	1	3	3	2	1	6	4	10	15	7	9	5	18	10	0.0339657	0.000678453	0.000489418	0.135365	0.152075	0.858147	23
GATA(1)	9	6	4	5	9	11	12	21	16	18	15	31	30	28	0.0375628	0.000684324	4.57569e-05	0.125135	0.0139334	0.199891	23
CDT1(1)	2	0	0	0	1	3	2	4	4	3	2	2	3	4	0.0108486	0.000747338	0.00203863	0.358701	0.857026	0.369237	23
efhand(1)	13	9	7	5	11	12	11	29	27	32	16	22	49	28	0.338425	0.000766946	0.000786367	0.0161716	0.0221593	0.70806	23
Ion_trans(1) cNMP_binding(	2	0	1	0	4	4	5	19	6	12	9	20	15	14	0.0325627	0.000790986	0.00020384	0.159448	0.0728822	0.658411	23
PNP_UDP_1(1)	2	1	0	1	2	2	3	5	4	5	5	5	7	8	0.0489793	0.000800559	0.000105376	0.113742	0.0257867	0.392089	23
LETM1(1)	2	1	2	1	1	2	4	6	3	4	5	7	6	6	0.0212731	0.000833279	5.19146e-05	0.234507	0.0276548	0.189568	23
Aminotran_1_2(1)	16	11	12	19	16	25	34	54	36	25	37	61	63	46	0.0118385	0.000910329	4.45861e-05	0.386814	0.0413428	0.147088	23
PPTA(5)	1	0	0	1	0	2	2	5	2	2	1	3	2	2	0.0101714	0.000956147	0.00421304	0.443724	0.847065	0.266243	23
ERO1(1)	1	1	1	1	1	3	1	2	3	4	2	3	2	3	0.0657832	0.00103668	0.00182465	0.109307	0.236637	0.515991	23
Glyco_hydro_1(2)	1	0	0	1	2	2	2	7	5	3	2	4	4	8	0.0832682	0.00118233	0.00133681	0.0988971	0.152448	0.684682	23
Palm_thioest(1)	1	0	1	1	1	2	2	3	3	2	3	8	4	3	0.0145589	0.00118545	4.33294e-05	0.400359	0.0328198	0.109505	23
BAH(1)	0	1	1	2	0	2	4	4	6	4	3	5	11	7	0.0199961	0.00121441	0.000239729	0.324787	0.132276	0.548774	23
Ribosomal_L32p(1)	1	0	0	0	1	1	2	2	2	2	2	3	4	2	0.023258	0.00121801	0.000122542	0.29103	0.0614276	0.315861	23
Sigma70_r2(1) Sigma70_r3(1	1	0	0	1	1	1	6	6	4	3	3	5	7	5	0.0241386	0.00130692	0.000400784	0.297801	0.173804	0.735268	23
MATH(1)	1	1	0	1	1	2	2	10	6	10	3	52	10	6	0.189463	0.00132695	0.000451381	0.0496136	0.0262696	0.781402	23
PIP5K(1)	0	2	2	1	1	1	4	5	13	7	3	3	6	8	0.289934	0.00135642	0.00607597	0.0321158	0.139773	0.275138	23
Lectin_legB(1)	0	2	3	0	0	5	5	22	5	8	5	10	14	19	0.0204301	0.00137269	0.000533223	0.348285	0.250839	0.840964	23
Pyrophosphatase(1)	2	1	1	3	3	8	6	14	10	6	4	6	7	17	0.0113168	0.00143299	0.00245879	0.532999	0.908154	0.538051	23
NifU(2)	1	1	1	1	0	1	3	3	2	3	2	2	3	2	0.0404088	0.00151498	0.0025953	0.223265	0.43658	0.540875	23
GIY-YIG(1)	1	1	0	0	0	2	1	3	2	2	2	2	5	2	0.0434902	0.00151572	0.000494331	0.2106	0.122881	0.76165	23
Adap_comp_sub(1)	4	5	5	3	3	9	11	19	13	7	6	10	10	16	0.0104906	0.00151605	0.00298043	0.577249	0.986946	0.495322	23
Tic20(1)	1	0	0	0	1	2	2	3	4	2	1	2	3	5	0.0180661	0.00155619	0.00243892	0.412911	0.707247	0.57285	23
DUF833(1)	1	0	1	1	0	1	2	2	3	2	2	4	2	3	0.0628447	0.00169264	0.000396011	0.169392	0.0717804	0.619349	23
COX5B(1)	1	1	1	1	0	2	2	2	2	4	3	4	2	5	0.0157978	0.00169704	0.00017062	0.477103	0.120458	0.32199	23
2-Hacid_dh(1) 2-Hacid_dh_C	5	4	3	6	4	8	7	15	9	9	7	6	14	9	0.046986	0.0017058	0.00585598	0.216432	0.619263	0.342909	23
DUF1313(1)	1	0	0	1	0	1	4	8	2	3	3	5	7	7	0.0369107	0.0017123	0.000230665	0.262385	0.0726927	0.412749	23
DUF1692(1)	1	3	2	2	2	5	4	5	9	4	3	4	6	5	0.0161191	0.00181304	0.00578585	0.490371	0.933724	0.363307	23
Biotin_lipoyl(1) E3_bindin	1	2	1	3	1	5	6	20	4	5	4	7	8	6	0.0132653	0.00182549	0.00241602	0.556627	0.832783	0.640745	23
Band_7(1)	4	3	3	8	7	15	12	26	16	12	9	23	25	19	0.0136189	0.00184546	0.000855542	0.551147	0.473148	0.916089	23
EMP24_GP25L(1)	3	3	3	0	3	6	8	11	9	11	12	12	10	15	0.0208386	0.00189619	0.000524295	0.425563	0.243649	0.688996	23
Btz(1)	1	0	0	1	1	2	0	4	4	2	2	4	2	2	0.497717	0.00193353	0.00468935	0.0228151	0.059591	0.440693	23
Got1(1)	1	1	1	1	0	1	2	4	4	3	1	5	3	4	0.245347	0.00193514	0.00419654	0.0524094	0.127147	0.474305	23
SAM_1(1)	4	1	2	0	3	6	4	9	12	8	6	4	8	8	0.047671	0.00195337	0.00626907	0.236654	0.635089	0.364641	23
AAA_2(1) ClpB_D2-small(1)	2	1	1	1	2	5	1	5	7	5	3	3	6	4	0.215211	0.0019764	0.00752629	0.0612328	0.220603	0.323635	23
DUF676(1)	5	1	1	1	3	4	5	16	12	6	5	13	6	12	0.0845429	0.00198709	0.00284931	0.149038	0.261731	0.614503	23
Peptidase_C14(1)	3	1	2	3	1	6	3	7	5	11	4	8	9	8	0.0510844	0.00208859	0.001499	0.235342	0.253911	0.894039	23
Exo_endo_phos(1)	17	15	14	8	46	30	48	66	51	84	38	41	70	42	0.0575562	0.00213712	0.00771183	0.217575	0.62681	0.339034	23
Prenyltrans(3)	2	1	1	0	1	1	7	10	4	7	14	14	12	5	0.0963193	0.00228928	0.000257111	0.148598	0.0316052	0.359401	23
adh_short(1)	35	21	18	61	34	52	93	133	67	96	90	102	129	82	0.0281612	0.00229495	0.000991306	0.391367	0.305506	0.880829	23
Pirin(1) Pirin_C(1)	1	2	2	1	1	1	2	4	7	3	2	4	5	4	0.84309	0.00240649	0.00465494	0.0125401	0.025985	0.519087	23
Arf(1)	22	7	5	7	12	33	24	37	35	25	20	27	34	42	0.0100956	0.00241322	0.00205286	0.754366	0.890952	0.826556	23
HlyIII(1)	1	1	1	3	4	5	4	6	8	6	4	8	6	7	0.0301231	0.00244056	0.0021353	0.388629	0.477202	0.81526	23
DUF778(1)	1	0	0	1	1	2	1	6	5	2	1	4	4	5	0.213087	0.00247658	0.00446248	0.0746924	0.153992	0.543553	23
Cyclin_N(1)	7	3	3	4	13	11	20	21	22	16	9	13	19	17	0.0198647	0.0026322	0.00866355	0.535669	0.881104	0.369057	23
DUF167(1)	0	1	1	2	0	2	2	4	4	2	2	4	2	2	0.0516695	0.00279179	0.00763434	0.28701	0.666109	0.420469	23
ECH(1) 3HCDH_N(1) 3HCDH(1)	1	1	1	1	1	3	2	5	2	2	2	2	3	5	0.0116536	0.00280997	0.00136009	0.752961	0.680491	0.926838	23
Xan_ur_permease(1)	7	0	0	3	3	11	14	27	22	9	12	17	18	21	0.0155218	0.00287979	0.00190097	0.651782	0.682293	0.939356	23
DHBP_synthase(1) GTP_cyclo	0	1	1	0	1	1	4	3	2	3	4	3	6	4	0.0235977	0.00292695	0.000171999	0.511342	0.083965	0.203129	23
TBC(1)	11	5	4	9	10	16	15	27	18	17	14	28	26	16	0.0303379	0.0029737	0.00177667	0.438215	0.424866	0.983107	23
IPPT(1)	1	1	2	1	1	7	2	8	2	6	4	6	4	4	0.0157351	0.00298352	0.00202119	0.658799	0.698001	0.929281	23
Pkinase(1)	368	75	74	126	267	384	650	827	573	495	583	551	868	695	0.0159645	0.00301954	0.00123812	0.657519	0.531126	0.853482	23
Nucleoporin2(1)	1	1	1	1	0	1	4	5	3	2	3	4	3	2	0.0509404	0.00303164	0.00245677	0.307049	0.355724	0.854232	23
tRNA-synt_1e(1)	2	2	2	1	2	2	4	7	6	3	8	4	4	4	0.151188	0.00305389	0.00245691	0.123806	0.13875	0.85749	23
PA(1)	1	1	3	3	3	8	5	9	7	7	4	10	12	10	0.0150613	0.00305747	0.00114325	0.683667	0.526787	0.813629	23
Mad3_BUB1_I(1)	1	1	1	1	0	1	4	3	2	3	3	3	4	3	0.0287383	0.00308571	0.000528889	0.46464	0.187354	0.50221	23
malic(1) Malic_M(1)	6	3	3	4	2	4	6	12	12	6	7	6	10	12	0.253023	0.00320706	0.00411926	0.07726	0.121333	0.673578	23
Pox_MCEL(1)	1	1	1	1	1	1	5	3	4	3	2	5	4	4	0.0480777	0.00332755	0.00128002	0.341162	0.238275	0.824499	23
Glyco_transf_10(1)	1	0	0	2	1	2	4	4	4	2	2	3	3	4	0.0125097	0.00336573	0.00304173	0.790439	0.942984	0.812848	23
DUF580(1)	1	3	3	1	3	7	3	8	5	9	6	9	11	8	0.0521976	0.00343256	0.000923281	0.327874	0.173544	0.674859	23
Pribosyltran(1)	7	6	6	5	7	10	13	18	17	11	7	17	13	23	0.0441113	0.00345149	0.00386367	0.371765	0.517387	0.728681	23
SFT2(1)	2	2	1	2	2	2	6	4	6	4	4	4	6	4	0.0404088	0.00354614	0.0025953	0.402238	0.43658	0.901751	23
Melibiase(1)	1	0	0	5	0	2	9	9	5	7	5	5	5	5	0.0299338	0.00356603	0.00581813	0.493196	0.799611	0.591438	23
Fasciclin(1)	4	4	4	4	9	11	5	21	12	23	10	11	38	26	0.289547	0.00365315	0.00201611	0.0743604	0.0594871	0.977522	23
RNA_pol_Rpb8(1)	1	1	1	1	1	1	3	5	2	3	2	2	4	5	0.142135	0.00367441	0.00267073	0.151275	0.156829	0.905722	23
Methyltransf_3(1)	1	1	2	4	1	2	10	12	6	6	12	9	7	14	0.0519189	0.00376332	0.000688081	0.349781	0.137829	0.526299	23
SQS_PSY(1)	3	4	4	3	3	7	5	11	8	5	5	5	10	9	0.0470279	0.00378611	0.00496941	0.377002	0.568583	0.671744	23
UBA(1)	3	3	2	1	1	2	4	5	7	5	6	4	7	7	0.216428	0.00381902	0.00171676	0.104371	0.0722372	0.888649	23
DAGK_cat(1)	3	2	1	4	4	7	6	10	7	8	8	8	4	10	0.0260328	0.00383032	0.00507434	0.560711	0.810961	0.668741	23
IBR(1)	2	0	0	5	5	10	7	25	10	18	5	25	13	12	0.0451361	0.00396038	0.00609388	0.399272	0.647414	0.615894	23
PHD(2)	0	2	0	3	0	5	1	10	6	4	5	6	7	6	0.171143	0.00416614	0.0028251	0.140255	0.136533	0.938608	23
AMP-binding(2)	5	2	3	4	7	9	10	14	7	13	11	9	9	17	0.0186977	0.00420774	0.00213892	0.712304	0.649018	0.938999	23
U-box(1)	17	4	3	9	14	13	23	37	29	29	23	26	44	38	0.0944855	0.00437891	0.00251411	0.24464	0.21797	0.98974	23
SurE(1)	1	0	0	1	2	1	2	3	5	2	3	3	5	5	0.251286	0.00440129	0.000877832	0.100303	0.0346904	0.558251	23
PLAT(1)	1	0	0	0	1	1	0	4	2	2	1	2	5	3	0.872273	0.00443724	0.00373442	0.0197348	0.0204228	0.851102	23
Ank(5)	5	0	1	0	4	3	4	17	5	16	15	9	12	10	0.189172	0.00444169	0.00247312	0.133965	0.111418	0.976372	23
Synaptobrevin(1)	11	2	3	5	6	14	13	19	17	11	11	17	19	18	0.0173459	0.00459696	0.00218143	0.772893	0.685233	0.907768	23
UPF0041(1)	2	2	2	2	2	3	7	9	3	5	5	7	4	8	0.0191437	0.0046097	0.00122274	0.735134	0.466338	0.667271	23
Glyco_hydro_47(1)	1	2	2	6	1	4	10	6	11	7	8	6	6	7	0.0216623	0.00461276	0.00525956	0.687913	0.902637	0.732108	23
Response_reg(1) CCT(1)	2	2	1	0	0	3	2	15	3	3	5	5	7	6	0.113443	0.00463361	0.00182832	0.218877	0.145764	0.829769	23
Calreticulin(1)	2	1	1	2	2	6	4	12	9	2	6	7	8	11	0.0225624	0.00469666	0.000854143	0.678698	0.326907	0.52481	23
UBX(1)	4	2	2	3	3	7	5	11	6	5	5	7	12	5	0.0250774	0.00474424	0.00322775	0.642802	0.671265	0.941063	23
dsrm(1)	0	1	1	2	1	1	0	5	3	4	2	6	10	6	0.444982	0.00495087	0.000833011	0.00485873	0.00130621	0.497609	23
Arm(3)	1	0	0	1	2	1	7	10	6	3	2	7	6	9	0.0977398	0.00554391	0.00424746	0.280241	0.303019	0.896715	23
Nuc_sug_transp(1)	1	4	2	3	1	4	5	8	6	4	7	9	7	8	0.039684	0.00565016	0.000713489	0.536672	0.180006	0.404794	23
zf-MIZ(1)	0	1	1	0	1	2	2	2	2	4	4	3	1	4	0.0329728	0.00566183	0.00270268	0.601342	0.51436	0.905552	23
Cu_amine_oxidN2(1) Cu_amin	1	0	0	4	1	4	3	5	3	5	10	8	7	7	0.0250695	0.00579455	0.000274836	0.710497	0.121798	0.174868	23
AA_permease(1)	1	1	0	12	4	14	19	16	15	18	10	15	23	9	0.0123849	0.00587512	0.00639986	0.998579	0.784579	0.758331	23
Ribosomal_L28e(1)	1	1	0	1	1	5	1	3	7	2	2	5	4	4	0.0654691	0.00594404	0.0032192	0.396155	0.348796	0.957214	23
Ribosomal_S11(1)	2	1	1	3	3	2	5	4	10	6	6	4	9	5	0.193781	0.00595084	0.00535068	0.163284	0.192716	0.834205	23
ERG4_ERG24(1)	2	1	1	2	1	2	2	7	3	2	3	4	4	3	0.22488	0.00620829	0.00381867	0.146159	0.129818	0.990888	23
DUF829(1)	0	2	1	2	1	2	5	4	3	4	3	5	6	4	0.0243664	0.00621224	0.00144762	0.745663	0.437229	0.615072	23
Arm(1)	3	0	0	2	2	9	5	3	10	9	8	7	14	12	0.0116641	0.00623334	0.000821675	0.951526	0.512907	0.418539	23
SCO1-SenC(1)	1	1	1	1	1	1	5	4	3	2	4	2	3	3	0.0458748	0.00636478	0.00362417	0.523619	0.48596	0.976309	23
DUF760(1)	1	1	1	1	1	0	4	5	3	3	4	7	7	7	0.432978	0.00647363	0.000342741	0.0742934	0.00770015	0.195582	23
Dynein_light(1)	3	1	1	3	3	5	7	8	4	8	9	6	15	11	0.018554	0.00655003	0.000495942	0.874005	0.256717	0.269313	23
Pyr_redox_2(1) Pyr_redox(1	1	1	1	1	0	2	2	2	1	0	1	1	1	1	0.0261207	0.00657418	0.00490514	0.73827	0.797665	0.912952	23
Pyr_redox_2(1) Pyr_redox(1	4	4	4	5	5	6	8	12	3	5	5	11	9	6	0.0261207	0.00657418	0.00490514	0.73827	0.797665	0.912952	23
Pyr_redox_2(1) Pyr_redox(1	8	3	3	7	8	9	17	19	12	12	11	18	13	13	0.0261207	0.00657418	0.00490514	0.73827	0.797665	0.912952	23
Pkinase_Tyr(1)	63	5	9	24	56	69	113	146	129	110	112	104	173	157	0.0387384	0.00660955	0.00343241	0.593107	0.528287	0.936968	23
ubiquitin(2)	3	0	0	0	1	3	0	4	4	7	3	4	10	5	0.517902	0.00671376	0.00370824	0.0610635	0.0468271	0.962204	23
DUF2363(1)	1	0	0	1	1	3	1	2	5	2	1	3	3	3	0.0836758	0.00680611	0.00962203	0.361154	0.55124	0.666111	23
Aminotran_3(1)	7	5	3	6	6	11	14	16	16	8	10	8	21	14	0.0165969	0.00702587	0.00506087	0.945796	0.994856	0.92943	23
ATP-synt_A(1)	1	0	0	1	2	0	2	2	5	4	3	4	4	2	0.771585	0.00708655	0.00639163	0.0357581	0.0391393	0.838874	23
MIF(1)	1	1	1	1	1	1	7	4	4	3	3	3	9	4	0.0511721	0.00718485	0.0021362	0.522814	0.323557	0.707639	23
HATPase_c(1)	4	0	0	2	2	8	2	7	10	7	7	6	14	4	0.0992663	0.00730198	0.00678099	0.332304	0.400758	0.828307	23
SUI1(1)	1	3	3	3	2	6	8	13	5	6	3	7	9	10	0.0189859	0.00735953	0.00757704	0.907211	0.908809	0.788101	23
Pyr_redox_2(1)	2	4	1	0	1	1	2	12	4	4	6	7	10	6	0.894612	0.00783712	0.00211261	0.030076	0.0122132	0.668376	23
Myb_DNA-binding(3)	0	1	1	2	0	6	0	9	5	3	5	9	4	5	0.289292	0.00794086	0.00390165	0.136577	0.10053	0.909388	23
tRNA-synt_2d(1)	1	1	1	1	1	1	1	3	2	2	4	1	3	2	1	0.00825216	0.00646125	0.0253309	0.0240955	0.900655	23
Dynamin_N(1)	3	1	1	3	3	5	7	6	5	6	5	6	13	8	0.0144326	0.00882299	0.00122687	0.912255	0.564189	0.436084	23
TFIIF_beta(1)	0	1	1	1	1	1	1	3	3	1	2	2	3	3	0.662033	0.00883809	0.00185223	0.0541651	0.0184134	0.573584	23
PC_rep(4)	1	0	1	0	0	3	2	6	2	1	1	2	2	1	0.0138546	0.00892992	0.0562145	0.890971	0.256031	0.258533	2
Hydrolase(1)	20	18	16	12	21	24	38	40	36	25	20	31	38	44	0.0347703	0.00894831	0.00750503	0.733372	0.82445	0.875693	23
Ran_BP1(1)	1	2	1	1	2	4	2	4	3	2	4	4	5	4	0.0204112	0.00896183	0.000376914	0.949505	0.190903	0.161171	23
FHA(1)	10	6	4	6	6	13	13	20	9	12	9	16	17	15	0.0176891	0.00911562	0.00330989	0.984778	0.823644	0.783096	23
GATase_2(1) Pribosyltran(1	0	1	1	1	1	1	2	2	2	2	1	3	2	2	0.13181	0.00912761	0.00940461	0.307903	0.390568	0.795288	23
XPG_N(1) XPG_I(1)	2	3	1	3	3	5	6	6	4	5	5	8	5	6	0.0101524	0.00948377	0.0016744	0.743715	0.812744	0.513423	23
Ribosomal_S26e(1)	1	1	1	2	1	3	2	4	2	2	2	3	2	4	0.0226028	0.00949196	0.00426699	0.9283	0.809867	0.868525	23
DUF1990(1)	1	1	0	1	0	1	2	7	3	1	1	2	1	1	0.208859	0.00969444	0.254097	0.216617	0.725978	0.0752311	2
CBS(2)	2	1	0	1	1	4	9	8	4	4	1	5	9	9	0.0117016	0.00978733	0.0092564	0.789277	0.639887	0.831119	23
Plug_translocon(1) SecY(1)	1	1	1	1	1	2	2	6	4	1	2	4	4	3	0.0999204	0.00991474	0.00395967	0.400622	0.284099	0.819565	23
Hep_59(1)	1	1	0	0	0	2	2	1	1	1	1	1	1	1	0.000254367	0.0391629	0.0273229	0.0101196	0.00757517	1	15
OST3_OST6(1)	1	0	0	1	1	3	4	1	2	1	1	2	1	1	0.000506198	0.0822295	0.0919388	0.0117491	0.00648223	0.837982	15
Rad9(1)	1	1	1	1	1	2	2	1	2	1	1	1	1	1	0.000937462	0.107541	1	0.0179001	0.00119347	0.121849	15
NUC153(1)	0	0	0	1	1	2	4	2	2	1	1	1	0	1	0.00115022	0.0111205	0.372023	0.133058	0.00469267	0.0570791	15
MAPEG(1)	1	1	1	1	0	4	4	1	1	2	1	1	2	0	0.00120489	0.24316	0.623574	0.011234	0.00285558	0.475589	15
Ssu72(1)	1	1	0	1	1	3	2	2	1	1	1	1	1	1	0.00131866	0.101295	0.478224	0.0266612	0.00419195	0.306164	15
CbiA(1)	0	1	1	0	1	3	2	1	1	1	0	1	1	1	0.00135113	0.261805	0.63777	0.0117559	0.00312279	0.493497	15
Macro(1)	3	1	1	2	2	5	37	5	5	3	2	2	4	3	0.00156564	0.0528388	0.259879	0.0539689	0.00906137	0.318312	15
Mur_ligase_M(1) Mur_ligase	1	2	1	1	0	4	9	2	1	1	2	0	1	0	0.00270599	0.571927	0.643529	0.0101967	0.00185508	0.351228	15
APH(1) Acyl-CoA_dh_N(1) Ac	1	0	1	1	0	2	2	1	1	1	0	1	1	1	0.00354732	0.24316	0.623574	0.0325041	0.00845026	0.475589	15
ABC_membrane_2(1) ABC_tran	2	2	2	1	2	4	12	2	4	1	1	1	1	1	0.00385081	0.676307	0.0906283	0.0115785	0.000489825	0.0668512	15
MIR(1)	1	1	1	1	1	3	4	2	1	2	2	1	2	2	0.000252224	0.0403072	0.0162718	0.00979743	0.0111517	0.784099	14
ATP-synt_Eps(1)	1	1	1	1	1	3	2	1	1	1	1	1	2	2	0.00111832	1	0.0544243	0.00202044	0.0233314	0.084783	14
Psf1(1)	1	1	1	1	1	2	2	1	1	1	1	1	2	1	0.0014115	1	0.203447	0.00251833	0.0101196	0.259573	14
GcpE(1)	1	1	1	1	1	4	2	1	1	1	1	3	2	2	0.00175263	1	0.0103358	0.0030893	0.131281	0.0199052	14
Fer2(1) NADH-G_4Fe-4S_3(1)	1	1	0	1	1	3	2	1	1	1	1	2	2	1	0.00244644	0.55112	0.0406142	0.0096697	0.0662618	0.171107	14
Histidinol_dh(1)	1	1	1	1	1	2	5	1	1	0	1	2	2	3	0.00393924	0.411746	0.0310594	0.00214544	0.128493	0.0128701	14
PrmA(1)	3	2	2	2	2	3	6	2	2	2	3	3	2	3	0.00481388	0.628527	0.166012	0.00409094	0.0424325	0.103811	14
IF3_N(1) IF3_C(1)	1	2	2	1	1	4	3	1	1	1	1	3	2	2	0.00838299	0.306676	0.176355	0.00315078	0.069181	0.0436639	14
MinE(1)	1	1	1	1	1	2	4	1	0	1	2	1	3	1	0.00844788	0.42473	0.109536	0.0043773	0.102484	0.0414517	14
NDUF_B7(1)	1	1	1	1	1	2	2	1	0	1	1	1	2	1	0.00989416	0.253123	0.345455	0.0030561	0.044187	0.0698981	14
V-SNARE(1)	3	5	4	4	3	15	11	8	7	5	5	7	10	12	0.000401508	0.0220051	0.00237776	0.0265341	0.0870066	0.362036	13
Fe-S_biosyn(1)	3	2	2	3	2	7	7	5	5	3	3	5	5	6	0.000426003	0.0100916	0.00266706	0.052713	0.0847909	0.657598	13
Mito_carr(3)	37	40	25	34	27	84	80	68	37	44	43	58	75	63	0.000624937	0.0365323	0.00285625	0.0284123	0.121159	0.28158	13
ATP-synt_C(2)	2	3	3	2	2	9	6	7	3	4	5	6	7	8	0.00062779	0.012043	0.000316183	0.0688465	0.579771	0.104185	13
Ribosomal_S28e(1)	1	1	1	1	1	5	2	1	2	2	2	3	3	3	0.000863469	0.0567358	0.000492485	0.0279208	0.558425	0.0383123	13
Topoisom_I_N(1) Topoisom_I	1	1	1	1	0	2	5	1	2	1	2	2	2	2	0.000983546	0.162084	0.00412429	0.0132025	0.145733	0.101343	13
SNF2_N(1) Helicase_C(1)	6	11	10	7	5	16	31	18	12	12	15	18	21	16	0.00113444	0.0163603	0.00147224	0.0981156	0.34441	0.316264	13
DUF1630(1)	1	0	0	0	1	2	4	1	2	1	1	2	2	2	0.00115022	0.0450715	0.00480935	0.0450715	0.151885	0.351516	13
TPR_1(4)	1	0	1	2	1	4	4	1	2	2	4	5	3	4	0.00131776	0.123191	0.000287181	0.0225614	0.961443	0.0101034	13
PGI(1)	1	1	1	1	1	5	15	9	5	1	4	3	6	5	0.00136254	0.0144316	0.0039124	0.128438	0.207029	0.661541	13
DHO_dh(1)	2	1	1	2	1	4	4	2	2	2	2	2	4	3	0.00139687	0.0898393	0.00683451	0.031242	0.142138	0.263112	13
Ribosomal_L6(2)	2	2	2	2	2	6	6	5	4	2	3	4	8	4	0.00183669	0.04077	0.00356751	0.0773579	0.287912	0.305538	13
Kinesin(1)	33	14	14	23	35	59	80	43	56	38	47	54	67	75	0.0018381	0.0128048	0.000992015	0.184022	0.629648	0.280185	13
PAH(3) HDAC_interact(1)	1	1	1	1	1	3	4	3	1	2	2	4	3	6	0.00209994	0.0469534	0.000444172	0.0787463	1	0.0413532	13
MS_channel(1)	5	3	3	8	5	13	14	7	5	6	8	14	15	9	0.00216827	0.256179	0.0018359	0.0191878	0.49812	0.0296092	13
Sad1_UNC(1)	1	2	2	2	0	4	15	4	4	4	3	5	5	6	0.00218707	0.0149266	0.00484122	0.19208	0.273017	0.728673	13
Steroid_dh(1)	4	2	3	2	4	7	10	6	4	4	8	7	14	6	0.0028286	0.0769539	0.000668687	0.0706211	0.971911	0.0388069	13
Ribosomal_L13(1)	4	3	3	3	2	9	8	11	5	4	5	9	7	5	0.00295697	0.0125046	0.00570331	0.278969	0.315987	0.867396	13
ELFV_dehydrog_N(1) ELFV_de	2	0	0	3	2	7	13	7	3	2	5	6	6	7	0.00310959	0.0494317	0.00403745	0.109092	0.407577	0.288046	13
WD40(5) Coatomer_WDAD(1) C	1	1	0	1	1	3	3	4	2	1	2	2	2	3	0.00316617	0.013996	0.00461334	0.27337	0.381077	0.736273	13
Vps51(1)	3	1	1	3	3	8	7	4	5	4	4	6	8	7	0.00318601	0.0258045	0.00230279	0.180172	0.572899	0.31349	13
Ribosomal_S19(1)	2	1	1	2	2	8	5	2	7	4	9	9	18	7	0.00322572	0.0170489	8.30197e-05	0.243017	0.255827	0.0172593	13
CYTH(1)	1	0	0	1	1	2	3	1	2	1	2	2	4	2	0.00331176	0.0863596	0.0008963	0.0746231	0.927814	0.046323	13
Amino_oxidase(1)	13	7	8	6	12	16	27	14	18	13	15	13	19	16	0.00338103	0.0236232	0.00987931	0.201739	0.247308	0.815206	13
DUF21(1) CBS(1)	3	0	0	1	2	7	6	5	3	2	5	8	8	8	0.00366943	0.0292511	0.000582682	0.185946	0.853402	0.0848452	13
Catalase(1) Catalase-rel(1	1	0	0	4	1	7	7	5	5	2	3	6	3	5	0.0037078	0.0161497	0.00706071	0.281856	0.331569	0.843604	13
Ribosomal_L4(1)	3	3	3	2	3	8	6	5	4	6	5	9	4	10	0.00371792	0.0217863	0.00138796	0.230934	0.811992	0.240569	13
GlutR_N(1) Shikimate_DH(1)	1	1	1	1	1	3	2	1	3	2	2	3	3	3	0.00389091	0.0172162	0.000411461	0.280673	0.69183	0.0978444	13
Ribosomal_L10(1) Ribosomal	1	1	1	1	0	2	6	3	1	2	2	4	2	2	0.00395304	0.0463423	0.0070081	0.141966	0.350494	0.445084	13
EST1(1)	0	0	0	1	1	3	3	3	1	0	3	3	3	5	0.00416807	0.154907	0.000543683	0.0568548	0.7698	0.0154766	13
Ribosomal_S16(1)	1	1	2	2	1	4	4	2	2	2	3	3	8	3	0.00425228	0.145044	0.00130835	0.0612991	0.89442	0.0396415	13
CPSF_A(1)	3	3	3	3	3	6	8	5	4	2	4	8	6	6	0.00429342	0.524944	0.00459028	0.0175581	0.479382	0.0283263	13
Ribosomal_L16(1)	2	1	2	1	2	5	9	7	4	3	2	6	9	6	0.00445867	0.01373	0.00423916	0.360127	0.514737	0.711527	13
LSM(1)	14	19	12	14	15	36	28	29	30	18	17	38	29	28	0.00447051	0.0159734	0.00501117	0.328009	0.469349	0.714495	13
DUF23(1)	4	0	0	3	1	16	6	5	4	5	5	9	5	6	0.00455651	0.0239977	0.0059179	0.254976	0.432313	0.617304	13
ATP_synt_H(1)	0	1	1	1	0	2	4	1	1	1	1	3	2	4	0.00476585	0.404305	0.00435697	0.0259393	0.53071	0.0382246	13
Peptidase_M24(1)	5	5	6	6	4	13	12	12	14	6	6	12	10	13	0.00513891	0.011784	0.00873398	0.43731	0.375601	0.934347	13
Pkinase(1) Ribonuc_2-5A(1)	1	0	1	1	0	2	2	1	2	1	2	3	3	2	0.00517799	0.0583705	0.000315299	0.151265	0.48884	0.0234101	13
Tic22(1)	1	0	0	1	1	2	2	2	1	2	2	2	3	3	0.00517799	0.0111031	0.000315299	0.455181	0.48884	0.111863	13
TBCC(1)	2	2	1	1	3	5	4	3	3	2	3	4	4	4	0.00518496	0.0865358	0.00464588	0.112137	0.542539	0.201529	13
GCS2(1)	1	1	1	1	1	3	4	3	2	1	1	2	3	4	0.00520602	0.0785701	0.0176379	0.121327	0.243651	0.549973	1
Polyketide_cyc(1)	2	3	3	3	3	7	6	5	2	3	5	8	5	4	0.0052488	0.590737	0.0067526	0.0184359	0.444027	0.0338797	13
Ribosomal_S13(1)	3	1	1	2	3	10	6	5	5	2	3	6	8	7	0.00551556	0.0741145	0.00631434	0.133489	0.477953	0.290484	13
Ribosomal_S6e(1)	0	1	1	1	1	6	2	2	4	1	3	3	5	5	0.0056166	0.035881	0.00079986	0.229411	0.78961	0.0954794	13
Ceramidase_alk(1)	1	0	0	1	1	2	4	2	4	1	3	3	6	4	0.00638862	0.0158505	0.000361311	0.426777	0.461268	0.092683	13
Ribosomal_S17e(1)	1	1	1	1	1	6	2	2	2	1	2	8	4	3	0.00717313	0.182065	0.001253	0.0814259	0.854469	0.0299169	13
Mov34(1)	8	7	5	9	8	16	19	20	16	7	12	20	16	18	0.00737262	0.0274198	0.00331203	0.338207	0.794027	0.390216	13
TLD(1)	3	1	1	2	3	6	6	7	5	3	5	5	6	10	0.00775277	0.0122589	0.00165014	0.560107	0.924977	0.425963	13
Ribosomal_L37e(1)	1	1	1	1	2	5	2	3	2	2	2	3	5	3	0.007866	0.0272581	0.00243009	0.355927	0.935333	0.312993	13
Nucleoside_tran(1)	0	2	1	2	1	4	8	6	3	1	7	9	9	6	0.00803831	0.0790981	0.000634319	0.175284	0.561906	0.0358199	13
Fcf1(1)	1	2	2	2	1	3	4	3	4	2	4	4	4	5	0.00805241	0.0147709	0.000460377	0.51839	0.459499	0.125392	13
zf-HIT(1)	3	3	1	1	0	5	6	3	4	3	5	4	5	6	0.00824045	0.0372107	0.00349352	0.302108	0.822946	0.322841	13
Ribosomal_S7(1)	2	1	1	1	2	5	8	7	7	2	4	8	18	4	0.00834337	0.0134306	0.00150428	0.558235	0.85761	0.372966	13
Surp(2) ubiquitin(1)	1	0	0	1	1	2	2	2	2	1	1	2	2	2	0.00841345	0.0170934	0.00734883	0.491656	0.584962	0.83538	13
Inositol_P(1)	6	7	6	4	5	11	10	10	6	9	7	12	13	11	0.00875303	0.0472467	0.00236403	0.270113	0.993094	0.19608	13
Peptidase_S9_N(1) Peptidas	2	1	1	4	3	8	5	4	6	4	4	6	7	5	0.00880935	0.0214324	0.00566161	0.445398	0.685036	0.64434	13
Josephin(1)	2	0	0	1	1	2	4	2	2	2	2	2	4	2	0.0096083	0.0273229	0.00681078	0.409585	0.659795	0.618186	13
Ribosomal_L15e(1)	1	1	1	1	1	6	2	2	5	2	4	2	8	3	0.00988541	0.0151851	0.00185636	0.580363	0.862572	0.397291	13
Peptidase_M28(1)	1	1	1	1	1	4	5	5	2	2	4	2	1	3	0.00137212	0.00740067	0.0158534	0.210254	0.074858	0.527842	12
PC_rep(5)	1	0	0	1	1	3	2	2	2	2	1	2	2	1	0.00196641	0.00278884	0.0202943	0.525406	0.0896344	0.208512	12
TPR_1(2)	8	11	8	7	9	15	27	22	17	14	8	15	11	14	0.00215755	0.00301079	0.0904541	0.535026	0.0311272	0.0648899	12
Acid_phosphat_A(1)	2	2	1	2	3	5	6	6	4	3	4	3	4	3	0.00219116	0.00599442	0.0157188	0.356211	0.12028	0.459296	12
VDE(1)	0	1	1	1	0	2	9	4	3	2	1	2	3	1	0.00312689	0.00635923	0.0697623	0.445736	0.0558552	0.163622	12
PGAP1(1)	1	1	0	1	1	2	4	2	3	2	1	2	2	3	0.00336603	0.00490914	0.0117725	0.543835	0.219115	0.47885	12
Peptidase_C78(1)	1	0	0	1	2	5	4	6	4	2	1	3	2	3	0.00410207	0.00409193	0.0355011	0.676303	0.121162	0.189836	12
Ribosomal_S3Ae(1)	1	1	1	0	2	8	4	3	6	3	1	2	3	6	0.00441598	0.0092664	0.0401174	0.453608	0.118792	0.339685	12
UPF0220(1)	0	0	0	1	1	2	2	1	2	2	1	1	2	2	0.00508084	0.00887734	0.0119901	0.510729	0.306211	0.692178	12
W2(1)	1	1	0	1	1	4	2	3	3	2	3	1	1	2	0.00572381	0.00378044	0.0548766	0.839687	0.120302	0.124375	12
eIF-3c_N(1) PCI(1)	1	0	1	1	1	4	2	3	2	2	1	1	3	2	0.00572381	0.00814187	0.0548766	0.577616	0.120302	0.244098	12
TMPIT(1)	1	1	1	0	1	4	2	2	3	2	1	4	2	2	0.0065386	0.00923953	0.0130809	0.586151	0.353973	0.676448	12
Adenylsucc_synt(1)	1	1	1	1	0	2	2	3	2	2	1	1	1	2	0.00675571	0.00109153	0.142731	0.623456	0.0670845	0.0149335	12
TAP42(1)	0	0	1	1	1	2	2	3	2	2	1	1	2	2	0.00681887	0.00126971	0.0214603	0.673873	0.26849	0.0945637	12
PARP(1)	1	0	0	0	1	5	4	12	2	2	3	0	2	1	0.00712521	0.0063107	0.160354	0.74469	0.0641152	0.0785402	12
Vac_ImportDeg(1)	0	0	0	1	1	2	2	2	3	1	1	1	2	1	0.00721308	0.00554732	0.0500221	0.795297	0.158813	0.189429	12
DUF1168(1)	1	0	1	1	1	2	3	2	5	2	1	1	2	1	0.00774076	0.00188241	0.240223	0.768755	0.0489464	0.0157847	12
Pkinase(1) efhand(3)	3	0	1	0	0	6	6	11	5	3	1	6	4	5	0.00854386	0.00510918	0.0172196	0.895274	0.367866	0.385253	12
Cpn10(2)	2	1	1	1	2	4	4	8	4	2	2	2	2	3	0.00868071	0.00393336	0.0877568	1	0.124517	0.0864372	12
TAFII55_N(1)	1	0	0	1	1	2	4	3	4	2	1	2	2	5	0.00893745	0.00371014	0.0104325	0.965614	0.50579	0.422999	12
VWA(1)	2	0	1	0	2	3	8	19	10	12	3	2	3	7	0.00900421	0.00013142	0.011916	0.0953191	0.472609	0.0123	12
Alpha-amylase(1) Alpha-amy	3	4	3	3	2	7	8	12	4	9	4	3	6	3	0.00946335	0.00405653	0.279008	0.975326	0.051863	0.0293685	12
COX17(1)	1	1	1	0	1	2	2	2	3	2	1	2	2	1	0.00973936	0.00171224	0.0429845	0.645475	0.228762	0.070914	12
Ribosomal_L35p(1)	1	1	1	1	0	2	2	2	3	2	2	1	1	2	0.00973936	0.00171224	0.0429845	0.645475	0.228762	0.070914	12
HD(1) RelA_SpoT(1)	1	0	1	1	1	2	2	3	2	3	1	2	2	1	0.00973936	0.000687218	0.0429845	0.365187	0.228762	0.027068	12
DUF37(1)	1	1	1	1	1	1	2	5	3	1	0	1	1	1	0.370706	0.0188999	0.571842	0.198142	0.204243	0.00981696	6
SMC_N(1) SMC_hinge(1)	3	4	4	4	3	3	1	3	4	4	4	6	5	4	0.0153083	0.930945	0.199704	0.0205825	0.00303736	0.288447	5
Kelch_1(1) Kelch_2(1)	1	1	1	1	1	2	9	3	1	0	0	1	0	1	0.0126199	0.751935	0.38571	0.0304118	0.00459407	0.29406	5
DNA_pol_B_exo(1) DNA_pol_B	2	2	2	1	2	4	4	1	1	3	1	1	1	2	0.0300909	0.527183	0.179382	0.0175802	0.00519468	0.535492	5
Glyco_hydro_77(1)	1	2	2	1	1	3	3	1	3	1	1	1	1	1	0.0246689	0.749884	0.292104	0.0562201	0.00662019	0.226033	5
TspO_MBR(1)	1	1	1	3	2	5	6	1	0	1	1	1	4	2	0.0115327	0.151661	0.653243	0.00225146	0.0255026	0.0879326	4
Cyt-b5(1) FA_desaturase(1)	3	7	5	2	2	6	4	1	1	2	2	2	3	3	0.310225	0.0105016	0.30027	0.00580288	0.0896916	0.0682585	4
DUF1499(1)	3	2	1	1	3	3	4	1	0	1	1	2	1	3	0.141173	0.0499018	0.704473	0.00875248	0.0946691	0.103933	4
ubiquitin(1) UBA(1) XPC-bi	1	1	0	1	1	2	2	10	4	1	3	6	6	7	0.123967	0.0100691	0.00110461	0.344204	0.0894839	0.366759	3
LANC_like(1)	1	0	0	1	1	1	2	3	2	1	4	3	5	4	0.08887	0.0127543	0.000100563	0.503469	0.0136394	0.0284895	3
NUDIX(1)	16	17	10	13	15	15	25	25	22	20	23	39	45	33	0.137151	0.024959	0.00026988	0.544945	0.0230051	0.0448313	3
HCO3_cotransp(1)	2	2	3	1	0	3	4	3	3	3	6	9	10	7	0.0483708	0.0564824	0.000304151	0.744429	0.0726046	0.0232646	3
Mur_ligase_M(1)	0	1	1	1	1	1	2	3	3	1	2	6	6	4	0.248038	0.0302373	0.000621943	0.392315	0.0259779	0.0877015	3
DUF706(1)	1	0	0	1	1	1	2	2	2	0	3	4	3	10	0.208389	0.237884	0.000839108	0.824052	0.0411373	0.0150567	3
Vps35(1)	1	1	1	1	0	2	2	1	3	1	3	3	6	2	0.0417115	0.135564	0.00100567	0.419953	0.224567	0.0329247	3
Abhydrolase_2(1)	1	2	3	2	1	2	10	10	8	3	7	13	7	10	0.0646415	0.0101585	0.00137935	0.5457	0.195717	0.428802	3
Zip(1)	12	9	4	4	9	9	15	24	11	15	21	22	22	19	0.13756	0.0147252	0.00159079	0.402372	0.108527	0.363116	3
ELO(1)	0	2	2	2	0	4	4	2	2	2	4	4	5	6	0.0126686	0.15386	0.00167455	0.15386	0.719996	0.0471781	3
Flavodoxin_1(1)	2	1	0	3	3	4	4	5	6	4	8	4	9	15	0.0802197	0.0214344	0.00171929	0.701291	0.190887	0.289288	3
Ribosomal_L23(1)	0	2	0	1	0	1	1	1	5	3	4	3	5	3	0.563358	0.0154609	0.00172812	0.104852	0.0221768	0.37229	3
MTHFR(1)	2	0	0	1	1	2	4	2	1	1	4	4	2	4	0.014323	0.312621	0.00173654	0.0923805	0.683133	0.0222829	3
RNA_pol_Rpb7_N(1)	2	1	0	0	2	2	3	4	3	2	4	4	5	3	0.0528169	0.0139357	0.00186254	0.72111	0.287662	0.42349	3
GST_C(1)	4	1	2	3	0	3	9	7	6	5	13	5	11	16	0.0620415	0.0228036	0.00186923	0.826605	0.252828	0.294135	3
Iso_dh(1)	6	2	1	4	4	9	9	11	11	5	9	15	13	11	0.0221837	0.0150632	0.00193104	0.895753	0.552271	0.410975	3
Smg4_UPF3(1)	1	1	1	1	1	3	2	1	3	1	2	2	4	5	0.0218711	0.232885	0.00202585	0.172473	0.572323	0.0361755	3
Sas10_Utp3(1)	1	2	1	0	0	1	4	3	3	2	3	4	4	3	0.0747563	0.0129159	0.00208108	0.56674	0.233202	0.481675	3
eIF-1a(1)	3	2	1	2	3	5	4	4	2	3	4	6	6	5	0.0218563	0.202823	0.00244306	0.193123	0.632744	0.0501288	3
PSRP-3_Ycf65(1)	1	0	0	1	1	2	2	1	1	1	2	3	3	1	0.0108815	0.331262	0.00248253	0.068389	0.928941	0.0291297	3
Ribosomal_S7e(1)	1	1	1	1	1	4	2	4	5	1	2	4	4	7	0.0336241	0.0220181	0.00254347	0.930644	0.490282	0.379869	3
Yos1(1)	1	0	0	1	0	1	1	2	2	2	1	2	3	7	0.34887	0.0132843	0.00260115	0.164175	0.0586888	0.546223	3
Ribosomal_S15(1)	2	1	2	2	2	2	4	5	3	3	6	3	4	4	0.102662	0.0126777	0.00261482	0.454807	0.20836	0.564692	3
VEFS-Box(1)	0	1	2	0	0	3	1	6	2	1	6	7	3	3	0.166302	0.0451844	0.00265555	0.65406	0.134034	0.223804	3
SPT2(1)	1	0	0	1	1	2	0	2	2	1	2	4	3	2	0.496079	0.0562963	0.00270268	0.305919	0.0384749	0.188485	3
C2(2)	0	3	3	2	2	3	6	10	3	5	8	7	9	8	0.0962332	0.0243465	0.00271104	0.671624	0.226305	0.369348	3
RNA_pol_Rpb5_N(1) RNA_pol_	1	1	1	1	1	3	2	5	2	1	3	4	3	2	0.0241989	0.0263243	0.00273688	0.734817	0.630811	0.350946	3
Cytochrom_B_N(1)	0	0	1	0	2	1	2	0	2	1	12	3	6	2	0.297606	0.588144	0.00276641	0.588144	0.0743936	0.0151122	3
WGG(1)	1	1	0	1	1	1	2	1	1	3	2	2	3	4	0.198395	0.13162	0.00287654	0.960268	0.119219	0.0908589	3
Ribosomal_L22e(1)	1	1	1	1	1	7	0	2	3	5	4	5	6	6	0.264738	0.034261	0.00311168	0.401018	0.0931451	0.3158	3
FAE1_CUT1_RppA(1) Chal_sti	4	0	0	4	4	11	8	17	6	11	12	14	21	9	0.0281548	0.0109399	0.00311702	0.889321	0.61509	0.68492	3
DUF1909(1)	1	1	1	0	0	1	2	3	2	3	3	1	7	5	0.209839	0.0121757	0.0031584	0.252414	0.120843	0.647921	3
RRN3(1)	2	1	1	1	1	2	2	2	1	1	3	3	2	2	0.048325	0.676823	0.00332327	0.116714	0.445582	0.0144665	3
FmdA_AmdA(1)	1	0	0	2	1	1	3	1	3	2	4	3	3	3	0.139816	0.0777135	0.00344683	0.920421	0.191979	0.173865	3
CMAS(1)	1	1	2	0	1	2	5	3	2	3	2	4	10	3	0.0284326	0.0340719	0.00349694	0.710011	0.648476	0.345439	3
Cornichon(1)	1	1	0	1	1	2	1	3	3	2	1	5	4	7	0.309013	0.0191548	0.00357005	0.240158	0.0870859	0.525366	3
PI3_PI4_kinase(1)	7	2	2	2	3	5	9	8	5	6	5	11	12	8	0.0383286	0.0317785	0.00357398	0.852985	0.54396	0.36957	3
IF-2B(1)	3	3	3	2	4	6	8	10	5	4	4	11	11	7	0.0217213	0.0315332	0.00368297	0.63455	0.774849	0.37964	3
PolyA_pol(1)	2	2	2	2	2	2	7	4	3	4	3	7	5	5	0.0565424	0.040327	0.00381204	0.928619	0.431939	0.323576	3
DUF572(1)	2	2	2	2	2	3	4	3	3	3	2	6	5	4	0.0359552	0.0677431	0.00395805	0.573964	0.598407	0.219021	3
Acetyltransf_1(1)	25	22	23	19	30	37	40	34	28	25	29	34	52	38	0.0102886	0.170731	0.00412361	0.11833	0.859717	0.0961493	3
DUF221(1)	7	3	0	4	3	15	9	16	7	10	9	22	14	17	0.0285859	0.0220639	0.00412827	0.863006	0.701305	0.524635	3
Pro_CA(1)	8	1	1	3	3	5	8	9	11	3	8	16	12	15	0.107221	0.0583355	0.00414256	0.931863	0.27591	0.257036	3
TFIIB(2)	1	0	1	0	0	1	2	1	2	2	2	3	2	1	0.0550301	0.0168208	0.00421889	0.769174	0.467261	0.630304	3
P-II(1)	1	0	0	0	1	1	2	1	0	1	3	1	2	2	0.0550301	0.559874	0.00421889	0.162545	0.467261	0.0239417	3
Ribosomal_L30(1)	1	0	0	1	1	1	2	2	1	2	3	1	3	4	0.148044	0.0591714	0.00426946	0.795597	0.211938	0.260006	3
MatE(1)	5	3	2	2	1	3	9	12	14	5	16	4	12	17	0.147474	0.0113853	0.00437466	0.324857	0.216335	0.800985	3
SecE(1)	1	1	0	1	1	4	2	3	2	2	1	3	4	4	0.0108812	0.0149707	0.00443755	0.619099	0.85773	0.694317	3
Ribosomal_S5(1) Ribosomal_	2	3	3	3	2	5	3	4	4	4	3	8	6	5	0.115357	0.0592034	0.00447524	0.90522	0.272986	0.26937	3
GDC-P(1)	1	1	1	1	0	3	2	5	1	1	2	3	3	4	0.0311973	0.0906256	0.00448369	0.443685	0.693779	0.188079	3
Glyco_hydro_63(1)	1	0	0	1	1	1	2	2	1	1	1	3	3	3	0.129975	0.154541	0.00459328	0.785161	0.250536	0.116585	3
DAD(1)	1	0	0	1	1	2	2	1	0	1	1	3	2	3	0.0184467	0.881175	0.00475094	0.0340505	0.935954	0.0127644	3
Ribosomal_L6e_N(1) Ribosom	0	0	0	1	1	4	0	2	3	2	2	3	2	8	0.186663	0.0242947	0.00476161	0.430803	0.183978	0.538362	3
NTP_transf_2(1) PAP_assoc(	0	1	0	2	0	1	2	4	1	3	3	3	4	2	0.209604	0.021467	0.00477089	0.364974	0.164366	0.583114	3
UPF0172(1)	0	0	0	1	1	1	2	1	2	1	2	4	2	1	0.0746687	0.0818869	0.00477261	0.787952	0.402773	0.215957	3
ESCRT-II(1)	1	0	0	1	0	1	2	2	2	1	2	2	1	2	0.0402927	0.0111205	0.00480935	0.750384	0.616338	0.848962	3
Nic96(1)	0	0	0	1	1	1	2	1	2	1	1	2	2	2	0.0402927	0.0450715	0.00480935	0.750384	0.616338	0.351516	3
DUF81(1)	2	3	4	2	3	3	5	11	4	5	5	5	10	15	0.351221	0.0313837	0.00483272	0.295142	0.0947661	0.457972	3
DUF1279(1)	2	1	1	0	1	2	2	2	2	2	2	2	3	2	0.0305935	0.0163154	0.00487223	1	0.729619	0.695381	3
Ribonuc_red_sm(1)	2	2	2	2	2	3	2	2	2	3	5	2	5	6	0.4453	0.557458	0.00499357	0.813104	0.0725249	0.0280838	3
Ribosomal_L36(1)	1	1	1	1	1	1	4	1	2	1	4	3	2	2	0.0668776	0.450652	0.00501446	0.237668	0.44959	0.037735	3
DUF791(1)	2	1	1	2	2	5	2	4	5	2	3	4	5	4	0.0517191	0.0188182	0.00506402	0.833652	0.539744	0.653794	3
DAHP_synth_1(1)	0	1	0	1	0	1	1	3	2	1	1	7	3	2	0.398407	0.0335631	0.00507699	0.272576	0.0845329	0.451536	3
A_deaminase(1)	3	2	2	3	2	4	5	5	3	3	4	3	7	8	0.038497	0.109569	0.00509412	0.454627	0.652261	0.175938	3
DnaJ(1) DnaJ_C(1)	7	6	6	4	7	8	7	9	7	11	7	11	14	11	0.257708	0.0417448	0.00511319	0.460587	0.139756	0.388384	3
eIF-5_eIF-2B(1) W2(1)	1	1	1	1	1	2	2	2	2	2	1	2	4	4	0.0458471	0.0259888	0.00523897	1	0.594072	0.546479	3
Ribosomal_L31e(1)	1	1	1	1	1	5	2	3	5	1	2	4	3	3	0.0119512	0.0203817	0.00527239	0.557692	0.836978	0.637818	3
Gp_dh_N(1) Gp_dh_C(1)	4	3	1	2	3	15	6	14	11	3	6	9	10	13	0.0153257	0.0171537	0.00529214	0.702762	0.943755	0.706599	3
PIG-P(1)	1	1	1	0	0	0	3	3	2	2	2	2	3	3	0.273893	0.0121505	0.00545594	0.196808	0.13736	0.861859	3
NmrA(1)	8	1	2	6	7	6	19	20	11	9	24	10	28	21	0.100521	0.0380798	0.00555079	0.805936	0.35132	0.438446	3
Ribosomal_L19(1)	2	2	2	1	2	3	3	4	3	2	3	5	3	3	0.0467765	0.0366711	0.00580641	0.883783	0.61832	0.463531	3
Meth_synt_1(1) Meth_synt_2	1	0	0	1	0	3	2	9	5	0	2	6	4	6	0.0731147	0.029258	0.0058533	0.846562	0.461038	0.541646	3
Ribosomal_L36e(1)	1	1	1	1	1	2	4	4	3	2	1	7	4	4	0.0335373	0.0165458	0.00587748	0.966851	0.755476	0.761422	3
NAP(1)	4	1	1	2	3	4	7	11	5	3	3	9	13	16	0.088805	0.0494545	0.00598253	0.953222	0.404783	0.382018	3
Ribosomal_L14(1)	2	1	1	2	4	8	4	7	6	5	3	7	16	5	0.0304151	0.01317	0.00599712	0.92464	0.803394	0.865375	3
tRNA_anti(1) RPA_C(1)	1	1	1	1	1	1	2	3	1	3	2	2	3	2	0.253379	0.0149308	0.00606843	0.244479	0.161136	0.816752	3
CLPTM1(1)	1	1	1	1	1	1	2	1	3	1	2	2	3	2	0.253379	0.173069	0.00606843	0.951072	0.161136	0.131879	3
YbaK(1)	3	0	0	0	0	1	3	3	4	2	2	3	3	4	0.111193	0.010222	0.00611872	0.377345	0.344359	0.983466	3
HSP70(2)	1	0	0	2	2	1	2	4	3	3	4	3	2	5	0.442762	0.0102353	0.00630842	0.103387	0.0874509	0.995348	3
V_ATPase_I(1)	3	1	1	1	2	5	4	3	5	2	3	3	4	7	0.0118773	0.0378409	0.00634402	0.389992	0.769974	0.480196	3
EXS(1)	0	2	1	1	1	2	3	1	3	2	2	2	6	5	0.0659662	0.146046	0.00634408	0.542507	0.518107	0.161184	3
FPL(1)	1	0	0	1	1	1	2	1	2	2	2	1	4	4	0.163533	0.0684288	0.00634608	0.803712	0.253847	0.310736	3
Aconitase_C(1)	1	0	0	1	1	2	2	2	2	1	2	3	2	1	0.0139505	0.0266783	0.00639217	0.530975	0.835652	0.604859	3
Abi(1)	7	6	4	4	6	6	9	7	5	6	7	10	9	9	0.0965776	0.46083	0.00649053	0.311004	0.398711	0.0461737	3
Ctr(1)	3	1	1	1	2	2	13	7	3	4	4	6	7	5	0.0252983	0.0243467	0.00658851	0.779081	0.915784	0.65021	3
Fasciclin(2)	2	1	0	1	1	1	6	4	1	2	2	7	5	7	0.14461	0.19097	0.00663808	0.749514	0.291376	0.128853	3
PCI(1) Rpn3_C(1)	1	1	1	1	1	3	2	5	3	1	2	2	5	3	0.0377615	0.020047	0.00665701	0.987038	0.748533	0.730852	3
Ribosomal_L24e(1)	3	2	1	2	2	8	4	7	6	3	3	4	9	8	0.0174355	0.0158514	0.00666385	0.780061	0.917408	0.828557	3
GrpE(1)	4	2	2	2	2	4	4	5	4	3	3	6	5	4	0.0394168	0.0261505	0.00668906	0.934563	0.732421	0.628349	3
Fcf2(1)	0	1	1	1	0	1	2	1	2	1	1	3	2	3	0.121597	0.145396	0.00698504	0.779891	0.347832	0.174954	3
Ribosomal_S17(1)	3	3	3	3	1	7	6	11	4	5	5	6	6	7	0.0143178	0.0103903	0.00704175	0.849771	0.813	0.966482	3
TPR_1(1)	5	4	11	4	18	15	17	18	16	10	15	20	32	19	0.0655323	0.0684213	0.00707581	0.79899	0.55183	0.335962	3
Sec6(1)	0	1	1	1	1	1	2	2	2	1	3	1	3	5	0.256924	0.118927	0.0071247	0.798358	0.17807	0.213386	3
Prenyltransf(1)	3	2	2	1	2	3	13	5	4	5	4	9	6	4	0.012127	0.0250501	0.00723038	0.503011	0.734347	0.672987	3
WW(1) DEAD(1) Helicase_C(1	1	0	0	0	1	3	0	5	3	1	2	6	3	2	0.28795	0.0208111	0.00723864	0.271498	0.159822	0.747573	3
Glyco_hydro_85(1)	1	0	0	1	1	1	2	2	1	1	1	2	3	5	0.168496	0.19594	0.00740826	0.806176	0.273752	0.137546	3
GSHPx(1)	5	5	5	3	4	4	7	8	6	7	5	8	10	14	0.450832	0.0615685	0.00745291	0.357421	0.0969542	0.377485	3
eIF-6(1)	1	1	1	1	1	2	2	2	3	2	1	2	4	5	0.0722691	0.0204545	0.00756541	0.727012	0.535627	0.771638	3
NOG1(1) NOGCT(1)	1	1	1	1	1	2	2	2	1	0	2	2	2	2	0.0233874	1	0.00757517	0.0342877	1	0.0151001	3
PsaD(1)	1	1	1	1	1	4	1	1	1	1	2	2	2	2	0.0233874	1	0.00757517	0.0342877	1	0.0151001	3
DSS1_SEM1(1)	1	1	0	0	1	2	2	1	3	2	1	3	2	5	0.0454984	0.0401056	0.00788544	0.840292	0.728298	0.528889	3
HD(1)	2	2	2	2	5	3	5	7	3	2	5	6	6	7	0.193415	0.244789	0.00791602	0.778237	0.252379	0.11558	3
Peptidase_C26(1)	2	0	1	3	2	3	5	3	4	3	3	9	10	3	0.0727771	0.0825679	0.00794639	0.774465	0.547231	0.314813	3
eIF2A(1)	0	1	1	1	2	1	2	1	2	1	2	6	2	3	0.410631	0.526739	0.00796159	0.798393	0.11439	0.0461987	3
EAP30(1)	1	3	2	1	1	2	4	4	3	3	3	6	3	3	0.0765604	0.019583	0.00798775	0.689661	0.530324	0.810894	3
COX6B(1)	2	1	1	2	1	2	5	4	2	3	2	4	3	4	0.0245814	0.021932	0.00859367	0.803989	0.976797	0.792042	3
Chorismate_bind(1)	1	1	0	0	1	1	2	0	2	1	3	3	4	1	0.196503	0.49712	0.00878284	0.49712	0.266363	0.0545164	3
MyTH4(1) FERM_N(1) FERM_M(	1	0	0	0	1	3	1	1	2	1	1	2	2	2	0.0233143	0.0670955	0.00896234	0.437762	0.938728	0.40125	3
eIF-5a(1)	1	1	1	1	1	1	2	12	2	0	4	4	5	9	0.597094	0.165854	0.00900021	0.502612	0.0764298	0.189194	3
ABC_tran(1)	22	11	9	13	21	24	29	29	28	22	38	25	58	19	0.0788664	0.0517166	0.00938338	0.979166	0.565968	0.496857	3
MORN(7)	0	0	0	2	1	1	0	2	3	3	1	3	5	3	0.887665	0.0140093	0.00942366	0.0309112	0.0255107	0.978988	3
ArsA_ATPase(1)	2	1	1	2	2	4	4	2	6	3	3	7	3	3	0.0192264	0.0282929	0.00942748	0.624646	0.837537	0.722931	3
RNA_pol_Rpb6(1)	1	1	1	1	1	1	2	3	3	1	2	2	2	2	0.228936	0.0112011	0.00954637	0.220284	0.243978	0.876813	3
ETF(1)	1	0	0	1	1	1	2	1	2	1	1	3	2	2	0.105996	0.128205	0.00962947	0.769174	0.467261	0.251439	3
SPRY(1)	2	2	1	1	4	3	3	4	4	5	4	4	6	3	0.13746	0.0116256	0.00969373	0.34797	0.384636	0.886763	3
CP12(1)	1	0	0	1	1	4	2	3	1	2	1	3	4	2	0.0105683	0.038202	0.00975612	0.356882	0.585032	0.617964	3
Lactamase_B(1)	4	7	6	10	6	11	22	13	10	6	9	15	16	14	0.0108184	0.166089	0.00980966	0.126433	0.592119	0.20212	3
IBN_N(1)	4	2	1	3	5	7	7	6	3	3	7	5	10	7	0.0297437	0.300264	0.00990809	0.178473	0.990271	0.111793	3
Cir_N(1)	2	1	0	1	0	2	4	1	3	2	2	3	2	3	0.0159766	0.0651667	0.00999328	0.342635	0.739882	0.440295	3
zf-TRAF(1)	0	1	0	0	1	2	2	5	5	2	1	2	1	3	0.0145712	0.000379584	0.0168301	0.167468	0.542938	0.0318147	2
RNase_PH(1) RNase_PH_C(1)	0	1	2	0	1	1	3	2	2	2	2	2	2	1	0.01503	0.000736035	0.0238503	0.2788	0.459273	0.0488784	2
RNase_PH(1) RNase_PH_C(1)	2	2	0	1	1	3	5	5	11	5	3	5	2	2	0.01503	0.000736035	0.0238503	0.2788	0.459273	0.0488784	2
Pex14_N(1)	0	0	1	1	0	2	0	7	5	3	1	1	2	4	0.401778	0.000786102	0.0338378	0.0134925	0.315198	0.0386827	2
Bromo_TP(1) TAF8_C(1)	1	0	0	0	1	1	2	4	2	2	1	1	2	1	0.0402927	0.000789711	0.0465947	0.133058	0.616338	0.0293264	2
zf-CCHC(1)	0	1	1	2	16	8	5	279	55	43	72	5	34	13	0.211131	0.000918902	0.0102997	0.0320326	0.276638	0.125784	2
Caleosin(1)	2	0	0	2	2	3	6	15	8	9	2	11	3	6	0.041698	0.00117366	0.0128078	0.178685	0.932688	0.134048	2
DCP1(1)	1	1	1	1	1	4	2	5	6	2	2	1	3	3	0.013813	0.00117711	0.0272814	0.413185	0.400521	0.0714394	2
FAA_hydrolase(1)	1	1	1	1	1	2	4	5	6	2	2	3	3	1	0.013813	0.00117711	0.0272814	0.413185	0.400521	0.0714394	2
TRAPP(1)	3	2	2	3	3	5	6	8	11	5	3	2	5	5	0.0212199	0.00119707	0.189262	0.307741	0.153239	0.0125248	2
ubiquitin(1) Ribosomal_L40	1	0	1	0	0	6	1	9	3	6	1	2	5	4	0.0395168	0.00141126	0.0131012	0.215386	0.964289	0.15729	2
DUF544(1)	1	1	1	1	1	2	1	4	3	2	1	2	2	3	0.2415	0.00142128	0.0193358	0.0408598	0.36295	0.115395	2
rve(1)	0	0	1	0	3	1	3	319	31	13	28	0	7	6	0.509307	0.00148856	0.0675248	0.017635	0.37592	0.0413205	2
IU_nuc_hydro(1)	3	2	2	3	4	3	3	13	9	4	4	5	4	4	0.716574	0.00152294	0.0740345	0.0110534	0.263686	0.0389584	2
dNK(1)	1	1	1	1	1	2	2	4	2	3	1	1	3	1	0.0345276	0.00160706	0.254647	0.263753	0.184224	0.0126202	2
Psf2(1)	1	1	1	1	1	1	2	2	3	2	1	2	2	2	0.151138	0.00167338	0.0156171	0.0758453	0.470041	0.160616	2
HPPK(1) Pterin_bind(1)	0	1	1	1	0	1	2	3	2	2	1	2	1	1	0.0643449	0.00177079	0.0906539	0.172009	0.589236	0.0379034	2
tRNA_anti(1) tRNA-synt_2(2	1	1	0	1	0	1	2	3	2	2	1	2	1	1	0.0643449	0.00177079	0.0906539	0.172009	0.589236	0.0379034	2
Arm(4)	1	0	0	0	2	3	2	3	3	4	2	2	3	1	0.0151865	0.0018197	0.0190079	0.510568	0.523282	0.148545	2
3_5_exonuc(1) DNA_pol_A(1)	0	1	1	1	1	2	2	5	2	2	1	1	2	2	0.0249889	0.00205812	0.084313	0.396181	0.313947	0.0472239	2
Bac_surface_Ag(1)	2	2	2	1	2	1	4	5	7	5	3	4	4	3	0.678201	0.00207235	0.024532	0.0156852	0.132925	0.136753	2
NAC(1)	1	1	0	1	1	4	4	6	8	3	0	3	4	3	0.0126953	0.00219496	0.0586551	0.633255	0.231579	0.069521	2
NOP5NT(1) NOSIC(1) Nop(1)	2	1	2	2	2	4	4	7	6	3	2	5	4	3	0.0188146	0.00222252	0.0224544	0.501987	0.551728	0.156813	2
Na_Ca_ex(1)	2	0	0	0	0	2	4	4	5	6	2	0	2	5	0.0276708	0.00222694	0.0535757	0.388517	0.446184	0.0762925	2
UCH(1)	8	10	9	15	15	15	38	36	30	20	18	21	24	20	0.0151447	0.0024412	0.0142297	0.605184	0.606274	0.242829	2
DUF841(1)	1	0	0	1	1	1	2	2	3	3	1	2	1	3	0.11032	0.00255095	0.0293522	0.1434	0.788891	0.143821	2
MFS_1(1)	36	26	22	42	29	39	62	73	57	59	40	57	70	41	0.0420859	0.0025556	0.0117791	0.315076	0.899242	0.290145	2
V-ATPase_C(1)	1	1	1	1	1	2	2	2	5	2	3	1	2	2	0.0368215	0.00262635	0.0226428	0.353783	0.814153	0.181559	2
zf-CCCH(2)	2	4	4	2	6	7	5	10	19	7	5	9	7	5	0.123825	0.00270295	0.0427902	0.135229	0.865655	0.111508	2
DLH(1)	5	1	2	2	5	5	6	18	8	9	8	4	6	8	0.0989055	0.00284491	0.0239858	0.171681	0.769373	0.186533	2
Retrotrans_gag(1)	8	0	0	0	8	21	4	703	109	16	29	3	51	22	0.180489	0.00295016	0.0341916	0.101684	0.622692	0.145549	2
Sedlin_N(1)	2	1	1	2	2	3	2	6	3	4	2	2	4	2	0.137346	0.00299798	0.087932	0.133399	0.92563	0.0662735	2
CDC45(1)	1	1	1	1	1	1	2	2	2	2	1	1	1	2	0.121849	0.00309409	0.316643	0.152378	0.433236	0.0195356	2
IGPS(1)	0	0	1	2	2	2	5	5	5	4	1	2	2	3	0.0307668	0.00327415	0.121703	0.460431	0.28984	0.0538027	2
P21-Arc(1)	1	0	0	0	1	2	2	4	5	1	1	2	2	1	0.0260017	0.00340183	0.0491099	0.524773	0.448842	0.123593	2
Peptidase_M16(1) Peptidase	5	2	3	3	5	6	5	9	8	6	4	5	4	6	0.0750047	0.00343875	0.126953	0.248429	0.542758	0.0543058	2
Peptidase_M16(1) Peptidase	1	4	2	3	3	7	8	9	3	3	4	6	3	3	0.0750047	0.00343875	0.126953	0.248429	0.542758	0.0543058	2
E1-E2_ATPase(1)	2	0	1	0	2	4	7	5	10	5	2	2	11	5	0.0135056	0.0035566	0.012872	0.779891	0.5935	0.355716	2
cobW(1) CobW_C(1)	7	6	4	5	7	4	4	4	2	1	3	3	4	2	0.295747	0.00366007	0.0254065	0.0727762	0.356369	0.222754	2
Sec3(1)	0	0	0	1	1	3	2	5	2	2	0	2	2	2	0.0124615	0.00374986	0.0520991	0.831711	0.246897	0.128873	2
Chromo(1)	0	1	0	1	0	11	4	44	10	2	0	1	6	3	0.0181149	0.00379858	0.171876	0.688903	0.143851	0.0449474	2
Ribosomal_L35Ae(1)	1	1	1	1	1	6	3	6	7	4	0	4	4	5	0.0201657	0.0038747	0.0528123	0.655478	0.357527	0.131358	2
ubiquitin(3)	0	0	0	1	1	2	2	4	3	4	0	5	3	4	0.0608375	0.00395809	0.0131764	0.321759	0.778391	0.380177	2
UCR_hinge(1)	1	1	0	1	1	2	2	2	4	3	1	2	4	1	0.0479832	0.00399795	0.0503533	0.384799	0.659982	0.140604	2
Elf1(1)	1	1	1	0	2	2	1	4	5	4	1	1	5	2	0.465441	0.00435892	0.14701	0.049353	0.638414	0.0597357	2
DUF1350(1)	2	2	2	1	2	2	4	4	5	3	2	3	3	2	0.0849513	0.00440654	0.124363	0.267642	0.596011	0.0705176	2
DUF1771(1) Smr(1)	0	1	1	2	2	5	3	10	4	3	2	5	3	6	0.024456	0.00457243	0.0103441	0.63978	0.9089	0.494005	2
Mpp10(1)	0	1	1	1	1	1	2	2	2	2	1	1	2	1	0.0943736	0.00461907	0.169257	0.254208	0.538073	0.0552789	2
Ubie_methyltran(1)	2	2	2	2	1	2	2	4	7	3	4	5	2	3	0.646102	0.00477918	0.0209849	0.0340814	0.127539	0.319466	2
EI24(1)	1	0	0	1	0	1	2	4	3	1	1	1	1	2	0.083499	0.00489994	0.0936481	0.291708	0.681912	0.100571	2
PX(1) Vps5(1)	1	2	2	2	2	2	5	3	6	4	3	3	3	4	0.057829	0.00499562	0.0202054	0.388128	0.948119	0.33962	2
ACT(1)	3	2	2	1	3	4	1	13	10	6	6	3	14	8	0.961926	0.00502879	0.0117953	0.0156389	0.0356296	0.486374	2
GDPD(1)	8	1	1	3	5	7	12	16	15	10	8	12	11	8	0.0377595	0.00511574	0.0114148	0.523656	0.935699	0.502267	2
Hus1(1)	1	0	0	1	0	1	2	2	2	1	1	1	1	1	0.0222156	0.00513586	0.0958252	0.71528	0.262742	0.103013	2
Fip1(1)	1	1	1	0	0	1	2	3	2	2	1	2	3	1	0.11032	0.0052058	0.0293522	0.243292	0.788891	0.269054	2
MOZ_SAS(1)	2	3	3	2	2	3	2	1	1	1	1	3	2	3	0.885971	0.00522263	0.561434	0.0138312	0.557134	0.0166152	2
UCR_14kD(1)	1	1	1	1	0	3	2	7	2	2	1	3	3	2	0.0279937	0.00524349	0.0236461	0.635534	0.686518	0.316074	2
Taxilin(1)	1	0	0	0	1	1	2	3	3	1	1	2	1	1	0.0678333	0.00542791	0.0767681	0.364777	0.66267	0.131107	2
BTB(1)	20	1	1	4	16	19	14	73	24	76	12	21	14	14	0.124721	0.00544684	0.079481	0.226705	0.916977	0.12773	2
dCMP_cyt_deam_1(1)	5	6	5	5	3	7	10	15	10	9	5	8	12	14	0.064817	0.00557615	0.0148112	0.383409	0.790719	0.453156	2
CTP_transf_2(2)	1	1	1	1	1	2	2	5	2	2	2	1	4	2	0.0595668	0.00566493	0.0243229	0.410982	1	0.329288	2
3Beta_HSD(1)	2	2	2	1	3	1	7	7	6	11	3	6	5	6	0.48154	0.00573183	0.0297064	0.0590653	0.237672	0.288423	2
NDUFA12(1)	1	1	1	1	0	1	2	4	2	2	1	2	3	3	0.195866	0.00593867	0.0118741	0.161404	0.323846	0.542278	2
Piwi(1)	1	0	0	1	0	2	0	3	17	2	0	0	2	2	0.536929	0.0062474	0.443695	0.0549516	1	0.0266533	2
RNA_POL_M_15KD(1)	1	1	1	0	1	1	4	3	2	3	1	2	1	2	0.04738	0.0064346	0.131173	0.51614	0.384393	0.0962296	2
Ribosomal_L38e(1)	1	1	1	1	1	4	2	3	4	2	1	2	4	4	0.0151487	0.00659997	0.0124423	0.960618	0.647677	0.565261	2
NOT2_3_5(1)	1	2	2	1	1	3	3	11	4	2	2	3	2	4	0.0723876	0.00672685	0.0614751	0.398201	0.763668	0.190256	2
ICln_channel(1)	1	0	0	1	1	2	2	4	4	1	1	2	2	1	0.0374031	0.00674546	0.0833692	0.612081	0.427202	0.148877	2
DUF2054(1)	1	1	0	0	0	1	1	1	2	3	1	2	1	2	0.252336	0.00688051	0.0195245	0.140913	0.351126	0.441119	2
Rgp1(1)	0	1	1	1	0	2	2	2	4	1	1	1	1	1	0.0143361	0.00689904	0.316643	1	0.068505	0.0431716	2
Erg28(1)	1	0	0	1	1	1	1	1	4	2	1	1	1	1	0.417787	0.00689904	0.316643	0.0815534	1	0.0431716	2
PAP_central(1) NTP_transf_	1	2	1	1	1	2	4	8	7	4	4	14	1	6	0.140727	0.00691972	0.0154782	0.242071	0.493306	0.511982	2
NAD_binding_1(1)	5	2	2	2	1	5	11	8	9	7	3	12	4	3	0.0193634	0.00717562	0.0583691	0.889836	0.325821	0.209447	2
STT3(1)	1	1	1	1	2	2	4	2	8	3	3	2	5	2	0.0448546	0.00728605	0.018553	0.57189	0.969153	0.474305	2
DAGK_cat(1) DAGK_acc(1)	1	2	2	1	1	3	6	4	4	4	2	7	2	5	0.0115727	0.00731102	0.0102459	0.889516	0.604311	0.671841	2
zf-Tim10_DDP(1)	4	4	1	5	2	6	7	9	8	8	4	5	6	8	0.0475023	0.0074349	0.0431482	0.558188	0.705665	0.27117	2
SelT(1)	1	1	1	1	1	1	2	3	2	2	1	3	3	2	0.250985	0.00753566	0.0100098	0.15163	0.230375	0.692481	2
UBA(1) PUB(1)	1	1	1	1	1	1	2	4	2	2	1	2	3	1	0.301454	0.00763393	0.109536	0.127011	0.764492	0.131998	2
RVT_2(1)	1	2	4	0	2	18	2	224	9	20	0	3	4	16	0.230706	0.00781906	0.421073	0.169171	0.57274	0.0353042	2
Methyltransf_8(1)	1	1	1	1	1	1	3	2	2	3	1	2	1	2	0.0865629	0.00824679	0.16567	0.397117	0.513394	0.0978625	2
HCNGP(1)	1	0	0	1	1	2	2	4	3	1	1	1	2	2	0.0306698	0.00825995	0.0714359	0.754828	0.405941	0.201433	2
Phos_pyr_kin(1) TMP-TENI(1	0	1	0	1	0	1	2	2	3	1	0	1	1	1	0.0569341	0.00835905	0.413227	0.531416	0.186849	0.0385031	2
MMR_HSR1(1)	9	8	6	5	9	8	16	19	16	11	10	11	19	15	0.107967	0.00838196	0.0134871	0.34054	0.553262	0.627532	2
zf-LSD1(3)	1	1	0	0	1	2	4	9	6	3	0	10	4	7	0.0857562	0.00840658	0.0211731	0.404507	0.789943	0.482121	2
E2F_TDP(1) DP(1)	2	1	1	1	1	3	1	4	3	5	1	4	2	5	0.367919	0.00909054	0.0486696	0.116899	0.427407	0.291676	2
cwf21(1)	1	1	1	0	0	1	0	1	5	3	1	1	1	2	0.872451	0.00929583	0.211369	0.0215309	0.260232	0.0868067	2
S10_plectin(1)	1	1	1	1	1	7	2	4	5	2	1	5	3	4	0.0134145	0.00950041	0.0158476	0.855294	0.530743	0.619348	2
DUF689(1)	0	1	1	1	0	2	2	4	5	1	1	3	1	2	0.0596218	0.00950434	0.0759109	0.55375	0.615386	0.216173	2
TFIIA_gamma_N(1) TFIIA_gam	0	0	1	1	0	2	1	4	1	2	1	2	1	2	0.0841195	0.00956053	0.0378376	0.44289	1	0.362136	2
ATP-cone(1) Ribonuc_red_lg	1	1	1	1	1	2	2	2	2	2	1	1	3	2	0.0192785	0.00964062	0.0486013	1	0.3636	0.305787	2
TIM(1)	2	4	2	2	1	7	4	8	11	3	3	3	6	6	0.0428604	0.00978215	0.049389	0.682958	0.622033	0.305739	2
Ribosomal_S6(1)	1	1	0	2	1	4	4	2	1	2	2	2	2	2	0.000937462	0.107541	0.0161971	0.0179001	0.0493322	0.417787	1
E1-E2_ATPase(1) Hydrolase(	1	1	2	0	0	1	1	1	2	2	7	1	3	1	0.00114156	0.016841	0.0146263	0.0965544	0.0657179	0.883193	1
E1-E2_ATPase(1) Hydrolase(	3	5	2	5	3	10	16	10	7	5	7	5	10	6	0.00114156	0.016841	0.0146263	0.0965544	0.0657179	0.883193	1
PXA(1) PX(1) Nexin_C(1)	0	1	0	1	0	4	2	2	1	1	1	1	1	2	0.00115022	0.0450715	0.0465947	0.0450715	0.0271617	0.848962	1
NAD_kinase(1)	3	3	2	2	3	5	8	5	4	4	3	3	5	5	0.00128657	0.015142	0.0294908	0.11738	0.0436381	0.58179	1
Trehalase(1)	1	1	1	1	1	4	5	2	2	1	1	1	4	2	0.00136542	0.152179	0.086853	0.0194693	0.0199098	0.856726	1
Peptidase_M18(1)	1	2	2	1	2	4	6	4	2	2	2	2	3	3	0.00199078	0.066571	0.0604275	0.0567055	0.0394832	0.914863	1
ARD(1)	1	0	0	1	1	7	13	4	3	1	0	7	3	4	0.00253916	0.0736554	0.0383688	0.0660403	0.0718116	0.858184	1
Ribosomal_L11_N(1) Ribosom	3	3	3	3	3	11	5	5	5	5	4	5	9	4	0.00274093	0.0287362	0.0140136	0.146112	0.161436	0.869149	1
eIF-5_eIF-2B(1)	1	1	1	1	1	4	7	4	3	2	1	5	4	1	0.00318308	0.0185217	0.0559586	0.227125	0.0674535	0.44958	1
IspD(1)	1	1	0	1	1	2	2	1	2	1	1	1	1	1	0.00381425	0.0856384	0.454301	0.0856384	0.0130035	0.281012	1
GATase_2(1) SIS(2)	1	1	1	1	0	2	2	2	1	1	1	1	1	1	0.00381425	0.0856384	0.454301	0.0856384	0.0130035	0.281012	1
SufE(1) BolA(1)	0	0	0	1	1	2	2	1	1	0	1	1	2	1	0.00385608	0.491656	0.0327065	0.0170934	0.121325	0.166278	1
CLP_protease(1)	7	7	10	9	6	19	21	18	13	8	10	11	24	14	0.00431072	0.0636352	0.017752	0.120696	0.206228	0.631555	1
DUF1767(1)	0	0	0	1	1	2	6	2	2	2	1	5	2	1	0.00435497	0.0185456	0.0210896	0.29193	0.185009	0.781872	1
CKS(1)	1	1	1	1	0	2	3	1	2	1	1	2	2	2	0.00445784	0.165907	0.0158836	0.0570441	0.228795	0.290341	1
Las1(1)	1	1	1	1	0	2	2	1	1	1	1	1	2	1	0.00451386	0.502519	0.119223	0.0193696	0.0524671	0.425149	1
TIM21(1)	1	1	1	2	1	3	5	2	2	1	1	3	3	2	0.00496101	0.299847	0.0571614	0.0365588	0.102067	0.419485	1
PSI_PsaF(1)	1	1	1	1	1	4	2	2	3	1	1	1	2	1	0.00517252	0.0410936	0.476182	0.19501	0.0167579	0.142769	1
MSP(1)	1	1	1	2	1	4	4	2	2	0	2	3	2	2	0.00548498	0.770906	0.0433818	0.0135252	0.137248	0.111708	1
EnY2(1)	1	0	0	1	1	3	2	2	3	1	1	2	2	2	0.00605885	0.0142821	0.0148488	0.437511	0.308332	0.807274	1
Adaptin_N(1) Gamma-COP(1)	1	1	1	1	1	3	2	2	2	2	1	1	2	3	0.00629548	0.0122059	0.0573216	0.491457	0.127226	0.326193	1
Glyco_hydro_31(1)	3	3	3	7	2	19	7	8	5	5	7	4	10	6	0.00642973	0.100543	0.0459863	0.120533	0.152092	0.792336	1
DUF850(1)	1	1	0	1	1	2	2	1	1	1	1	1	2	2	0.00699534	0.533135	0.0337025	0.0273229	0.203447	0.153852	1
ResB(1)	1	1	1	0	1	2	2	1	1	1	1	1	2	2	0.00699534	0.533135	0.0337025	0.0273229	0.203447	0.153852	1
PhzC-PhzF(1)	1	0	0	1	0	3	4	2	3	2	3	3	0	4	0.00709699	0.0158776	0.0161826	0.458071	0.331215	0.818601	1
DUF265(1)	1	0	0	0	1	2	4	0	2	1	1	3	2	1	0.00710073	0.295591	0.0316838	0.0517956	0.214872	0.282198	1
PGM_PMM_I(1) PGM_PMM_II(1)	3	1	1	1	1	4	4	3	5	2	2	3	4	2	0.00734103	0.0131453	0.0230579	0.521022	0.272333	0.612844	1
OSCP(1)	2	2	2	2	2	6	3	5	2	3	3	3	4	3	0.00748149	0.0488198	0.0245263	0.233512	0.265804	0.861453	1
Kelch_1(1)	3	2	4	1	2	7	13	3	4	2	1	4	2	1	0.00778075	0.48122	0.493576	0.0339518	0.00375044	0.215084	1
SIR2(1)	2	1	1	2	3	6	7	5	4	2	2	8	3	3	0.00780001	0.0699392	0.0483929	0.187137	0.174249	0.973574	1
COG2(1)	1	2	1	1	1	2	7	2	2	1	1	1	1	2	0.00826379	0.327338	0.906763	0.0538868	0.011691	0.39991	1
Na_H_Exchanger(1) TrkA_N(1	2	1	0	2	2	5	4	2	2	2	2	3	3	5	0.00836522	0.230042	0.0176582	0.0760462	0.356581	0.233185	1
PSI_PSAK(1)	2	1	1	2	2	5	4	3	1	2	3	2	4	2	0.00839758	0.543825	0.0639999	0.0316419	0.152482	0.247698	1
Aph-1(1)	1	0	0	1	1	2	2	1	2	1	1	1	1	2	0.00841345	0.0780422	0.0874502	0.183864	0.121325	0.83538	1
DUF654(1)	1	0	1	0	1	2	2	1	2	1	1	1	2	1	0.00841345	0.0780422	0.0874502	0.183864	0.121325	0.83538	1
DUF901(1)	0	1	0	1	1	2	5	1	2	1	1	1	1	4	0.00870212	0.214537	0.107017	0.0838732	0.107264	0.779214	1
Fer2(1)	10	7	6	5	8	14	25	19	13	12	6	16	18	14	0.00888297	0.0217975	0.0390423	0.443529	0.225833	0.62109	1
Mod_r(1)	1	0	0	1	1	4	4	6	2	1	1	5	2	4	0.00908846	0.0339151	0.0158135	0.344774	0.405054	0.845881	1
Ribosomal_S19e(1)	1	1	1	1	1	5	2	1	4	1	2	2	3	2	0.0091484	0.169296	0.0196864	0.107571	0.357521	0.332223	1
S1(1)	2	3	2	0	0	4	16	8	4	3	3	2	3	5	0.00924896	0.0274945	0.0794887	0.397361	0.141961	0.469995	1
Cyt-b5(1)	10	8	9	7	8	15	22	17	16	13	9	11	16	26	0.00928686	0.0172806	0.020266	0.520808	0.355361	0.767766	1
WDYHV(1)	0	0	0	1	1	1	2	1	1	1	1	1	1	1	0.00967481	0.0742941	0.0552348	0.213557	0.191684	1	1
DEAD(1) Helicase_C(1) zf-C	1	0	0	0	1	1	2	1	1	1	1	1	1	1	0.00967481	0.0742941	0.0552348	0.213557	0.191684	1	1
Glyco_transf_28(1) Glyco_t	1	0	0	0	1	1	2	1	1	1	1	1	1	1	0.00967481	0.0742941	0.0552348	0.213557	0.191684	1	1
Acylphosphatase(1)	1	0	0	1	1	3	2	2	0	2	1	1	1	1	0.00976128	0.145125	0.370155	0.129232	0.0407324	0.507803	1
FeThRed_B(1)	1	1	1	1	1	2	2	2	2	1	1	1	1	2	0.00989416	0.0357328	0.345455	0.354855	0.044187	0.177844	1
DUF423(1)	1	0	0	0	1	4	2	1	5	1	2	2	1	1	0.0100947	0.0391822	0.0656263	0.339758	0.176207	0.66081
Methyltransf_12(1)	9	6	6	5	4	7	10	12	8	8	6	6	4	4	0.124844	0.0380189	0.368622	0.714798	0.040804	0.0110354
XRN_N(1)	1	1	2	2	2	1	2	4	2	3	2	0	1	1	0.857445	0.0783955	0.197853	0.112997	0.394188	0.0115241
DUF1715(1)	1	0	1	1	1	1	2	2	4	1	0	0	1	1	0.230831	0.0311355	0.510729	0.423073	0.108745	0.0134579
RNase_PH(1)	4	4	5	4	4	2	4	4	4	2	4	9	6	10	0.193481	0.286659	0.0550375	0.713818	0.0127026	0.0137282
GARS_N(1) GARS_A(1) GARS_C	1	1	1	1	1	2	2	4	1	2	1	1	1	1	0.0233874	0.0120063	1	1	0.0273229	0.0151001
LCM(1)	1	1	1	1	1	1	2	1	1	1	2	2	1	3	0.189182	1	0.0103358	0.225646	0.306055	0.0199052
MoaE(1)	1	1	1	1	1	1	2	1	1	1	2	3	1	2	0.189182	1	0.0103358	0.225646	0.306055	0.0199052
N2227(1)	1	1	1	1	1	1	2	1	1	1	1	4	6	2	0.387977	1	0.0104476	0.42741	0.149121	0.0200961
Pentapeptide(2)	4	4	5	3	4	4	4	3	2	3	3	4	4	5	0.937894	0.0156438	0.980615	0.0373882	0.92504	0.0202065
Lyase_1(1) FumaraseC_C(1)	1	2	2	1	1	2	2	1	1	0	2	5	1	2	0.314633	0.169035	0.165128	0.0564627	0.893598	0.0210911
MOSC_N(1) MOSC(1)	1	1	1	2	1	1	2	2	4	2	1	2	1	1	0.50713	0.0138687	0.889128	0.110426	0.59185	0.0215102
TK(1)	1	2	2	2	1	2	2	2	1	1	2	2	3	3	0.333014	0.455181	0.0527582	0.151265	0.48884	0.0234101
Transaldolase(1)	4	2	2	3	3	3	4	3	1	1	3	2	4	7	0.525144	0.0858288	0.365217	0.0592299	0.923367	0.0240975
Rio2_N(1) RIO1(1)	1	1	1	1	1	1	2	1	4	2	1	1	1	1	0.259573	0.0208824	1	0.299003	0.27506	0.0256586
XendoU(1)	1	0	0	1	1	2	2	2	3	1	1	0	1	1	0.0147324	0.0125153	0.702456	0.795297	0.0294739	0.0284162
RNase_P_p30(1)	1	1	1	1	1	1	2	5	1	2	1	1	1	1	0.316547	0.0232933	1	0.26772	0.33242	0.0284827
tRNA_SAD(1) tRNA-synt_2b(1	1	1	1	0	1	2	2	2	2	1	1	1	0	1	0.0123279	0.0303565	0.877362	0.455954	0.011928	0.0289039
Choline_kinase(1)	1	1	2	2	1	3	8	3	9	3	1	1	2	3	0.0135404	0.0112008	0.637813	0.800432	0.0307032	0.0293492
Patched(1)	2	4	5	1	1	3	2	1	0	1	2	2	3	2	0.728275	0.0309917	0.876119	0.0417431	0.829292	0.0294103
Omt_N(1)	1	1	0	1	1	1	0	3	1	2	1	0	1	1	0.548539	0.0305233	0.89986	0.0272754	0.627966	0.0303637
Maf1(1)	1	1	0	1	1	2	0	2	2	2	1	1	1	1	0.661086	0.0111497	0.58555	0.0652622	1	0.0328587
DUF92(1)	3	2	2	2	3	2	4	6	7	3	1	3	3	3	0.609814	0.0327097	0.913196	0.164818	0.564715	0.0332941
HMA(1) E1-E2_ATPase(1) Hyd	1	3	2	2	2	2	3	1	1	1	3	4	2	1	0.479627	0.0670077	0.588362	0.0430243	0.787951	0.033935
B-block_TFIIIC(1)	1	0	1	1	1	1	4	7	2	3	3	1	1	0	0.138283	0.0118028	0.574945	0.349677	0.294119	0.0355639
Mpv17_PMP22(1)	11	5	5	12	9	11	14	9	5	5	8	12	15	12	0.142304	0.335368	0.131264	0.0466167	0.796007	0.0365952
PMSR(1)	4	4	3	4	4	5	11	5	3	4	5	6	6	10	0.0159186	0.862933	0.0153458	0.0307374	0.602235	0.0377152
AA_kinase(1) ACT(1)	1	0	0	1	1	2	2	4	2	2	0	3	0	1	0.0618444	0.0137642	0.59122	0.656226	0.140415	0.0396884
DUF858(1)	1	1	1	1	1	1	2	1	0	1	2	1	1	2	0.228133	0.349927	0.140397	0.0782852	1	0.0410561
Lycopene_cycl(1)	2	2	2	2	3	4	4	2	2	2	3	2	9	4	0.0740493	0.768275	0.0431325	0.0652503	0.896272	0.0425651
E1_dh(1) Transket_pyr(1)	1	2	2	2	1	3	4	4	5	2	1	1	3	2	0.0496827	0.0305296	0.916177	0.975301	0.0649995	0.043347
AIRS(1) AIRS_C(2)	1	1	0	1	1	1	2	2	1	2	0	1	1	1	0.139529	0.0460315	0.889128	0.733391	0.127586	0.0440524
QRPTase_N(1) QRPTase_C(1)	1	1	1	1	1	1	1	2	0	1	1	4	2	3	1	1	0.0256415	1	0.0699596	0.0442319
Sel1(1)	2	0	0	0	2	1	0	0	2	1	2	4	2	6	0.715473	0.780395	0.0164268	0.579391	0.0268572	0.0478241
TPR_1(3)	4	5	4	4	6	8	13	3	4	2	8	2	15	12	0.104725	0.28006	0.217347	0.0289249	0.49763	0.0483147
PG_binding_1(1)	1	2	1	0	0	3	2	1	1	1	3	1	3	3	0.0283681	0.702544	0.0140211	0.0695777	0.866909	0.049533
CemA(1)	1	2	2	2	1	2	0	0	3	1	7	2	5	2	0.47103	0.575183	0.09542	0.827927	0.0570764	0.0550731
DUF525(1)	2	2	2	1	3	1	0	6	1	2	1	1	1	1	0.0408255	0.609291	0.0873975	0.0277265	0.442192	0.0553086
AAA(1) AAA_2(1) ClpB_D2-sm	0	1	2	0	1	1	0	2	1	2	1	0	1	0	0.621935	0.123104	0.539952	0.0998392	1	0.0554049
Na_sulph_symp(1)	5	3	2	4	3	5	5	5	6	7	2	4	4	5	0.134935	0.0260991	0.676487	0.564175	0.24388	0.0603342
Tbf5(1)	1	1	1	1	1	2	0	2	3	3	0	2	2	1	1	0.0224061	0.608879	0.0562929	0.691059	0.0604843
FSH1(1)	2	3	3	1	2	3	10	2	3	2	4	4	4	7	0.0217359	0.731535	0.0192428	0.0518828	0.651908	0.0610601
Glyco_transf_5(1) Glycos_t	8	3	4	7	5	14	11	18	8	6	5	4	6	6	0.018032	0.0459133	0.936116	0.461555	0.0237064	0.0614189
DAGAT(1)	4	4	4	6	4	4	2	4	4	3	2	1	2	4	0.200023	0.530005	0.0112863	0.477984	0.307956	0.0621717
DNA_methylase(1)	2	3	2	5	0	6	3	11	4	5	3	2	1	3	0.204457	0.0463877	0.927163	0.578873	0.243679	0.0630854
Peptidase_M22(1)	1	2	2	2	2	2	4	5	8	2	2	2	3	2	0.194846	0.0139762	0.411415	0.295099	0.512916	0.0631534
Sugar_tr(2)	3	0	1	1	2	3	5	4	2	4	0	0	1	4	0.0911064	0.107798	0.661177	0.770141	0.0565104	0.0636004
Autophagy_N(1) Autophagy_a	1	1	0	1	1	1	2	1	0	1	1	1	2	3	0.204998	0.773395	0.0681664	0.169867	0.789933	0.0643776
Ribosomal_L9_N(1)	0	1	1	1	1	0	1	1	0	1	1	1	4	2	0.612968	0.795762	0.0661593	0.795762	0.0619046	0.0657986
Uricase(2)	1	0	0	1	1	1	2	2	3	1	1	1	1	1	0.0772769	0.0101213	0.300679	0.484981	0.315473	0.0658335
YGGT(1)	4	3	3	2	4	4	4	3	2	3	3	4	4	4	0.203151	0.322792	0.251555	0.0641786	0.716964	0.0660107
Prenyltrans(5)	2	2	2	2	1	3	4	4	1	2	4	6	3	3	0.0747748	0.655956	0.0173716	0.176216	0.782871	0.0663237
WW(2)	1	2	1	1	1	2	2	3	4	2	2	3	0	1	0.213881	0.0301265	0.693215	0.440402	0.355957	0.0666438
3_5_exonuc(1)	8	5	3	6	7	3	5	9	7	13	2	4	7	8	0.381774	0.143908	0.573861	0.0613487	0.673816	0.0701824
DUF842(1)	1	1	1	1	0	1	4	1	1	0	1	4	1	4	0.127932	0.836906	0.0652622	0.121849	1	0.0709441
DAP_epimerase(2)	1	1	1	1	1	0	4	3	3	2	1	1	2	1	0.438202	0.0278175	0.625503	0.217153	0.704696	0.0713835
PRP1_N(1)	1	1	0	1	1	0	3	2	1	2	0	1	0	1	0.457747	0.150474	0.570327	0.602432	0.257513	0.0728504
tRNA-synt_2d(1) FDX-ACB(1)	1	1	1	0	1	1	2	1	1	0	2	1	2	1	0.155531	0.744399	0.0843882	0.124673	1	0.0729967
UVR(1)	1	1	1	0	0	0	4	2	3	1	0	1	1	0	0.25638	0.081979	0.870832	0.666946	0.225341	0.0739824
MtN3_slv(1)	0	1	1	1	2	0	1	4	6	3	2	0	0	6	0.598219	0.0281538	0.602412	0.0288442	0.368191	0.0759089
PS_Dcarbxylase(1)	1	0	0	1	1	1	2	1	1	0	3	1	2	1	0.128265	0.890885	0.0370477	0.189679	0.799908	0.0762402
VKOR(1)	0	1	1	1	1	1	2	2	1	2	1	1	1	1	0.088554	0.0232515	0.516629	0.689249	0.222144	0.0773663
STAG(1)	0	1	1	1	1	1	2	2	2	1	1	1	1	1	0.088554	0.0232515	0.516629	0.689249	0.222144	0.0773663
WD40(1) BING4CT(1)	1	1	1	1	0	1	2	1	2	2	1	1	1	1	0.088554	0.0232515	0.516629	0.689249	0.222144	0.0773663
IBN_N(1) HEAT(1)	1	1	0	2	0	2	0	7	2	3	1	1	2	2	0.788162	0.010193	0.256001	0.0462982	0.520096	0.0782523
Cmc1(1)	1	2	1	2	1	1	2	1	0	3	2	3	3	2	0.874496	0.711458	0.101425	0.660218	0.243053	0.0799857
DS(1)	2	1	2	1	1	2	2	4	2	3	1	2	3	1	0.256231	0.0267468	0.551407	0.354051	0.508345	0.0811689
ATP-synt_D(1)	1	1	1	1	1	2	2	2	5	1	2	1	1	1	0.0696782	0.0275768	0.540749	0.845673	0.17187	0.0855624
GTP_cyclohydroI(2)	0	0	1	1	0	1	0	1	1	0	1	2	2	1	0.84093	0.54325	0.0179719	0.759488	0.0746114	0.0894584
Pyr_redox_2(1) Pyr_redox(2	1	1	1	2	1	3	1	3	1	2	0	0	1	2	0.385551	0.272646	0.410172	0.924571	0.154002	0.091762
CM_2(1)	1	1	1	1	1	2	1	1	2	1	1	3	2	4	0.331136	0.453394	0.0152892	0.761416	0.231005	0.0989199
F420_oxidored(1)	3	0	2	3	3	4	2	1	2	1	3	2	3	3	0.4325	0.316653	0.386153	0.142284	0.931469	0.101423
SURF6(1)	1	1	0	1	1	1	1	1	1	1	1	3	3	1	0.686647	0.6444	0.0278537	1	0.142911	0.101567
Oxidored_molyb(1) Mo-co_di	1	1	1	2	1	3	2	3	2	3	0	2	2	2	0.0715718	0.0306742	0.505813	0.872377	0.188266	0.102354
BP28CT(1)	0	0	1	1	1	1	2	2	1	2	1	1	1	1	0.0514574	0.0132903	0.248393	0.71528	0.262742	0.103013
RED_N(1) RED_C(1)	1	0	0	1	1	1	2	2	1	2	1	1	1	1	0.0514574	0.0132903	0.248393	0.71528	0.262742	0.103013
BPL_LipA_LipB(1)	5	4	4	4	3	4	9	4	2	3	3	7	4	5	0.160387	0.221465	0.550495	0.0352739	0.347223	0.103817
Eapp_C(1)	1	0	1	1	1	1	2	5	1	1	0	1	1	1	0.291483	0.106253	0.922931	0.697935	0.275831	0.10465
Frataxin_Cyay(1)	1	1	1	1	1	1	2	1	5	2	1	1	2	1	0.364837	0.0367727	0.566991	0.315466	0.656352	0.104901
Fapy_DNA_glyco(1) H2TH(1)	2	1	1	1	0	4	2	5	3	1	1	2	1	1	0.0441029	0.0450375	0.642571	0.786616	0.093538	0.107314
DUF1014(1)	1	1	0	1	1	2	2	3	2	1	0	1	1	2	0.0486617	0.0462099	0.650863	0.817349	0.100944	0.107992
PAPS_reduct(1) MoCF_biosyn	2	0	0	1	1	0	2	3	2	1	1	1	0	1	0.778374	0.109183	0.929942	0.28017	0.734196	0.108806
GN3L_Grn1(1) MMR_HSR1(1)	1	1	1	1	1	1	2	1	2	1	1	1	0	1	0.20216	0.321695	0.414546	0.685468	0.0761075	0.111659
GUN4(1)	1	1	1	1	1	2	1	1	0	1	1	1	2	1	0.20216	0.321695	0.414546	0.0636459	0.524545	0.111659
ATP-synt_B(1)	1	1	1	1	1	1	3	2	1	0	1	2	3	2	0.190773	1	0.0759297	0.227336	0.862645	0.112729
WD40(6)	11	3	2	4	10	15	17	10	6	6	13	13	13	16	0.0164128	0.311322	0.0107144	0.104477	0.727833	0.114627
UQ_con(1) UBA(1)	1	1	1	1	1	1	2	1	1	1	1	1	2	4	0.319182	1	0.0782852	0.359323	0.623574	0.115704
GCD14(1)	1	1	1	1	1	1	2	4	2	1	1	1	1	2	0.319182	0.0371933	0.528037	0.359323	0.623574	0.115704
TFIID-31kDa(1)	1	1	1	1	1	1	2	2	4	1	1	1	1	2	0.319182	0.0371933	0.528037	0.359323	0.623574	0.115704
Ferritin(1)	2	2	0	5	2	4	3	5	1	2	4	4	6	7	0.268501	0.732628	0.0416168	0.44632	0.513391	0.116949
ABC_tran(1) ABC_membrane(1	1	0	0	0	2	1	4	2	5	2	4	0	0	1	0.163285	0.0468411	0.603518	0.673439	0.323532	0.120685
Psb28(1)	1	1	1	1	1	2	2	1	3	1	1	1	1	1	0.0152838	0.107541	1	0.235383	0.0181108	0.121849
Ufd2P_core(1) U-box(1)	1	1	1	1	1	1	2	1	1	1	1	1	2	2	0.153852	1	0.0831877	0.18767	1	0.121849
CbiQ(1)	1	1	1	1	1	1	2	1	1	1	1	2	1	2	0.153852	1	0.0831877	0.18767	1	0.121849
HVSL(1)	1	1	1	1	1	1	2	1	1	1	1	2	1	2	0.153852	1	0.0831877	0.18767	1	0.121849
TAFII28(1)	1	1	1	1	1	1	2	1	1	1	1	2	2	1	0.153852	1	0.0831877	0.18767	1	0.121849
adh_short(1) ADH_N(1) ADH_	1	0	0	1	1	0	2	3	1	2	1	1	1	1	0.491612	0.0274298	0.39417	0.18903	1	0.122963
VPS28(1)	1	1	1	1	1	2	2	1	2	1	1	5	2	2	0.0671306	0.451134	0.0198863	0.238148	0.876332	0.123762
PGAM(1)	16	14	13	11	15	17	38	18	13	12	12	29	22	25	0.0372615	0.895776	0.0673337	0.0628203	0.481954	0.125191
DUF2419(1)	0	1	1	1	1	1	2	1	3	1	1	0	1	1	0.200391	0.133288	0.905217	0.960459	0.186307	0.125925
AAA(1) TIP49(1)	2	2	1	2	2	3	2	5	3	3	2	2	4	2	0.226193	0.0114055	0.172376	0.225557	0.916538	0.126764
Ufm1(1)	1	0	0	1	1	1	2	1	1	1	1	1	3	4	0.159128	0.456463	0.0210861	0.456463	0.53213	0.12797
ABC1(1)	13	18	17	17	12	24	31	21	14	11	14	22	23	22	0.0134942	0.875045	0.118022	0.0165948	0.148131	0.128651
Met_10(1)	1	2	1	1	1	1	1	1	1	0	1	1	1	3	0.68835	0.235719	0.624249	0.542312	0.447622	0.129912
ABC1(1) APH(1)	1	2	3	0	0	0	3	3	2	2	1	1	1	1	0.829587	0.151035	0.857916	0.32222	0.729422	0.130357
UEV(1) Vps23_core(1)	1	1	1	1	0	2	2	1	1	1	1	3	2	1	0.0190998	0.605782	0.0339979	0.058886	0.445198	0.130729
PTPA(1)	1	1	0	1	1	2	2	1	1	1	2	1	3	1	0.0190998	0.605782	0.0339979	0.058886	0.445198	0.130729
ThiC(1)	1	0	0	1	1	2	5	8	2	1	1	2	1	1	0.0173622	0.0207473	0.289064	0.687126	0.0891578	0.132274
G10(1)	1	1	1	1	1	2	4	9	4	1	1	1	2	3	0.06497	0.0212549	0.291408	0.783075	0.280928	0.134054
Isochorismatase(1)	6	2	1	2	4	4	7	4	2	3	5	4	9	5	0.113107	0.706936	0.0469607	0.228738	0.94027	0.136408
MaoC_dehydratas(1)	2	3	1	2	2	2	5	3	5	3	2	1	4	2	0.216511	0.093129	0.858016	0.788383	0.283941	0.13773
Porphobil_deam(1) Porphobi	1	1	1	1	1	3	2	3	2	2	0	1	2	3	0.0399257	0.0314359	0.387995	0.873624	0.144898	0.141139
Cwf_Cwc_15(1)	1	1	0	0	1	1	2	1	2	3	1	0	1	2	0.158587	0.0344392	0.418102	0.587063	0.432556	0.141147
NLE(1) WD40(8)	0	1	0	1	0	1	0	3	1	1	1	1	0	1	0.856085	0.0369562	0.435482	0.109973	0.66267	0.143658
FBPase(1)	5	3	5	5	3	10	10	7	3	3	5	4	10	7	0.0131858	0.928233	0.120671	0.0178574	0.142692	0.145587
GBP(1)	4	0	0	1	4	3	3	3	4	3	1	1	2	2	0.193365	0.104719	0.886224	0.884347	0.245582	0.145862
PAP_fibrillin(1)	12	6	5	5	8	11	17	9	7	9	10	11	13	12	0.0112225	0.337882	0.016231	0.0689582	0.464119	0.14704
MMR_HSR1(2)	2	1	1	2	1	2	4	0	2	2	2	3	2	2	0.0819442	0.895864	0.132873	0.0895853	0.561368	0.148573
Barren(1)	0	1	1	1	0	2	0	0	1	1	2	1	1	2	0.508714	0.898484	0.0833692	0.612081	0.427202	0.148877
DUF2253(1)	1	0	0	1	1	2	2	1	0	1	1	1	1	3	0.0211118	0.884472	0.0813347	0.0382906	0.281513	0.149882
Adaptin_binding(1)	1	0	0	0	1	1	1	0	1	1	1	1	3	1	0.26876	0.564276	0.0357589	0.564276	0.472213	0.149882
DEAD_2(1)	1	4	3	2	2	3	5	2	3	3	3	4	5	5	0.104715	0.519814	0.0313774	0.296462	0.834987	0.150043
PSI_PsaE(1)	1	1	1	1	1	3	2	3	3	1	0	2	1	2	0.0458845	0.0585996	0.594566	0.711109	0.106176	0.150314
Aha1_N(1) AHSA1(1)	1	1	1	1	1	2	1	1	2	1	1	2	2	4	0.313215	0.436184	0.0243521	0.752288	0.329079	0.151916
NMD3(1)	1	1	1	1	1	1	2	1	2	1	2	1	4	2	0.313215	0.436184	0.0243521	0.752288	0.329079	0.151916
Ebp2(1)	1	1	1	1	1	1	2	1	2	2	0	1	1	2	0.313215	0.135823	1	0.752288	0.329079	0.151916
Phosphorylase(1)	2	3	3	2	1	5	5	3	2	2	5	2	4	4	0.0169325	0.690656	0.0518584	0.0446908	0.316418	0.153064
PHO4(1)	12	2	2	4	5	3	3	2	1	1	2	2	4	2	0.55539	0.0156733	0.190619	0.107926	0.629212	0.153259
Bystin(1)	1	1	1	2	1	2	2	1	1	1	2	1	1	2	0.0478743	0.533135	0.316643	0.0273229	0.203447	0.153852
SOH1(1)	0	1	1	1	1	1	2	2	2	2	0	1	2	2	0.217968	0.0273229	0.316643	0.409585	0.659795	0.153852
WD40(7)	11	5	3	2	7	12	11	7	4	8	8	14	13	9	0.0510114	0.48495	0.0291827	0.17738	0.867702	0.15443
PfkB(2)	0	2	0	1	2	1	0	1	1	0	1	3	2	1	0.491636	0.59755	0.276606	0.831746	0.144953	0.156512
Methyltransf_11(1)	26	28	20	28	28	29	55	33	24	27	30	33	43	36	0.0276642	0.631266	0.0457352	0.0779474	0.487503	0.157071
TatD_DNase(1)	4	2	2	2	3	2	4	6	5	2	1	4	2	3	0.764306	0.237111	0.727372	0.485849	0.577719	0.160116
TFIIA(1)	1	1	1	2	0	2	2	1	2	1	1	3	2	4	0.119311	0.530027	0.0351341	0.322474	0.814679	0.160251
NOSIC(1) Nop(1) Prp31_C(1)	0	1	1	1	1	1	3	5	1	2	1	1	2	1	0.1414	0.0367071	0.387773	0.652424	0.418835	0.161738
DUF2040(1)	1	1	1	2	1	1	0	1	1	1	1	3	2	1	0.166376	0.635661	0.262725	0.351516	0.0398578	0.162077
CtaG_Cox11(1)	0	1	1	1	1	1	2	1	1	1	1	1	2	3	0.166376	0.635661	0.0481247	0.351516	0.769377	0.162077
DUF339(1)	1	0	1	1	1	1	2	1	1	1	1	2	1	3	0.166376	0.635661	0.0481247	0.351516	0.769377	0.162077
CPSase_L_chain(1) CPSase_L	0	1	1	1	1	2	2	1	1	1	0	1	1	2	0.0961427	0.733112	0.0628642	0.190989	0.881124	0.163855
CPSase_L_chain(1) CPSase_L	1	0	0	2	1	2	2	1	2	0	2	2	3	1	0.0961427	0.733112	0.0628642	0.190989	0.881124	0.163855
COX1(1)	1	0	0	0	1	1	1	0	2	0	6	1	5	0	0.545343	0.756482	0.0673162	0.756482	0.3481	0.165207
DUF953(1)	2	0	0	0	1	1	2	1	1	0	1	2	1	2	0.172738	0.903301	0.096953	0.241125	1	0.167231
RRF(1)	2	2	2	1	2	2	2	6	3	2	1	2	2	4	0.716196	0.0761037	0.650863	0.243376	1	0.169211
6PF2K(1) PGAM(1)	2	2	1	1	1	4	4	4	2	2	1	1	2	3	0.0105029	0.0622122	0.560068	0.258071	0.0280347	0.17038
BCDHK_Adom3(1) HATPase_c(1	3	1	1	1	3	2	3	4	4	2	2	1	1	4	0.355574	0.112433	0.835725	0.624864	0.458584	0.170439
SYF2(1)	1	1	0	0	1	1	2	2	4	1	1	1	1	2	0.137918	0.016562	0.176998	0.430745	0.674386	0.171766
EBP(1)	1	0	0	1	0	1	4	1	3	5	0	1	2	2	0.0683502	0.019377	0.20573	0.730907	0.376748	0.171885
DUF1777(1)	1	1	1	1	0	1	2	5	1	3	1	1	2	2	0.269215	0.016494	0.175258	0.247279	1	0.172657
PALP(1) Thr_dehydrat_C(2)	1	1	1	2	1	1	2	1	2	1	0	1	1	1	0.50713	0.733391	0.227077	0.733391	0.127586	0.173549
GidB(1)	1	1	0	1	1	1	2	0	1	1	1	1	2	1	0.139529	0.733391	0.227077	0.110426	0.59185	0.173549
NUC130_3NT(1) SDA1(1)	0	1	1	1	1	1	2	1	1	0	1	2	1	1	0.139529	0.733391	0.227077	0.110426	0.59185	0.173549
HhH-GPD(1) HHH(1) EndIII_4	0	1	1	0	1	1	0	1	1	0	1	3	1	1	0.858208	0.891428	0.0986863	0.785161	0.143526	0.173604
iPGM_N(1) Metalloenzyme(1)	2	1	1	2	2	4	2	5	4	1	0	3	2	1	0.276888	0.246619	0.752072	0.94595	0.202911	0.174461
Methyltransf_6(1)	1	2	1	3	1	1	2	6	2	4	1	4	2	2	0.97953	0.0382894	0.372983	0.0821558	0.471786	0.174636
Rhodanese(1)	8	6	3	8	5	8	7	16	11	7	6	9	8	7	0.336093	0.0247837	0.250638	0.263433	0.975418	0.177114
IMS(1)	4	4	4	4	5	2	7	6	7	2	2	3	3	3	0.765164	0.887381	0.166937	0.699308	0.410986	0.178218
NUC173(1)	0	2	1	1	1	1	2	2	0	2	3	2	2	2	0.435968	0.549254	0.0427534	0.809215	0.334813	0.178979
DNA_RNApol_7kD(1)	1	1	0	1	1	0	2	3	2	2	1	2	1	2	0.714308	0.0131249	0.131173	0.0661051	0.384393	0.182168
UvrD-helicase(1)	1	1	1	0	2	0	2	1	1	1	2	1	2	2	1	1	0.135823	1	0.237472	0.184666
FtsH_ext(1) AAA(1)	0	1	2	1	1	1	4	1	3	0	2	2	2	3	0.201836	0.766493	0.0793503	0.337255	0.850817	0.185019
PhosphMutase(1) Metalloenz	1	0	0	1	1	1	2	1	1	1	1	2	3	1	0.100802	0.379048	0.0255648	0.379048	0.782389	0.185517
CTP_transf_3(1)	0	1	1	1	0	1	2	1	1	1	3	1	2	1	0.100802	0.379048	0.0255648	0.379048	0.782389	0.185517
2OG-FeII_Oxy(1) ShK(1)	9	4	5	1	9	1	2	7	5	4	2	4	2	3	0.0578593	0.721348	0.256083	0.0476509	0.282419	0.189208
Memo(1)	1	0	0	1	1	2	2	3	2	1	1	1	2	1	0.0147324	0.0125153	0.119264	0.795297	0.158813	0.189429
Voltage_CLC(1)	1	0	1	1	1	0	1	1	6	0	0	0	1	1	0.715518	0.321554	0.650052	0.26608	1	0.189466
CBM_48(1) Alpha-amylase(1)	2	3	1	2	3	2	8	4	2	4	3	2	4	3	0.0900385	0.0774566	0.600351	0.886978	0.193567	0.189972
CBM_48(1) Alpha-amylase(1)	4	2	2	2	3	4	6	11	3	3	3	3	2	4	0.0900385	0.0774566	0.600351	0.886978	0.193567	0.189972
ABC_membrane(1) ABC_tran(1	6	4	4	8	3	11	10	9	8	3	14	9	10	6	0.0421699	0.437128	0.0326512	0.167994	0.748291	0.191015
ABC_membrane(1) ABC_tran(1	6	2	3	4	4	21	68	33	13	33	32	38	47	36	0.0421699	0.437128	0.0326512	0.167994	0.748291	0.191015
PMM(1)	1	1	1	2	1	1	2	2	2	2	1	1	3	1	0.539404	0.0809029	0.615434	0.354608	0.836118	0.191498
Sybindin(1)	2	2	2	2	2	3	4	6	6	2	2	3	2	5	0.111318	0.0235834	0.219386	0.605308	0.516645	0.191767
COX3(1)	1	0	0	0	1	0	1	0	3	0	2	2	1	2	0.888484	0.464363	0.0359449	0.643771	0.113025	0.191837
OTCace_N(1) OTCace(1)	2	2	2	2	2	4	4	2	3	1	2	2	3	3	0.0142095	0.648674	0.305098	0.0114135	0.0703375	0.192206
Ins_P5_2-kin(1)	2	1	1	1	1	2	2	1	3	0	1	5	2	2	0.277109	0.993579	0.145674	0.314027	0.913257	0.193589
Dor1(1)	1	1	1	0	1	2	2	1	3	1	1	1	1	1	0.0162972	0.0728101	0.562291	0.323426	0.0426884	0.194541
GLE1(1)	1	1	1	1	0	1	1	1	3	1	1	1	1	1	0.641193	0.0728101	0.562291	0.271681	1	0.194541
Es2(1)	0	1	1	1	1	1	2	3	2	1	1	1	2	1	0.178007	0.0305233	0.272355	0.508279	0.627966	0.195635
TruB_N(1)	1	1	1	1	2	1	2	3	2	1	1	1	1	2	0.548539	0.14774	0.89986	0.508279	0.627966	0.195635
ATP-grasp_2(1) Ligase_CoA(	2	1	1	1	1	1	2	3	2	1	1	1	2	1	0.548539	0.14774	0.89986	0.508279	0.627966	0.195635
PCMT(1)	3	1	1	2	2	8	4	5	4	2	1	4	2	2	0.0157744	0.0770143	0.578304	0.304194	0.0400385	0.197646
Dus(1)	6	7	8	4	6	8	6	4	6	4	5	8	6	5	0.509484	0.142271	0.871744	0.0864444	0.448327	0.198371
A_deamin(1)	1	3	3	0	1	0	3	5	2	1	1	1	1	1	0.875862	0.402787	0.55353	0.417427	0.75553	0.199501
CAP_GLY(1)	2	1	0	2	2	3	2	4	4	2	2	2	2	2	0.124131	0.0212094	0.18957	0.533401	0.606681	0.199555
ORC2(1)	0	1	1	1	0	1	2	1	1	2	0	1	1	1	0.0828648	0.10227	0.697186	0.750384	0.151885	0.201238
DUF1604(1) Surp(1)	0	0	1	1	0	1	0	1	1	0	1	2	1	1	0.834776	0.527821	0.0465947	0.750384	0.151885	0.201238
Fes1(1)	1	0	0	1	0	1	2	1	1	2	1	0	1	1	0.0402927	0.0450715	0.372023	0.750384	0.151885	0.201238
GPI2(1)	1	0	0	0	1	1	2	1	1	0	1	1	2	1	0.0402927	0.527821	0.0465947	0.133058	0.616338	0.201238
FAD_binding_3(1) FHA(1)	1	0	0	1	1	1	2	1	1	0	1	1	2	1	0.0828648	0.873368	0.113278	0.133058	0.616338	0.201238
MMR_HSR1(1) TGS(1)	2	2	1	2	2	2	4	3	1	2	2	6	2	3	0.228906	0.89967	0.120855	0.309279	0.941586	0.202037
COG7(1)	1	1	0	1	1	1	2	1	1	1	2	1	1	2	0.111659	0.580578	0.0546278	0.280029	1	0.20216
RRS1(1)	1	2	1	1	1	1	2	2	2	2	2	1	1	2	0.471877	0.0454629	0.373043	0.280029	1	0.20216
FPN1(1)	0	0	0	1	1	1	3	2	2	2	2	2	0	1	0.0437545	0.0125383	0.109587	0.759192	0.405659	0.203403
PK(1)	4	0	0	0	0	2	0	1	2	0	4	0	4	7	0.740116	0.704189	0.0772314	1	0.259309	0.204907
Gpi16(1)	2	1	1	0	1	1	16	1	1	1	1	2	3	4	0.0561842	1	0.153759	0.0760052	0.394133	0.20505
PAZ(1) Piwi(1)	2	0	0	0	1	0	2	2	3	0	1	0	0	1	0.640789	0.229714	0.883736	0.57319	0.5741	0.205265
CoA_binding(1) Ligase_CoA(	2	0	1	1	2	4	2	1	2	1	2	3	4	1	0.0771923	0.821644	0.104053	0.136291	0.615855	0.207031
Peptidase_M3(1)	3	3	3	3	5	3	12	3	4	3	5	4	7	4	0.0917728	0.982358	0.164424	0.114804	0.536858	0.210076
TPR_1(2) TPR_2(1)	0	1	0	0	1	1	0	5	0	1	1	0	1	0	0.899473	0.153433	0.874834	0.290085	1	0.211423
DUF288(1)	2	0	1	2	0	2	2	3	1	2	1	1	2	0	0.191657	0.196949	1	0.862612	0.205886	0.215673
DnaJ(1) Sec63(1)	1	1	1	0	0	1	2	2	1	1	1	4	2	2	0.134611	0.159579	0.010189	0.787952	0.402773	0.215957
PSI_PsaH(1)	1	2	1	1	1	2	0	1	1	1	1	2	1	4	0.754911	0.720827	0.296878	1	0.272033	0.216856
DUF1000(1)	2	2	2	2	2	3	4	5	6	1	2	2	3	1	0.227731	0.264986	0.837998	0.820376	0.19059	0.218377
GSH_synth_ATP(1) GSH_synth	1	1	1	1	1	1	2	5	2	2	1	1	3	3	0.376915	0.0122049	0.0975149	0.141947	0.612665	0.218492
Pkinase(1) efhand(2)	1	1	1	0	0	1	2	1	3	2	1	1	2	1	0.108868	0.0179473	0.143928	0.531416	0.646806	0.219347
L15(1)	1	2	1	1	1	6	1	4	1	2	3	3	4	4	0.131333	0.198051	0.0136265	0.69526	0.484116	0.220834
PP2C(2)	1	0	0	0	5	0	4	4	4	2	0	4	0	2	0.604799	0.113268	0.694507	0.389861	0.843183	0.22127
Rhodanese(2)	1	1	1	1	0	1	2	2	9	2	1	5	2	1	0.373657	0.0150057	0.118088	0.166665	0.68001	0.222385
Aldo_ket_red(2)	0	0	0	2	2	0	3	2	2	2	1	0	1	2	0.571821	0.133793	0.77324	0.459307	0.744274	0.222709
DHDPS(1)	1	1	1	2	1	3	2	1	2	2	1	3	4	3	0.0653065	0.334985	0.0273466	0.302681	1	0.223155
NAD_binding_2(1)	5	2	2	3	6	4	3	6	5	3	6	7	9	5	0.845738	0.284174	0.0220768	0.48663	0.0861497	0.224489
NOB1_Zn_bind(1)	0	1	0	1	0	1	1	1	3	1	1	1	1	1	0.210674	0.0163406	0.126239	0.305748	1	0.226033
DUF28(1)	1	1	1	1	1	1	7	2	2	1	1	1	1	1	0.0330087	0.208368	1	0.261742	0.0380957	0.227434
Rieske(1)	8	4	4	10	9	2	2	3	4	1	6	3	6	2	0.0231869	0.0217304	0.166111	0.78388	0.183267	0.227932
TPK_catalytic(1) TPK_B1_bi	1	1	1	1	1	2	4	3	3	3	1	6	2	1	0.029195	0.0116642	0.0872937	0.897577	0.345988	0.229701
E1-E2_ATPase(1) Hydrolase_	1	1	0	1	1	4	1	3	1	0	0	4	5	4	0.245406	0.651651	0.0780493	0.465521	0.749434	0.229729
S4(1) FtsJ(1)	1	1	1	1	1	1	0	1	1	2	1	1	1	1	0.110746	0.211059	1	0.0233874	0.121849	0.230201
PRA-CH(1) PRA-PH(1)	1	1	1	1	1	1	2	1	1	2	1	1	1	1	0.110746	0.211059	1	0.60466	0.121849	0.230201
DUF2358(1) SOUL(1)	1	1	1	1	1	1	2	1	2	1	1	1	1	1	0.110746	0.211059	1	0.60466	0.121849	0.230201
Pribosyltran(1) OMPdecase(	1	1	1	1	1	2	3	2	1	5	1	1	2	2	0.0326123	0.0352736	0.259294	0.751526	0.17276	0.230836
DUF543(1)	1	1	1	0	0	3	3	1	4	2	0	2	2	1	0.0117262	0.0322515	0.237608	0.425515	0.0735853	0.2318
HI0933_like(1)	2	2	2	1	1	0	2	4	2	1	1	1	1	2	0.374423	0.493885	0.514127	0.185983	0.716039	0.2318
Aldolase_II(1) Hydrolase(1	0	0	0	1	1	1	2	1	1	1	2	1	2	1	0.0298586	0.144928	0.0102322	0.316643	1	0.23632
PIG-S(1)	0	1	1	0	1	1	2	1	1	1	1	2	2	1	0.0652622	0.316643	0.0273229	0.316643	1	0.23632
CwfJ_C_1(1) CwfJ_C_2(1)	1	2	1	2	1	1	2	1	1	1	2	1	2	1	0.822712	0.316643	0.780055	0.316643	1	0.23632
CS(1)	5	9	10	5	7	9	8	11	11	8	4	6	13	8	0.499535	0.191167	0.925009	0.641865	0.560533	0.237721
Hydrolase(1) Flavokinase(1	1	1	1	1	0	1	3	3	2	1	1	1	2	1	0.0933265	0.0463423	0.318947	0.908038	0.350494	0.239023
FrhB_FdhB_N(1) FrhB_FdhB_C	1	1	1	1	1	1	0	2	2	1	1	1	1	2	0.20216	0.0636459	0.414546	0.0153214	0.0761075	0.241125
FTHFS(1)	1	1	1	1	1	1	2	2	1	1	1	2	2	2	0.20216	0.321695	0.028678	0.685468	0.524545	0.241125
DUF1740(1)	1	1	1	1	1	1	2	2	2	1	1	1	1	2	0.20216	0.0636459	0.414546	0.685468	0.524545	0.241125
DUF866(1)	1	1	1	1	1	1	2	2	2	1	1	1	1	2	0.20216	0.0636459	0.414546	0.685468	0.524545	0.241125
SRP19(1)	1	1	1	1	1	1	2	2	2	1	1	1	2	1	0.20216	0.0636459	0.414546	0.685468	0.524545	0.241125
DAP3(1)	1	1	1	1	1	1	2	2	2	1	2	1	1	1	0.20216	0.0636459	0.414546	0.685468	0.524545	0.241125
zf-U1(1)	2	0	1	2	1	3	2	2	2	3	0	1	2	3	0.151832	0.136554	0.735354	0.901538	0.246979	0.242362
SRP54_N(1) SRP54(1)	1	1	0	1	1	1	3	2	0	1	1	1	5	2	0.205898	0.761209	0.11034	0.345501	0.961074	0.243257
IGPD(1)	1	1	1	1	1	1	2	3	2	0	1	4	3	3	0.476148	0.391239	0.0381735	0.970101	0.283431	0.243503
GatB_N(1) GatB(1) GatB_Yqe	0	2	2	1	1	1	2	2	1	1	1	3	3	2	0.643413	0.812897	0.125526	0.812897	0.423856	0.244731
zf-CCHC(3)	0	1	0	0	1	2	0	47	2	1	4	0	3	1	0.669352	0.0413932	0.281	0.172788	0.656913	0.24478
LisH(1) RanBPM_CRA(1)	1	0	0	1	1	3	2	1	2	1	1	6	1	4	0.0412394	0.272113	0.0235758	0.251861	0.848953	0.246155
DUF974(1)	0	1	1	1	0	1	3	1	0	1	1	1	2	1	0.0449899	0.886292	0.150518	0.0756518	0.337874	0.247818
WW(1)	8	3	7	4	5	5	5	4	3	2	1	0	6	2	0.979325	0.263351	0.0227973	0.377352	0.0668269	0.247846
Flavoprotein(1)	1	1	1	1	1	2	2	2	5	5	0	2	3	6	0.211377	0.0164432	0.113184	0.306122	0.957376	0.247941
SecA_DEAD(1) SecA_PP_bind(	1	2	2	1	1	2	4	2	1	2	2	2	2	3	0.0280364	0.492191	0.0549891	0.105031	0.443662	0.248304
NmrA(1) CIA30(1)	3	1	1	0	2	3	4	5	2	3	1	2	3	2	0.0501204	0.045798	0.301165	0.832611	0.220569	0.249606
Transp_cyt_pur(1)	1	1	2	0	1	1	2	1	1	0	1	1	2	1	0.362136	0.482536	0.564748	0.175344	0.654478	0.250312
SAM_2(1)	0	2	1	1	2	4	2	3	2	1	2	5	2	4	0.0723491	0.26868	0.0238913	0.387289	0.906758	0.251683
Ribosomal_L2(1) Ribosomal_	2	2	1	2	2	6	3	1	4	4	4	5	7	2	0.0696818	0.356928	0.0354871	0.301758	0.937516	0.253997
Methyltransf_4(1)	3	4	4	2	2	2	6	4	4	2	2	2	3	2	0.572524	0.724053	0.350531	0.812008	0.215543	0.255075
ZZ(1) Myb_DNA-binding(1) S	0	2	1	1	0	2	1	0	1	1	2	5	1	0	0.422555	0.858851	0.271876	0.383024	0.927829	0.259339
APG9(1)	0	1	1	2	1	2	2	1	1	1	1	1	2	2	0.054046	1	0.203447	0.073388	0.316643	0.259573
PRCC_Cterm(1)	1	1	1	1	1	1	1	1	1	1	1	1	0	1	1	1	0.203447	1	0.316643	0.259573
Atx10homo_assoc(1)	1	1	1	1	1	1	1	1	1	1	1	1	2	1	1	1	0.203447	1	0.316643	0.259573
SRP14(1)	1	1	1	1	1	2	0	1	1	1	1	2	1	2	1	1	0.203447	1	0.316643	0.259573
Thioredoxin(1) DUF1692(1)	1	2	2	1	1	1	2	2	2	0	1	3	2	3	0.880871	0.90885	0.246144	0.819067	0.439128	0.25991
TBP(2)	1	1	1	1	1	2	4	3	4	4	0	4	2	5	0.062796	0.0138984	0.0894528	0.6536	0.584159	0.259989
Cdc6_C(1)	0	1	0	1	0	1	2	3	3	1	1	3	1	1	0.0999109	0.0107245	0.0677432	0.420079	0.872066	0.260648
Lin0512_fam(1)	0	1	1	1	0	2	0	1	1	1	1	3	1	2	0.515998	0.458313	0.0527481	1	0.318018	0.260909
Pantoate_ligase(1)	1	1	2	1	2	1	4	1	1	1	1	1	2	3	0.336312	0.458313	0.616414	0.153911	0.577804	0.260909
DUF55(1)	1	0	0	1	1	1	0	3	1	1	1	1	1	1	0.841118	0.0535023	0.328872	0.0812025	0.343737	0.261251
Mito_carr(2)	6	1	9	3	8	2	13	14	13	10	5	3	8	11	0.770295	0.0898454	0.503361	0.247829	0.809251	0.263108
PMI_typeI(1)	2	1	1	2	1	1	2	4	3	3	3	1	2	4	0.855159	0.0175548	0.111869	0.0620614	0.269335	0.26375
MutS_I(1) MutS_II(1) MutS_	0	1	1	1	0	2	2	1	1	1	1	1	2	2	0.146799	0.748278	0.346606	0.118898	0.467892	0.264195
MutS_I(1) MutS_II(1) MutS_	0	2	1	1	2	1	6	1	1	1	2	2	2	1	0.146799	0.748278	0.346606	0.118898	0.467892	0.264195
PGK(1)	2	1	1	3	2	8	6	7	5	3	1	5	6	2	0.0148722	0.033354	0.209685	0.488645	0.102298	0.265288
Not1(1)	1	1	0	1	0	3	2	4	2	2	2	0	3	2	0.0248099	0.011339	0.0693343	0.954609	0.35341	0.267882
Cons_hypoth95(1)	1	1	0	1	0	1	2	3	3	1	0	1	4	1	0.260254	0.0513138	0.307634	0.514071	0.755362	0.268476
FGGY_N(1) FGGY_C(1)	4	2	2	2	1	5	8	4	1	4	4	5	4	3	0.020098	0.539824	0.0703996	0.0706724	0.297602	0.268537
BAH(1) PHD(1)	1	1	1	1	1	6	3	7	4	3	0	3	6	4	0.0239497	0.0110056	0.0668722	0.958356	0.351934	0.268734
IBN_N(1) Xpo1(1) CRM1_C(1)	1	1	1	1	1	2	2	0	2	2	1	2	2	3	0.0869147	0.485191	0.0598669	0.273122	0.852917	0.268997
URO-D(1)	3	4	4	3	3	3	4	5	9	2	2	4	4	3	0.933453	0.352033	0.79302	0.49845	0.77664	0.269113
CIA30(1)	2	3	3	2	2	1	2	1	5	2	1	2	1	2	0.226024	0.803818	0.138665	0.350957	1	0.269361
Esterase(1)	1	2	1	1	3	1	2	3	2	1	1	1	2	1	0.976975	0.507314	0.574807	0.576545	0.682937	0.270342
HMGL-like(1) LeuA_dimer(1)	1	1	1	1	1	2	4	3	2	2	1	1	1	5	0.0267002	0.039357	0.238815	0.639017	0.15529	0.271152
NMT(1) NMT_C(1)	1	1	1	1	1	2	2	1	3	1	2	1	3	3	0.0658928	0.239918	0.0229261	0.393111	0.934151	0.271917
dCMP_cyt_deam_1(1) dCMP_cy	1	1	1	1	1	3	2	2	0	2	0	7	3	3	0.163487	0.66623	0.10107	0.330443	0.957888	0.272505
Copper-bind(1)	1	1	1	1	3	3	2	1	1	1	1	2	2	1	0.0655783	0.459312	0.639	0.0308898	0.135756	0.272697
Glycos_trans_3N(1) Glycos_	1	1	1	1	0	2	2	2	2	1	1	1	2	1	0.0123279	0.0303565	0.184666	0.455954	0.0956897	0.273491
B3_4(1) B5(1)	0	1	1	1	1	2	2	2	1	1	1	2	2	2	0.0123279	0.151916	0.0131642	0.151916	0.553473	0.273491
Kelch_1(3)	3	2	1	4	5	2	9	5	2	2	0	1	6	1	0.492525	0.946549	0.241864	0.563202	0.12958	0.273631
Pro_dh(1)	3	1	1	2	2	3	2	1	2	1	1	2	2	3	0.306757	0.429911	0.684497	0.130951	0.490119	0.275316
Scramblase(1)	1	0	0	1	2	2	2	3	2	1	1	1	1	2	0.066083	0.0630526	0.357416	0.831847	0.241341	0.276214
FAD_binding_4(1) FAD-oxida	1	3	2	0	2	3	2	2	2	1	2	2	6	2	0.290505	0.810075	0.145602	0.42837	0.88816	0.276834
RAP(1)	1	3	3	3	6	1	4	3	1	1	1	1	0	1	0.54247	0.177547	0.0161866	0.573131	0.134757	0.277362
rRNA_methylase(1)	0	1	1	1	1	1	1	1	2	1	1	1	1	1	0.546479	0.0856384	0.454301	0.362834	1	0.281012
zf-LYAR(1)	0	1	1	1	1	1	1	1	2	1	1	1	1	1	0.546479	0.0856384	0.454301	0.362834	1	0.281012
APC10(1)	1	1	1	1	1	2	2	1	2	1	1	1	2	23	0.344352	0.712593	0.118173	0.557738	0.722551	0.281269
Pex2_Pex12(1)	1	3	2	1	0	1	3	2	3	3	1	1	2	3	0.521977	0.117025	0.579258	0.462396	0.84765	0.282065
PAP_assoc(1)	1	0	0	1	1	1	2	0	3	2	1	0	0	2	0.260254	0.188806	0.809097	0.973221	0.359316	0.284624
DUF1253(1)	0	1	1	1	1	1	2	4	1	1	2	1	0	1	0.304173	0.155469	0.7076	0.817924	0.472011	0.284845
Guanylate_kin(1)	4	1	1	2	4	5	4	3	3	1	2	4	4	4	0.115382	0.925127	0.194911	0.163695	0.568502	0.285637
DUF2450(1) DUF2451(1)	1	0	0	0	1	2	2	1	0	1	0	2	2	1	0.0183317	0.602737	0.0917783	0.0570994	0.231279	0.287241
CSD(1)	0	3	4	1	0	0	1	1	1	0	1	0	4	4	0.45697	0.49653	0.620116	0.887845	0.279378	0.287292
DUF1995(1)	4	6	4	4	4	6	8	6	8	4	3	4	5	7	0.076037	0.197542	0.826556	0.494403	0.112964	0.287945
CUE(1)	0	1	1	2	2	3	2	4	2	1	2	2	0	1	0.168103	0.240929	0.934075	0.722982	0.20068	0.289892
Oxysterol_BP(1)	4	2	3	10	2	9	4	4	10	3	7	11	5	11	0.275402	0.411566	0.052097	0.717668	0.566722	0.290379
PspA_IM30(1)	2	1	1	2	2	3	1	1	2	1	2	1	2	3	0.736534	0.594971	0.52164	0.466865	0.860614	0.293655
AAA(1) Rep_fac_C(1)	3	3	3	3	3	3	4	4	2	3	2	4	4	6	0.580917	0.86197	0.310905	0.520716	0.788476	0.293781
Mak10(1)	1	1	1	1	1	1	2	2	0	1	2	2	1	1	0.336239	1	0.23632	0.376342	1	0.29439
Fe_bilin_red(1)	1	1	1	1	1	2	4	2	4	1	1	2	2	1	0.0126672	0.0431716	0.23632	0.376342	0.0795106	0.29439
zf-MYND(1)	40	2	2	13	8	4	7	3	10	2	1	1	3	3	0.738314	0.431094	0.0569835	0.739799	0.211738	0.295191
DUF1242(1)	1	1	1	1	1	1	0	0	2	2	1	2	2	3	0.392189	0.510111	0.0734784	0.201861	0.0365223	0.295911
SURF2(1)	0	1	0	1	0	0	2	2	1	0	1	4	1	2	0.439925	0.378513	0.0476052	1	0.354313	0.296553
DUF299(1)	1	1	1	0	1	1	2	2	2	2	0	3	2	1	0.272211	0.0456179	0.245251	0.464384	0.871156	0.297973
TGT(1)	2	3	3	1	2	3	2	3	3	2	1	0	4	3	0.735649	0.595869	0.530637	0.906851	0.421325	0.299505
PsaL(1)	1	1	1	1	1	3	0	2	3	1	1	1	2	1	0.643758	0.138649	0.622273	0.41501	0.947978	0.300333
TRM(1)	2	2	1	1	2	2	3	5	4	4	7	1	3	3	0.286907	0.018629	0.100087	0.252954	0.757941	0.300942
Peptidase_M16_C(1) M16C_as	0	2	2	1	1	1	2	1	0	1	0	3	2	1	0.69423	0.429034	0.74809	0.327155	0.895121	0.306312
RuBisCO_small(1)	3	3	3	1	5	28	4	8	2	1	2	7	6	7	0.0706661	0.925727	0.287963	0.0823967	0.303491	0.306721
ASCH(1)	1	0	0	2	1	0	2	2	2	1	3	2	3	2	0.760237	0.15051	0.0153225	0.360557	0.0786759	0.307592
DER1(1)	2	3	2	3	2	3	4	3	7	1	4	3	6	4	0.365858	0.664311	0.118019	0.620827	0.690719	0.30782
tRNA-synt_1c(1) tRNA-synt_	1	1	2	1	1	1	2	3	2	2	3	1	3	0	0.662948	0.118749	0.536924	0.362816	0.952223	0.30977
IBN_N(1) Cse1(1) CAS_CSE1(	0	1	1	0	1	0	1	1	2	1	0	1	2	0	0.870628	0.19066	0.761005	0.23073	0.695025	0.310736
CASP_C(1)	1	1	1	1	1	2	1	1	1	1	1	1	1	3	0.249028	1	0.2542	0.288177	0.811126	0.312982
MMtag(1)	1	1	1	1	1	1	2	1	1	1	1	1	3	1	0.249028	1	0.2542	0.288177	0.811126	0.312982
Semialdhyde_dh(1) Semialdh	2	1	1	2	2	3	3	3	2	1	2	3	3	2	0.0511973	0.515673	0.0808763	0.167012	0.539561	0.313674
FAD_binding_6(1) NAD_bindi	1	2	2	3	3	4	2	3	2	3	7	1	9	6	0.563464	0.612432	0.107236	0.899692	0.445944	0.316597
ATP-synt_ab_N(1) ATP-synt_	4	3	3	3	4	8	9	14	8	2	8	15	7	8	0.0501896	0.134644	0.0140222	0.477529	0.883067	0.317095
SRP54(1)	0	1	2	0	0	0	1	1	1	0	0	1	2	3	0.897923	0.921934	0.220551	0.844729	0.281124	0.317716
Methyltransf_10(1)	1	1	1	1	0	1	2	2	1	1	1	2	2	2	0.139529	0.191434	0.0216694	0.733391	0.59185	0.319889
TIP41(1)	1	1	1	1	0	1	2	1	2	1	2	1	2	2	0.139529	0.191434	0.0216694	0.733391	0.59185	0.319889
Methyltransf_5(1)	1	2	1	1	1	1	2	2	1	1	2	1	2	2	0.50713	0.733391	0.146787	0.733391	0.59185	0.319889
ALAD(1)	1	1	1	0	1	2	2	3	1	1	1	3	3	2	0.0501883	0.152722	0.0165409	0.441256	0.940819	0.32073
S1(3)	2	1	1	1	1	2	3	2	0	1	1	1	2	2	0.0650546	0.673091	0.49412	0.0484439	0.17711	0.323337
RNA_pol_L(1)	1	2	2	2	2	3	6	2	6	4	2	3	3	3	0.0163515	0.0212954	0.104364	0.65611	0.191794	0.323348
Ribul_P_3_epim(1)	2	3	3	1	0	4	4	4	4	1	3	5	3	7	0.11166	0.330316	0.0446333	0.453272	0.928289	0.324019
MutS_V(1)	8	2	4	1	4	4	5	2	3	2	4	2	5	4	0.423947	0.506165	0.67829	0.217645	0.645354	0.325254
AdoHcyase(1) AdoHcyase_NAD	1	1	1	1	1	3	2	3	3	0	2	5	2	2	0.0727793	0.227598	0.0276907	0.437212	0.955706	0.326477
CRAL_TRIO(1)	6	6	7	8	5	7	6	12	12	5	8	14	11	13	0.919112	0.128681	0.0139105	0.247027	0.0520587	0.327308
DFP(1)	1	1	1	1	0	1	4	2	3	2	1	2	1	3	0.0669092	0.0209303	0.100773	0.765816	0.571276	0.327464
SNF2_N(2) Helicase_C(1)	2	1	2	4	3	1	3	6	2	2	2	3	2	1	0.6409	0.500839	0.691832	0.34111	0.88485	0.328977
PUF(1)	0	0	1	0	1	2	0	2	2	0	0	3	7	3	0.552025	0.298459	0.039995	0.760448	0.245766	0.330156
WD-3(1)	1	0	0	1	0	1	0	2	5	1	2	3	1	0	0.898206	0.0280557	0.134069	0.082028	0.282391	0.330825
UPF0029(1)	1	1	0	0	1	1	7	1	1	1	1	3	1	2	0.0274181	0.526946	0.0915324	0.0955698	0.319881	0.335123
SelR(1)	4	2	3	2	4	3	9	5	3	3	3	13	7	3	0.206945	0.585506	0.107989	0.450089	0.95053	0.335586
SRR1(1)	0	0	1	1	0	2	2	1	1	1	0	2	2	2	0.0145137	0.233616	0.0298586	0.121849	0.393928	0.336239
WD40(5) PWP2(1)	1	0	0	1	0	0	2	1	1	1	1	0	0	1	0.29439	0.233616	0.822712	1	0.393928	0.336239
RNA_pol_Rpb1_3(1) RNA_pol_	0	0	0	1	1	1	1	0	2	1	1	1	0	0	0.29439	0.233616	0.822712	1	0.393928	0.336239
SBDS(1) SBDS_C(1)	1	1	1	1	1	1	3	2	0	1	1	1	2	2	0.177171	1	0.279859	0.212837	0.615937	0.339293
ketoacyl-synt(1) Ketoacyl-	8	13	14	13	3	8	11	4	6	4	5	5	9	8	0.901076	0.0758321	0.332508	0.119756	0.38323	0.341305
DNA_primase_lrg(1)	1	1	2	1	1	1	2	2	4	1	1	1	2	2	0.596498	0.125767	0.510729	0.423073	1	0.34166
E1_dh(1)	3	2	2	5	3	7	12	10	4	2	4	7	6	9	0.0160783	0.262305	0.0357065	0.120097	0.382221	0.343339
PI3Ka(1) PI3_PI4_kinase(1)	1	1	1	1	1	0	3	1	1	1	1	2	2	1	0.607289	1	0.28434	0.637244	0.723661	0.343847
tRNA_m1G_MT(1)	2	2	1	1	2	2	2	1	3	1	0	1	2	1	0.509058	0.890995	0.229083	0.476284	0.129164	0.345175
Mog1(1)	1	0	0	1	1	2	2	3	1	1	0	1	2	1	0.0375303	0.0986744	0.413074	0.476284	0.129164	0.345175
PUA(1)	1	1	1	1	1	1	1	3	2	1	1	1	2	2	1	0.0331965	0.149974	0.0765431	0.254889	0.345227
DMRL_synthase(1)	1	1	1	1	1	2	2	1	3	2	1	1	2	2	0.0314188	0.0331965	0.149974	0.757721	0.254889	0.345227
RimM(1) PRC(1)	1	1	1	1	0	1	0	2	1	1	1	1	1	1	0.437587	0.130626	0.516629	0.0665579	0.222144	0.34826
Nefa_Nip30_N(1)	1	1	1	1	0	1	0	1	2	1	1	1	1	1	0.437587	0.130626	0.516629	0.0665579	0.222144	0.34826
Cullin(1) APC2(1)	0	1	1	1	1	1	2	1	1	0	1	1	1	1	0.088554	0.689249	0.516629	0.0665579	0.222144	0.34826
DUF2052(1)	0	1	1	1	1	1	2	2	1	1	1	1	1	1	0.088554	0.130626	0.516629	0.689249	0.222144	0.34826
Exo_endo_phos(1) zf-GRF(1)	1	1	0	1	1	1	2	2	1	1	1	1	1	1	0.088554	0.130626	0.516629	0.689249	0.222144	0.34826
Sin_N(1)	1	1	1	0	1	1	2	2	1	1	1	1	1	1	0.088554	0.130626	0.516629	0.689249	0.222144	0.34826
DsbD(1)	1	1	0	1	1	1	2	3	1	1	0	1	1	2	0.262955	0.187741	0.681455	0.965782	0.432107	0.349852
COQ9(1)	1	1	0	1	1	1	2	1	3	1	1	2	0	1	0.262955	0.187741	0.681455	0.965782	0.432107	0.349852
AFG1_ATPase(1)	3	2	2	1	2	4	4	1	4	3	1	3	2	1	0.10799	0.614986	0.594127	0.256849	0.0588541	0.350307
DUF482(1)	1	0	0	1	1	1	2	2	2	0	2	1	2	3	0.18346	0.211772	0.0280279	0.813253	0.556837	0.3506
CAP_N(1) CAP_C(1)	0	0	0	1	1	1	2	2	2	1	1	1	2	1	0.0402927	0.0111205	0.0465947	0.750384	0.616338	0.351516
ubiquitin(1) UCH(1)	1	0	0	1	0	1	2	2	2	1	1	2	1	1	0.0402927	0.0111205	0.0465947	0.750384	0.616338	0.351516
L51_S25_CI-B8(1)	2	1	1	2	2	3	3	3	3	3	1	2	3	4	0.073099	0.0447084	0.196168	1	0.409065	0.351602
Peptidase_S9(1)	4	1	1	3	4	6	6	9	7	3	5	2	5	4	0.0596952	0.0423312	0.182567	0.933841	0.368485	0.356745
RCC1(3)	2	1	0	2	0	1	10	0	4	3	3	6	2	4	0.149253	0.374976	0.0617669	0.506424	0.907231	0.360087
ASF1_hist_chap(1)	1	1	1	1	1	3	2	3	2	1	2	1	2	1	0.0109247	0.0385563	0.163478	0.363375	0.094581	0.361849
DEAD(1)	5	0	4	0	4	5	5	8	25	7	5	1	10	15	0.273242	0.0381575	0.16167	0.416816	0.960693	0.362077
AAT(1)	1	0	0	0	2	1	2	1	1	1	1	0	0	1	0.147702	0.44289	0.832236	0.44289	0.123027	0.362136
Hydrolase_3(1)	1	1	2	1	1	3	2	2	4	1	1	0	2	3	0.145854	0.215268	0.73118	0.706884	0.239786	0.362207
PsbR(1)	1	1	0	1	1	4	2	5	1	2	1	1	4	1	0.0356735	0.0582691	0.241141	0.618635	0.197998	0.364742
DUF1682(1)	1	0	0	1	1	1	2	3	1	1	1	2	0	1	0.173031	0.113601	0.434958	0.967079	0.449241	0.367642
Asn_synthase(1)	2	1	0	1	1	2	2	1	6	1	2	1	1	1	0.189413	0.194681	0.669951	0.86186	0.33164	0.367664
Helicase_C(1) HA2(1) DUF16	3	9	9	10	8	10	14	10	6	9	10	12	8	13	0.134811	0.655852	0.148118	0.2874	0.727965	0.370639
Paf67(1)	1	1	1	1	1	2	2	2	2	1	0	2	2	1	0.068099	0.149413	0.538073	0.54616	0.169257	0.372643
DUF1716(1)	1	1	1	1	1	2	2	2	2	1	2	1	0	2	0.068099	0.149413	0.538073	0.54616	0.169257	0.372643
ALG3(1)	0	1	1	2	0	1	2	4	2	1	1	3	1	1	0.346872	0.0812643	0.319023	0.532691	0.890397	0.37297
Pkinase(1) PP2C(1)	1	1	1	1	0	1	2	4	0	1	1	1	1	0	0.331376	0.393815	0.929331	0.828197	0.315506	0.373327
Mago_nashi(1)	1	1	1	1	1	3	0	4	2	2	1	1	2	4	0.679656	0.0506122	0.203683	0.195573	0.534903	0.374724
PPDK_N(1)	1	6	4	3	2	4	3	1	1	1	1	1	2	2	0.557988	0.0195423	0.0772382	0.0195423	0.0609511	0.376282
Nop16(1)	1	1	1	1	1	1	0	1	1	1	1	1	1	2	0.121849	1	0.316643	0.152378	0.0342877	0.376342
Fumble(1) DUF89(1)	1	1	1	1	1	2	2	2	0	1	0	2	2	2	0.121849	1	0.316643	0.152378	0.433236	0.376342
NatB_MDM20(1)	1	1	1	1	1	1	0	1	1	1	1	0	1	1	0.121849	1	0.316643	0.152378	0.433236	0.376342
DUF1365(1)	1	1	1	1	1	1	2	1	1	1	1	1	1	2	0.121849	1	0.316643	0.152378	0.433236	0.376342
Pep3_Vps18(1)	1	1	1	1	1	1	2	1	1	1	1	1	1	2	0.121849	1	0.316643	0.152378	0.433236	0.376342
Acetyltransf_1(1) Bromodom	1	1	1	1	1	1	2	1	1	1	1	1	2	1	0.121849	1	0.316643	0.152378	0.433236	0.376342
TGS(1) tRNA_SAD(1) tRNA-sy	1	1	1	1	1	1	2	1	1	1	1	1	2	1	0.121849	1	0.316643	0.152378	0.433236	0.376342
zf-UBP(1) UCH(1) UBA(2)	1	1	1	1	1	1	2	1	1	1	1	1	2	1	0.121849	1	0.316643	0.152378	0.433236	0.376342
DDRGK(1)	1	1	1	1	1	1	2	1	1	1	1	2	1	1	0.121849	1	0.316643	0.152378	0.433236	0.376342
AAA(2)	3	3	3	3	3	4	10	7	5	5	4	3	6	6	0.0116666	0.0146308	0.0566261	0.652062	0.220998	0.376909
LON(1)	5	5	5	3	2	7	4	4	5	4	4	3	4	3	0.217638	0.56047	0.703824	0.485581	0.14653	0.379524
HMA(2) E1-E2_ATPase(1) Hyd	0	0	1	0	2	1	7	3	3	4	1	1	3	5	0.070488	0.0211962	0.0828475	0.74912	0.653345	0.380317
Pterin_4a(1)	1	1	1	2	1	3	1	3	1	1	1	2	3	3	0.358273	0.554616	0.118474	0.702211	0.70289	0.381511
ARPC4(1)	2	1	1	1	1	1	2	3	2	1	1	1	1	3	0.603421	0.205143	0.670971	0.566585	0.86134	0.383451
Rubrerythrin(1)	3	1	1	1	2	2	2	2	2	1	1	1	2	1	0.358162	0.739469	0.521672	0.555961	0.179079	0.384128
ubiquitin(1) Ribosomal_S27	1	1	0	1	1	4	0	3	1	3	3	3	6	2	0.379329	0.087812	0.0113404	0.517805	0.162222	0.384318
Sec7(1)	2	2	2	2	3	2	5	3	2	3	2	3	4	5	0.20977	0.458748	0.0904303	0.554197	0.878721	0.384744
LNS2(1)	1	1	1	1	1	0	4	0	2	0	1	0	3	2	0.582241	0.673366	0.586558	0.405541	0.911515	0.384891
Mon1(1)	1	0	0	1	1	2	2	2	1	1	1	1	3	3	0.0299359	0.160102	0.0228408	0.295603	0.724799	0.384993
ThiF(1)	5	4	2	5	6	6	9	10	8	3	5	12	11	8	0.164749	0.251164	0.0405689	0.697947	0.717019	0.389146
ORC3_N(1)	0	1	1	1	0	1	0	1	1	2	1	1	1	1	0.810893	0.0659312	0.248393	0.0900456	0.262742	0.39074
WD40(2) Pro_isomerase(1)	0	1	1	1	0	1	0	1	2	1	1	1	1	1	0.810893	0.0659312	0.248393	0.0900456	0.262742	0.39074
DUF490(1)	0	1	1	1	0	1	2	2	1	1	1	1	1	1	0.0514574	0.0659312	0.248393	0.71528	0.262742	0.39074
Suf(1)	1	0	0	1	1	1	2	1	2	1	1	1	1	1	0.0514574	0.0659312	0.248393	0.71528	0.262742	0.39074
Adaptin_N(1) B2-adapt-app_	1	1	0	0	1	1	2	2	1	1	1	1	1	1	0.0514574	0.0659312	0.248393	0.71528	0.262742	0.39074
DUF2428(1)	1	1	0	0	1	1	2	2	1	1	1	1	1	1	0.0514574	0.0659312	0.248393	0.71528	0.262742	0.39074
Mannosyl_trans2(1)	1	1	1	0	0	1	2	1	2	1	1	1	1	1	0.0514574	0.0659312	0.248393	0.71528	0.262742	0.39074
Aminotran_5(1) MOSC_N(1) M	0	0	0	1	1	1	2	1	0	1	1	1	1	1	0.0222156	0.470194	0.0958252	0.0900456	0.262742	0.39074
DUF1395(1)	1	0	0	1	0	1	2	1	2	1	1	1	1	1	0.0222156	0.0252897	0.0958252	0.71528	0.262742	0.39074
Fructosamin_kin(1)	1	0	0	1	0	1	2	1	2	1	1	1	1	1	0.0222156	0.0252897	0.0958252	0.71528	0.262742	0.39074
Nsp1_C(1)	0	0	0	1	1	1	0	1	0	1	1	1	1	1	0.810893	0.470194	0.0958252	0.71528	0.262742	0.39074
Mg_chelatase(1)	2	2	3	0	3	3	1	1	3	1	1	3	3	3	0.96012	0.674495	0.596672	0.771002	0.646446	0.392497
RNA_pol_III_C17(1)	1	1	1	1	0	1	1	3	1	1	1	3	1	9	0.810071	0.327475	0.0583132	0.563477	0.186868	0.393022
DUF1295(1)	3	3	2	3	3	4	2	3	2	2	2	4	2	4	0.933502	0.422979	0.917124	0.472391	1	0.39306
Ribosomal_S30AE(1)	1	1	1	1	1	2	2	2	0	1	1	0	6	2	0.236599	1	0.334116	0.275349	0.676099	0.393695
CPDase(1)	2	0	0	0	1	2	0	1	2	0	1	2	3	1	0.625998	0.577334	0.131994	1	0.450781	0.394454
GRIP(1)	2	0	0	2	1	2	0	1	1	0	1	2	1	1	1	0.607679	0.674386	0.680543	0.744399	0.395983
Det1(1)	0	1	1	0	1	2	2	5	5	1	2	1	1	6	0.112741	0.0197404	0.072453	0.54681	0.903399	0.396129
tRNA-synt_1g(1) Anticodon_	0	1	0	1	0	1	3	2	2	2	2	0	2	2	0.0479181	0.0141406	0.0506971	0.764581	0.657283	0.396278
UPF0160(1)	1	1	1	1	1	2	2	1	3	1	1	2	2	3	0.0531782	0.214139	0.0342603	0.36572	0.830522	0.397784
Rubredoxin(1)	4	2	3	2	4	6	8	3	5	3	1	3	4	4	0.0398627	0.520979	0.786067	0.13372	0.0315964	0.399037
Peptidase_M20(1) M20_dimer	7	2	2	8	8	7	12	8	6	9	9	9	16	10	0.125631	0.191634	0.0300702	0.689506	0.7393	0.399705
Prefoldin(1)	5	2	3	2	2	4	6	7	4	3	4	5	7	7	0.0656268	0.0800622	0.0108708	0.743656	0.683306	0.400449
UAA(1)	4	9	8	2	4	7	8	5	9	4	6	10	7	8	0.241684	0.587431	0.138504	0.504583	0.965246	0.400567
RCC1(4)	1	1	1	1	0	2	2	4	2	2	1	5	3	0	0.145564	0.0434689	0.159415	0.696263	0.735599	0.402606
Ribophorin_II(1)	1	0	0	0	1	1	2	2	3	1	1	1	1	3	0.0889046	0.0167159	0.0591845	0.582714	0.867094	0.402979
DUF971(1)	1	0	0	0	1	1	2	3	2	1	1	3	1	1	0.0889046	0.0167159	0.0591845	0.582714	0.867094	0.402979
DUF179(1)	2	2	2	4	2	1	3	4	3	4	1	4	3	4	0.50175	0.223997	0.684391	0.124727	0.342061	0.403732
Nop10p(1)	1	1	1	1	1	1	2	2	1	2	0	2	2	1	0.362136	0.175344	0.564748	0.776455	0.654478	0.40381
LigB(1)	1	0	0	1	1	1	2	2	1	2	2	1	7	2	0.210742	0.0994559	0.0140794	0.825016	0.337449	0.40412
HMG_box(1)	3	6	3	2	5	6	8	16	9	3	6	16	8	19	0.181312	0.0928157	0.0130511	0.868737	0.366567	0.404848
tRNA_anti(1) tRNA-synt_2(1	3	5	3	3	2	6	8	10	4	3	5	6	9	6	0.02791	0.116557	0.0169867	0.349863	0.794212	0.405535
DUF773(1)	0	0	0	1	1	1	2	1	1	1	1	1	1	3	0.0527871	0.199952	0.0325055	0.381778	0.845392	0.406481
Clp_N(2) AAA(1) UVR(1) AAA	0	1	1	1	1	4	1	5	2	1	0	2	2	2	0.151116	0.0810586	0.284461	0.901145	0.545496	0.408982
Tfb4(1)	1	1	1	1	1	1	1	5	2	0	1	1	2	1	1	0.212873	0.649894	0.312149	0.724576	0.409241
ParBc(1)	0	0	0	1	1	1	2	1	2	1	1	3	3	1	0.0891858	0.097222	0.0140013	0.799099	0.639141	0.409578
DUF393(1)	4	3	2	2	4	3	6	4	3	3	3	2	3	3	0.148229	0.529078	0.793176	0.382039	0.115747	0.409937
Complex1_49kDa(1)	1	0	0	0	1	0	2	1	6	0	6	2	3	1	0.551708	0.214025	0.0358792	0.629891	0.228838	0.410298
Adaptin_N(1) Alpha_adaptin	2	3	1	1	2	4	2	5	4	1	1	3	2	2	0.286388	0.260631	0.754418	0.939177	0.421111	0.411124
Adaptin_N(1) Alpha_adaptin	0	0	1	1	0	3	3	1	1	1	1	4	2	1	0.286388	0.260631	0.754418	0.939177	0.421111	0.411124
HEAT(1)	1	7	3	5	5	8	9	12	13	9	11	6	7	9	0.0657394	0.0110999	0.0362987	0.566381	0.903582	0.415426
S1(2)	0	0	1	1	2	3	2	2	1	0	2	1	1	2	0.0436174	0.730393	0.206653	0.0968166	0.26371	0.4167
tRNA-synt_2b(1)	1	0	1	0	0	2	0	0	3	2	1	3	4	2	0.470261	0.136986	0.0214076	0.558243	0.196144	0.416989
Sec34(1)	1	1	1	1	1	2	2	1	2	1	1	2	0	1	0.0431716	0.397512	1	0.18767	0.0493322	0.417787
Pkinase(2)	33	1	1	5	26	3	19	30	10	13	10	3	8	11	0.739548	0.251639	0.724231	0.524105	0.961773	0.418035
ATP_bind_3(1)	2	1	0	2	1	3	2	3	1	1	2	5	1	2	0.159162	0.611848	0.157216	0.352436	0.781312	0.419326
Toprim(1)	0	1	0	1	0	1	2	1	2	1	5	1	1	2	0.120462	0.129952	0.020368	0.818409	0.632873	0.420329
Ribosomal_L9_N(1) Ribosoma	1	1	1	0	1	4	1	2	2	1	1	1	2	1	0.0516695	0.0975666	0.325917	0.58628	0.211894	0.420469
LsmAD(1)	0	1	1	1	1	2	2	2	1	1	1	4	2	1	0.0516695	0.28701	0.0541644	0.28701	0.666109	0.420469
Thiolase_N(1) Thiolase_C(1	2	1	1	2	4	4	9	8	6	1	3	12	4	8	0.0722862	0.200965	0.034486	0.472749	0.964065	0.420832
DUF1517(1)	4	1	1	2	2	2	2	5	2	2	1	1	4	3	0.784832	0.327609	0.86968	0.583641	0.890998	0.422512
DHquinase_I(1) Shikimate_d	1	1	1	2	1	1	2	2	2	2	3	1	6	3	0.613335	0.14216	0.0228588	0.444136	0.145956	0.422937
SOUL(1)	3	1	1	6	5	6	5	6	4	4	6	5	7	9	0.125184	0.167542	0.027858	0.738564	0.715821	0.423283
ABC_membrane(1)	3	0	0	0	0	0	1	2	4	1	11	0	9	4	0.98891	0.184635	0.0314282	0.275728	0.0796785	0.423971
Chromo(1) SNF2_N(1) Helica	0	1	0	1	0	2	0	0	2	1	1	0	0	1	0.383848	0.321325	0.853629	1	0.480251	0.425149
Methyltransf_16(1)	5	12	9	8	9	12	18	16	13	12	8	17	11	11	0.037678	0.0399534	0.133977	0.765545	0.318469	0.429043
PseudoU_synth_1(1)	1	0	1	1	4	1	5	4	5	4	2	3	4	3	0.229981	0.0156473	0.0500568	0.275392	0.634477	0.429627
DRMBL(1)	2	2	2	3	1	2	1	4	5	5	1	5	6	4	0.535216	0.0450641	0.150945	0.0360605	0.0979644	0.429667
Tim44(1)	2	2	2	2	2	3	4	3	2	2	2	4	3	2	0.0144443	0.424519	0.0952984	0.068533	0.184121	0.430414
Ribosomal_L27(1)	2	3	3	2	2	3	4	5	2	3	2	5	1	3	0.330448	0.419047	0.98709	0.797663	0.340387	0.431091
Leo1(1)	1	1	1	1	1	1	1	3	3	1	2	2	1	2	1	0.0148286	0.0465306	0.0405963	0.109129	0.433866
Guanylate_cyc_2(1)	1	0	0	1	1	2	2	1	10	1	1	2	1	2	0.117738	0.0609105	0.199936	0.90667	0.567904	0.434937
His_biosynth(1)	2	1	1	1	1	1	4	3	3	2	1	1	3	4	0.257024	0.0676805	0.221186	0.602972	0.883268	0.435314
CPSase_sm_chain(1) GATase(	1	1	1	1	1	2	3	3	4	1	1	2	1	4	0.056795	0.0457617	0.150276	0.884645	0.403171	0.435732
DUF1681(1)	2	0	0	0	2	2	4	3	6	2	1	2	4	3	0.0560221	0.0187673	0.058595	0.800021	0.673203	0.440344
Tyr-DNA_phospho(1)	1	0	0	1	0	1	4	2	2	1	1	1	1	2	0.0183317	0.0287309	0.0917783	0.602737	0.231279	0.440693
UPF0014(1)	0	0	0	1	1	1	4	1	2	2	1	1	2	1	0.0183317	0.0287309	0.0917783	0.602737	0.231279	0.440693
Pex19(1)	1	0	0	1	0	1	4	1	2	1	1	2	2	2	0.0183317	0.0893865	0.0142429	0.307705	0.679936	0.440693
RNA_pol_Rpb1_1(1) RNA_pol_	1	1	0	1	0	2	1	1	1	1	0	1	1	3	0.497717	0.602737	0.748873	0.307705	0.679936	0.440693
RNA_pol_Rpb1_1(1) RNA_pol_	1	2	1	2	2	1	4	1	2	1	2	2	2	1	0.497717	0.602737	0.748873	0.307705	0.679936	0.440693
DUF1969(1) FAA_hydrolase(1	1	0	0	1	1	2	2	3	2	1	1	1	2	2	0.0177115	0.0151301	0.0463543	0.802595	0.351126	0.441119
Oxidored_q2(1)	1	0	0	0	1	1	0	0	1	2	2	2	2	0	0.886807	0.33918	0.0729838	0.51855	0.188678	0.442418
DUF89(1)	2	2	3	1	2	1	2	3	4	1	3	3	2	5	0.493401	0.599057	0.164234	0.303006	0.0941207	0.442716
zf-4CXXC_R1(1)	2	3	2	4	1	2	4	6	5	4	5	5	4	2	0.492082	0.0299576	0.0950157	0.20094	0.476768	0.443322
ATP-grasp(1) AIRC(1)	1	1	1	1	1	1	3	4	1	1	1	1	2	1	0.195975	0.211332	0.597571	0.844255	0.381043	0.443364
NifU(1)	1	1	1	1	1	1	3	1	3	2	1	2	2	1	0.142514	0.0755183	0.238852	0.901193	0.582847	0.444649
TraB(1)	1	5	2	4	0	5	7	2	2	2	2	4	5	2	0.0598396	0.850146	0.291103	0.103799	0.262837	0.445878
Amidohydro_3(1)	1	3	2	0	0	2	6	2	1	1	1	2	3	2	0.0569421	0.756856	0.240504	0.116718	0.29227	0.446887
GCFC(1)	0	1	1	1	1	1	2	2	2	1	1	2	5	2	0.249758	0.113727	0.019192	0.79516	0.350702	0.447129
NPL4(1)	0	1	1	1	1	1	2	4	4	1	1	3	2	2	0.275738	0.0160141	0.0480165	0.236975	0.542496	0.44861
DUF185(1)	2	2	1	2	2	2	4	3	4	2	3	2	4	1	0.218569	0.148677	0.436846	0.962132	0.535955	0.450665
RWP-RK(1)	15	2	3	5	9	3	17	6	6	8	4	5	5	4	0.588751	0.64464	0.716392	0.897973	0.426382	0.451804
Metallophos(1) DBR1(1)	0	1	1	1	0	1	3	1	1	0	1	1	1	1	0.0288361	0.87349	0.31103	0.0518283	0.132559	0.452892
Bac_globin(1)	7	0	0	1	7	2	2	1	1	1	1	1	3	3	0.808266	0.473481	0.939364	0.428999	0.860512	0.453029
Lactamase_B(1) RMMBL(1)	3	2	2	2	3	3	8	5	4	5	3	6	4	3	0.0213077	0.0159912	0.0470195	0.857812	0.399285	0.454247
RWD(1)	0	1	3	0	2	3	3	6	4	2	2	2	5	2	0.0788425	0.023717	0.0712695	0.742313	0.749871	0.455899
MFAP1_C(1)	0	1	1	1	1	1	6	4	2	1	1	2	2	1	0.0609437	0.0804823	0.245117	0.712504	0.304283	0.456446
BolA(1)	5	3	2	2	3	3	6	6	2	3	1	3	4	3	0.358966	0.681666	0.682718	0.598813	0.238031	0.457068
CBF(1)	2	1	2	2	2	3	3	3	3	3	5	1	3	2	0.153203	0.107002	0.319292	1	0.511016	0.457533
Orn_Arg_deC_N(1) Orn_DAP_A	7	2	2	4	4	5	7	7	4	7	3	5	7	4	0.146573	0.111775	0.332026	0.963108	0.481591	0.4579
TLC(1)	3	1	1	3	2	2	3	3	4	1	1	2	2	2	0.484411	0.527253	0.87155	0.890276	0.42591	0.457974
SRP54_N(1) SRP54(1) SRP_SP	2	2	2	2	1	1	6	4	4	7	2	5	4	4	0.448353	0.022435	0.0664593	0.182028	0.424392	0.459152
MIF4G(1)	2	3	1	1	2	1	2	2	3	0	0	1	2	1	0.779316	0.780147	0.262892	0.973207	0.536029	0.460343
Skp1_POZ(1)	1	1	1	1	1	2	2	4	3	1	3	1	1	3	0.113212	0.0388342	0.116948	0.762748	0.735026	0.46169
PIG-L(1)	1	1	1	1	1	1	0	1	2	2	0	6	2	5	0.547634	0.364184	0.0859954	0.212758	0.0645867	0.462714
HSBP1(1)	1	1	0	0	0	2	2	3	1	2	0	1	3	2	0.0375525	0.0310226	0.0923754	0.853186	0.402837	0.462756
tRNA_synt_1c_R1(1) tRNA_sy	0	0	0	1	1	1	2	2	1	2	0	1	2	2	0.0959091	0.0357691	0.106908	0.803712	0.695025	0.463271
Kri1(1)	0	0	1	0	1	1	0	1	1	2	1	2	1	4	0.870628	0.104291	0.018367	0.23073	0.0712372	0.463271
UPF0047(1)	3	2	1	2	3	2	3	2	2	2	1	1	2	3	0.622111	0.940457	0.363843	0.609449	0.247488	0.463447
Isy1(1)	1	1	1	1	1	1	2	1	2	1	0	1	0	3	0.444483	0.556742	0.840896	0.812766	0.374935	0.463467
SAP18(1)	1	0	0	1	1	1	2	4	4	1	2	1	3	2	0.18346	0.0102767	0.0280279	0.253088	0.556837	0.464623
RNA_pol_Rpb2_1(1) RNA_pol_	1	2	2	2	2	2	2	4	2	4	3	4	2	2	0.619846	0.0293017	0.0861535	0.148923	0.350314	0.465828
SATase_N(1)	1	3	3	2	2	4	4	6	2	4	5	5	3	6	0.0802483	0.0851533	0.0148213	0.803548	0.700435	0.468042
UPF0016(2)	3	4	2	4	2	6	3	7	4	4	4	6	7	7	0.193946	0.0607737	0.0101832	0.687745	0.296562	0.468135
zf-DNL(1)	3	2	2	2	2	3	3	3	6	4	2	3	6	4	0.252428	0.0189898	0.053644	0.288079	0.614154	0.469931
THOC7(1)	1	0	1	0	1	1	2	3	2	1	1	2	1	2	0.119184	0.0209482	0.0594831	0.54433	1	0.47046
tRNA-synt_1g(1) tRNA_bind(	1	0	0	1	1	2	1	1	3	2	2	1	2	1	0.119184	0.0209482	0.0594831	0.54433	1	0.47046
GFO_IDH_MocA(1)	3	0	0	2	0	3	2	1	1	1	2	1	1	2	0.0895524	0.899172	0.343786	0.136538	0.320046	0.471372
PRMT5(1)	1	1	1	1	1	2	2	2	4	1	1	2	3	1	0.0826542	0.0516263	0.151167	1	0.524746	0.47209
PAPS_reduct(1) Thioredoxin	1	1	1	1	1	1	2	1	2	1	1	3	1	2	0.301454	0.42473	0.109536	0.746102	0.764492	0.472283
Pkinase(1) Pkinase_Tyr(1)	10	0	0	0	9	2	2	6	1	4	3	0	1	3	0.839733	0.527669	0.896218	0.745854	0.767235	0.474481
RNA_pol_Rpb7_N(1) RNA_pol_	1	1	1	1	1	1	2	3	3	1	2	2	1	2	0.29502	0.0232767	0.0655757	0.285851	0.605152	0.474931
DEAD(1) Helicase_C(1) DUF1	0	2	2	1	1	2	2	1	0	1	1	1	1	1	0.13544	0.24316	0.623574	0.0325041	0.0782852	0.475589
FHA(1) PP2C(1)	0	1	1	1	1	2	2	2	1	1	1	0	2	1	0.0350886	0.24316	0.623574	0.24316	0.0782852	0.475589
SRP72(1)	1	0	0	1	1	1	1	1	1	1	1	2	1	1	0.304372	0.24316	0.0529522	1	0.528037	0.475589
TRM13(1)	0	1	0	1	1	1	1	1	1	1	1	1	0	1	0.304372	0.24316	0.623574	1	0.528037	0.475589
UCR_UQCRX_QCR9(1)	1	1	1	1	1	2	0	2	2	1	0	1	2	2	1	0.24316	0.623574	0.344465	0.703116	0.475589
Ribosomal_S20p(1)	1	1	1	0	1	2	0	2	1	1	1	1	1	1	0.693295	0.24316	0.623574	0.549014	1	0.475589
TrmE_N(1) MMR_HSR1(1)	1	2	2	2	1	1	1	1	1	1	0	1	1	1	0.13544	0.0924359	0.0166851	1	0.528037	0.475589
DUF952(1)	1	0	0	0	1	1	1	1	1	1	1	1	1	2	0.13544	0.0924359	0.0166851	1	0.528037	0.475589
UPF0197(1)	1	0	0	0	1	1	1	1	1	1	1	1	2	1	0.13544	0.0924359	0.0166851	1	0.528037	0.475589
MRP-L47(1)	1	1	1	1	1	2	2	1	3	1	1	1	2	1	0.0356159	0.172536	0.466606	0.318732	0.109129	0.476291
tRNA-synt_1c(1)	2	1	1	1	1	1	2	1	3	1	2	1	3	2	0.595393	0.507288	0.143459	0.963085	0.499964	0.478139
SET(1) Rubis-subs-bind(1)	3	5	6	4	3	5	12	4	3	5	4	6	5	4	0.0344509	0.892482	0.507366	0.0404079	0.0969894	0.478374
Saccharop_dh(1)	2	3	2	1	2	3	4	4	4	4	4	2	5	3	0.0571624	0.0123454	0.0326021	0.650611	0.879184	0.479331
MMR_HSR1(1) KH_2(1)	1	3	2	2	1	2	3	1	4	1	2	1	1	1	0.376743	0.927994	0.371235	0.378275	0.136558	0.480009
RIC1(1)	0	1	1	1	0	3	2	1	3	1	1	3	2	2	0.0118631	0.0826472	0.0150027	0.23286	0.503411	0.481669
Beach(1)	2	1	1	1	1	0	2	1	2	0	2	1	5	0	0.823061	0.797894	0.597908	1	0.534263	0.482217
Peptidase_M24(1) SPT16(1)	1	0	1	1	0	1	2	2	0	2	1	1	3	3	0.223759	0.253837	0.0577097	0.830197	0.692438	0.485168
PsbP(1)	3	5	5	6	1	9	14	18	4	5	8	11	10	11	0.0387641	0.122806	0.0239441	0.425447	0.817065	0.485796
Nop14(1)	1	1	0	1	1	1	0	1	1	1	1	1	1	2	0.446771	0.558747	0.169257	0.254208	0.0848216	0.486279
Pyridox_oxidase(1) DUF2470	1	1	1	1	0	1	0	1	1	1	1	1	2	1	0.446771	0.558747	0.169257	0.254208	0.0848216	0.486279
cwf18(1)	1	1	0	1	1	1	2	1	1	1	1	1	2	1	0.0943736	0.558747	0.169257	0.254208	0.538073	0.486279
DEAD_2(1) DUF1227(1)	0	1	1	1	1	1	2	1	1	1	1	2	1	1	0.0943736	0.558747	0.169257	0.254208	0.538073	0.486279
DUF788(1)	1	0	1	1	1	1	2	1	1	1	1	2	1	1	0.0943736	0.558747	0.169257	0.254208	0.538073	0.486279
Pro_isomerase(2)	2	0	0	0	1	2	0	0	2	1	0	0	1	1	0.60904	0.558747	0.872522	1	0.538073	0.486279
TFIID_30kDa(1)	0	1	1	1	1	1	3	1	3	2	2	2	1	1	0.101973	0.0518698	0.144317	0.910713	0.61936	0.488777
Alum_res(1)	3	0	0	1	0	1	2	1	3	1	2	0	1	1	0.354369	0.275783	0.670841	0.974951	0.562417	0.489297
GTP_EFTU(1)	4	0	0	0	5	3	2	3	10	9	7	0	9	5	0.455621	0.0620899	0.172506	0.355614	0.70597	0.489546
Surf_Ag_VNR(1) Bac_surface	0	1	1	1	0	6	0	6	3	3	1	4	5	2	0.215237	0.0146096	0.0376481	0.278913	0.576882	0.491271
Carboxyl_trans(1)	2	0	0	2	2	1	5	2	5	2	1	2	3	2	0.276554	0.119537	0.322837	0.765148	0.765664	0.491422
COesterase(1)	3	1	1	1	5	1	2	4	6	2	2	4	3	2	0.703074	0.115156	0.310129	0.112502	0.255152	0.493452
RFC-E_C(1)	1	1	1	1	1	1	2	2	2	1	1	1	4	0	0.455185	0.262742	0.638467	0.817172	0.71528	0.49438
ATP-synt(1)	2	2	2	2	2	6	4	2	5	3	3	2	5	7	0.017508	0.140491	0.0290642	0.215146	0.457461	0.496644
Peptidase_M48(1)	2	0	0	2	3	3	3	9	6	2	2	4	5	3	0.151177	0.0216786	0.0565651	0.471131	0.870029	0.497005
DDOST_48kD(1)	1	0	0	1	1	1	2	1	3	1	2	1	3	2	0.146688	0.0926138	0.0179608	0.964698	0.518486	0.497127
Seryl_tRNA_N(1) tRNA-synt_	1	2	1	2	2	2	4	6	3	2	2	4	3	2	0.107377	0.0299181	0.0795311	0.695989	0.847776	0.497431
Toprim(1) Topoisom_bac(1)	1	2	2	1	1	2	2	2	2	1	1	2	4	2	0.275617	0.570076	0.180875	0.570076	1	0.498774
UBA(2)	1	0	0	1	1	1	1	2	1	1	1	0	2	1	0.459754	0.137416	0.360206	0.570076	1	0.498774
Indigoidine_A(1)	2	1	1	1	0	1	5	2	2	1	1	1	2	1	0.106309	0.270042	0.643833	0.504333	0.208194	0.501209
Ribonuc_L-PSP(1)	2	2	3	1	2	1	2	1	2	0	0	1	2	4	0.606967	0.210547	0.522716	0.572405	1	0.50135
Alg14(1)	1	2	1	1	1	1	2	3	3	2	1	1	2	7	0.672592	0.0761108	0.203515	0.263968	0.540698	0.502039
G-patch(1)	6	5	6	5	8	8	9	9	9	7	7	12	18	6	0.193185	0.16747	0.0365218	0.9317	0.613741	0.502433
PRO8NT(1) PROCN(1) RRM_4(1	1	1	0	1	1	2	1	1	1	0	0	2	1	1	0.213557	0.777826	0.646106	0.177844	0.380877	0.50411
COX15-CtaA(1)	1	1	1	1	0	1	2	1	0	1	1	1	0	2	0.213557	0.777826	0.646106	0.177844	0.380877	0.50411
Ammonium_transp(1)	10	4	4	4	10	13	6	13	5	10	11	6	27	10	0.372423	0.331281	0.0866394	0.969703	0.581558	0.504482
Ion_trans_2(1)	0	2	3	0	1	1	0	1	2	0	0	0	1	1	0.45358	0.868864	0.35371	0.575291	1	0.504546
4F5(1)	1	1	1	1	0	2	0	1	2	2	0	2	1	2	0.767965	0.163204	0.414788	0.376137	0.721898	0.504739
Chlorophyllase(1)	1	1	1	1	3	1	6	2	3	4	6	2	4	5	0.202266	0.0808866	0.0159432	0.768549	0.376853	0.50759
tRNA-synt_1(1) Anticodon_1	1	1	1	2	2	1	2	2	2	2	2	1	2	1	0.162962	0.0150522	0.0365062	0.358115	0.687646	0.510739
tRNA-synt_1(1) Anticodon_1	1	3	3	1	2	2	5	7	3	5	4	3	4	4	0.162962	0.0150522	0.0365062	0.358115	0.687646	0.510739
DSPc(1)	13	8	5	10	11	13	39	34	12	13	13	13	14	16	0.0280764	0.0593836	0.154404	0.529841	0.227534	0.511972
MAT1(1)	1	0	1	1	1	1	4	2	2	2	1	3	2	1	0.0615344	0.0365683	0.0937944	1	0.562127	0.512027
Chorismate_synt(1)	1	1	1	1	2	1	2	1	5	1	2	3	2	2	0.628158	0.299146	0.0777338	0.684654	0.322948	0.512467
Complex1_LYR(1)	7	1	3	6	3	10	7	12	11	6	2	9	10	10	0.128907	0.0621111	0.161258	0.873899	0.678346	0.512597
Myosin_head(1)	3	0	0	0	1	6	4	1	6	1	2	1	5	6	0.0267885	0.216076	0.0515502	0.216076	0.445845	0.512858
HAT(3)	0	0	1	1	1	2	2	1	1	2	1	3	1	2	0.0205538	0.130167	0.0283159	0.258071	0.517542	0.516333
FA_desaturase(1)	8	6	8	9	10	15	10	17	11	9	9	16	14	17	0.0875529	0.0713708	0.0142885	0.905263	0.652943	0.517151
PsaN(1)	1	1	1	0	1	0	2	3	2	0	1	2	2	4	0.800388	0.304091	0.0806556	0.543655	0.238254	0.51751
PRP38(1)	2	2	2	0	2	3	4	4	3	3	2	3	4	2	0.0505374	0.0374578	0.0939958	0.908309	0.492005	0.519524
IMPDH(1) CBS(1)	1	1	1	1	0	2	0	0	2	0	1	0	3	1	0.805029	0.850364	0.596161	0.706718	0.861464	0.520578
dUTPase(1)	1	1	1	1	1	2	2	2	1	1	2	1	12	0	0.306582	0.689415	0.256171	0.525189	0.916128	0.521462
Nfu_N(1) NifU(1)	1	1	2	1	1	1	2	1	2	1	1	3	2	1	0.574073	0.773395	0.306371	0.773395	0.789933	0.521775
MRP-S33(1)	0	1	1	1	0	1	0	1	1	1	1	1	1	2	0.814068	0.29439	0.0787492	0.29439	0.110746	0.523364
ATP12(1)	1	1	1	0	0	1	2	1	1	1	1	1	1	2	0.0548675	0.29439	0.0787492	0.29439	0.572668	0.523364
GATase(1) His_biosynth(1)	0	0	1	1	1	1	2	1	1	1	1	1	2	1	0.0548675	0.29439	0.0787492	0.29439	0.572668	0.523364
Ctf8(1)	1	0	0	1	1	1	2	1	1	1	1	1	2	1	0.0548675	0.29439	0.0787492	0.29439	0.572668	0.523364
Phosducin(1)	1	0	1	0	1	1	2	1	1	1	1	1	2	1	0.0548675	0.29439	0.0787492	0.29439	0.572668	0.523364
Urm1(1)	1	0	0	1	1	1	2	1	1	1	1	2	1	1	0.0548675	0.29439	0.0787492	0.29439	0.572668	0.523364
DUF602(1)	2	1	1	1	2	1	2	1	1	1	1	1	2	1	0.814068	0.29439	0.661086	0.29439	0.572668	0.523364
NAF1(1)	0	1	0	1	0	1	2	1	1	1	1	1	2	1	0.0240557	0.127932	0.0283761	0.29439	0.572668	0.523364
UPF0139(1)	1	0	0	0	1	1	2	1	1	1	1	1	2	1	0.0240557	0.127932	0.0283761	0.29439	0.572668	0.523364
BCNT(1)	0	1	1	1	0	1	2	1	2	1	0	2	1	1	0.134611	0.159579	0.388085	0.787952	0.402773	0.523881
PHD(1) BAH(1) AAA(1)	0	1	1	1	0	1	2	1	2	1	1	2	0	1	0.134611	0.159579	0.388085	0.787952	0.402773	0.523881
HTH_9(1) RNA_pol_Rpc82(1)	1	0	0	1	1	1	2	1	2	1	2	1	1	0	0.134611	0.159579	0.388085	0.787952	0.402773	0.523881
Kelch_2(1)	2	0	1	0	0	0	6	1	3	1	0	3	0	1	0.282854	0.335285	0.732389	0.822401	0.429099	0.524764
SPC25(1)	1	0	0	1	1	2	0	3	3	1	1	2	3	1	0.572565	0.0352198	0.0861822	0.188193	0.383962	0.526834
Diphthamide_syn(1)	1	2	1	2	2	2	4	1	3	2	2	2	2	3	0.0881469	0.543257	0.183139	0.247483	0.489497	0.527574
ThiS(1)	1	1	0	0	1	1	3	1	2	0	1	3	1	1	0.103727	0.507171	0.166894	0.301172	0.578247	0.529377
Cupin_4(1)	2	3	2	3	1	3	2	0	3	3	2	2	1	0	0.752102	0.664348	0.247491	0.527093	0.234536	0.529557
Psf3(1)	1	0	0	1	1	1	2	2	5	1	1	2	2	2	0.165253	0.0165986	0.0382288	0.376315	0.696317	0.529668
ubiquitin(1)	13	1	2	9	7	9	18	38	10	10	15	30	31	21	0.145847	0.0567744	0.0115911	0.787449	0.407804	0.531137
AMMECR1(1)	1	0	0	0	1	1	2	2	2	0	1	2	4	1	0.150174	0.160734	0.038248	0.83301	0.739289	0.532398
Amidohydro_2(1)	0	1	1	1	0	1	2	1	2	1	2	0	2	4	0.23109	0.261411	0.0695556	0.83301	0.739289	0.532398
Gln-synt_N(1) Gln-synt_C(1	4	0	0	4	3	6	4	7	10	2	5	9	8	10	0.138357	0.0806231	0.0172086	0.938863	0.528632	0.532727
APH(1)	4	5	1	1	4	1	4	4	1	1	3	1	5	2	0.7869	0.48845	0.96162	0.754899	0.822679	0.533814
Peptidase_C50(1)	2	1	0	0	0	0	2	3	2	2	4	1	1	2	0.608568	0.0363663	0.0872417	0.178362	0.360822	0.533904
Carb_anhydrase(1)	3	0	0	2	4	2	18	14	7	8	5	6	6	8	0.0632274	0.0110454	0.0241711	0.57866	0.971146	0.534074
Coprogen_oxidas(1)	2	2	2	2	2	3	0	2	2	2	1	3	2	1	0.267342	1	0.48066	0.306946	0.582944	0.534446
Dak1(1) Dak2(1)	0	1	1	1	1	2	2	3	1	1	1	1	2	1	0.0300909	0.109574	0.264816	0.384286	0.15823	0.535492
Pam16(1)	2	1	1	1	1	2	4	2	1	3	1	3	3	3	0.0424588	0.205143	0.0520162	0.320167	0.60256	0.53619
Redoxin(1)	5	3	2	4	1	6	8	5	4	4	3	6	8	6	0.0322341	0.173665	0.042564	0.294571	0.560578	0.536885
eIF-3_zeta(1)	0	1	1	2	1	3	3	1	2	2	1	4	2	2	0.0196821	0.211059	0.054046	0.171635	0.346097	0.537261
TatC(1)	1	1	1	1	1	3	2	2	6	1	0	2	4	2	0.121189	0.103052	0.248362	0.909105	0.507836	0.537322
Ank(7)	1	0	0	0	2	1	0	3	2	0	2	1	4	2	0.904201	0.218558	0.0565401	0.271665	0.103916	0.537911
2-Hacid_dh_C(1)	2	1	2	2	2	5	5	3	7	2	1	2	5	5	0.0451604	0.116554	0.278632	0.486426	0.215251	0.538753
CbiX(1)	1	1	1	1	0	1	2	3	2	1	1	1	1	4	0.289072	0.0803752	0.192834	0.607592	1	0.540546
RNA_GG_bind(1)	0	1	1	0	1	1	0	1	2	1	1	1	2	3	0.857503	0.15268	0.0370477	0.189679	0.0686131	0.541849
Utp14(1)	0	1	1	1	0	1	2	1	2	1	1	3	2	1	0.128265	0.15268	0.0370477	0.78411	0.799908	0.541849
Ribosomal_L17(1)	2	2	1	2	2	4	3	5	2	3	2	3	4	2	0.0384119	0.0443554	0.104478	0.737114	0.379652	0.543034
Anth_synt_I_N(1) Chorismat	1	1	1	1	1	3	1	6	2	0	2	3	2	3	0.316025	0.217933	0.0573496	0.934373	0.534457	0.543707
Surp(1)	2	0	0	0	1	3	4	2	1	3	2	6	3	1	0.0154387	0.0835926	0.0185931	0.283184	0.535203	0.544443
FAD_binding_2(1) Succ_DH_f	2	2	1	2	2	3	4	4	5	2	2	3	4	3	0.0342399	0.020309	0.0453008	0.967424	0.564236	0.545287
PCI_Csn8(1)	1	0	0	1	1	1	2	2	4	1	1	1	2	3	0.179047	0.0276429	0.062589	0.478772	0.825118	0.547732
SpoU_methylase(1)	10	8	8	5	11	6	14	6	5	5	5	4	7	3	0.675425	0.116126	0.027375	0.1069	0.0363227	0.547897
TBCA(1)	1	1	0	1	1	3	1	1	1	1	1	1	1	2	0.0490569	0.616403	0.234086	0.132289	0.264355	0.550439
tRNA_bind(1)	3	6	5	2	4	4	4	2	4	1	2	2	3	3	0.849836	0.077448	0.179138	0.110291	0.220546	0.553859
Kinesin(2)	2	0	0	1	0	1	1	2	2	1	1	0	0	6	0.677546	0.220035	0.482494	0.527764	0.882779	0.555239
UPF0020(1)	2	2	0	2	2	2	6	1	2	1	1	1	1	1	0.0744504	0.621	0.239877	0.0495675	0.0160566	0.555612
Peptidase_M50(1)	3	4	4	5	4	4	3	5	5	2	2	7	2	3	0.718368	0.826341	0.369882	0.876176	0.71991	0.555893
RRM_1(4)	1	1	0	1	1	1	0	0	2	3	1	3	2	2	0.660432	0.236595	0.0660369	0.18541	0.0691706	0.556632
Ribosomal_L31(1)	1	1	1	1	1	3	2	1	1	1	2	1	0	2	0.0170074	1	0.506167	0.0256133	0.0500771	0.558253
EMG1(1)	1	1	1	1	1	1	2	1	2	2	2	1	2	3	0.256502	0.0958548	0.0226783	0.720779	0.378532	0.558451
Kua-UEV1_localn(1)	1	1	1	1	1	1	2	1	2	2	2	3	2	1	0.256502	0.0958548	0.0226783	0.720779	0.378532	0.558451
Transglut_core(1)	1	1	1	1	2	1	5	2	0	1	1	1	1	3	0.210835	0.756442	0.740499	0.169561	0.328216	0.559347
FAD_binding_3(1)	8	4	6	10	7	11	18	18	8	14	9	12	17	7	0.037671	0.0409892	0.0916647	0.756616	0.405662	0.559522
TFIIS_M(1)	1	0	2	1	2	2	2	0	2	0	0	2	3	0	0.381155	0.500058	0.94031	0.191931	0.367149	0.560821
Mak16(1)	1	1	0	1	1	2	2	6	1	1	2	1	2	1	0.0998226	0.0958886	0.216433	0.85187	0.482127	0.562668
Tyr_Deacylase(1)	1	1	1	1	0	1	2	1	3	1	1	1	1	2	0.200391	0.133288	0.297458	0.960459	0.646368	0.563721
FAD_syn(1)	1	0	1	1	0	1	2	2	1	0	0	3	2	1	0.244984	0.543487	0.202792	0.543487	0.893306	0.564595
Prefoldin_2(1)	5	3	3	3	4	4	8	5	6	5	4	5	7	10	0.0969886	0.098633	0.0238919	0.829093	0.776641	0.564834
HCCA3(1)	1	1	1	0	1	1	3	1	3	1	0	1	1	3	0.191139	0.265758	0.55541	0.739397	0.398462	0.567434
LysM(1)	2	6	5	3	3	14	9	11	6	14	7	3	12	14	0.0237573	0.02317	0.0485942	0.771308	0.423634	0.568961
DPBB_1(1)	4	1	1	2	5	1	16	13	14	12	19	2	21	6	0.451876	0.0301779	0.0643463	0.222184	0.413188	0.569725
DUF819(1)	1	2	2	1	0	2	1	1	1	2	2	2	4	0	0.708975	0.848877	0.400456	0.848877	0.763518	0.571947
DUF382(1) PSP(1)	0	1	1	0	1	1	3	1	2	1	1	1	2	3	0.0706383	0.184559	0.0512488	0.491639	0.81543	0.573796
Hist_deacetyl(1)	14	7	6	10	12	11	18	24	12	12	11	14	12	16	0.157406	0.0667469	0.145326	0.811699	0.805258	0.575104
MED14(1)	0	1	0	0	1	2	2	2	1	2	1	1	3	1	0.0108265	0.0177886	0.0357589	0.564276	0.281513	0.575958
Rad21_Rec8_N(1)	2	1	0	0	3	1	6	1	3	1	2	0	0	2	0.269743	0.649544	0.887564	0.502197	0.242882	0.577829
DUF2499(1)	0	3	3	1	1	1	2	2	2	1	0	1	2	2	0.935354	0.743915	0.778396	0.851235	0.767134	0.577945
Sod_Fe_N(1) Sod_Fe_C(1)	7	1	1	6	7	3	4	6	5	2	4	9	6	4	0.8682	0.682855	0.292174	0.860341	0.501786	0.578419
Mannosyl_trans(1)	1	1	1	0	2	1	2	1	1	1	1	1	0	1	0.319182	1	0.528037	0.359323	0.159699	0.578539
zf-CSL(1)	1	1	1	1	1	1	2	2	0	1	1	1	1	0	0.319182	1	0.528037	0.359323	0.159699	0.578539
Aha1_N(1)	2	2	2	2	2	2	4	2	2	2	1	1	2	4	0.319182	1	0.528037	0.359323	0.159699	0.578539
COG5(1)	1	1	1	1	1	1	2	1	1	1	0	1	2	2	0.319182	1	0.528037	0.359323	0.623574	0.578539
vATP-synt_AC39(1)	1	1	1	1	1	1	2	1	1	1	0	2	1	2	0.319182	1	0.528037	0.359323	0.623574	0.578539
HATPase_c(1) DNA_mis_repai	1	1	1	0	2	1	2	1	1	1	2	1	1	1	0.319182	1	0.528037	0.359323	0.623574	0.578539
Pkinase_Tyr(2)	6	0	0	2	6	2	2	8	4	5	6	1	3	9	0.888923	0.143263	0.306609	0.281066	0.502204	0.57957
ABC_tran(2)	9	15	13	8	8	10	13	9	6	6	5	7	7	6	0.598216	0.0439518	0.0101567	0.0411983	0.01396	0.579632
CH(1)	2	0	0	0	1	0	7	0	4	1	1	0	0	2	0.270748	0.469792	0.870471	0.650201	0.342424	0.580325
LMBR1(1)	1	3	2	1	2	4	14	5	1	2	1	4	3	6	0.0256785	0.604076	0.245874	0.076982	0.146443	0.580753
AAR2(1)	0	1	1	1	1	1	2	2	2	1	1	3	1	1	0.207316	0.0848669	0.182558	0.774609	0.850766	0.580877
AMP_N(1) Peptidase_M24(1)	1	1	1	2	4	2	2	3	2	2	2	3	2	1	0.50267	0.263429	0.535128	0.762433	0.86514	0.58197
Trm112p(1)	1	1	0	2	1	1	2	3	1	2	1	3	3	3	0.445777	0.14817	0.040394	0.610231	0.315704	0.582064
Lyase_1(1)	1	1	1	1	1	4	2	1	4	2	2	1	4	5	0.0405046	0.102662	0.026405	0.488874	0.802549	0.582794
CytochromB561_N(1)	1	0	0	1	1	1	2	1	3	1	1	1	2	1	0.124888	0.0759674	0.162297	0.962424	0.66267	0.582955
Wbp11(1)	1	0	0	1	1	1	2	1	3	1	1	2	1	1	0.124888	0.0759674	0.162297	0.962424	0.66267	0.582955
DUF221(2)	2	1	2	1	4	0	1	2	1	1	1	0	2	1	0.0719896	0.42739	0.153645	0.264626	0.472011	0.58452
RCC1(1)	3	4	2	2	3	11	4	4	5	3	1	2	7	6	0.102574	0.415245	0.78234	0.356393	0.160449	0.585562
TPR_1(6)	2	0	0	1	1	2	2	2	1	1	1	2	1	3	0.077325	0.339808	0.114047	0.339808	0.587369	0.586283
G_glu_transpept(1)	1	0	0	2	1	1	3	2	3	3	1	6	6	4	0.234621	0.0426742	0.0100399	0.501163	0.246427	0.586552
Coatomer_E(1)	1	1	1	1	1	3	2	2	6	1	1	3	2	2	0.0512076	0.0409756	0.084527	0.88139	0.52678	0.587405
Ank(2)	17	16	10	6	22	9	20	30	11	15	22	17	34	15	0.925907	0.446309	0.16516	0.596495	0.310719	0.589658
S4(1)	2	3	2	1	1	1	3	4	3	2	4	4	3	3	0.887633	0.104621	0.0276256	0.224442	0.093278	0.59068
ACT(1) ALS_ss_C(1) ACT(1)	1	1	1	1	1	1	2	6	2	2	2	5	3	1	0.420416	0.0147267	0.0278388	0.144326	0.265379	0.590963
SET(1)	32	22	21	16	23	25	54	13	27	19	18	18	26	25	0.0775861	0.47138	0.858495	0.0372387	0.0684649	0.591062
Ribosomal_L10(1)	2	2	1	2	2	2	5	3	4	2	1	3	2	5	0.178707	0.19129	0.392315	0.842282	0.497073	0.591101
WD40(2)	32	22	15	20	25	40	41	61	38	28	30	35	39	41	0.0194894	0.0104528	0.0190761	0.974889	0.612729	0.591858
DXP_reductoisom(1) DXP_red	1	1	0	1	1	2	3	2	2	0	1	1	2	3	0.036691	0.347115	0.119161	0.186188	0.337181	0.592101
SOR_SNZ(1)	1	1	1	1	1	4	2	7	2	1	1	4	3	1	0.0705397	0.0782268	0.162455	0.781095	0.449563	0.593674
Pex2_Pex12(1) zf-C3HC4(1)	0	1	1	2	1	2	1	2	4	1	2	2	3	3	0.410555	0.0774274	0.0198268	0.449465	0.217854	0.594175
RRM_1(1) eIF2A(1)	1	1	1	1	0	2	2	1	1	1	0	0	2	1	0.0368573	0.655606	0.902925	0.0958252	0.0359073	0.594804
UPF0187(1)	7	3	2	4	7	10	2	2	3	1	1	2	2	1	0.870228	0.0910871	0.0239033	0.130122	0.0504989	0.595274
Peptidase_M76(1)	1	1	1	1	1	2	2	3	1	1	0	1	2	2	0.10258	0.302305	0.587633	0.455274	0.222131	0.595826
HECT(1)	10	7	4	5	11	9	12	9	7	8	8	7	11	11	0.147457	0.539409	0.218215	0.373932	0.628481	0.596749
PX(1)	3	2	3	1	3	3	4	2	5	3	3	4	5	3	0.208985	0.27209	0.0887842	0.769626	0.873944	0.598195
SRP9(1)	1	0	0	1	0	2	0	1	2	1	1	1	2	3	0.364902	0.121607	0.033739	0.639289	0.346609	0.599516
DUF2055(1)	1	0	0	0	1	0	2	1	2	1	1	3	2	1	0.364902	0.121607	0.033739	0.639289	0.346609	0.599516
zf-C3HC4(1) YDG_SRA(1) zf-	1	0	0	1	0	2	2	2	1	1	0	3	2	2	0.0298118	0.121607	0.033739	0.356538	0.600576	0.599516
Spc97_Spc98(1)	3	5	5	4	4	5	8	9	7	4	4	7	5	7	0.112494	0.074957	0.153039	0.996226	0.639431	0.5997
PC4(1)	1	1	0	0	0	1	2	1	2	1	0	5	1	3	0.199486	0.211311	0.0656433	0.85251	0.78998	0.602187
PRP3(1)	1	1	1	0	1	1	2	2	2	0	1	3	1	2	0.298019	0.360534	0.128873	0.815509	0.829106	0.602631
YqaJ(1)	0	4	4	0	0	1	4	2	2	1	2	3	2	2	0.433382	0.59738	0.256274	0.761668	0.888247	0.603673
Glyco_transf_22(1)	0	4	3	2	0	2	6	8	8	3	3	6	6	3	0.190199	0.0294151	0.056605	0.474516	0.761932	0.604246
DUF498(1)	1	1	1	1	1	1	1	2	2	1	1	2	1	2	1	0.0493322	0.0978546	0.103921	0.18767	0.60466
HATPase_c(1) DNA_gyraseB(1	1	1	1	1	0	2	2	1	2	1	1	2	2	1	0.0151001	0.289692	0.0978546	0.103921	0.18767	0.60466
HATPase_c(1) DNA_gyraseB(1	1	1	1	1	1	2	2	1	2	1	1	2	2	1	0.0151001	0.289692	0.0978546	0.103921	0.18767	0.60466
tRNA-synt_2c(1) tRNA_SAD(1	1	0	0	1	0	1	2	1	1	0	1	1	1	2	0.415366	0.874345	0.450723	0.530975	0.835652	0.604859
tRNA-synt_2c(1) tRNA_SAD(1	1	2	2	1	2	2	2	2	1	2	3	2	1	2	0.415366	0.874345	0.450723	0.530975	0.835652	0.604859
ATP_bind_1(1)	3	3	3	3	3	2	8	7	6	4	4	8	5	3	0.416014	0.0664924	0.132811	0.404913	0.663851	0.606598
Arginosuc_synth(1)	1	1	1	1	1	1	3	1	2	2	1	2	3	2	0.126129	0.138856	0.0403792	0.813059	0.837065	0.607974
THF_DHG_CYH(1) THF_DHG_CYH	4	3	2	1	3	4	6	5	2	3	5	4	2	5	0.0927698	0.437978	0.16906	0.315416	0.532146	0.607999
DUF1092(1)	1	1	1	1	1	2	2	1	1	5	1	1	2	2	0.10831	0.14898	0.297249	0.722502	0.414263	0.60819
eIF3_N(1) PCI(1)	1	2	1	1	0	3	2	2	2	0	1	0	2	1	0.0912807	0.593083	1	0.232624	0.101252	0.609154
KH_1(1)	2	5	5	3	5	2	6	2	9	3	4	3	11	4	0.872093	0.989804	0.552638	0.87463	0.53935	0.609582
Maf(1)	2	2	2	1	3	3	6	7	2	3	2	3	4	3	0.0521867	0.0862749	0.171948	0.629922	0.346239	0.609842
DUF1077(1)	0	1	1	1	1	1	2	2	1	2	1	2	2	3	0.173895	0.0645619	0.0169684	0.755936	0.441949	0.610366
Heme_oxygenase(1)	1	1	1	2	1	2	1	1	2	2	2	2	3	1	0.544425	0.28963	0.0993946	0.755936	0.441949	0.610366
MGDG_synth(1) Glyco_tran_2	0	1	1	1	0	2	2	1	1	1	0	2	0	1	0.0237992	0.403925	0.729393	0.111945	0.0445129	0.613832
Radical_SAM(1) BATS(1)	2	1	1	1	2	2	2	1	2	0	1	1	2	1	0.280439	0.403925	0.729393	0.111945	0.19827	0.613832
Rotamase(1)	0	3	2	2	0	4	3	2	3	5	0	2	5	5	0.171933	0.162851	0.318555	0.888853	0.556474	0.615362
LON(1) AAA(1) Lon_C(1)	0	2	1	1	1	2	5	6	2	3	1	4	4	3	0.0376559	0.0173559	0.0308766	0.93597	0.720021	0.616697
FolB(1)	1	1	1	1	1	1	2	2	2	1	0	4	2	4	0.496347	0.306211	0.108745	0.833584	0.510729	0.617381
NOC3p(1) CBF(1)	0	1	1	1	1	1	2	1	1	1	1	0	0	2	0.217968	0.676081	0.909083	0.409585	0.203447	0.618186
DUF1749(1)	1	1	1	0	1	1	2	2	1	0	1	2	1	1	0.217968	0.676081	0.316643	0.409585	0.659795	0.618186
DUF814(1)	2	2	2	1	0	3	3	2	4	2	3	1	3	2	0.0863117	0.116837	0.227313	0.718947	0.419844	0.620134
NIR_SIR_ferr(1) NIR_SIR(1)	0	1	1	1	0	2	2	4	0	1	1	0	3	1	0.123159	0.726705	0.852427	0.0970694	0.17002	0.62017
NIR_SIR_ferr(1) NIR_SIR(1)	2	1	1	1	2	4	2	0	3	1	1	2	1	2	0.123159	0.726705	0.852427	0.0970694	0.17002	0.62017
DUF2010(1)	1	1	0	0	1	1	2	1	3	0	1	1	2	2	0.198397	0.32137	0.116534	0.677813	1	0.62017
Pep_deformylase(1)	3	1	2	1	2	4	6	4	4	2	1	3	3	5	0.0312263	0.11445	0.222646	0.383409	0.18832	0.620191
Helicase_C(1)	10	1	7	7	9	9	14	5	20	9	6	2	23	8	0.337637	0.379837	0.684259	0.854646	0.531215	0.620616
ResIII(1) Helicase_C(1)	0	2	2	1	1	1	3	2	1	1	2	3	1	1	0.4026	0.826251	0.430758	0.548621	0.839084	0.624051
FTCD_N(1)	1	1	1	1	1	1	2	3	1	1	1	1	3	3	0.403174	0.315501	0.115127	0.964747	0.632441	0.624361
GTP_EFTU(1) GTP_EFTU_D2(1)	1	1	1	1	1	1	2	2	2	1	1	3	2	1	0.762876	0.948842	0.627338	0.743221	0.93132	0.626007
GTP_EFTU(1) GTP_EFTU_D2(1)	6	3	4	3	5	3	4	9	4	2	1	6	5	4	0.762876	0.948842	0.627338	0.743221	0.93132	0.626007
GTP_EFTU(1) GTP_EFTU_D2(1)	0	2	0	1	1	2	1	1	1	2	2	2	3	2	0.762876	0.948842	0.627338	0.743221	0.93132	0.626007
GTP_EFTU(1) GTP_EFTU_D2(1)	2	3	2	2	1	3	6	2	2	2	2	4	1	3	0.762876	0.948842	0.627338	0.743221	0.93132	0.626007
GTP_EFTU(1) GTP_EFTU_D2(1)	3	4	5	4	5	10	11	8	6	6	3	7	7	6	0.762876	0.948842	0.627338	0.743221	0.93132	0.626007
GTP_EFTU(1) GTP_EFTU_D2(1)	3	5	5	6	3	16	10	18	17	6	8	12	16	11	0.762876	0.948842	0.627338	0.743221	0.93132	0.626007
ETC_C1_NDUFA4(1)	2	0	0	1	2	3	2	1	2	1	3	1	2	1	0.0880328	0.588798	0.265785	0.227552	0.3827	0.627017
DUF947(1)	1	0	0	1	2	1	2	2	5	1	1	4	1	2	0.392449	0.0848832	0.161263	0.493523	0.764122	0.628057
ClpS(1)	2	0	0	2	2	3	2	2	2	1	1	2	4	2	0.166015	0.481451	0.2023	0.450971	0.707264	0.62831
DUF298(1)	2	2	1	2	2	2	6	5	14	2	4	2	6	6	0.205617	0.0334784	0.0606592	0.482132	0.748619	0.628584
AARP2CN(1) DUF663(1)	1	2	2	1	1	2	4	2	1	2	2	2	1	3	0.0550301	0.559874	0.2498	0.162545	0.276328	0.630304
CoaE(1)	2	1	1	2	2	1	2	1	2	2	1	2	3	2	0.847462	0.883152	0.482502	0.769174	0.467261	0.630304
DUF2392(1)	1	0	0	1	0	1	1	1	2	1	1	1	1	6	0.407468	0.154344	0.0489997	0.669096	0.389401	0.631982
ERCC4(1)	2	2	2	1	1	2	4	3	2	3	2	4	3	1	0.127317	0.125441	0.236709	0.855923	0.541907	0.632444
PI3K_C2(1) PI3Ka(1) PI3_PI	1	0	0	1	0	1	4	4	1	0	1	1	1	1	0.056477	0.180174	0.337021	0.429487	0.222144	0.633294
DUF1674(1)	1	0	1	0	1	1	0	1	0	2	1	1	1	2	0.861381	0.430745	0.176998	0.430745	0.223351	0.634239
DRIM(1)	1	0	0	1	1	1	2	1	2	0	1	0	1	1	0.137918	0.430745	0.744399	0.430745	0.223351	0.634239
DUF2372(1)	0	0	0	1	1	1	2	1	2	0	1	1	1	2	0.0770297	0.246273	0.0866981	0.430745	0.674386	0.634239
Tom7(1)	1	0	0	1	0	2	1	1	0	2	1	1	2	1	0.0770297	0.246273	0.0866981	0.430745	0.674386	0.634239
Sep15_SelM(1)	2	0	0	1	0	1	2	1	1	1	1	1	2	1	0.137918	0.430745	0.176998	0.430745	0.674386	0.634239
KTI12(1)	1	2	2	1	1	1	2	0	2	1	1	1	2	1	0.861381	0.430745	0.744399	0.430745	0.674386	0.634239
DUF625(1)	1	1	1	1	1	6	2	4	0	2	1	2	2	4	0.0368746	0.329255	0.124918	0.196008	0.328143	0.634484
LMWPc(1)	1	0	0	3	1	2	2	1	2	1	1	1	3	2	0.152492	0.510675	0.222555	0.402749	0.635576	0.634591
GFA(1)	0	0	1	3	0	1	4	2	2	2	1	1	3	2	0.136159	0.0930187	0.173913	1	0.675115	0.635042
GIDA(1)	1	3	2	2	1	1	1	2	5	1	1	1	3	3	0.335267	0.541986	0.896888	0.182416	0.305108	0.636814
Aa_trans(2)	3	1	2	2	0	0	1	1	1	5	1	1	0	5	0.33214	0.773994	0.820371	0.269079	0.440064	0.636846
CN_hydrolase(1) NAD_syntha	0	1	1	1	0	1	4	3	1	1	1	1	2	1	0.0497458	0.120953	0.225423	0.506526	0.27505	0.637517
BRCT(1) IMS(1)	1	0	0	1	1	0	2	3	1	1	1	2	1	1	0.53814	0.120953	0.225423	0.458151	0.708364	0.637517
DPPF(1)	1	0	0	2	1	2	2	2	2	1	1	1	1	3	0.078337	0.135793	0.252242	0.628447	0.363022	0.638781
EGF_2(1) Exostosin(1)	14	0	0	0	8	1	1	1	1	0	1	2	1	1	0.577696	0.365537	0.640119	0.822065	0.858818	0.639553
HPP(1)	1	1	0	0	2	0	2	1	2	1	1	3	2	1	0.785465	0.412955	0.170819	0.678334	0.403199	0.642078
JmjC(1)	8	8	3	8	9	3	8	7	6	6	9	5	7	9	0.358337	0.829496	0.766901	0.496543	0.270617	0.642294
DUF149(1)	1	0	0	1	1	3	2	1	3	1	0	2	1	2	0.0240162	0.125934	0.231895	0.297291	0.144919	0.642472
CBM_20(1)	7	2	2	4	9	1	4	4	2	2	1	3	5	8	0.296422	0.420816	0.71843	0.742281	0.455158	0.643678
HIT(1)	4	2	2	3	3	5	11	14	4	5	5	5	8	5	0.0157121	0.0154519	0.0251742	0.747756	0.459648	0.643722
Mmp37(1)	1	1	1	1	0	1	2	3	1	1	1	2	2	2	0.200391	0.133288	0.042741	0.960459	0.646368	0.644596
Voltage_CLC(1) CBS(1)	4	4	2	5	4	7	13	13	5	8	5	9	9	6	0.0116524	0.0157739	0.0256683	0.627511	0.366061	0.644803
Peptidase_M16_C(1)	1	0	1	1	1	1	1	1	5	0	2	1	2	2	0.786183	0.330592	0.129777	0.586036	0.336517	0.646941
Med10(1)	0	0	0	1	1	1	1	1	3	1	1	3	3	1	0.351569	0.0615506	0.0179059	0.448673	0.240889	0.647582
Serinc(2)	2	1	1	1	1	1	4	1	3	0	2	1	1	2	0.286049	0.993704	0.609606	0.323094	0.511632	0.647948
MAGE(1)	1	1	1	1	1	1	0	1	2	1	1	2	1	2	0.228133	0.349927	0.140397	0.0782852	0.0325041	0.64926
Utp11(1)	1	1	1	1	1	1	2	2	2	1	1	1	2	2	0.228133	0.0782852	0.140397	0.703116	1	0.64926
RLI(1) DUF367(1)	1	1	1	1	1	1	2	2	2	1	1	2	1	2	0.228133	0.0782852	0.140397	0.703116	1	0.64926
RNA_pol_Rpc34(1)	1	1	1	1	1	1	0	0	1	1	0	1	1	0	0.228133	0.349927	0.140397	0.703116	1	0.64926
Gcd10p(1)	1	1	1	1	1	1	2	2	1	1	1	1	2	2	0.228133	0.349927	0.140397	0.703116	1	0.64926
Init_tRNA_PT(1)	1	1	1	1	1	1	2	1	2	1	1	2	1	2	0.228133	0.349927	0.140397	0.703116	1	0.64926
DUF2050(1)	1	1	1	1	1	1	2	2	1	1	1	2	2	1	0.228133	0.349927	0.140397	0.703116	1	0.64926
Rft-1(1)	1	1	1	1	1	1	2	1	2	1	2	1	2	1	0.228133	0.349927	0.140397	0.703116	1	0.64926
DIRP(1)	0	2	1	1	1	0	2	0	2	0	0	1	2	1	1	0.634507	1	0.703116	1	0.64926
PRKCSH(1)	1	1	0	2	2	3	3	4	5	0	2	2	5	3	0.140512	0.25727	0.0955249	0.623831	0.906193	0.650006
BRAP2(1) zf-C3HC4(1) zf-UB	1	1	0	1	1	1	2	5	1	1	1	2	2	1	0.301377	0.113005	0.20395	0.704054	1	0.650343
MCE(1)	1	1	0	1	2	3	2	2	4	1	1	2	2	2	0.0522516	0.0794901	0.142073	0.657626	0.392869	0.650781
FAD_binding_7(1)	0	2	1	0	3	1	0	0	4	1	1	0	0	3	0.561512	0.814244	0.794159	0.474348	0.717226	0.651172
Surp(1) G-patch(1)	0	0	0	1	1	1	2	3	2	0	1	1	2	1	0.123885	0.0766088	0.136499	0.969159	0.719919	0.651454
Ank(3)	17	10	5	4	7	12	10	26	8	16	16	15	27	15	0.365882	0.0767167	0.0234033	0.493578	0.275004	0.655248
Ribosomal_S10(1)	2	1	2	3	4	7	7	8	6	5	1	8	8	9	0.0653766	0.059052	0.102949	0.851084	0.556182	0.655261
Ank(1)	19	8	10	7	14	8	16	46	13	15	26	20	36	19	0.911989	0.081733	0.0252003	0.179264	0.0828459	0.656181
PAS(1)	12	0	1	2	8	6	0	0	3	1	0	3	2	3	0.722782	0.392192	0.658747	0.71119	1	0.658582
Flavodoxin_1(1) FAD_bindin	5	3	2	2	2	5	6	4	4	4	2	4	5	4	0.025449	0.11353	0.200458	0.333143	0.171587	0.659238
Rad21_Rec8_N(1) Rad21_Rec8	0	1	2	1	1	0	1	7	2	3	1	6	5	2	0.532669	0.0238362	0.0385785	0.0215039	0.0332029	0.659461
OHCU_decarbox(1) Transthyr	1	0	0	1	1	1	2	4	0	1	1	3	1	2	0.262539	0.293656	0.115897	0.844334	0.855869	0.660775
DHQ_synthase(1)	2	1	1	2	1	1	2	1	3	1	2	2	1	2	0.856085	0.789968	0.435482	0.962424	0.66267	0.660966
Adaptin_N(1)	1	4	5	2	2	4	8	4	11	6	4	4	5	10	0.0891097	0.0328888	0.0543306	0.805071	0.898318	0.661244
SecY(1)	2	2	1	2	2	1	8	3	2	2	2	2	5	3	0.331104	0.523958	0.24626	0.69192	0.974467	0.662055
G-patch(1) TFP11(1)	1	1	0	1	1	2	2	3	1	2	1	3	2	1	0.0450938	0.0427725	0.0717873	0.813777	0.529162	0.662231
HAP2-GCS1(1)	0	0	0	1	2	1	0	2	2	1	1	1	1	3	0.882842	0.0944451	0.164172	0.137062	0.219826	0.663813
BTB(1) BACK(1)	1	0	0	1	0	1	2	2	2	1	0	1	3	2	0.127302	0.0529942	0.0897571	0.822028	0.882562	0.663813
zf-CCCH(1) zf-C3HC4(1)	0	0	0	1	1	1	2	2	1	2	0	3	1	2	0.127302	0.0529942	0.0897571	0.822028	0.882562	0.663813
MTS(1)	0	8	6	1	2	6	5	13	8	4	5	5	6	7	0.193099	0.0587233	0.0999439	0.678093	0.95638	0.664165
DSBA(1)	2	0	0	2	1	3	5	1	3	1	1	1	2	1	0.0171552	0.397422	0.658532	0.0855191	0.0370805	0.665575
RnaseH(1)	0	1	2	0	2	1	7	31	4	2	3	6	19	1	0.321903	0.0477636	0.0799312	0.415751	0.62611	0.665934
Sec62(1)	1	1	1	0	1	2	2	2	1	1	1	2	2	1	0.0161662	0.172196	0.0619677	0.172196	0.272033	0.669733
AD(1)	1	2	1	1	1	2	2	1	2	1	1	2	2	1	0.0830855	0.720827	0.389051	0.172196	0.272033	0.669733
UPF0052(1)	1	1	0	1	1	1	1	1	2	1	1	2	1	2	0.640654	0.172196	0.0619677	0.479097	0.272033	0.669733
DNA_ligase_A_N(1) DNA_liga	1	1	1	2	1	1	1	2	1	1	1	2	1	2	0.640654	0.720827	0.389051	0.479097	0.272033	0.669733
UDP-g_GGTase(1)	0	1	1	1	1	0	2	1	1	1	0	1	2	2	0.754911	0.720827	0.389051	1	0.706511	0.669733
DUF124(1)	5	1	1	0	0	1	2	3	3	1	4	2	2	3	0.618397	0.209456	0.0784179	0.560569	0.330996	0.670009
PA(1) Peptidase_S8(1)	1	0	0	0	2	0	1	2	3	1	5	0	4	3	0.91481	0.143877	0.0501911	0.200913	0.097151	0.670174
MCM(1)	8	7	5	8	8	8	19	11	12	9	11	8	15	14	0.0441792	0.0849037	0.0274057	0.575279	0.827009	0.670781
Kin17_mid(1)	1	1	1	1	1	1	4	1	2	2	1	2	3	0	0.170528	0.285703	0.482254	0.661505	0.409215	0.67107
Thymidylate_kin(1)	2	1	1	1	0	1	4	2	2	1	1	3	1	1	0.170528	0.285703	0.482254	0.661505	0.409215	0.67107
S4(1) PseudoU_synth_2(1)	2	4	4	1	3	1	4	3	3	2	2	2	3	2	0.614897	0.893784	0.734447	0.571222	0.821656	0.671159
R3H(1)	1	1	1	1	3	2	0	2	2	1	1	1	1	3	0.649976	0.567541	0.886935	0.388448	0.584599	0.671297
GMC_oxred_N(1) GMC_oxred_C	1	0	0	1	1	1	13	2	2	3	1	5	5	3	0.0331844	0.0728249	0.0231736	0.524896	0.762518	0.672592
DUF2361(1)	0	1	1	1	1	1	3	1	3	1	1	2	2	2	0.106783	0.167109	0.0604665	0.6747	0.943028	0.673784
Beta_elim_lyase(1)	1	1	1	1	1	1	2	3	5	2	1	6	2	4	0.429225	0.0114905	0.0166857	0.11711	0.184134	0.674837
SAP(1)	1	4	5	4	6	4	4	4	5	5	4	4	4	4	0.69785	0.385629	0.628986	0.72667	1	0.676506
ACPS(1)	2	2	1	3	1	1	4	4	3	2	2	4	4	1	0.698468	0.219622	0.37102	0.51059	0.740679	0.676623
zf-UBP(1)	0	1	2	0	0	1	2	1	2	1	0	0	1	4	0.31559	0.347276	0.571094	0.861271	0.583185	0.677266
Nol1_Nop2_Fmu(2)	3	3	2	0	3	1	5	4	2	2	1	2	2	4	0.81037	0.61844	0.944224	0.856652	0.858868	0.677414
tRNA-synt_1g(1)	1	2	3	1	1	1	2	6	2	2	8	3	3	2	0.980432	0.117174	0.0403455	0.193288	0.0943683	0.677547
MIT(1) AAA(1) Vps4_C(1)	1	1	0	1	1	3	4	6	1	1	2	1	4	3	0.0211138	0.126314	0.0440733	0.269192	0.411981	0.678084
Not3(1) NOT2_3_5(1)	0	0	0	1	1	1	1	2	1	0	0	1	2	2	0.374423	0.311869	0.131479	1	0.716039	0.680296
Aminotran_3(2)	1	0	0	1	1	0	2	1	0	2	1	1	1	2	0.54925	0.493885	0.237608	1	0.716039	0.680296
Arm(5) BTB(1)	1	0	0	0	1	0	2	1	1	1	1	0	2	0	0.374423	0.311869	0.514127	1	0.716039	0.680296
TIP120(1)	0	1	1	1	1	1	2	0	2	1	0	2	2	1	0.30735	0.732078	0.408652	0.497392	0.718279	0.682782
Fe_hyd_lg_C(1) Fe_hyd_SSU(	1	0	0	1	2	1	2	2	1	0	1	1	2	1	0.30735	0.732078	0.408652	0.497392	0.718279	0.682782
Tubulin(1)	3	0	0	0	3	2	4	0	13	1	2	0	1	3	0.290641	0.467546	0.73808	0.684496	0.435953	0.683298
DUF258(1)	1	1	1	1	1	1	6	1	1	1	0	2	2	1	0.0759502	1	0.643259	0.099727	0.154008	0.683785
ParA(1)	2	2	2	2	2	2	4	4	4	1	2	2	3	2	0.331136	0.453394	0.717224	0.761416	0.500989	0.684305
CutA1(1)	1	0	0	1	1	0	2	2	2	1	1	2	2	3	0.520977	0.0695513	0.0227579	0.333541	0.180464	0.684631
AhpC-TSA(1) 1-cysPrx_C(1)	3	3	1	3	3	4	7	5	3	1	2	3	4	3	0.101296	0.951406	0.598351	0.139813	0.215614	0.684737
Glyco_hydro_32N(1)	3	0	0	1	3	1	2	2	3	0	1	1	0	3	0.796091	0.743502	0.915216	0.979849	0.740177	0.685076
Ribosomal_L20(1)	1	1	1	1	2	1	6	3	2	5	3	2	4	2	0.115319	0.0266585	0.0402809	0.630296	0.877418	0.687638
Peptidase_S8(1)	10	2	1	10	11	5	15	3	4	6	4	3	7	10	0.38751	0.853147	0.798543	0.350186	0.518142	0.689132
ADH_N(1)	2	1	1	1	2	4	5	2	5	2	5	0	1	8	0.0961883	0.242162	0.396942	0.506851	0.301925	0.689456
SPC12(1)	1	0	1	1	1	3	4	1	3	1	0	3	2	3	0.0178005	0.263101	0.109045	0.130659	0.199756	0.689562
Peptidase_S9_N(1)	1	0	1	0	0	0	4	0	2	3	0	0	3	2	0.305216	0.23286	0.38204	0.980158	0.743991	0.689604
TPR_2(1) TPR_1(1)	2	5	1	0	2	0	1	4	4	1	1	2	4	2	0.220708	0.41006	0.648721	0.0887874	0.135071	0.690706
Biotin_lipoyl(1) 2-oxoacid	1	1	2	1	1	2	2	3	4	0	1	4	3	2	0.319773	0.344593	0.15351	0.871515	0.85701	0.691888
Rab5ip(1)	1	0	0	1	1	2	2	1	2	1	1	2	2	1	0.0107765	0.0901911	0.0311355	0.202482	0.306211	0.692178
Vps53_N(1)	1	1	1	1	4	2	1	0	2	1	1	2	1	1	0.884651	0.510729	0.78636	0.510729	0.726738	0.692178
FMC1(1)	1	0	0	1	0	1	1	1	2	1	1	1	2	2	0.210083	0.0381549	0.0119901	0.510729	0.306211	0.692178
ARID(1)	2	1	1	4	1	3	6	5	6	2	3	5	5	6	0.0405671	0.0323718	0.0100515	0.869685	0.85981	0.692813
HhH-GPD(1)	3	1	0	4	5	4	4	8	4	6	4	7	8	2	0.27434	0.0719091	0.114631	0.594537	0.829239	0.693245
Mago-bind(1)	1	0	0	1	1	1	2	2	3	1	1	3	1	2	0.152566	0.0321691	0.0485906	0.581086	0.812866	0.693308
IWS1_C(1)	1	1	1	1	1	1	5	1	3	1	1	2	2	2	0.0811917	0.335859	0.149249	0.355638	0.522218	0.693568
PDZ(1) Peptidase_S41(1)	3	2	1	3	2	3	6	2	3	3	2	5	2	4	0.0691019	0.447799	0.216103	0.24542	0.367327	0.694508
Citrate_synt(1)	2	2	2	2	4	4	7	7	9	2	3	6	4	5	0.0549457	0.0422152	0.0644584	0.900003	0.635077	0.696895
THUMP(1)	0	1	1	1	1	0	1	2	2	1	1	1	2	2	0.525197	0.0543552	0.0843882	0.0408905	0.060024	0.69711
Rrp15p(1)	0	1	1	1	1	1	0	2	2	1	1	2	1	2	0.525197	0.0543552	0.0843882	0.0408905	0.060024	0.69711
DUF2042(1)	1	1	1	0	1	1	2	1	0	1	1	0	0	1	0.155531	0.744399	0.430745	0.124673	0.060024	0.69711
PIGA(1) Glycos_transf_1(1)	1	1	1	0	1	1	2	1	2	1	1	2	1	2	0.155531	0.209646	0.0843882	0.744399	1	0.69711
Sld5(1)	0	1	1	1	1	1	2	1	2	1	2	2	1	1	0.155531	0.209646	0.0843882	0.744399	1	0.69711
SAICAR_synt(1)	1	1	1	1	2	1	2	2	1	2	1	2	2	1	0.525197	0.267901	0.430745	0.744399	1	0.69711
Arg_tRNA_synt_N(1) tRNA-sy	1	1	1	1	1	1	4	3	2	0	0	2	1	2	0.222046	0.448877	0.693274	0.585877	0.36765	0.699696
Peptidase_M1(1)	2	5	2	3	1	6	13	12	4	3	5	6	8	6	0.0128167	0.0585714	0.0197275	0.312549	0.456804	0.70224
DUF667(1)	3	0	0	1	1	4	8	1	3	1	2	1	1	5	0.0123732	0.428386	0.209035	0.0590474	0.0864938	0.70464
Ribosomal_L15(1) L15(1)	1	1	1	2	1	5	0	1	1	1	1	1	2	1	0.527022	0.751322	0.931103	0.409273	0.584875	0.705176
Ribosomal_S14(1)	2	1	1	1	2	5	5	3	3	3	3	5	11	1	0.0242485	0.0905737	0.0325133	0.373361	0.536415	0.70627
TP_methylase(1)	4	4	4	4	3	3	6	5	4	2	3	4	4	4	0.638501	0.646674	0.941967	0.430211	0.610457	0.707376
SnoaL(1)	3	2	2	0	2	1	2	2	1	0	1	0	1	1	0.766006	0.273886	0.120006	0.532904	0.331225	0.707596
RelA_SpoT(1)	2	2	1	1	1	3	1	1	3	0	0	0	3	1	0.654174	0.787947	0.476829	0.533945	0.33242	0.708313
DAO(1)	17	9	9	12	17	13	24	17	14	16	14	14	25	8	0.250805	0.378398	0.583702	0.711945	0.476849	0.70906
DapB_N(1)	1	1	1	1	2	1	2	5	2	1	1	3	2	2	0.633359	0.119085	0.184883	0.382834	0.544226	0.712489
Cys_Met_Meta_PP(1)	2	4	3	4	2	5	9	11	5	4	3	6	9	5	0.0392032	0.0386024	0.0559184	0.793374	0.55165	0.714097
Chromo(2) SNF2_N(1) Helica	0	1	0	1	0	2	1	1	0	1	0	1	0	1	0.046895	0.54325	0.802451	0.146727	0.0746114	0.714707
SCP2(1)	1	0	0	1	0	1	2	1	2	1	1	1	2	2	0.046895	0.05221	0.0179719	0.759488	1	0.714707
Endonuclease_5(1)	1	0	0	0	1	1	2	1	2	1	1	2	1	2	0.046895	0.05221	0.0179719	0.759488	1	0.714707
HgmA(1)	1	0	0	1	1	1	2	2	2	1	1	2	1	2	0.0934409	0.03053	0.0433405	0.759488	1	0.714707
Stk19(1)	1	0	0	1	1	1	2	2	2	1	1	2	1	2	0.0934409	0.03053	0.0433405	0.759488	1	0.714707
DUF171(1)	1	0	0	1	1	1	2	2	1	1	1	1	2	2	0.0934409	0.114201	0.0433405	0.759488	1	0.714707
Vps54(1)	0	1	1	0	1	1	2	1	2	1	1	2	2	1	0.0934409	0.114201	0.0433405	0.759488	1	0.714707
Peptidase_M17_N(1) Peptida	1	1	1	1	1	1	2	1	3	2	0	3	2	2	0.444116	0.146802	0.227984	0.608904	0.826416	0.714763
Coq4(1)	1	1	1	1	1	1	3	2	2	1	1	1	2	6	0.263506	0.280131	0.12565	0.86657	0.883854	0.714792
Malate_synthase(1)	1	0	0	1	1	1	2	1	3	1	1	1	2	4	0.199298	0.135384	0.0532888	0.969159	0.719919	0.71847
PTH2(1)	1	2	2	3	2	5	2	3	3	2	2	4	3	3	0.13069	0.258094	0.114968	0.59462	0.805152	0.719299
Y_phosphatase(1)	3	0	0	1	3	2	7	4	2	2	1	3	3	2	0.0828715	0.176763	0.27158	0.559793	0.359638	0.720778
Rxt3(1)	1	1	1	1	1	3	1	1	2	3	1	3	3	2	0.175401	0.0993111	0.0377759	0.909428	0.666156	0.72304
VPS9(1)	1	2	2	1	1	3	3	10	3	1	2	3	4	2	0.131524	0.0781576	0.115749	0.949947	0.805606	0.723808
NuA4(1)	2	1	0	1	1	2	0	3	1	1	2	2	2	1	1	0.387988	0.193268	0.486811	0.305312	0.724806
DUF140(1)	1	1	1	1	1	1	2	2	1	1	0	3	1	1	0.398593	0.515909	0.75433	0.793107	0.560112	0.725288
DUF155(1)	5	1	0	1	4	2	5	4	1	2	2	2	3	3	0.290687	0.676025	0.401103	0.513076	0.698637	0.727306
Formyl_trans_N(1)	1	1	2	1	1	4	4	7	2	2	1	4	4	3	0.0172012	0.0290908	0.0397042	0.576543	0.377207	0.727878
SBP56(1)	1	0	0	1	1	1	4	1	4	1	1	3	2	2	0.0762864	0.11516	0.0455765	0.675359	0.890258	0.729901
DUF726(1)	0	2	1	1	1	0	2	4	1	2	2	4	1	4	1	0.173948	0.0743666	0.268715	0.153852	0.733651
AA_kinase(1) Acetyltransf_	0	0	0	1	1	0	4	2	1	2	0	3	1	2	0.223237	0.117468	0.173152	0.860498	0.908144	0.733807
PsbX(1)	1	1	0	1	0	1	0	3	1	2	2	1	3	3	0.864532	0.0298594	0.0103442	0.0538235	0.0261034	0.735961
Alg6_Alg8(1)	3	0	0	2	2	2	3	2	4	1	2	2	4	2	0.245505	0.345686	0.171846	0.741595	0.959625	0.736244
E2F_TDP(1)	4	1	1	1	2	4	4	6	6	3	2	5	6	5	0.046062	0.011705	0.0144045	0.71549	0.93017	0.736281
ThiF(1) MoeZ_MoeB(1) Rhoda	1	0	1	1	0	1	2	0	3	3	1	2	1	2	0.232245	0.0990253	0.143791	0.778334	1	0.736758
RIO1(1)	0	1	2	2	1	1	3	2	4	0	1	3	1	1	0.507341	0.548832	0.782169	0.896198	0.666315	0.738121
Pro_isomerase(1)	19	19	20	16	20	29	32	37	32	21	18	30	38	28	0.0270709	0.0221911	0.0286108	0.83878	0.614073	0.740487
DUF151(1)	2	0	0	2	3	10	4	9	5	0	2	7	3	4	0.0653573	0.260123	0.122723	0.368605	0.503902	0.741437
Ala_racemase_N(1)	2	1	1	3	2	2	2	1	3	2	2	3	1	3	0.639462	0.783041	0.504145	0.833011	0.945535	0.742278
RAI1(1)	2	1	1	0	1	1	2	2	1	1	1	2	1	2	0.376342	0.495648	0.27506	0.783066	1	0.742307
DUF846(1)	1	1	1	1	1	4	1	3	1	2	2	1	3	3	0.12059	0.124877	0.0518967	0.833978	0.945855	0.743734
Nicastrin(1)	1	1	1	1	1	1	4	2	3	1	2	3	3	1	0.12059	0.124877	0.0518967	0.833978	0.945855	0.743734
WD40(8)	3	0	0	0	5	1	4	3	3	3	2	2	3	3	0.412312	0.123796	0.178182	0.587628	0.773815	0.744675
Glu_cyclase_2(1)	2	1	1	1	1	1	3	1	2	3	1	3	2	3	0.341039	0.229781	0.106645	0.916928	0.692215	0.745112
TOM20_plant(1)	0	1	1	1	1	2	4	4	3	1	1	4	3	4	0.0278072	0.0362047	0.0130782	0.681319	0.882483	0.745635
SpoIIE(1)	1	2	0	2	3	1	0	7	1	0	0	0	4	2	0.401154	0.934395	0.779895	0.404099	0.546153	0.746099
DUF2301(1)	1	1	1	1	1	1	2	1	3	0	0	1	1	2	0.454494	0.735303	1	0.672755	0.469513	0.746431
ILVD_EDD(1)	1	1	0	1	1	1	4	1	2	1	0	1	5	2	0.172112	0.471185	0.260384	0.471185	0.630113	0.746873
Aconitase(1)	2	0	1	1	1	1	2	2	7	1	0	1	4	7	0.644758	0.196988	0.285415	0.517944	0.686914	0.747901
Complex1_51K(1) SLBB(1) NA	1	0	1	1	1	2	2	1	2	1	1	1	4	1	0.0574456	0.300143	0.149504	0.300143	0.407903	0.750768
PI3_PI4_kinase(1) FATC(1)	1	2	2	1	1	0	4	0	2	1	2	0	0	1	0.909237	0.603809	0.365538	0.603809	0.416713	0.755406
HMA(3) E1-E2_ATPase(1) Hyd	1	0	0	2	0	1	0	1	0	1	0	1	3	0	0.901339	0.924554	0.648572	0.849884	0.636926	0.75572
Ribosomal_L23eN(1) Ribosom	1	0	1	1	1	4	1	6	8	0	1	4	6	7	0.302097	0.102831	0.0430566	0.669964	0.474637	0.757319
CDP-OH_P_transf(1)	5	5	4	4	4	6	7	7	9	6	4	11	8	6	0.108256	0.0272785	0.0341721	0.662373	0.849286	0.758046
S1(1) EIF_2_alpha(1)	1	1	1	1	1	2	2	2	3	1	2	4	2	1	0.0636136	0.066538	0.0264457	0.796821	1	0.758463
SGT1(1)	0	1	0	1	1	1	4	1	2	1	2	1	2	1	0.0374031	0.180591	0.0833692	0.319813	0.427202	0.760854
Filamin(1)	1	0	0	1	0	0	2	0	1	1	0	1	0	1	0.32818	0.612081	0.835085	0.612081	0.427202	0.760854
tRNA-synt_2(2)	0	0	1	0	1	0	2	1	1	0	1	0	0	1	0.32818	0.612081	0.835085	0.612081	0.427202	0.760854
Rep_fac-A_C(1)	0	0	0	2	1	0	19	6	1	1	7	0	1	1	0.189249	0.338129	0.476626	0.637248	0.448889	0.761109
SRP40_C(1)	1	1	1	1	0	1	0	1	3	0	1	1	2	0	0.670608	0.523634	0.723225	0.37416	0.496635	0.761491
Whirly(1)	1	1	1	1	1	0	2	3	4	3	1	4	3	6	1	0.0112386	0.0128659	0.0325147	0.0413168	0.762117
ATP-synt_DE_N(1)	1	1	1	1	1	3	1	1	2	1	1	1	4	1	0.206776	0.530003	0.313065	0.489859	0.640624	0.762172
XAP5(1)	1	1	0	1	1	2	4	2	2	0	1	1	2	2	0.0162973	0.324491	0.169498	0.0998392	0.132364	0.76319
zf-CCCH(3)	1	0	0	1	1	1	4	4	5	1	2	1	7	2	0.133001	0.0334838	0.0417768	0.647214	0.824401	0.766183
COG6(1)	1	1	1	1	1	1	2	1	1	1	1	0	1	3	0.362716	1	0.735127	0.402575	0.529172	0.766202
ubiquitin(4)	0	0	1	1	1	5	2	3	1	5	0	8	5	4	0.0663058	0.0797474	0.0331152	0.749172	0.939565	0.76684
DEAD(1) Helicase_C(1)	35	47	36	37	34	47	83	79	42	47	49	64	61	54	0.0214618	0.0517234	0.0204815	0.482811	0.627705	0.767444
UbiA(1)	6	5	4	6	6	8	13	12	10	6	6	8	12	15	0.0348569	0.0491478	0.0194729	0.66541	0.842238	0.769642
PEPCK_ATP(1)	2	0	0	1	5	4	2	7	2	2	5	2	1	4	0.240877	0.152938	0.209361	0.926385	0.872036	0.769855
DUF565(1)	0	2	2	1	0	2	8	3	4	2	2	5	3	4	0.0200064	0.0360989	0.0139065	0.563554	0.722851	0.770086
RNA_pol_Rpb7_N(1) S1(1)	0	1	1	1	0	1	2	2	1	2	1	1	1	4	0.172738	0.0741525	0.096953	0.808233	1	0.771893
RNase_H1_sml(1)	1	0	0	1	1	1	2	1	2	1	1	1	4	1	0.172738	0.20044	0.096953	0.808233	1	0.771893
Ham1p_like(1)	2	2	2	1	1	1	2	1	4	1	1	1	2	2	0.873647	0.903301	0.842834	0.808233	1	0.771893
Cupin_2(1)	7	1	1	2	3	4	1	1	1	1	1	1	4	0	0.934354	0.213046	0.292033	0.347104	0.453466	0.774171
ArgJ(1)	1	1	1	1	1	1	2	2	3	1	1	2	2	4	0.354255	0.0841075	0.0358699	0.534086	0.370117	0.774447
Pantoate_transf(1)	1	1	1	1	1	1	5	2	2	3	1	3	3	2	0.0679934	0.0365362	0.0449317	0.957263	0.844197	0.774489
PRAI(1)	1	1	1	1	0	1	2	2	3	2	1	8	2	1	0.357642	0.0523041	0.0661951	0.400829	0.520833	0.77459
DUF2404(1)	0	1	1	1	0	5	1	1	1	2	1	2	1	2	0.0313616	0.207898	0.102235	0.252048	0.330267	0.775815
RTC(1) RTC_insert(1)	1	1	1	2	2	1	5	2	1	1	1	1	2	2	0.250632	0.905007	0.845582	0.252048	0.330267	0.775815
Thi4(1)	2	0	0	1	3	8	2	2	2	2	2	1	5	3	0.0511582	0.261618	0.134619	0.306383	0.400225	0.776179
SAC3_GANP(1)	2	4	3	5	5	9	11	14	9	3	8	7	8	9	0.0194395	0.0536536	0.0218805	0.442839	0.570989	0.777163
Glyco_tran_28_C(1)	1	1	1	1	1	1	2	1	3	2	1	2	2	2	0.262658	0.0410936	0.050636	0.449591	0.579054	0.777468
DEAD(1) Helicase_C(1) DSHC	2	4	4	3	2	5	6	5	2	3	4	4	4	2	0.0554559	0.759598	0.516521	0.113502	0.146894	0.777808
HATPase_c(1) Topo-VIb_tran	1	1	1	1	1	1	1	1	0	1	1	1	0	1	1	0.253123	0.345455	0.354855	0.460826	0.777826
DUF1649(1)	1	2	0	1	1	0	2	2	2	1	2	2	1	1	1	0.253123	0.345455	0.354855	0.460826	0.777826
Radical_SAM(1) Mob_synth_C	1	1	1	1	1	2	2	4	2	0	1	2	2	1	0.143422	0.253123	0.345455	0.638076	0.460826	0.777826
PHF5(1)	1	1	1	1	1	1	2	3	2	2	1	3	7	2	0.411022	0.0407056	0.0162468	0.300047	0.190073	0.779409
Ribosomal_L15(1)	1	1	1	0	1	0	3	1	1	2	1	1	2	2	0.457747	0.360511	0.200878	0.95433	0.759656	0.780459
DUF2358(1)	3	1	2	3	5	5	6	4	8	4	3	6	4	6	0.0641125	0.0584315	0.0733357	0.846776	0.654862	0.781182
AAA(1) Vps4_C(1)	1	1	1	1	3	3	4	1	5	3	2	2	2	3	0.0340727	0.0900007	0.116254	0.472292	0.323711	0.782036
60KD_IMP(1)	1	4	3	3	3	3	4	7	5	4	3	6	7	4	0.409303	0.0448936	0.0548585	0.321086	0.414432	0.783481
TFIID-18kDa(1)	0	1	1	0	1	2	2	1	1	1	0	1	1	3	0.0336716	0.439401	0.258856	0.138366	0.177862	0.784065
Complex1_30kDa(1)	1	0	0	0	1	0	4	0	4	2	2	2	3	1	0.251447	0.139387	0.0658238	0.869138	0.680814	0.786455
Clp1(1)	1	1	1	1	1	1	2	1	2	1	0	4	1	2	0.464213	0.573946	0.364914	0.820843	1	0.786761
Pyridox_oxidase(1)	3	1	1	2	1	3	6	4	3	2	2	4	3	2	0.0132757	0.0507804	0.0620516	0.351573	0.231367	0.787343
MED7(1)	0	1	1	1	1	1	4	3	3	1	1	3	2	2	0.0884175	0.047005	0.0570034	0.936531	0.877851	0.78788
CobN-Mg_chel(1)	2	2	2	2	1	2	2	3	2	1	1	2	2	2	0.663022	0.877169	0.891445	0.781726	0.599561	0.789233
PhyH(1)	2	8	7	4	3	3	4	3	3	1	3	1	2	2	0.664556	0.0973599	0.0439894	0.316859	0.205951	0.789284
BCAS2(1)	1	1	1	1	1	1	2	1	3	1	1	1	1	3	0.370327	0.282636	0.375681	0.96212	0.854591	0.791571
PDCD2_C(1)	2	1	2	0	1	1	4	2	1	2	1	2	1	2	0.261887	0.445276	0.590349	0.65947	0.489216	0.791632
Kelch_1(4)	1	0	2	0	1	2	3	1	1	2	1	4	1	1	0.0533791	0.391122	0.229171	0.226206	0.287604	0.794264
Na_H_Exchanger(2)	3	0	1	1	0	0	1	1	1	0	1	0	0	1	0.554553	0.683003	0.463311	0.827281	1	0.794363
FGGY_N(1)	0	1	0	0	2	1	0	0	3	1	0	2	1	1	0.902763	0.413015	0.545877	0.443316	0.55847	0.794405
NTP_transf_2(1)	1	1	0	0	2	1	0	2	3	3	1	5	2	3	0.663853	0.0216023	0.0240634	0.0271591	0.0319935	0.794947
ubiquitin(1) UBA(1)	1	1	0	1	2	4	2	2	4	2	1	3	3	3	0.0302474	0.0279393	0.0318031	0.802465	0.62399	0.795329
PUF(5)	0	1	1	1	0	2	0	1	2	1	0	2	2	2	0.57673	0.253446	0.136503	0.668838	0.501844	0.797635
TerC(1)	1	2	2	1	0	1	2	2	2	1	1	1	4	1	0.676599	0.461609	0.603809	0.831253	1	0.799056
TPP_enzyme_N(1)	0	0	0	1	1	1	1	5	3	0	4	0	2	2	0.528079	0.0786702	0.0964934	0.356119	0.448213	0.799155
Ribosomal_S27e(1)	2	1	1	2	1	5	4	3	2	4	1	4	3	4	0.0103714	0.0434565	0.050601	0.324395	0.216049	0.801162
RF-1(1)	0	1	1	1	1	1	8	3	7	2	2	3	5	3	0.0450996	0.0116201	0.0120194	0.721238	0.87611	0.802137
EFP_N(1) EFP(1) Elong-fact	1	0	1	1	0	2	2	3	1	2	2	2	2	1	0.0147324	0.0125153	0.0130241	0.795297	0.622767	0.802362
SNO(1)	1	1	1	0	1	3	2	1	3	1	1	1	1	3	0.0242954	0.169213	0.21606	0.24196	0.155158	0.802433
PRK(1) CYTH(1)	0	1	1	1	1	0	4	2	2	2	2	2	3	2	0.287923	0.0520584	0.0226134	0.479353	0.340408	0.802491
RNA_pol_N(1)	1	1	1	1	1	1	2	2	3	2	1	2	2	5	0.332906	0.0192532	0.0207495	0.224017	0.280373	0.803698
Rep_fac-A_3(1)	0	1	1	1	0	1	0	2	3	1	0	3	4	3	0.90036	0.0930875	0.0434738	0.140084	0.0846805	0.80435
PPI_Ypi1(1)	1	0	0	0	1	1	0	4	0	1	1	1	2	2	0.892012	0.167326	0.0851322	0.312523	0.208226	0.804457
Amidohydro_1(1)	6	2	2	3	10	7	13	5	6	6	4	3	8	7	0.0628587	0.314417	0.406866	0.309556	0.206496	0.805908
Vps55(1)	1	0	0	1	0	2	2	3	3	2	0	7	4	2	0.0785951	0.0190863	0.0204356	0.671001	0.816144	0.805914
CDC73(1)	1	1	1	1	1	1	0	2	1	1	1	1	2	1	0.20216	0.321695	0.414546	0.0636459	0.0761075	0.808233
SF3b10(1)	1	1	1	1	1	1	2	1	2	2	1	2	2	2	0.20216	0.0636459	0.028678	0.685468	0.524545	0.808233
NGP1NT(1) MMR_HSR1(1)	1	1	1	1	1	1	2	2	1	1	1	1	1	2	0.20216	0.321695	0.414546	0.685468	0.524545	0.808233
Radical_SAM(1) HemN_C(1)	1	1	1	1	1	1	2	2	1	1	1	1	2	1	0.20216	0.321695	0.414546	0.685468	0.524545	0.808233
TBPIP(1)	1	1	1	1	1	1	2	1	2	1	1	1	2	1	0.20216	0.321695	0.414546	0.685468	0.524545	0.808233
Nrap(1)	1	1	1	1	1	1	2	2	1	1	2	1	1	1	0.20216	0.321695	0.414546	0.685468	0.524545	0.808233
p450(2)	31	2	1	13	7	4	32	28	6	17	26	11	16	20	0.45455	0.265196	0.147962	0.821869	0.653375	0.808724
SNF2_N(1)	4	1	2	1	4	0	1	2	10	4	4	1	8	6	0.140062	0.205075	0.259878	0.0286962	0.0328996	0.809861
GTP1_OBG(1) MMR_HSR1(1)	2	2	2	1	1	3	2	3	1	1	3	1	1	1	0.265766	0.891602	0.674482	0.260699	0.171272	0.810434
UNC-50(1)	1	1	1	1	1	1	2	1	3	1	3	1	2	1	0.367911	0.280252	0.159452	0.96192	0.795303	0.81245
PQ-loop(1)	1	0	1	1	1	1	1	1	2	0	1	0	1	3	0.768144	0.735738	0.527799	1	0.834848	0.813179
DHQS(1)	1	1	1	1	1	6	0	1	2	1	1	2	1	2	0.317155	0.622889	0.426692	0.588388	0.715186	0.813238
[truncated: 211 more rows]

## Sheet: universalNotExpanded
DOMAIN	Green_alga	ost_lucimarinus	ost_tauri	chlvu	volvox	Phy_patens	spike_moss	Rice	Maize	Sorghum	Grape	Arabidopsis	Cottonwood	Soybean	AB	AC	AD	BC	BD	CD
Ribosomal_S27e(1)	2	1	1	2	1	5	4	3	2	4	1	4	3	4	0.0103714	0.0434565	0.050601	0.324395	0.216049	0.801162
Rab5ip(1)	1	0	0	1	1	2	2	1	2	1	1	2	2	1	0.0107765	0.0901911	0.0311355	0.202482	0.306211	0.692178
ASF1_hist_chap(1)	1	1	1	1	1	3	2	3	2	1	2	1	2	1	0.0109247	0.0385563	0.163478	0.363375	0.094581	0.361849
PAP_fibrillin(1)	12	6	5	5	8	11	17	9	7	9	10	11	13	12	0.0112225	0.337882	0.016231	0.0689582	0.464119	0.14704
Voltage_CLC(1) CBS(1)	4	4	2	5	4	7	13	13	5	8	5	9	9	6	0.0116524	0.0157739	0.0256683	0.627511	0.366061	0.644803
AAA(2)	3	3	3	3	3	4	10	7	5	5	4	3	6	6	0.0116666	0.0146308	0.0566261	0.652062	0.220998	0.376909
DUF543(1)	1	1	1	0	0	3	3	1	4	2	0	2	2	1	0.0117262	0.0322515	0.237608	0.425515	0.0735853	0.2318
Glycos_trans_3N(1) Glycos_	1	1	1	1	0	2	2	2	2	1	1	1	2	1	0.0123279	0.0303565	0.184666	0.455954	0.0956897	0.273491
B3_4(1) B5(1)	0	1	1	1	1	2	2	2	1	1	1	2	2	2	0.0123279	0.151916	0.0131642	0.151916	0.553473	0.273491
DUF667(1)	3	0	0	1	1	4	8	1	3	1	2	1	1	5	0.0123732	0.428386	0.209035	0.0590474	0.0864938	0.70464
Fe_bilin_red(1)	1	1	1	1	1	2	4	2	4	1	1	2	2	1	0.0126672	0.0431716	0.23632	0.376342	0.0795106	0.29439
Peptidase_M1(1)	2	5	2	3	1	6	13	12	4	3	5	6	8	6	0.0128167	0.0585714	0.0197275	0.312549	0.456804	0.70224
Pyridox_oxidase(1)	3	1	1	2	1	3	6	4	3	2	2	4	3	2	0.0132757	0.0507804	0.0620516	0.351573	0.231367	0.787343
Syntaxin-6_N(1) SNARE(1)	1	1	1	1	1	2	3	2	1	2	1	1	2	3	0.0137037	0.108274	0.0923461	0.214839	0.179985	0.959812
Tim44(1)	2	2	2	2	2	3	4	3	2	2	2	4	3	2	0.0144443	0.424519	0.0952984	0.068533	0.184121	0.430414
PseudoU_synth_1(2)	2	4	3	2	1	4	8	5	5	3	4	4	4	4	0.0144878	0.0409405	0.0405977	0.426504	0.326826	0.862021
EFP_N(1) EFP(1) Elong-fact	1	0	1	1	0	2	2	3	1	2	2	2	2	1	0.0147324	0.0125153	0.0130241	0.795297	0.622767	0.802362
Memo(1)	1	0	0	1	1	2	2	3	2	1	1	1	2	1	0.0147324	0.0125153	0.119264	0.795297	0.158813	0.189429
PGK(1)	2	1	1	3	2	8	6	7	5	3	1	5	6	2	0.0148722	0.033354	0.209685	0.488645	0.102298	0.265288
HATPase_c(1) DNA_gyraseB(1	1	1	1	1	1	2	2	1	2	1	1	2	2	1	0.0151001	0.289692	0.0978546	0.103921	0.18767	0.60466
HATPase_c(1) DNA_gyraseB(1	1	1	1	1	0	2	2	1	2	1	1	2	2	1	0.0151001	0.289692	0.0978546	0.103921	0.18767	0.60466
HIT(1)	4	2	2	3	3	5	11	14	4	5	5	5	8	5	0.0157121	0.0154519	0.0251742	0.747756	0.459648	0.643722
AhpC-TSA(1)	4	1	1	5	2	8	11	7	2	2	2	4	3	5	0.0159461	0.428936	0.295127	0.0740532	0.0808242	0.859173
E1_dh(1)	3	2	2	5	3	7	12	10	4	2	4	7	6	9	0.0160783	0.262305	0.0357065	0.120097	0.382221	0.343339
Sec62(1)	1	1	1	0	1	2	2	2	1	1	1	2	2	1	0.0161662	0.172196	0.0619677	0.172196	0.272033	0.669733
XAP5(1)	1	1	0	1	1	2	4	2	2	0	1	1	2	2	0.0162973	0.324491	0.169498	0.0998392	0.132364	0.76319
RNA_pol_L(1)	1	2	2	2	2	3	6	2	6	4	2	3	3	3	0.0163515	0.0212954	0.104364	0.65611	0.191794	0.323348
WD40(6)	11	3	2	4	10	15	17	10	6	6	13	13	13	16	0.0164128	0.311322	0.0107144	0.104477	0.727833	0.114627
eIF3_subunit(1)	1	1	1	1	1	4	2	2	2	1	1	2	4	1	0.0168199	0.175344	0.104324	0.175344	0.196526	0.865076
NAD_binding_2(1) 6PGD(1)	2	1	1	1	1	5	4	3	6	2	1	5	7	4	0.0168736	0.0289717	0.0163526	0.57112	0.604976	0.926674
MttA_Hcf106(1)	3	2	2	1	1	4	4	3	3	2	2	2	3	4	0.017088	0.11693	0.0887178	0.241747	0.223365	0.988112
Formyl_trans_N(1)	1	1	2	1	1	4	4	7	2	2	1	4	4	3	0.0172012	0.0290908	0.0397042	0.576543	0.377207	0.727878
ThiC(1)	1	0	0	1	1	2	5	8	2	1	1	2	1	1	0.0173622	0.0207473	0.289064	0.687126	0.0891578	0.132274
ATP-synt(1)	2	2	2	2	2	6	4	2	5	3	3	2	5	7	0.017508	0.140491	0.0290642	0.215146	0.457461	0.496644
DUF1969(1) FAA_hydrolase(1	1	0	0	1	1	2	2	3	2	1	1	1	2	2	0.0177115	0.0151301	0.0463543	0.802595	0.351126	0.441119
SPC12(1)	1	0	1	1	1	3	4	1	3	1	0	3	2	3	0.0178005	0.263101	0.109045	0.130659	0.199756	0.689562
UEV(1) Vps23_core(1)	1	1	1	1	0	2	2	1	1	1	1	3	2	1	0.0190998	0.605782	0.0339979	0.058886	0.445198	0.130729
PTPA(1)	1	1	0	1	1	2	2	1	1	1	2	1	3	1	0.0190998	0.605782	0.0339979	0.058886	0.445198	0.130729
SAC3_GANP(1)	2	4	3	5	5	9	11	14	9	3	8	7	8	9	0.0194395	0.0536536	0.0218805	0.442839	0.570989	0.777163
WD40(2)	32	22	15	20	25	40	41	61	38	28	30	35	39	41	0.0194894	0.0104528	0.0190761	0.974889	0.612729	0.591858
eIF-3_zeta(1)	0	1	1	2	1	3	3	1	2	2	1	4	2	2	0.0196821	0.211059	0.054046	0.171635	0.346097	0.537261
RNase_HII(1)	2	1	1	1	2	3	3	1	2	2	1	2	2	2	0.0198303	0.491656	0.331784	0.0775913	0.0888213	0.83538
DUF565(1)	0	2	2	1	0	2	8	3	4	2	2	5	3	4	0.0200064	0.0360989	0.0139065	0.563554	0.722851	0.770086
FGGY_N(1) FGGY_C(1)	4	2	2	2	1	5	8	4	1	4	4	5	4	3	0.020098	0.539824	0.0703996	0.0706724	0.297602	0.268537
MIT(1) AAA(1) Vps4_C(1)	1	1	0	1	1	3	4	6	1	1	2	1	4	3	0.0211138	0.126314	0.0440733	0.269192	0.411981	0.678084
Lactamase_B(1) RMMBL(1)	3	2	2	2	3	3	8	5	4	5	3	6	4	3	0.0213077	0.0159912	0.0470195	0.857812	0.399285	0.454247
DEAD(1) Helicase_C(1)	35	47	36	37	34	47	83	79	42	47	49	64	61	54	0.0214618	0.0517234	0.0204815	0.482811	0.627705	0.767444
AIG2(1)	1	1	1	1	2	5	4	5	3	3	1	10	6	3	0.0214666	0.0267831	0.0159179	0.683118	0.707372	0.949919
FSH1(1)	2	3	3	1	2	3	10	2	3	2	4	4	4	7	0.0217359	0.731535	0.0192428	0.0518828	0.651908	0.0610601
Rieske(1)	8	4	4	10	9	2	2	3	4	1	6	3	6	2	0.0231869	0.0217304	0.166111	0.78388	0.183267	0.227932
UCR_TM(1) Rieske(1)	1	2	1	1	1	3	2	2	2	1	1	2	2	2	0.0234038	0.220235	0.124299	0.19091	0.228795	0.827807
LysM(1)	2	6	5	3	3	14	9	11	6	14	7	3	12	14	0.0237573	0.02317	0.0485942	0.771308	0.423634	0.568961
BAH(1) PHD(1)	1	1	1	1	1	6	3	7	4	3	0	3	6	4	0.0239497	0.0110056	0.0668722	0.958356	0.351934	0.268734
DUF149(1)	1	0	0	1	1	3	2	1	3	1	0	2	1	2	0.0240162	0.125934	0.231895	0.297291	0.144919	0.642472
Ribosomal_S14(1)	2	1	1	1	2	5	5	3	3	3	3	5	11	1	0.0242485	0.0905737	0.0325133	0.373361	0.536415	0.70627
SNO(1)	1	1	1	0	1	3	2	1	3	1	1	1	1	3	0.0242954	0.169213	0.21606	0.24196	0.155158	0.802433
Not1(1)	1	1	0	1	0	3	2	4	2	2	2	0	3	2	0.0248099	0.011339	0.0693343	0.954609	0.35341	0.267882
Flavodoxin_1(1) FAD_bindin	5	3	2	2	2	5	6	4	4	4	2	4	5	4	0.025449	0.11353	0.200458	0.333143	0.171587	0.659238
LMBR1(1)	1	3	2	1	2	4	14	5	1	2	1	4	3	6	0.0256785	0.604076	0.245874	0.076982	0.146443	0.580753
PEN-2(1)	1	0	1	1	0	1	2	1	1	1	1	1	1	1	0.0260869	0.213557	0.178725	0.213557	0.191684	1
HMGL-like(1) LeuA_dimer(1)	1	1	1	1	1	2	4	3	2	2	1	1	1	5	0.0267002	0.039357	0.238815	0.639017	0.15529	0.271152
Pro_isomerase(1)	19	19	20	16	20	29	32	37	32	21	18	30	38	28	0.0270709	0.0221911	0.0286108	0.83878	0.614073	0.740487
UPF0029(1)	1	1	0	0	1	1	7	1	1	1	1	3	1	2	0.0274181	0.526946	0.0915324	0.0955698	0.319881	0.335123
ZZ(1)	2	1	1	1	0	3	2	1	2	2	2	1	2	2	0.0274599	0.158477	0.0915228	0.279062	0.32028	0.859098
LYTB(1)	1	1	1	1	1	2	3	2	1	2	1	1	4	2	0.0274599	0.158477	0.0915228	0.279062	0.32028	0.859098
V-ATPase_H(1)	1	1	1	1	1	3	2	1	1	2	2	1	2	0	0.0274599	0.46364	0.547741	0.109942	0.0722137	0.859098
Methyltransf_11(1)	26	28	20	28	28	29	55	33	24	27	30	33	43	36	0.0276642	0.631266	0.0457352	0.0779474	0.487503	0.157071
TOM20_plant(1)	0	1	1	1	1	2	4	4	3	1	1	4	3	4	0.0278072	0.0362047	0.0130782	0.681319	0.882483	0.745635
tRNA_anti(1) tRNA-synt_2(1	3	5	3	3	2	6	8	10	4	3	5	6	9	6	0.02791	0.116557	0.0169867	0.349863	0.794212	0.405535
SecA_DEAD(1) SecA_PP_bind(	1	2	2	1	1	2	4	2	1	2	2	2	2	3	0.0280364	0.492191	0.0549891	0.105031	0.443662	0.248304
DSPc(1)	13	8	5	10	11	13	39	34	12	13	13	13	14	16	0.0280764	0.0593836	0.154404	0.529841	0.227534	0.511972
Metallophos(1) DBR1(1)	0	1	1	1	0	1	3	1	1	0	1	1	1	1	0.0288361	0.87349	0.31103	0.0518283	0.132559	0.452892
DNA_photolyase(1) FAD_bind	6	5	5	5	3	7	14	15	6	6	6	9	7	10	0.0290454	0.0564595	0.0535995	0.55629	0.461434	0.890751
TPK_catalytic(1) TPK_B1_bi	1	1	1	1	1	2	4	3	3	3	1	6	2	1	0.029195	0.0116642	0.0872937	0.897577	0.345988	0.229701
Ribosomal_L39(1)	1	1	1	1	1	3	4	3	2	2	0	3	6	2	0.0297849	0.0819442	0.0961648	0.457155	0.33025	0.818228
Mon1(1)	1	0	0	1	1	2	2	2	1	1	1	1	3	3	0.0299359	0.160102	0.0228408	0.295603	0.724799	0.384993
Dak1(1) Dak2(1)	0	1	1	1	1	2	2	3	1	1	1	1	2	1	0.0300909	0.109574	0.264816	0.384286	0.15823	0.535492
ubiquitin(1) UBA(1)	1	1	0	1	2	4	2	2	4	2	1	3	3	3	0.0302474	0.0279393	0.0318031	0.802465	0.62399	0.795329
Pep_deformylase(1)	3	1	2	1	2	4	6	4	4	2	1	3	3	5	0.0312263	0.11445	0.222646	0.383409	0.18832	0.620191
DUF2404(1)	0	1	1	1	0	5	1	1	1	2	1	2	1	2	0.0313616	0.207898	0.102235	0.252048	0.330267	0.775815
DMRL_synthase(1)	1	1	1	1	1	2	2	1	3	2	1	1	2	2	0.0314188	0.0331965	0.149974	0.757721	0.254889	0.345227
SKIP_SNW(1)	1	0	0	1	1	1	4	2	2	2	1	2	3	2	0.0317346	0.0170146	0.0163626	1	0.861802	0.843558
Redoxin(1)	5	3	2	4	1	6	8	5	4	4	3	6	8	6	0.0322341	0.173665	0.042564	0.294571	0.560578	0.536885
Pribosyltran(1) OMPdecase(	1	1	1	1	1	2	3	2	1	5	1	1	2	2	0.0326123	0.0352736	0.259294	0.751526	0.17276	0.230836
GMC_oxred_N(1) GMC_oxred_C	1	0	0	1	1	1	13	2	2	3	1	5	5	3	0.0331844	0.0728249	0.0231736	0.524896	0.762518	0.672592
UMP1(1)	1	1	0	1	1	2	2	3	1	2	1	3	2	2	0.0333545	0.0314977	0.0184983	0.799745	0.840952	0.939486
AAA(1) Vps4_C(1)	1	1	1	1	3	3	4	1	5	3	2	2	2	3	0.0340727	0.0900007	0.116254	0.472292	0.323711	0.782036
FAD_binding_2(1) Succ_DH_f	2	2	1	2	2	3	4	4	5	2	2	3	4	3	0.0342399	0.020309	0.0453008	0.967424	0.564236	0.545287
UbiA(1)	6	5	4	6	6	8	13	12	10	6	6	8	12	15	0.0348569	0.0491478	0.0194729	0.66541	0.842238	0.769642
FHA(1) PP2C(1)	0	1	1	1	1	2	2	2	1	1	1	0	2	1	0.0350886	0.24316	0.623574	0.24316	0.0782852	0.475589
MRP-L47(1)	1	1	1	1	1	2	2	1	3	1	1	1	2	1	0.0356159	0.172536	0.466606	0.318732	0.109129	0.476291
PsbR(1)	1	1	0	1	1	4	2	5	1	2	1	1	4	1	0.0356735	0.0582691	0.241141	0.618635	0.197998	0.364742
Clp_N(2) AAA(1) AAA_2(1) C	3	1	0	3	5	5	9	4	3	5	3	4	5	4	0.0357029	0.138383	0.107865	0.371823	0.352215	0.991315
DXP_reductoisom(1) DXP_red	1	1	0	1	1	2	3	2	2	0	1	1	2	3	0.036691	0.347115	0.119161	0.186188	0.337181	0.592101
DUF625(1)	1	1	1	1	1	6	2	4	0	2	1	2	2	4	0.0368746	0.329255	0.124918	0.196008	0.328143	0.634484
PGAM(1)	16	14	13	11	15	17	38	18	13	12	12	29	22	25	0.0372615	0.895776	0.0673337	0.0628203	0.481954	0.125191
CHCH(1)	3	3	4	3	0	7	10	7	9	4	3	13	8	7	0.0373491	0.0555082	0.0295204	0.651166	0.73138	0.878588
SGT1(1)	0	1	0	1	1	1	4	1	2	1	2	1	2	1	0.0374031	0.180591	0.0833692	0.319813	0.427202	0.760854
Mog1(1)	1	0	0	1	1	2	2	3	1	1	0	1	2	1	0.0375303	0.0986744	0.413074	0.476284	0.129164	0.345175
FAD_binding_3(1)	8	4	6	10	7	11	18	18	8	14	9	12	17	7	0.037671	0.0409892	0.0916647	0.756616	0.405662	0.559522
Methyltransf_16(1)	5	12	9	8	9	12	18	16	13	12	8	17	11	11	0.037678	0.0399534	0.133977	0.765545	0.318469	0.429043
Ribosomal_L17(1)	2	2	1	2	2	4	3	5	2	3	2	3	4	2	0.0384119	0.0443554	0.104478	0.737114	0.379652	0.543034
PsbP(1)	3	5	5	6	1	9	14	18	4	5	8	11	10	11	0.0387641	0.122806	0.0239441	0.425447	0.817065	0.485796
Cys_Met_Meta_PP(1)	2	4	3	4	2	5	9	11	5	4	3	6	9	5	0.0392032	0.0386024	0.0559184	0.793374	0.55165	0.714097
Porphobil_deam(1) Porphobi	1	1	1	1	1	3	2	3	2	2	0	1	2	3	0.0399257	0.0314359	0.387995	0.873624	0.144898	0.141139
Lyase_1(1)	1	1	1	1	1	4	2	1	4	2	2	1	4	5	0.0405046	0.102662	0.026405	0.488874	0.802549	0.582794
Thioredoxin(1) Evr1_Alr(1)	1	1	1	1	1	2	2	3	2	1	1	3	2	2	0.0405481	0.0426913	0.0252338	0.771699	0.818422	0.930772
ARID(1)	2	1	1	4	1	3	6	5	6	2	3	5	5	6	0.0405671	0.0323718	0.0100515	0.869685	0.85981	0.692813
LisH(1) RanBPM_CRA(1)	1	0	0	1	1	3	2	1	2	1	1	6	1	4	0.0412394	0.272113	0.0235758	0.251861	0.848953	0.246155
ABC_membrane(1) ABC_tran(1	6	2	3	4	4	21	68	33	13	33	32	38	47	36	0.0421699	0.437128	0.0326512	0.167994	0.748291	0.191015
ABC_membrane(1) ABC_tran(1	6	4	4	8	3	11	10	9	8	3	14	9	10	6	0.0421699	0.437128	0.0326512	0.167994	0.748291	0.191015
Pam16(1)	2	1	1	1	1	2	4	2	1	3	1	3	3	3	0.0424588	0.205143	0.0520162	0.320167	0.60256	0.53619
DUF1620(1)	1	1	1	1	0	1	2	1	1	1	1	1	1	1	0.042738	0.46505	0.427585	0.159699	0.140397	1
RBFA(1)	1	1	1	1	0	2	1	1	1	1	1	1	1	1	0.042738	0.46505	0.427585	0.159699	0.140397	1
S1(2)	0	0	1	1	2	3	2	2	1	0	2	1	1	2	0.0436174	0.730393	0.206653	0.0968166	0.26371	0.4167
Fapy_DNA_glyco(1) H2TH(1)	2	1	1	1	0	4	2	5	3	1	1	2	1	1	0.0441029	0.0450375	0.642571	0.786616	0.093538	0.107314
MCM(1)	8	7	5	8	8	8	19	11	12	9	11	8	15	14	0.0441792	0.0849037	0.0274057	0.575279	0.827009	0.670781
DUF974(1)	0	1	1	1	0	1	3	1	0	1	1	1	2	1	0.0449899	0.886292	0.150518	0.0756518	0.337874	0.247818
G-patch(1) TFP11(1)	1	1	0	1	1	2	2	3	1	2	1	3	2	1	0.0450938	0.0427725	0.0717873	0.813777	0.529162	0.662231
RF-1(1)	0	1	1	1	1	1	8	3	7	2	2	3	5	3	0.0450996	0.0116201	0.0120194	0.721238	0.87611	0.802137
2-Hacid_dh_C(1)	2	1	2	2	2	5	5	3	7	2	1	2	5	5	0.0451604	0.116554	0.278632	0.486426	0.215251	0.538753
PSI_PsaE(1)	1	1	1	1	1	3	2	3	3	1	0	2	1	2	0.0458845	0.0585996	0.594566	0.711109	0.106176	0.150314
E2F_TDP(1)	4	1	1	1	2	4	4	6	6	3	2	5	6	5	0.046062	0.011705	0.0144045	0.71549	0.93017	0.736281
NIF(1)	7	4	4	8	6	6	65	25	14	8	9	22	14	9	0.0467033	0.0857853	0.099023	0.591589	0.45187	0.826366
AIRS(1) AIRS_C(1)	2	0	1	1	2	2	4	1	2	2	2	2	2	1	0.0471727	0.374058	0.260099	0.213308	0.235936	0.876934
DUF1014(1)	1	1	0	1	1	2	2	3	2	1	0	1	1	2	0.0486617	0.0462099	0.650863	0.817349	0.100944	0.107992
TBCA(1)	1	1	0	1	1	3	1	1	1	1	1	1	1	2	0.0490569	0.616403	0.234086	0.132289	0.264355	0.550439
CN_hydrolase(1) NAD_syntha	0	1	1	1	0	1	4	3	1	1	1	1	2	1	0.0497458	0.120953	0.225423	0.506526	0.27505	0.637517
Uricase(2)	1	0	0	1	1	1	2	2	3	1	1	1	1	1	0.0772769	0.0101213	0.300679	0.484981	0.315473	0.0658335
SAP18(1)	1	0	0	1	1	1	2	4	4	1	2	1	3	2	0.18346	0.0102767	0.0280279	0.253088	0.556837	0.464623
Carb_anhydrase(1)	3	0	0	2	4	2	18	14	7	8	5	6	6	8	0.0632274	0.0110454	0.0241711	0.57866	0.971146	0.534074
HEAT(1)	1	7	3	5	5	8	9	12	13	9	11	6	7	9	0.0657394	0.0110999	0.0362987	0.566381	0.903582	0.415426
AAA(1) TIP49(1)	2	2	1	2	2	3	2	5	3	3	2	2	4	2	0.226193	0.0114055	0.172376	0.225557	0.916538	0.126764
Beta_elim_lyase(1)	1	1	1	1	1	1	2	3	5	2	1	6	2	4	0.429225	0.0114905	0.0166857	0.11711	0.184134	0.674837
GSH_synth_ATP(1) GSH_synth	1	1	1	1	1	1	2	5	2	2	1	1	3	3	0.376915	0.0122049	0.0975149	0.141947	0.612665	0.218492
Saccharop_dh(1)	2	3	2	1	2	3	4	4	4	4	4	2	5	3	0.0571624	0.0123454	0.0326021	0.650611	0.879184	0.479331
DNA_RNApol_7kD(1)	1	1	0	1	1	0	2	3	2	2	1	2	1	2	0.714308	0.0131249	0.131173	0.0661051	0.384393	0.182168
RED_N(1) RED_C(1)	1	0	0	1	1	1	2	2	1	2	1	1	1	1	0.0514574	0.0132903	0.248393	0.71528	0.262742	0.103013
TBP(2)	1	1	1	1	1	2	4	3	4	4	0	4	2	5	0.062796	0.0138984	0.0894528	0.6536	0.584159	0.259989
Peptidase_M22(1)	1	2	2	2	2	2	4	5	8	2	2	2	3	2	0.194846	0.0139762	0.411415	0.295099	0.512916	0.0631534
ACT(1) ALS_ss_C(1) ACT(1)	1	1	1	1	1	1	2	6	2	2	2	5	3	1	0.420416	0.0147267	0.0278388	0.144326	0.265379	0.590963
Rhodanese(2)	1	1	1	1	0	1	2	2	9	2	1	5	2	1	0.373657	0.0150057	0.118088	0.166665	0.68001	0.222385
tRNA-synt_1(1) Anticodon_1	1	1	1	2	2	1	2	2	2	2	2	1	2	1	0.162962	0.0150522	0.0365062	0.358115	0.687646	0.510739
tRNA-synt_1(1) Anticodon_1	1	3	3	1	2	2	5	7	3	5	4	3	4	4	0.162962	0.0150522	0.0365062	0.358115	0.687646	0.510739
PseudoU_synth_1(1)	1	0	1	1	4	1	5	4	5	4	2	3	4	3	0.229981	0.0156473	0.0500568	0.275392	0.634477	0.429627
PHO4(1)	12	2	2	4	5	3	3	2	1	1	2	2	4	2	0.55539	0.0156733	0.190619	0.107926	0.629212	0.153259
Rhomboid(1)	9	4	4	10	10	14	14	22	14	12	12	26	14	13	0.0502097	0.0158488	0.0103252	0.785414	0.777652	0.995852
NPL4(1)	0	1	1	1	1	1	2	4	4	1	1	3	2	2	0.275738	0.0160141	0.0480165	0.236975	0.542496	0.44861
Flavoprotein(1)	1	1	1	1	1	2	2	2	5	5	0	2	3	6	0.211377	0.0164432	0.113184	0.306122	0.957376	0.247941
DUF1777(1)	1	1	1	1	0	1	2	5	1	3	1	1	2	2	0.269215	0.016494	0.175258	0.247279	1	0.172657
SYF2(1)	1	1	0	0	1	1	2	2	4	1	1	1	1	2	0.137918	0.016562	0.176998	0.430745	0.674386	0.171766
Psf3(1)	1	0	0	1	1	1	2	2	5	1	1	2	2	2	0.165253	0.0165986	0.0382288	0.376315	0.696317	0.529668
WD40(1)	29	14	12	20	35	27	39	39	60	34	42	29	51	52	0.149605	0.0170339	0.0122277	0.412419	0.412346	0.959319
Translin(1)	1	0	0	1	1	0	3	2	2	2	2	2	2	2	0.247481	0.0174045	0.0113077	0.276846	0.25324	1
PMI_typeI(1)	2	1	1	2	1	1	2	4	3	3	3	1	2	4	0.855159	0.0175548	0.111869	0.0620614	0.269335	0.26375
Pkinase(1) efhand(2)	1	1	1	0	0	1	2	1	3	2	1	1	2	1	0.108868	0.0179473	0.143928	0.531416	0.646806	0.219347
TRM(1)	2	2	1	1	2	2	3	5	4	4	7	1	3	3	0.286907	0.018629	0.100087	0.252954	0.757941	0.300942
zf-DNL(1)	3	2	2	2	2	3	3	3	6	4	2	3	6	4	0.252428	0.0189898	0.053644	0.288079	0.614154	0.469931
RNA_pol_N(1)	1	1	1	1	1	1	2	2	3	2	1	2	2	5	0.332906	0.0192532	0.0207495	0.224017	0.280373	0.803698
Glycolytic(1)	8	3	3	4	4	9	6	18	9	6	5	14	10	11	0.142629	0.02033	0.0185145	0.473446	0.537607	0.871008
MRG(1)	1	0	1	1	1	1	3	3	5	1	2	2	2	4	0.1447	0.020703	0.0163037	0.473498	0.497134	0.929038
DFP(1)	1	1	1	1	0	1	4	2	3	2	1	2	1	3	0.0669092	0.0209303	0.100773	0.765816	0.571276	0.327464
THOC7(1)	1	0	1	0	1	1	2	3	2	1	1	2	1	2	0.119184	0.0209482	0.0594831	0.54433	1	0.47046
CAP_GLY(1)	2	1	0	2	2	3	2	4	4	2	2	2	2	2	0.124131	0.0212094	0.18957	0.533401	0.606681	0.199555
G10(1)	1	1	1	1	1	2	4	9	4	1	1	1	2	3	0.06497	0.0212549	0.291408	0.783075	0.280928	0.134054
Peptidase_M48(1)	2	0	0	2	3	3	3	9	6	2	2	4	5	3	0.151177	0.0216786	0.0565651	0.471131	0.870029	0.497005
Tbf5(1)	1	1	1	1	1	2	0	2	3	3	0	2	2	1	1	0.0224061	0.608879	0.0562929	0.691059	0.0604843
SRP54_N(1) SRP54(1) SRP_SP	2	2	2	2	1	1	6	4	4	7	2	5	4	4	0.448353	0.022435	0.0664593	0.182028	0.424392	0.459152
TPR_2(1)	4	4	5	1	4	4	13	14	7	9	10	5	11	13	0.111704	0.0226405	0.0181933	0.591402	0.628988	0.924125
WD40(1) BING4CT(1)	1	1	1	1	0	1	2	1	2	2	1	1	1	1	0.088554	0.0232515	0.516629	0.689249	0.222144	0.0773663
VKOR(1)	0	1	1	1	1	1	2	2	1	2	1	1	1	1	0.088554	0.0232515	0.516629	0.689249	0.222144	0.0773663
STAG(1)	0	1	1	1	1	1	2	2	2	1	1	1	1	1	0.088554	0.0232515	0.516629	0.689249	0.222144	0.0773663
RNA_pol_Rpb7_N(1) RNA_pol_	1	1	1	1	1	1	2	3	3	1	2	2	1	2	0.29502	0.0232767	0.0655757	0.285851	0.605152	0.474931
Sybindin(1)	2	2	2	2	2	3	4	6	6	2	2	3	2	5	0.111318	0.0235834	0.219386	0.605308	0.516645	0.191767
Rhodanese(1)	8	6	3	8	5	8	7	16	11	7	6	9	8	7	0.336093	0.0247837	0.250638	0.263433	0.975418	0.177114
Aldedh(2)	0	0	1	1	2	1	8	5	3	2	3	4	2	5	0.0596592	0.0252915	0.0133015	0.879688	0.789948	0.903269
Spt4(1)	1	0	0	1	1	1	2	2	2	1	1	2	2	2	0.0828648	0.0257617	0.0118254	0.750384	0.616338	0.848962
CN_hydrolase(1)	7	2	2	4	5	5	14	10	10	8	16	12	10	5	0.0694573	0.0259938	0.0126326	0.82607	0.708604	0.871123
Na_sulph_symp(1)	5	3	2	4	3	5	5	5	6	7	2	4	4	5	0.134935	0.0260991	0.676487	0.564175	0.24388	0.0603342
Ribosomal_L20(1)	1	1	1	1	2	1	6	3	2	5	3	2	4	2	0.115319	0.0266585	0.0402809	0.630296	0.877418	0.687638
DS(1)	2	1	2	1	1	2	2	4	2	3	1	2	3	1	0.256231	0.0267468	0.551407	0.354051	0.508345	0.0811689
CDP-OH_P_transf(1)	5	5	4	4	4	6	7	7	9	6	4	11	8	6	0.108256	0.0272785	0.0341721	0.662373	0.849286	0.758046
SOH1(1)	0	1	1	1	1	1	2	2	2	2	0	1	2	2	0.217968	0.0273229	0.316643	0.409585	0.659795	0.153852
adh_short(1) ADH_N(1) ADH_	1	0	0	1	1	0	2	3	1	2	1	1	1	1	0.491612	0.0274298	0.39417	0.18903	1	0.122963
ATP-synt_D(1)	1	1	1	1	1	2	2	2	5	1	2	1	1	1	0.0696782	0.0275768	0.540749	0.845673	0.17187	0.0855624
PCI_Csn8(1)	1	0	0	1	1	1	2	2	4	1	1	1	2	3	0.179047	0.0276429	0.062589	0.478772	0.825118	0.547732
DAP_epimerase(2)	1	1	1	1	1	0	4	3	3	2	1	1	2	1	0.438202	0.0278175	0.625503	0.217153	0.704696	0.0713835
ACBP(1)	2	3	2	3	2	4	2	5	5	3	4	7	4	3	0.4994	0.0292533	0.0175715	0.194268	0.158931	0.951061
RNA_pol_Rpb2_1(1) RNA_pol_	1	2	2	2	2	2	2	4	2	4	3	4	2	2	0.619846	0.0293017	0.0861535	0.148923	0.350314	0.465828
Glyco_transf_22(1)	0	4	3	2	0	2	6	8	8	3	3	6	6	3	0.190199	0.0294151	0.056605	0.474516	0.761932	0.604246
Seryl_tRNA_N(1) tRNA-synt_	1	2	1	2	2	2	4	6	3	2	2	4	3	2	0.107377	0.0299181	0.0795311	0.695989	0.847776	0.497431
zf-4CXXC_R1(1)	2	3	2	4	1	2	4	6	5	4	5	5	4	2	0.492082	0.0299576	0.0950157	0.20094	0.476768	0.443322
WW(2)	1	2	1	1	1	2	2	3	4	2	2	3	0	1	0.213881	0.0301265	0.693215	0.440402	0.355957	0.0666438
DPBB_1(1)	4	1	1	2	5	1	16	13	14	12	19	2	21	6	0.451876	0.0301779	0.0643463	0.222184	0.413188	0.569725
Es2(1)	0	1	1	1	1	1	2	3	2	1	1	1	2	1	0.178007	0.0305233	0.272355	0.508279	0.627966	0.195635
HgmA(1)	1	0	0	1	1	1	2	2	2	1	1	2	1	2	0.0934409	0.03053	0.0433405	0.759488	1	0.714707
Stk19(1)	1	0	0	1	1	1	2	2	2	1	1	2	1	2	0.0934409	0.03053	0.0433405	0.759488	1	0.714707
Oxidored_molyb(1) Mo-co_di	1	1	1	2	1	3	2	3	2	3	0	2	2	2	0.0715718	0.0306742	0.505813	0.872377	0.188266	0.102354
ATP-sulfurylase(1)	3	1	1	1	2	2	2	3	5	2	2	4	4	3	0.366496	0.0309264	0.020193	0.280512	0.249495	0.982288
Mago-bind(1)	1	0	0	1	1	1	2	2	3	1	1	3	1	2	0.152566	0.0321691	0.0485906	0.581086	0.812866	0.693308
Adaptin_N(1)	1	4	5	2	2	4	8	4	11	6	4	4	5	10	0.0891097	0.0328888	0.0543306	0.805071	0.898318	0.661244
Ribosomal_L3(1)	4	3	3	3	3	7	6	4	16	4	5	7	7	5	0.0507091	0.0330941	0.0364037	0.954614	0.789427	0.814203
PUA(1)	1	1	1	1	1	1	1	3	2	1	1	1	2	2	1	0.0331965	0.149974	0.0765431	0.254889	0.345227
DUF298(1)	2	2	1	2	2	2	6	5	14	2	4	2	6	6	0.205617	0.0334784	0.0606592	0.482132	0.748619	0.628584
zf-CCCH(3)	1	0	0	1	1	1	4	4	5	1	2	1	7	2	0.133001	0.0334838	0.0417768	0.647214	0.824401	0.766183
E1_DerP2_DerF2(1)	2	0	0	1	2	1	3	4	6	2	2	11	2	5	0.382712	0.033837	0.0189456	0.285265	0.228366	0.917974
Cwf_Cwc_15(1)	1	1	0	0	1	1	2	1	2	3	1	0	1	2	0.158587	0.0344392	0.418102	0.587063	0.432556	0.141147
BRCT(1)	3	1	0	2	5	2	2	7	3	7	6	7	6	4	0.778884	0.0344584	0.0181949	0.121346	0.0859346	0.894145
SPC25(1)	1	0	0	1	1	2	0	3	3	1	1	2	3	1	0.572565	0.0352198	0.0861822	0.188193	0.383962	0.526834
DUF2012(1)	1	1	0	1	1	1	2	2	4	1	1	2	2	3	0.245522	0.0358801	0.0367024	0.438081	0.51518	0.845243
Peptidase_C50(1)	2	1	0	0	0	0	2	3	2	2	4	1	1	2	0.608568	0.0363663	0.0872417	0.178362	0.360822	0.533904
Pantoate_transf(1)	1	1	1	1	1	1	5	2	2	3	1	3	3	2	0.0679934	0.0365362	0.0449317	0.957263	0.844197	0.774489
MAT1(1)	1	0	1	1	1	1	4	2	2	2	1	3	2	1	0.0615344	0.0365683	0.0937944	1	0.562127	0.512027
NOSIC(1) Nop(1) Prp31_C(1)	0	1	1	1	1	1	3	5	1	2	1	1	2	1	0.1414	0.0367071	0.387773	0.652424	0.418835	0.161738
Frataxin_Cyay(1)	1	1	1	1	1	1	2	1	5	2	1	1	2	1	0.364837	0.0367727	0.566991	0.315466	0.656352	0.104901
GCD14(1)	1	1	1	1	1	1	2	4	2	1	1	1	1	2	0.319182	0.0371933	0.528037	0.359323	0.623574	0.115704
TFIID-31kDa(1)	1	1	1	1	1	1	2	2	4	1	1	1	1	2	0.319182	0.0371933	0.528037	0.359323	0.623574	0.115704
PRP38(1)	2	2	2	0	2	3	4	4	3	3	2	3	4	2	0.0505374	0.0374578	0.0939958	0.908309	0.492005	0.519524
DEAD(1)	5	0	4	0	4	5	5	8	25	7	5	1	10	15	0.273242	0.0381575	0.16167	0.416816	0.960693	0.362077
Methyltransf_6(1)	1	2	1	3	1	1	2	6	2	4	1	4	2	2	0.97953	0.0382894	0.372983	0.0821558	0.471786	0.174636
Skp1_POZ(1)	1	1	1	1	1	2	2	4	3	1	3	1	1	3	0.113212	0.0388342	0.116948	0.762748	0.735026	0.46169
NAD_binding_5(1) Inos-1-P_	1	0	1	1	1	2	2	5	3	1	1	4	2	6	0.128679	0.0389167	0.0205584	0.710174	0.608791	0.889874
UDPG_MGDP_dh_N(1) UDPG_MGD	3	2	1	2	3	3	2	7	3	3	3	5	4	4	0.592298	0.0406589	0.0305882	0.199814	0.187561	0.971358
PHF5(1)	1	1	1	1	1	1	2	3	2	2	1	3	7	2	0.411022	0.0407056	0.0162468	0.300047	0.190073	0.779409
Coatomer_E(1)	1	1	1	1	1	3	2	2	6	1	1	3	2	2	0.0512076	0.0409756	0.084527	0.88139	0.52678	0.587405
Glyco_tran_28_C(1)	1	1	1	1	1	1	2	1	3	2	1	2	2	2	0.262658	0.0410936	0.050636	0.449591	0.579054	0.777468
SBP(1)	19	0	0	3	21	14	22	30	24	18	18	27	31	28	0.112186	0.0418702	0.0246476	0.792825	0.723492	0.929897
Citrate_synt(1)	2	2	2	2	4	4	7	7	9	2	3	6	4	5	0.0549457	0.0422152	0.0644584	0.900003	0.635077	0.696895
Peptidase_S9(1)	4	1	1	3	4	6	6	9	7	3	5	2	5	4	0.0596952	0.0423312	0.182567	0.933841	0.368485	0.356745
G_glu_transpept(1)	1	0	0	2	1	1	3	2	3	3	1	6	6	4	0.234621	0.0426742	0.0100399	0.501163	0.246427	0.586552
Methyltransf_2(1)	2	0	0	3	2	2	12	9	3	11	13	1	12	8	0.130017	0.0430422	0.0407795	0.74011	0.826523	0.881789
RCC1(4)	1	1	1	1	0	2	2	4	2	2	1	5	3	0	0.145564	0.0434689	0.159415	0.696263	0.735599	0.402606
L51_S25_CI-B8(1)	2	1	1	2	2	3	3	3	3	3	1	2	3	4	0.073099	0.0447084	0.196168	1	0.409065	0.351602
60KD_IMP(1)	1	4	3	3	3	3	4	7	5	4	3	6	7	4	0.409303	0.0448936	0.0548585	0.321086	0.414432	0.783481
RRS1(1)	1	2	1	1	1	1	2	2	2	2	2	1	1	2	0.471877	0.0454629	0.373043	0.280029	1	0.20216
DUF299(1)	1	1	1	0	1	1	2	2	2	2	0	3	2	1	0.272211	0.0456179	0.245251	0.464384	0.871156	0.297973
CPSase_sm_chain(1) GATase(	1	1	1	1	1	2	3	3	4	1	1	2	1	4	0.056795	0.0457617	0.150276	0.884645	0.403171	0.435732
NmrA(1) CIA30(1)	3	1	1	0	2	3	4	5	2	3	1	2	3	2	0.0501204	0.045798	0.301165	0.832611	0.220569	0.249606
Hydrolase(1) Flavokinase(1	1	1	1	1	0	1	3	3	2	1	1	1	2	1	0.0933265	0.0463423	0.318947	0.908038	0.350494	0.239023
DNA_methylase(1)	2	3	2	5	0	6	3	11	4	5	3	2	1	3	0.204457	0.0463877	0.927163	0.578873	0.243679	0.0630854
Ribosomal_S18(1)	1	1	1	0	0	0	2	1	2	3	2	2	3	1	0.543676	0.0464443	0.0293231	0.242887	0.203465	0.953692
AA_kinase(1) ACT(2) NAD_bi	1	0	0	1	1	0	2	3	2	1	1	3	2	2	0.543676	0.0464443	0.0293231	0.242887	0.203465	0.953692
MED7(1)	0	1	1	1	1	1	4	3	3	1	1	3	2	2	0.0884175	0.047005	0.0570034	0.936531	0.877851	0.78788
RnaseH(1)	0	1	2	0	2	1	7	31	4	2	3	6	19	1	0.321903	0.0477636	0.0799312	0.415751	0.62611	0.665934
dsDNA_bind(1)	1	0	0	1	1	1	2	2	2	1	1	2	1	3	0.128265	0.0480546	0.0370477	0.78411	0.799908	0.967927
DUF498(1)	1	1	1	1	1	1	1	2	2	1	1	2	1	2	1	0.0493322	0.0978546	0.103921	0.18767	0.60466
UPF0016(2)	3	4	2	4	2	6	3	7	4	4	4	6	7	7	0.193946	0.0607737	0.0101832	0.687745	0.296562	0.468135
DnaJ(1) Sec63(1)	1	1	1	0	0	1	2	2	1	1	1	4	2	2	0.134611	0.159579	0.010189	0.787952	0.402773	0.215957
Prefoldin(1)	5	2	3	2	2	4	6	7	4	3	4	5	7	7	0.0656268	0.0800622	0.0108708	0.743656	0.683306	0.400449
DAGAT(1)	4	4	4	6	4	4	2	4	4	3	2	1	2	4	0.200023	0.530005	0.0112863	0.477984	0.307956	0.0621717
ubiquitin(1) Ribosomal_S27	1	1	0	1	1	4	0	3	1	3	3	3	6	2	0.379329	0.087812	0.0113404	0.517805	0.162222	0.384318
ubiquitin(1)	13	1	2	9	7	9	18	38	10	10	15	30	31	21	0.145847	0.0567744	0.0115911	0.787449	0.407804	0.531137
HMG_box(1)	3	6	3	2	5	6	8	16	9	3	6	16	8	19	0.181312	0.0928157	0.0130511	0.868737	0.366567	0.404848
L15(1)	1	2	1	1	1	6	1	4	1	2	3	3	4	4	0.131333	0.198051	0.0136265	0.69526	0.484116	0.220834
CRAL_TRIO(1)	6	6	7	8	5	7	6	12	12	5	8	14	11	13	0.919112	0.128681	0.0139105	0.247027	0.0520587	0.327308
ATP-synt_ab_N(1) ATP-synt_	4	3	3	3	4	8	9	14	8	2	8	15	7	8	0.0501896	0.134644	0.0140222	0.477529	0.883067	0.317095
LigB(1)	1	0	0	1	1	1	2	2	1	2	2	1	7	2	0.210742	0.0994559	0.0140794	0.825016	0.337449	0.40412
FA_desaturase(1)	8	6	8	9	10	15	10	17	11	9	9	16	14	17	0.0875529	0.0713708	0.0142885	0.905263	0.652943	0.517151
SATase_N(1)	1	3	3	2	2	4	4	6	2	4	5	5	3	6	0.0802483	0.0851533	0.0148213	0.803548	0.700435	0.468042
CM_2(1)	1	1	1	1	1	2	1	1	2	1	1	3	2	4	0.331136	0.453394	0.0152892	0.761416	0.231005	0.0989199
ASCH(1)	1	0	0	2	1	0	2	2	2	1	3	2	3	2	0.760237	0.15051	0.0153225	0.360557	0.0786759	0.307592
Chlorophyllase(1)	1	1	1	1	3	1	6	2	3	4	6	2	4	5	0.202266	0.0808866	0.0159432	0.768549	0.376853	0.50759
RAP(1)	1	3	3	3	6	1	4	3	1	1	1	1	0	1	0.54247	0.177547	0.0161866	0.573131	0.134757	0.277362
ALAD(1)	1	1	1	0	1	2	2	3	1	1	1	3	3	2	0.0501883	0.152722	0.0165409	0.441256	0.940819	0.32073
TrmE_N(1) MMR_HSR1(1)	1	2	2	2	1	1	1	1	1	1	0	1	1	1	0.13544	0.0924359	0.0166851	1	0.528037	0.475589
DUF1077(1)	0	1	1	1	1	1	2	2	1	2	1	2	2	3	0.173895	0.0645619	0.0169684	0.755936	0.441949	0.610366
Gln-synt_N(1) Gln-synt_C(1	4	0	0	4	3	6	4	7	10	2	5	9	8	10	0.138357	0.0806231	0.0172086	0.938863	0.528632	0.532727
Prenyltrans(5)	2	2	2	2	1	3	4	4	1	2	4	6	3	3	0.0747748	0.655956	0.0173716	0.176216	0.782871	0.0663237
DDOST_48kD(1)	1	0	0	1	1	1	2	1	3	1	2	1	3	2	0.146688	0.0926138	0.0179608	0.964698	0.518486	0.497127
GCFC(1)	0	1	1	1	1	1	2	2	2	1	1	2	5	2	0.249758	0.113727	0.019192	0.79516	0.350702	0.447129
Pex2_Pex12(1) zf-C3HC4(1)	0	1	1	2	1	2	1	2	4	1	2	2	3	3	0.410555	0.0774274	0.0198268	0.449465	0.217854	0.594175
VPS28(1)	1	1	1	1	1	2	2	1	2	1	1	5	2	2	0.0671306	0.451134	0.0198863	0.238148	0.876332	0.123762
Ufm1(1)	1	0	0	1	1	1	2	1	1	1	1	1	3	4	0.159128	0.456463	0.0210861	0.456463	0.53213	0.12797
Methyltransf_10(1)	1	1	1	1	0	1	2	2	1	1	1	2	2	2	0.139529	0.191434	0.0216694	0.733391	0.59185	0.319889
TIP41(1)	1	1	1	1	0	1	2	1	2	1	2	1	2	2	0.139529	0.191434	0.0216694	0.733391	0.59185	0.319889
NAD_binding_2(1)	5	2	2	3	6	4	3	6	5	3	6	7	9	5	0.845738	0.284174	0.0220768	0.48663	0.0861497	0.224489
PRK(1) CYTH(1)	0	1	1	1	1	0	4	2	2	2	2	2	3	2	0.287923	0.0520584	0.0226134	0.479353	0.340408	0.802491
Kua-UEV1_localn(1)	1	1	1	1	1	1	2	1	2	2	2	3	2	1	0.256502	0.0958548	0.0226783	0.720779	0.378532	0.558451
EMG1(1)	1	1	1	1	1	1	2	1	2	2	2	1	2	3	0.256502	0.0958548	0.0226783	0.720779	0.378532	0.558451
CutA1(1)	1	0	0	1	1	0	2	2	2	1	1	2	2	3	0.520977	0.0695513	0.0227579	0.333541	0.180464	0.684631
WW(1)	8	3	7	4	5	5	5	4	3	2	1	0	6	2	0.979325	0.263351	0.0227973	0.377352	0.0668269	0.247846
DHquinase_I(1) Shikimate_d	1	1	1	2	1	1	2	2	2	2	3	1	6	3	0.613335	0.14216	0.0228588	0.444136	0.145956	0.422937
NMT(1) NMT_C(1)	1	1	1	1	1	2	2	1	3	1	2	1	3	3	0.0658928	0.239918	0.0229261	0.393111	0.934151	0.271917
Ank(3)	17	10	5	4	7	12	10	26	8	16	16	15	27	15	0.365882	0.0767167	0.0234033	0.493578	0.275004	0.655248
SAM_2(1)	0	2	1	1	2	4	2	3	2	1	2	5	2	4	0.0723491	0.26868	0.0238913	0.387289	0.906758	0.251683
Prefoldin_2(1)	5	3	3	3	4	4	8	5	6	5	4	5	7	10	0.0969886	0.098633	0.0238919	0.829093	0.776641	0.564834
UPF0187(1)	7	3	2	4	7	10	2	2	3	1	1	2	2	1	0.870228	0.0910871	0.0239033	0.130122	0.0504989	0.595274
Aha1_N(1) AHSA1(1)	1	1	1	1	1	2	1	1	2	1	1	2	2	4	0.313215	0.436184	0.0243521	0.752288	0.329079	0.151916
NMD3(1)	1	1	1	1	1	1	2	1	2	1	2	1	4	2	0.313215	0.436184	0.0243521	0.752288	0.329079	0.151916
Ank(1)	19	8	10	7	14	8	16	46	13	15	26	20	36	19	0.911989	0.081733	0.0252003	0.179264	0.0828459	0.656181
PhosphMutase(1) Metalloenz	1	0	0	1	1	1	2	1	1	1	1	2	3	1	0.100802	0.379048	0.0255648	0.379048	0.782389	0.185517
S1(1) EIF_2_alpha(1)	1	1	1	1	1	2	2	2	3	1	2	4	2	1	0.0636136	0.066538	0.0264457	0.796821	1	0.758463
DHDPS(1)	1	1	1	2	1	3	2	1	2	2	1	3	4	3	0.0653065	0.334985	0.0273466	0.302681	1	0.223155
S4(1)	2	3	2	1	1	1	3	4	3	2	4	4	3	3	0.887633	0.104621	0.0276256	0.224442	0.093278	0.59068
AdoHcyase(1) AdoHcyase_NAD	1	1	1	1	1	3	2	3	3	0	2	5	2	2	0.0727793	0.227598	0.0276907	0.437212	0.955706	0.326477
SURF6(1)	1	1	0	1	1	1	1	1	1	1	1	3	3	1	0.686647	0.6444	0.0278537	1	0.142911	0.101567
SOUL(1)	3	1	1	6	5	6	5	6	4	4	6	5	7	9	0.125184	0.167542	0.027858	0.738564	0.715821	0.423283
DUF482(1)	1	0	0	1	1	1	2	2	2	0	2	1	2	3	0.18346	0.211772	0.0280279	0.813253	0.556837	0.3506
SF3b10(1)	1	1	1	1	1	1	2	1	2	2	1	2	2	2	0.20216	0.0636459	0.028678	0.685468	0.524545	0.808233
FTHFS(1)	1	1	1	1	1	1	2	2	1	1	1	2	2	2	0.20216	0.321695	0.028678	0.685468	0.524545	0.241125
WD40(7)	11	5	3	2	7	12	11	7	4	8	8	14	13	9	0.0510114	0.48495	0.0291827	0.17738	0.867702	0.15443
KH_1(3)	1	4	5	2	3	2	6	10	5	4	6	5	7	8	0.534179	0.0628086	0.0296813	0.303658	0.209704	0.827217
Peptidase_M20(1) M20_dimer	7	2	2	8	8	7	12	8	6	9	9	9	16	10	0.125631	0.191634	0.0300702	0.689506	0.7393	0.399705
DEAD_2(1)	1	4	3	2	2	3	5	2	3	3	3	4	5	5	0.104715	0.519814	0.0313774	0.296462	0.834987	0.150043
UPF0160(1)	1	1	1	1	1	2	2	1	3	1	1	2	2	3	0.0531782	0.214139	0.0342603	0.36572	0.830522	0.397784
Thiolase_N(1) Thiolase_C(1	2	1	1	2	4	4	9	8	6	1	3	12	4	8	0.0722862	0.200965	0.034486	0.472749	0.964065	0.420832
TRAP_beta(1)	1	1	1	1	0	0	2	3	3	1	1	4	2	3	0.77673	0.0623597	0.0344904	0.188646	0.137772	0.889142
TFIIA(1)	1	1	1	2	0	2	2	1	2	1	1	3	2	4	0.119311	0.530027	0.0351341	0.322474	0.814679	0.160251
Ribosomal_L2(1) Ribosomal_	2	2	1	2	2	6	3	1	4	4	4	5	7	2	0.0696818	0.356928	0.0354871	0.301758	0.937516	0.253997
ArgJ(1)	1	1	1	1	1	1	2	2	3	1	1	2	2	4	0.354255	0.0841075	0.0358699	0.534086	0.370117	0.774447
G-patch(1)	6	5	6	5	8	8	9	9	9	7	7	12	18	6	0.193185	0.16747	0.0365218	0.9317	0.613741	0.502433
PS_Dcarbxylase(1)	1	0	0	1	1	1	2	1	1	0	3	1	2	1	0.128265	0.890885	0.0370477	0.189679	0.799908	0.0762402
Rxt3(1)	1	1	1	1	1	3	1	1	2	3	1	3	3	2	0.175401	0.0993111	0.0377759	0.909428	0.666156	0.72304
IGPD(1)	1	1	1	1	1	1	2	3	2	0	1	4	3	3	0.476148	0.391239	0.0381735	0.970101	0.283431	0.243503
tRNA-synt_1g(1)	1	2	3	1	1	1	2	6	2	2	8	3	3	2	0.980432	0.117174	0.0403455	0.193288	0.0943683	0.677547
Arginosuc_synth(1)	1	1	1	1	1	1	3	1	2	2	1	2	3	2	0.126129	0.138856	0.0403792	0.813059	0.837065	0.607974
Trm112p(1)	1	1	0	2	1	1	2	3	1	2	1	3	3	3	0.445777	0.14817	0.040394	0.610231	0.315704	0.582064
ThiF(1)	5	4	2	5	6	6	9	10	8	3	5	12	11	8	0.164749	0.251164	0.0405689	0.697947	0.717019	0.389146
Ferritin(1)	2	2	0	5	2	4	3	5	1	2	4	4	6	7	0.268501	0.732628	0.0416168	0.44632	0.513391	0.116949
Mmp37(1)	1	1	1	1	0	1	2	3	1	1	1	2	2	2	0.200391	0.133288	0.042741	0.960459	0.646368	0.644596
NUC173(1)	0	2	1	1	1	1	2	2	0	2	3	2	2	2	0.435968	0.549254	0.0427534	0.809215	0.334813	0.178979
Ribosomal_L23eN(1) Ribosom	1	0	1	1	1	4	1	6	8	0	1	4	6	7	0.302097	0.102831	0.0430566	0.669964	0.474637	0.757319
DUF171(1)	1	0	0	1	1	1	2	2	1	1	1	1	2	2	0.0934409	0.114201	0.0433405	0.759488	1	0.714707
Vps54(1)	0	1	1	0	1	1	2	1	2	1	1	2	2	1	0.0934409	0.114201	0.0433405	0.759488	1	0.714707
PhyH(1)	2	8	7	4	3	3	4	3	3	1	3	1	2	2	0.664556	0.0973599	0.0439894	0.316859	0.205951	0.789284
tRNA-synt_2b(1) HGTP_antic	2	2	1	2	2	2	4	4	2	3	2	3	4	3	0.112482	0.0648381	0.0441131	0.949827	0.92076	0.970001
tRNA-synt_2b(1) HGTP_antic	1	2	3	2	2	3	4	4	3	4	3	2	3	2	0.112482	0.0648381	0.0441131	0.949827	0.92076	0.970001
RAMP4(1)	1	1	1	1	1	1	2	1	3	3	1	2	5	2	0.413066	0.0655329	0.0441155	0.403957	0.360696	0.965297
ICL(1)	3	0	0	2	2	4	3	6	2	3	2	3	5	4	0.0825648	0.0614139	0.0443512	0.935578	0.935445	0.996195
Ribul_P_3_epim(1)	2	3	3	1	0	4	4	4	4	1	3	5	3	7	0.11166	0.330316	0.0446333	0.453272	0.928289	0.324019
SBP56(1)	1	0	0	1	1	1	4	1	4	1	1	3	2	2	0.0762864	0.11516	0.0455765	0.675359	0.890258	0.729901
Isochorismatase(1)	6	2	1	2	4	4	7	4	2	3	5	4	9	5	0.113107	0.706936	0.0469607	0.228738	0.94027	0.136408
DUF339(1)	1	0	1	1	1	1	2	1	1	1	1	2	1	3	0.166376	0.635661	0.0481247	0.351516	0.769377	0.162077
CtaG_Cox11(1)	0	1	1	1	1	1	2	1	1	1	1	1	2	3	0.166376	0.635661	0.0481247	0.351516	0.769377	0.162077
Nicastrin(1)	1	1	1	1	1	1	4	2	3	1	2	3	3	1	0.12059	0.124877	0.0518967	0.833978	0.945855	0.743734
DUF846(1)	1	1	1	1	1	4	1	3	1	2	2	1	3	3	0.12059	0.124877	0.0518967	0.833978	0.945855	0.743734
Oxysterol_BP(1)	4	2	3	10	2	9	4	4	10	3	7	11	5	11	0.275402	0.411566	0.052097	0.717668	0.566722	0.290379
SRP72(1)	1	0	0	1	1	1	1	1	1	1	1	2	1	1	0.304372	0.24316	0.0529522	1	0.528037	0.475589
Malate_synthase(1)	1	0	0	1	1	1	2	1	3	1	1	1	2	4	0.199298	0.135384	0.0532888	0.969159	0.719919	0.71847
LsmAD(1)	0	1	1	1	1	2	2	2	1	1	1	4	2	1	0.0516695	0.28701	0.0541644	0.28701	0.666109	0.420469
zf-C3HC(1)	0	1	1	1	1	0	4	6	2	1	3	1	3	5	0.454747	0.106188	0.0542807	0.495308	0.370843	0.83287
COG7(1)	1	1	0	1	1	1	2	1	1	1	2	1	1	2	0.111659	0.580578	0.0546278	0.280029	1	0.20216
zf-MYND(1)	40	2	2	13	8	4	7	3	10	2	1	1	3	3	0.738314	0.431094	0.0569835	0.739799	0.211738	0.295191
Anth_synt_I_N(1) Chorismat	1	1	1	1	1	3	1	6	2	0	2	3	2	3	0.316025	0.217933	0.0573496	0.934373	0.534457	0.543707
Peptidase_M24(1) SPT16(1)	1	0	1	1	0	1	2	2	0	2	1	1	3	3	0.223759	0.253837	0.0577097	0.830197	0.692438	0.485168
RPE65(1)	11	6	6	6	10	8	27	15	11	16	14	8	33	13	0.120318	0.107551	0.0579211	0.88971	0.986047	0.852844
RNA_pol_III_C17(1)	1	1	1	1	0	1	1	3	1	1	1	3	1	9	0.810071	0.327475	0.0583132	0.563477	0.186868	0.393022
Tub(1)	5	1	0	2	3	2	6	10	9	2	7	6	4	4	0.295597	0.0574764	0.0587377	0.496852	0.570939	0.861967
IBN_N(1) Xpo1(1) CRM1_C(1)	1	1	1	1	1	2	2	0	2	2	1	2	2	3	0.0869147	0.485191	0.0598669	0.273122	0.852917	0.268997
RCC1(3)	2	1	0	2	0	1	10	0	4	3	3	6	2	4	0.149253	0.374976	0.0617669	0.506424	0.907231	0.360087
UPF0052(1)	1	1	0	1	1	1	1	1	2	1	1	2	1	2	0.640654	0.172196	0.0619677	0.479097	0.272033	0.669733
CPSase_L_chain(1) CPSase_L	1	0	0	2	1	2	2	1	2	0	2	2	3	1	0.0961427	0.733112	0.0628642	0.190989	0.881124	0.163855
CPSase_L_chain(1) CPSase_L	0	1	1	1	1	2	2	1	1	1	0	1	1	2	0.0961427	0.733112	0.0628642	0.190989	0.881124	0.163855
DUF842(1)	1	1	1	1	0	1	4	1	1	0	1	4	1	4	0.127932	0.836906	0.0652622	0.121849	1	0.0709441
RRM_1(4)	1	1	0	1	1	1	0	0	2	3	1	3	2	2	0.660432	0.236595	0.0660369	0.18541	0.0691706	0.556632
Ribosomal_L9_N(1)	0	1	1	1	1	0	1	1	0	1	1	1	4	2	0.612968	0.795762	0.0661593	0.795762	0.0619046	0.0657986
PRAI(1)	1	1	1	1	0	1	2	2	3	2	1	8	2	1	0.357642	0.0523041	0.0661951	0.400829	0.520833	0.77459
Autophagy_N(1) Autophagy_a	1	1	0	1	1	1	2	1	0	1	1	1	2	3	0.204998	0.773395	0.0681664	0.169867	0.789933	0.0643776
Sua5_yciO_yrdC(1)	2	2	2	1	0	2	4	3	2	2	2	3	2	3	0.0719419	0.126716	0.0691158	0.620237	0.721491	0.849039
Amidohydro_2(1)	0	1	1	1	0	1	2	1	2	1	2	0	2	4	0.23109	0.261411	0.0695556	0.83301	0.739289	0.532398
DUF2358(1)	3	1	2	3	5	5	6	4	8	4	3	6	4	6	0.0641125	0.0584315	0.0733357	0.846776	0.654862	0.781182
DUF726(1)	0	2	1	1	1	0	2	4	1	2	2	4	1	4	1	0.173948	0.0743666	0.268715	0.153852	0.733651
ATP-synt_B(1)	1	1	1	1	1	1	3	2	1	0	1	2	3	2	0.190773	1	0.0759297	0.227336	0.862645	0.112729
Chorismate_synt(1)	1	1	1	1	2	1	2	1	5	1	2	3	2	2	0.628158	0.299146	0.0777338	0.684654	0.322948	0.512467
E1-E2_ATPase(1) Hydrolase_	1	1	0	1	1	4	1	3	1	0	0	4	5	4	0.245406	0.651651	0.0780493	0.465521	0.749434	0.229729
UQ_con(1) UBA(1)	1	1	1	1	1	1	2	1	1	1	1	1	2	4	0.319182	1	0.0782852	0.359323	0.623574	0.115704
DUF124(1)	5	1	1	0	0	1	2	3	3	1	4	2	2	3	0.618397	0.209456	0.0784179	0.560569	0.330996	0.670009
GATase_2(1) Asn_synthase(1	1	2	3	1	1	3	2	4	5	2	1	7	3	5	0.318995	0.0800897	0.0785462	0.563922	0.624906	0.890403
ATP12(1)	1	1	1	0	0	1	2	1	1	1	1	1	1	2	0.0548675	0.29439	0.0787492	0.29439	0.572668	0.523364
Urm1(1)	1	0	0	1	1	1	2	1	1	1	1	2	1	1	0.0548675	0.29439	0.0787492	0.29439	0.572668	0.523364
Ctf8(1)	1	0	0	1	1	1	2	1	1	1	1	1	2	1	0.0548675	0.29439	0.0787492	0.29439	0.572668	0.523364
Phosducin(1)	1	0	1	0	1	1	2	1	1	1	1	1	2	1	0.0548675	0.29439	0.0787492	0.29439	0.572668	0.523364
GATase(1) His_biosynth(1)	0	0	1	1	1	1	2	1	1	1	1	1	2	1	0.0548675	0.29439	0.0787492	0.29439	0.572668	0.523364
MRP-S33(1)	0	1	1	1	0	1	0	1	1	1	1	1	1	2	0.814068	0.29439	0.0787492	0.29439	0.110746	0.523364
FtsH_ext(1) AAA(1)	0	1	2	1	1	1	4	1	3	0	2	2	2	3	0.201836	0.766493	0.0793503	0.337255	0.850817	0.185019
Cytochrom_C1(1)	1	1	1	1	1	4	2	6	6	0	2	2	2	5	0.108932	0.0912678	0.0801652	0.908167	0.851479	0.940561
PsaN(1)	1	1	1	0	1	0	2	3	2	0	1	2	2	4	0.800388	0.304091	0.0806556	0.543655	0.238254	0.51751
Semialdhyde_dh(1) Semialdh	2	1	1	2	2	3	3	3	2	1	2	3	3	2	0.0511973	0.515673	0.0808763	0.167012	0.539561	0.313674
CbiQ(1)	1	1	1	1	1	1	2	1	1	1	1	2	1	2	0.153852	1	0.0831877	0.18767	1	0.121849
HVSL(1)	1	1	1	1	1	1	2	1	1	1	1	2	1	2	0.153852	1	0.0831877	0.18767	1	0.121849
TAFII28(1)	1	1	1	1	1	1	2	1	1	1	1	2	2	1	0.153852	1	0.0831877	0.18767	1	0.121849
Ufd2P_core(1) U-box(1)	1	1	1	1	1	1	2	1	1	1	1	1	2	2	0.153852	1	0.0831877	0.18767	1	0.121849
Barren(1)	0	1	1	1	0	2	0	0	1	1	2	1	1	2	0.508714	0.898484	0.0833692	0.612081	0.427202	0.148877
PIGA(1) Glycos_transf_1(1)	1	1	1	0	1	1	2	1	2	1	1	2	1	2	0.155531	0.209646	0.0843882	0.744399	1	0.69711
Sld5(1)	0	1	1	1	1	1	2	1	2	1	2	2	1	1	0.155531	0.209646	0.0843882	0.744399	1	0.69711
tRNA-synt_2d(1) FDX-ACB(1)	1	1	1	0	1	1	2	1	1	0	2	1	2	1	0.155531	0.744399	0.0843882	0.124673	1	0.0729967
TFIIS_C(1)	2	2	2	2	2	2	2	1	1	2	0	1	2	2	1	0.149413	0.0848216	0.239974	0.169257	0.855657
PIG-L(1)	1	1	1	1	1	1	0	1	2	2	0	6	2	5	0.547634	0.364184	0.0859954	0.212758	0.0645867	0.462714
Dymeclin(1)	0	1	1	1	0	0	2	1	3	1	1	1	2	3	0.572565	0.15193	0.0861822	0.496193	0.383962	0.854338
Ammonium_transp(1)	10	4	4	4	10	13	6	13	5	10	11	6	27	10	0.372423	0.331281	0.0866394	0.969703	0.581558	0.504482
PX(1)	3	2	3	1	3	3	4	2	5	3	3	4	5	3	0.208985	0.27209	0.0887842	0.769626	0.873944	0.598195
Sec7(1)	2	2	2	2	3	2	5	3	2	3	2	3	4	5	0.20977	0.458748	0.0904303	0.554197	0.878721	0.384744
TTL(1)	10	1	1	2	12	2	7	2	1	0	1	1	1	1	0.767074	0.117867	0.0921053	0.130417	0.113048	1
CemA(1)	1	2	2	2	1	2	0	0	3	1	7	2	5	2	0.47103	0.575183	0.09542	0.827927	0.0570764	0.0550731
PRKCSH(1)	1	1	0	2	2	3	3	4	5	0	2	2	5	3	0.140512	0.25727	0.0955249	0.623831	0.906193	0.650006
RNA_pol_Rpb7_N(1) S1(1)	0	1	1	1	0	1	2	2	1	2	1	1	1	4	0.172738	0.0741525	0.096953	0.808233	1	0.771893
RNase_H1_sml(1)	1	0	0	1	1	1	2	1	2	1	1	1	4	1	0.172738	0.20044	0.096953	0.808233	1	0.771893
DUF2048(1)	1	0	1	1	1	1	2	1	3	1	1	1	2	3	0.255736	0.181252	0.0991438	0.965224	0.812676	0.828427
Heme_oxygenase(1)	1	1	1	2	1	2	1	1	2	2	2	2	3	1	0.544425	0.28963	0.0993946	0.755936	0.441949	0.610366
MTS(1)	0	8	6	1	2	6	5	13	8	4	5	5	6	7	0.193099	0.0587233	0.0999439	0.678093	0.95638	0.664165
Peptidase_C54(1)	1	1	1	1	1	2	2	5	5	0	3	5	2	1	0.264895	0.131306	0.100885	0.820974	0.801114	0.987813
dCMP_cyt_deam_1(1) dCMP_cy	1	1	1	1	1	3	2	2	0	2	0	7	3	3	0.163487	0.66623	0.10107	0.330443	0.957888	0.272505
Cmc1(1)	1	2	1	2	1	1	2	1	0	3	2	3	3	2	0.874496	0.711458	0.101425	0.660218	0.243053	0.0799857
DUF747(1)	1	1	1	1	0	1	4	2	1	2	1	1	2	4	0.0989243	0.163204	0.102697	0.653195	0.721898	0.892685
Ribosomal_S10(1)	2	1	2	3	4	7	7	8	6	5	1	8	8	9	0.0653766	0.059052	0.102949	0.851084	0.556182	0.655261
CoA_binding(1) Ligase_CoA(	2	0	1	1	2	4	2	1	2	1	2	3	4	1	0.0771923	0.821644	0.104053	0.136291	0.615855	0.207031
Tau95(1)	1	1	0	1	2	1	2	2	2	1	2	2	2	1	0.362136	0.175344	0.104324	0.776455	0.654478	0.865076
PCNA_N(1) PCNA_C(1)	1	1	1	1	2	2	2	1	2	3	1	2	2	3	0.131258	0.150412	0.104708	0.799745	0.840952	0.939486
Glyco_hydro_16(1)	2	1	1	1	2	7	5	4	10	2	9	0	4	13	0.0774276	0.105753	0.105884	0.711147	0.611458	0.892105
Glu_cyclase_2(1)	2	1	1	1	1	1	3	1	2	3	1	3	2	3	0.341039	0.229781	0.106645	0.916928	0.692215	0.745112
FAD_binding_6(1) NAD_bindi	1	2	2	3	3	4	2	3	2	3	7	1	9	6	0.563464	0.612432	0.107236	0.899692	0.445944	0.316597
SelR(1)	4	2	3	2	4	3	9	5	3	3	3	13	7	3	0.206945	0.585506	0.107989	0.450089	0.95053	0.335586
FolB(1)	1	1	1	1	1	1	2	2	2	1	0	4	2	4	0.496347	0.306211	0.108745	0.833584	0.510729	0.617381
PAPS_reduct(1) Thioredoxin	1	1	1	1	1	1	2	1	2	1	1	3	1	2	0.301454	0.42473	0.109536	0.746102	0.764492	0.472283
SRP54_N(1) SRP54(1)	1	1	0	1	1	1	3	2	0	1	1	1	5	2	0.205898	0.761209	0.11034	0.345501	0.961074	0.243257
Acyl-CoA_dh_N(1) Acyl-CoA_	2	3	1	3	2	4	6	7	5	2	3	2	10	4	0.0920208	0.117748	0.112334	0.742056	0.661163	0.916406
UFC1(1)	1	0	0	1	1	1	0	2	1	1	1	1	1	2	0.834776	0.10227	0.113278	0.133058	0.151885	0.848962
FAD_binding_3(1) FHA(1)	1	0	0	1	1	1	2	1	1	0	1	1	2	1	0.0828648	0.873368	0.113278	0.133058	0.616338	0.201238
TPR_1(6)	2	0	0	1	1	2	2	2	1	1	1	2	1	3	0.077325	0.339808	0.114047	0.339808	0.587369	0.586283
HhH-GPD(1)	3	1	0	4	5	4	4	8	4	6	4	7	8	2	0.27434	0.0719091	0.114631	0.594537	0.829239	0.693245
PTH2(1)	1	2	2	3	2	5	2	3	3	2	2	4	3	3	0.13069	0.258094	0.114968	0.59462	0.805152	0.719299
FTCD_N(1)	1	1	1	1	1	1	2	3	1	1	1	1	3	3	0.403174	0.315501	0.115127	0.964747	0.632441	0.624361
VPS9(1)	1	2	2	1	1	3	3	10	3	1	2	3	4	2	0.131524	0.0781576	0.115749	0.949947	0.805606	0.723808
RNA_pol_Rpb4(1)	0	2	0	1	0	1	2	1	4	1	1	1	3	2	0.262539	0.138007	0.115897	0.844334	0.855869	0.977032
OHCU_decarbox(1) Transthyr	1	0	0	1	1	1	2	4	0	1	1	3	1	2	0.262539	0.293656	0.115897	0.844334	0.855869	0.660775
Formyl_trans_N(1) Formyl_t	2	1	1	1	2	1	1	1	1	1	1	1	1	1	0.197617	0.144928	0.115925	1	1	1
DUF2010(1)	1	1	0	0	1	1	2	1	3	0	1	1	2	2	0.198397	0.32137	0.116534	0.677813	1	0.62017
DER1(1)	2	3	2	3	2	3	4	3	7	1	4	3	6	4	0.365858	0.664311	0.118019	0.620827	0.690719	0.30782
APC10(1)	1	1	1	1	1	2	2	1	2	1	1	1	2	23	0.344352	0.712593	0.118173	0.557738	0.722551	0.281269
Pterin_4a(1)	1	1	1	2	1	3	1	3	1	1	1	2	3	3	0.358273	0.554616	0.118474	0.702211	0.70289	0.381511
Mito_carr(1)	1	0	2	1	3	2	2	1	13	9	11	0	6	12	0.622991	0.124127	0.119087	0.400489	0.425723	0.916115
SnoaL(1)	3	2	2	0	2	1	2	2	1	0	1	0	1	1	0.766006	0.273886	0.120006	0.532904	0.331225	0.707596
MMR_HSR1(1) TGS(1)	2	2	1	2	2	2	4	3	1	2	2	6	2	3	0.228906	0.89967	0.120855	0.309279	0.941586	0.202037
DUF151(1)	2	0	0	2	3	10	4	9	5	0	2	7	3	4	0.0653573	0.260123	0.122723	0.368605	0.503902	0.741437
GatB_N(1) GatB(1) GatB_Yqe	0	2	2	1	1	1	2	2	1	1	1	3	3	2	0.643413	0.812897	0.125526	0.812897	0.423856	0.244731
Coq4(1)	1	1	1	1	1	1	3	2	2	1	1	1	2	6	0.263506	0.280131	0.12565	0.86657	0.883854	0.714792
Lyase_1(1) ASL_C(1)	2	1	1	1	1	1	2	2	3	1	1	2	3	2	0.577764	0.17666	0.126802	0.539248	0.479707	0.943507
PRP3(1)	1	1	1	0	1	1	2	2	2	0	1	3	1	2	0.298019	0.360534	0.128873	0.815509	0.829106	0.602631
DUF1162(1)	1	1	0	1	1	2	1	1	1	3	2	2	1	1	0.213987	0.144762	0.128894	0.961722	1	0.954258
Peptidase_M16_C(1)	1	0	1	1	1	1	1	1	5	0	2	1	2	2	0.786183	0.330592	0.129777	0.586036	0.336517	0.646941
ATP_bind_1(1)	3	3	3	3	3	2	8	7	6	4	4	8	5	3	0.416014	0.0664924	0.132811	0.404913	0.663851	0.606598
MMR_HSR1(2)	2	1	1	2	1	2	4	0	2	2	2	3	2	2	0.0819442	0.895864	0.132873	0.0895853	0.561368	0.148573
Thi4(1)	2	0	0	1	3	8	2	2	2	2	2	1	5	3	0.0511582	0.261618	0.134619	0.306383	0.400225	0.776179
UvrD-helicase(1)	1	1	1	0	2	0	2	1	1	1	2	1	2	2	1	1	0.135823	1	0.237472	0.184666
PUF(5)	0	1	1	1	0	2	0	1	2	1	0	2	2	2	0.57673	0.253446	0.136503	0.668838	0.501844	0.797635
UAA(1)	4	9	8	2	4	7	8	5	9	4	6	10	7	8	0.241684	0.587431	0.138504	0.504583	0.965246	0.400567
CIA30(1)	2	3	3	2	2	1	2	1	5	2	1	2	1	2	0.226024	0.803818	0.138665	0.350957	1	0.269361
RLI(1) DUF367(1)	1	1	1	1	1	1	2	2	2	1	1	2	1	2	0.228133	0.0782852	0.140397	0.703116	1	0.64926
Utp11(1)	1	1	1	1	1	1	2	2	2	1	1	1	2	2	0.228133	0.0782852	0.140397	0.703116	1	0.64926
Init_tRNA_PT(1)	1	1	1	1	1	1	2	1	2	1	1	2	1	2	0.228133	0.349927	0.140397	0.703116	1	0.64926
DUF2050(1)	1	1	1	1	1	1	2	2	1	1	1	2	2	1	0.228133	0.349927	0.140397	0.703116	1	0.64926
RNA_pol_Rpc34(1)	1	1	1	1	1	1	0	0	1	1	0	1	1	0	0.228133	0.349927	0.140397	0.703116	1	0.64926
Gcd10p(1)	1	1	1	1	1	1	2	2	1	1	1	1	2	2	0.228133	0.349927	0.140397	0.703116	1	0.64926
Rft-1(1)	1	1	1	1	1	1	2	1	2	1	2	1	2	1	0.228133	0.349927	0.140397	0.703116	1	0.64926
MCE(1)	1	1	0	1	2	3	2	2	4	1	1	2	2	2	0.0522516	0.0794901	0.142073	0.657626	0.392869	0.650781
tRNA-synt_1c(1)	2	1	1	1	1	1	2	1	3	1	2	1	3	2	0.595393	0.507288	0.143459	0.963085	0.499964	0.478139
ThiF(1) MoeZ_MoeB(1) Rhoda	1	0	1	1	0	1	2	0	3	3	1	2	1	2	0.232245	0.0990253	0.143791	0.778334	1	0.736758
TFIID_30kDa(1)	0	1	1	1	1	1	3	1	3	2	2	2	1	1	0.101973	0.0518698	0.144317	0.910713	0.61936	0.488777
Hist_deacetyl(1)	14	7	6	10	12	11	18	24	12	12	11	14	12	16	0.157406	0.0667469	0.145326	0.811699	0.805258	0.575104
FAD_binding_4(1) FAD-oxida	1	3	2	0	2	3	2	2	2	1	2	2	6	2	0.290505	0.810075	0.145602	0.42837	0.88816	0.276834
Ins_P5_2-kin(1)	2	1	1	1	1	2	2	1	3	0	1	5	2	2	0.277109	0.993579	0.145674	0.314027	0.913257	0.193589
Methyltransf_5(1)	1	2	1	1	1	1	2	2	1	1	2	1	2	2	0.50713	0.733391	0.146787	0.733391	0.59185	0.319889
p450(2)	31	2	1	13	7	4	32	28	6	17	26	11	16	20	0.45455	0.265196	0.147962	0.821869	0.653375	0.808724
DHFR_1(1) Thymidylat_synt(	1	1	1	1	1	1	2	2	2	1	0	3	2	3	0.446163	0.253597	0.148028	0.813462	0.663586	0.83136
Helicase_C(1) HA2(1) DUF16	3	9	9	10	8	10	14	10	6	9	10	12	8	13	0.134811	0.655852	0.148118	0.2874	0.727965	0.370639
IWS1_C(1)	1	1	1	1	1	1	5	1	3	1	1	2	2	2	0.0811917	0.335859	0.149249	0.355638	0.522218	0.693568
Complex1_51K(1) SLBB(1) NA	1	0	1	1	1	2	2	1	2	1	1	1	4	1	0.0574456	0.300143	0.149504	0.300143	0.407903	0.750768
PRMT5(1)	1	1	1	1	1	2	2	2	4	1	1	2	3	1	0.0826542	0.0516263	0.151167	1	0.524746	0.47209
Spc97_Spc98(1)	3	5	5	4	4	5	8	9	7	4	4	7	5	7	0.112494	0.074957	0.153039	0.996226	0.639431	0.5997
Biotin_lipoyl(1) 2-oxoacid	1	1	2	1	1	2	2	3	4	0	1	4	3	2	0.319773	0.344593	0.15351	0.871515	0.85701	0.691888
DUF221(2)	2	1	2	1	4	0	1	2	1	1	1	0	2	1	0.0719896	0.42739	0.153645	0.264626	0.472011	0.58452
Gpi16(1)	2	1	1	0	1	1	16	1	1	1	1	2	3	4	0.0561842	1	0.153759	0.0760052	0.394133	0.20505
ATP_bind_3(1)	2	1	0	2	1	3	2	3	1	1	2	5	1	2	0.159162	0.611848	0.157216	0.352436	0.781312	0.419326
UNC-50(1)	1	1	1	1	1	1	2	1	3	1	3	1	2	1	0.367911	0.280252	0.159452	0.96192	0.795303	0.81245
Complex1_LYR(1)	7	1	3	6	3	10	7	12	11	6	2	9	10	10	0.128907	0.0621111	0.161258	0.873899	0.678346	0.512597
DUF947(1)	1	0	0	1	2	1	2	2	5	1	1	4	1	2	0.392449	0.0848832	0.161263	0.493523	0.764122	0.628057
Wbp11(1)	1	0	0	1	1	1	2	1	3	1	1	2	1	1	0.124888	0.0759674	0.162297	0.962424	0.66267	0.582955
CytochromB561_N(1)	1	0	0	1	1	1	2	1	3	1	1	1	2	1	0.124888	0.0759674	0.162297	0.962424	0.66267	0.582955
SOR_SNZ(1)	1	1	1	1	1	4	2	7	2	1	1	4	3	1	0.0705397	0.0782268	0.162455	0.781095	0.449563	0.593674
APG12(1)	1	1	0	1	0	1	2	2	1	1	0	2	3	1	0.203519	0.232807	0.164172	0.822028	0.882562	0.919088
DUF89(1)	2	2	3	1	2	1	2	3	4	1	3	3	2	5	0.493401	0.599057	0.164234	0.303006	0.0941207	0.442716
Peptidase_M3(1)	3	3	3	3	5	3	12	3	4	3	5	4	7	4	0.0917728	0.982358	0.164424	0.114804	0.536858	0.210076
Ank(2)	17	16	10	6	22	9	20	30	11	15	22	17	34	15	0.925907	0.446309	0.16516	0.596495	0.310719	0.589658
WD40(5) Coatomer_WDAD(1)	1	0	1	1	1	0	2	0	11	1	1	3	2	3	0.851242	0.287175	0.166777	0.486243	0.355343	0.819166
ThiS(1)	1	1	0	0	1	1	3	1	2	0	1	3	1	1	0.103727	0.507171	0.166894	0.301172	0.578247	0.529377
IMS(1)	4	4	4	4	5	2	7	6	7	2	2	3	3	3	0.765164	0.887381	0.166937	0.699308	0.410986	0.178218
THF_DHG_CYH(1) THF_DHG_CYH	4	3	2	1	3	4	6	5	2	3	5	4	2	5	0.0927698	0.437978	0.16906	0.315416	0.532146	0.607999
cwf18(1)	1	1	0	1	1	1	2	1	1	1	1	1	2	1	0.0943736	0.558747	0.169257	0.254208	0.538073	0.486279
DUF788(1)	1	0	1	1	1	1	2	1	1	1	1	2	1	1	0.0943736	0.558747	0.169257	0.254208	0.538073	0.486279
DEAD_2(1) DUF1227(1)	0	1	1	1	1	1	2	1	1	1	1	2	1	1	0.0943736	0.558747	0.169257	0.254208	0.538073	0.486279
Pyridox_oxidase(1) DUF2470	1	1	1	1	0	1	0	1	1	1	1	1	2	1	0.446771	0.558747	0.169257	0.254208	0.0848216	0.486279
Nop14(1)	1	1	0	1	1	1	0	1	1	1	1	1	1	2	0.446771	0.558747	0.169257	0.254208	0.0848216	0.486279
fn3(1)	1	2	3	0	1	1	2	3	4	1	2	2	2	3	0.798982	0.181114	0.170174	0.384074	0.393222	0.940673
HPP(1)	1	1	0	0	2	0	2	1	2	1	1	3	2	1	0.785465	0.412955	0.170819	0.678334	0.403199	0.642078
Alg6_Alg8(1)	3	0	0	2	2	2	3	2	4	1	2	2	4	2	0.245505	0.345686	0.171846	0.741595	0.959625	0.736244
Maf(1)	2	2	2	1	3	3	6	7	2	3	2	3	4	3	0.0521867	0.0862749	0.171948	0.629922	0.346239	0.609842
DUF1674(1)	1	0	1	0	1	1	0	1	0	2	1	1	1	2	0.861381	0.430745	0.176998	0.430745	0.223351	0.634239
RCC1(2)	1	4	5	3	6	1	5	16	3	4	7	7	5	7	0.542352	0.290532	0.178854	0.17208	0.114459	0.843414
tRNA_bind(1)	3	6	5	2	4	4	4	2	4	1	2	2	3	3	0.849836	0.077448	0.179138	0.110291	0.220546	0.553859
EXOSC1(1)	1	1	1	1	1	1	1	1	3	1	1	1	2	2	1	0.192113	0.1801	0.28928	0.29038	0.944256
Toprim(1) Topoisom_bac(1)	1	2	2	1	1	2	2	2	2	1	1	2	4	2	0.275617	0.570076	0.180875	0.570076	1	0.498774
AAR2(1)	0	1	1	1	1	1	2	2	2	1	1	3	1	1	0.207316	0.0848669	0.182558	0.774609	0.850766	0.580877
Diphthamide_syn(1)	1	2	1	2	2	2	4	1	3	2	2	2	2	3	0.0881469	0.543257	0.183139	0.247483	0.489497	0.527574
ETC_C1_NDUFA5(1)	1	1	1	0	1	1	1	1	2	1	1	1	2	1	0.622654	0.151916	0.184666	0.455954	0.553473	0.82141
DUF926(1)	0	1	1	1	1	1	1	2	1	1	1	1	2	1	0.622654	0.151916	0.184666	0.455954	0.553473	0.82141
DapB_N(1)	1	1	1	1	2	1	2	5	2	1	1	3	2	2	0.633359	0.119085	0.184883	0.382834	0.544226	0.712489
Trp_Tyr_perm(1)	1	2	2	1	1	3	3	5	2	1	3	2	4	1	0.101533	0.245755	0.187085	0.520383	0.533471	0.949536
DUF143(1)	0	2	2	2	1	2	4	3	2	2	1	2	4	3	0.125515	0.196406	0.18758	0.679935	0.614771	0.936918
FAT(1) PI3_PI4_kinase(1) F	1	0	1	2	0	2	2	3	1	1	1	2	2	1	0.0812918	0.207446	0.188791	0.500892	0.453292	0.961018
CbiX(1)	1	1	1	1	0	1	2	3	2	1	1	1	1	4	0.289072	0.0803752	0.192834	0.607592	1	0.540546
NuA4(1)	2	1	0	1	1	2	0	3	1	1	2	2	2	1	1	0.387988	0.193268	0.486811	0.305312	0.724806
Guanylate_kin(1)	4	1	1	2	4	5	4	3	3	1	2	4	4	4	0.115382	0.925127	0.194911	0.163695	0.568502	0.285637
ABC2_membrane(1)	5	0	2	0	4	1	2	7	11	2	19	0	9	6	0.911105	0.190956	0.198218	0.247863	0.266029	0.898446
Guanylate_cyc_2(1)	1	0	0	1	1	2	2	1	10	1	1	2	1	2	0.117738	0.0609105	0.199936	0.90667	0.567904	0.434937
Ribosomal_L15(1)	1	1	1	0	1	0	3	1	1	2	1	1	2	2	0.457747	0.360511	0.200878	0.95433	0.759656	0.780459
ClpS(1)	2	0	0	2	2	3	2	2	2	1	1	2	4	2	0.166015	0.481451	0.2023	0.450971	0.707264	0.62831
FAD_syn(1)	1	0	1	1	0	1	2	2	1	0	0	3	2	1	0.244984	0.543487	0.202792	0.543487	0.893306	0.564595
APG9(1)	0	1	1	2	1	2	2	1	1	1	1	1	2	2	0.054046	1	0.203447	0.073388	0.316643	0.259573
SRP14(1)	1	1	1	1	1	2	0	1	1	1	1	2	1	2	1	1	0.203447	1	0.316643	0.259573
PRCC_Cterm(1)	1	1	1	1	1	1	1	1	1	1	1	1	0	1	1	1	0.203447	1	0.316643	0.259573
Atx10homo_assoc(1)	1	1	1	1	1	1	1	1	1	1	1	1	2	1	1	1	0.203447	1	0.316643	0.259573
Alg14(1)	1	2	1	1	1	1	2	3	3	2	1	1	2	7	0.672592	0.0761108	0.203515	0.263968	0.540698	0.502039
Mago_nashi(1)	1	1	1	1	1	3	0	4	2	2	1	1	2	4	0.679656	0.0506122	0.203683	0.195573	0.534903	0.374724
BRAP2(1) zf-C3HC4(1) zf-UB	1	1	0	1	1	1	2	5	1	1	1	2	2	1	0.301377	0.113005	0.20395	0.704054	1	0.650343
MMR_HSR1(1) YchF-GTPase_C(	3	3	3	2	3	2	4	3	2	2	2	2	3	2	0.916198	0.316823	0.206179	0.368466	0.276328	0.860815
DENN(1)	2	3	1	2	1	2	2	7	3	1	2	2	3	5	0.696236	0.252126	0.208174	0.559291	0.527872	0.984728
PIG-U(1)	1	1	1	0	1	2	2	4	1	1	1	5	1	1	0.128918	0.200843	0.209098	0.682412	0.588475	0.898982
PEPCK_ATP(1)	2	0	0	1	5	4	2	7	2	2	5	2	1	4	0.240877	0.152938	0.209361	0.926385	0.872036	0.769855
GRIM-19(1)	1	1	1	1	1	2	1	1	3	1	1	2	2	1	0.313799	0.228113	0.215338	0.957175	1	0.948826
PDZ(1) Peptidase_S41(1)	3	2	1	3	2	3	6	2	3	3	2	5	2	4	0.0691019	0.447799	0.216103	0.24542	0.367327	0.694508
Mak16(1)	1	1	0	1	1	2	2	6	1	1	2	1	2	1	0.0998226	0.0958886	0.216433	0.85187	0.482127	0.562668
HECT(1)	10	7	4	5	11	9	12	9	7	8	8	7	11	11	0.147457	0.539409	0.218215	0.373932	0.628481	0.596749
His_biosynth(1)	2	1	1	1	1	1	4	3	3	2	1	1	3	4	0.257024	0.0676805	0.221186	0.602972	0.883268	0.435314
LMWPc(1)	1	0	0	3	1	2	2	1	2	1	1	1	3	2	0.152492	0.510675	0.222555	0.402749	0.635576	0.634591
BRCT(1) IMS(1)	1	0	0	1	1	0	2	3	1	1	1	2	1	1	0.53814	0.120953	0.225423	0.458151	0.708364	0.637517
SPRY(1) RanBPM_CRA(1)	1	0	0	2	1	3	1	1	3	1	0	3	2	2	0.253207	0.332075	0.226293	0.773459	0.866413	0.877752
cNMP_binding(1)	7	3	1	0	6	4	3	5	5	5	3	4	4	8	0.531184	0.191154	0.226632	0.609553	0.718152	0.838573
HEM4(1)	1	1	0	1	1	1	2	1	2	1	1	1	2	1	0.139529	0.191434	0.227077	0.733391	0.59185	0.83839
NCA2(1)	0	1	1	1	1	2	1	2	1	1	1	1	1	2	0.139529	0.191434	0.227077	0.733391	0.59185	0.83839
Radical_SAM(1) Acetyltrans	0	1	1	1	1	1	2	1	2	1	1	1	2	1	0.139529	0.191434	0.227077	0.733391	0.59185	0.83839
GidB(1)	1	1	0	1	1	1	2	0	1	1	1	1	2	1	0.139529	0.733391	0.227077	0.110426	0.59185	0.173549
NUC130_3NT(1) SDA1(1)	0	1	1	1	1	1	2	1	1	0	1	2	1	1	0.139529	0.733391	0.227077	0.110426	0.59185	0.173549
PALP(1) Thr_dehydrat_C(2)	1	1	1	2	1	1	2	1	2	1	0	1	1	1	0.50713	0.733391	0.227077	0.733391	0.127586	0.173549
DUF814(1)	2	2	2	1	0	3	3	2	4	2	3	1	3	2	0.0863117	0.116837	0.227313	0.718947	0.419844	0.620134
Peptidase_M17_N(1) Peptida	1	1	1	1	1	1	2	1	3	2	0	3	2	2	0.444116	0.146802	0.227984	0.608904	0.826416	0.714763
tRNA_m1G_MT(1)	2	2	1	1	2	2	2	1	3	1	0	1	2	1	0.509058	0.890995	0.229083	0.476284	0.129164	0.345175
Kelch_1(4)	1	0	2	0	1	2	3	1	1	2	1	4	1	1	0.0533791	0.391122	0.229171	0.226206	0.287604	0.794264
ETF(1) ETF_alpha(1)	1	0	0	1	1	1	2	1	3	0	1	1	2	1	0.189838	0.311753	0.233842	0.671453	0.713699	0.92682
cobW(1)	0	3	2	2	1	1	2	2	3	3	1	2	6	3	0.982773	0.221768	0.236231	0.3129	0.342052	0.892098
Mak10(1)	1	1	1	1	1	1	2	2	0	1	2	2	1	1	0.336239	1	0.23632	0.376342	1	0.29439
ERCC4(1)	2	2	2	1	1	2	4	3	2	3	2	4	3	1	0.127317	0.125441	0.236709	0.855923	0.541907	0.632444
Aminotran_3(2)	1	0	0	1	1	0	2	1	0	2	1	1	1	2	0.54925	0.493885	0.237608	1	0.716039	0.680296
NifU(1)	1	1	1	1	1	1	3	1	3	2	1	2	2	1	0.142514	0.0755183	0.238852	0.901193	0.582847	0.444649
Amidohydro_3(1)	1	3	2	0	0	2	6	2	1	1	1	2	3	2	0.0569421	0.756856	0.240504	0.116718	0.29227	0.446887
Kelch_1(3)	3	2	1	4	5	2	9	5	2	2	0	1	6	1	0.492525	0.946549	0.241864	0.563202	0.12958	0.273631
MFAP1_C(1)	0	1	1	1	1	1	6	4	2	1	1	2	2	1	0.0609437	0.0804823	0.245117	0.712504	0.304283	0.456446
Thioredoxin(1) DUF1692(1)	1	2	2	1	1	1	2	2	2	0	1	3	2	3	0.880871	0.90885	0.246144	0.819067	0.439128	0.25991
SecY(1)	2	2	1	2	2	1	8	3	2	2	2	2	5	3	0.331104	0.523958	0.24626	0.69192	0.974467	0.662055
Cupin_4(1)	2	3	2	3	1	3	2	0	3	3	2	2	1	0	0.752102	0.664348	0.247491	0.527093	0.234536	0.529557
TatC(1)	1	1	1	1	1	3	2	2	6	1	0	2	4	2	0.121189	0.103052	0.248362	0.909105	0.507836	0.537322
Mannosyl_trans2(1)	1	1	1	0	0	1	2	1	2	1	1	1	1	1	0.0514574	0.0659312	0.248393	0.71528	0.262742	0.39074
Adaptin_N(1) B2-adapt-app_	1	1	0	0	1	1	2	2	1	1	1	1	1	1	0.0514574	0.0659312	0.248393	0.71528	0.262742	0.39074
DUF2428(1)	1	1	0	0	1	1	2	2	1	1	1	1	1	1	0.0514574	0.0659312	0.248393	0.71528	0.262742	0.39074
Suf(1)	1	0	0	1	1	1	2	1	2	1	1	1	1	1	0.0514574	0.0659312	0.248393	0.71528	0.262742	0.39074
IPK(1)	1	0	1	1	1	1	2	1	3	1	0	5	2	1	0.398985	0.318354	0.248586	0.974581	0.923977	0.944086
AARP2CN(1) DUF663(1)	1	2	2	1	1	2	4	2	1	2	2	2	1	3	0.0550301	0.559874	0.2498	0.162545	0.276328	0.630304
YGGT(1)	4	3	3	2	4	4	4	3	2	3	3	4	4	4	0.203151	0.322792	0.251555	0.0641786	0.716964	0.0660107
DPPF(1)	1	0	0	2	1	2	2	2	2	1	1	1	1	3	0.078337	0.135793	0.252242	0.628447	0.363022	0.638781
CASP_C(1)	1	1	1	1	1	2	1	1	1	1	1	1	1	3	0.249028	1	0.2542	0.288177	0.811126	0.312982
MMtag(1)	1	1	1	1	1	1	2	1	1	1	1	1	3	1	0.249028	1	0.2542	0.288177	0.811126	0.312982
dUTPase(1)	1	1	1	1	1	2	2	2	1	1	2	1	12	0	0.306582	0.689415	0.256171	0.525189	0.916128	0.521462
YqaJ(1)	0	4	4	0	0	1	4	2	2	1	2	3	2	2	0.433382	0.59738	0.256274	0.761668	0.888247	0.603673
DUF493(1)	2	1	1	0	2	0	3	2	2	2	1	2	2	3	0.900572	0.232843	0.256585	0.390019	0.437755	0.877986
ILVD_EDD(1)	1	1	0	1	1	1	4	1	2	1	0	1	5	2	0.172112	0.471185	0.260384	0.471185	0.630113	0.746873
MIF4G(1)	2	3	1	1	2	1	2	2	3	0	0	1	2	1	0.779316	0.780147	0.262892	0.973207	0.536029	0.460343
ETC_C1_NDUFA4(1)	2	0	0	1	2	3	2	1	2	1	3	1	2	1	0.0880328	0.588798	0.265785	0.227552	0.3827	0.627017
DUF159(1)	1	1	1	1	1	1	1	1	2	1	3	1	1	1	1	0.387384	0.269303	0.486248	0.38628	0.873702
Y_phosphatase(1)	3	0	0	1	3	2	7	4	2	2	1	3	3	2	0.0828715	0.176763	0.27158	0.559793	0.359638	0.720778
ZZ(1) Myb_DNA-binding(1) S	0	2	1	1	0	2	1	0	1	1	2	5	1	0	0.422555	0.858851	0.271876	0.383024	0.927829	0.259339
RAI1(1)	2	1	1	0	1	1	2	2	1	1	1	2	1	2	0.376342	0.495648	0.27506	0.783066	1	0.742307
PTPLA(1)	1	3	2	2	2	2	3	8	1	4	4	3	2	3	0.594234	0.236778	0.279594	0.626163	0.730744	0.845985
SBDS(1) SBDS_C(1)	1	1	1	1	1	1	3	2	0	1	1	1	2	2	0.177171	1	0.279859	0.212837	0.615937	0.339293
PWI(1)	2	1	1	0	2	3	3	2	2	1	1	1	3	3	0.0579534	0.427843	0.279961	0.222446	0.263998	0.835574
PI3Ka(1) PI3_PI4_kinase(1)	1	1	1	1	1	0	3	1	1	1	1	2	2	1	0.607289	1	0.28434	0.637244	0.723661	0.343847
Clp_N(2) AAA(1) UVR(1) AAA	0	1	1	1	1	4	1	5	2	1	0	2	2	2	0.151116	0.0810586	0.284461	0.901145	0.545496	0.408982
FKBP_C(1)	20	17	15	12	14	16	29	28	17	16	16	18	27	16	0.158165	0.229887	0.284771	0.715471	0.563045	0.822738
Aconitase(1)	2	0	1	1	1	1	2	2	7	1	0	1	4	7	0.644758	0.196988	0.285415	0.517944	0.686914	0.747901
PsbW(1)	2	1	1	1	1	3	2	2	1	2	2	1	1	3	0.05124	0.304094	0.285756	0.272134	0.234531	0.964729
Trypsin(1)	10	4	5	10	8	8	18	10	10	9	9	15	9	6	0.116435	0.261963	0.287754	0.546572	0.44752	0.883296
RuBisCO_small(1)	3	3	3	1	5	28	4	8	2	1	2	7	6	7	0.0706661	0.925727	0.287963	0.0823967	0.303491	0.306721
TraB(1)	1	5	2	4	0	5	7	2	2	2	2	4	5	2	0.0598396	0.850146	0.291103	0.103799	0.262837	0.445878
Cupin_2(1)	7	1	1	2	3	4	1	1	1	1	1	1	4	0	0.934354	0.213046	0.292033	0.347104	0.453466	0.774171
Sod_Fe_N(1) Sod_Fe_C(1)	7	1	1	6	7	3	4	6	5	2	4	9	6	4	0.8682	0.682855	0.292174	0.860341	0.501786	0.578419
PSI_PsaH(1)	1	2	1	1	1	2	0	1	1	1	1	2	1	4	0.754911	0.720827	0.296878	1	0.272033	0.216856
DUF1092(1)	1	1	1	1	1	2	2	1	1	5	1	1	2	2	0.10831	0.14898	0.297249	0.722502	0.414263	0.60819
Tyr_Deacylase(1)	1	1	1	1	0	1	2	1	3	1	1	1	1	2	0.200391	0.133288	0.297458	0.960459	0.646368	0.563721
Nfu_N(1) NifU(1)	1	1	2	1	1	1	2	1	2	1	1	3	2	1	0.574073	0.773395	0.306371	0.773395	0.789933	0.521775
Pkinase_Tyr(2)	6	0	0	2	6	2	2	8	4	5	6	1	3	9	0.888923	0.143263	0.306609	0.281066	0.502204	0.57957
Cons_hypoth95(1)	1	1	0	1	0	1	2	3	3	1	0	1	4	1	0.260254	0.0513138	0.307634	0.514071	0.755362	0.268476
COesterase(1)	3	1	1	1	5	1	2	4	6	2	2	4	3	2	0.703074	0.115156	0.310129	0.112502	0.255152	0.493452
AAA(1) Rep_fac_C(1)	3	3	3	3	3	3	4	4	2	3	2	4	4	6	0.580917	0.86197	0.310905	0.520716	0.788476	0.293781
ATP-synt_DE_N(1)	1	1	1	1	1	3	1	1	2	1	1	1	4	1	0.206776	0.530003	0.313065	0.489859	0.640624	0.762172
DnaJ(1) HSCB_C(1)	1	1	1	0	1	1	1	1	1	1	1	1	1	1	0.417787	0.355756	0.316643	1	1	1
DUF1749(1)	1	1	1	0	1	1	2	2	1	0	1	2	1	1	0.217968	0.676081	0.316643	0.409585	0.659795	0.618186
Fumble(1) DUF89(1)	1	1	1	1	1	2	2	2	0	1	0	2	2	2	0.121849	1	0.316643	0.152378	0.433236	0.376342
DDRGK(1)	1	1	1	1	1	1	2	1	1	1	1	2	1	1	0.121849	1	0.316643	0.152378	0.433236	0.376342
DUF1365(1)	1	1	1	1	1	1	2	1	1	1	1	1	1	2	0.121849	1	0.316643	0.152378	0.433236	0.376342
Pep3_Vps18(1)	1	1	1	1	1	1	2	1	1	1	1	1	1	2	0.121849	1	0.316643	0.152378	0.433236	0.376342
Acetyltransf_1(1) Bromodom	1	1	1	1	1	1	2	1	1	1	1	1	2	1	0.121849	1	0.316643	0.152378	0.433236	0.376342
TGS(1) tRNA_SAD(1) tRNA-sy	1	1	1	1	1	1	2	1	1	1	1	1	2	1	0.121849	1	0.316643	0.152378	0.433236	0.376342
zf-UBP(1) UCH(1) UBA(2)	1	1	1	1	1	1	2	1	1	1	1	1	2	1	0.121849	1	0.316643	0.152378	0.433236	0.376342
NatB_MDM20(1)	1	1	1	1	1	1	0	1	1	1	1	0	1	1	0.121849	1	0.316643	0.152378	0.433236	0.376342
CBF(1)	2	1	2	2	2	3	3	3	3	3	5	1	3	2	0.153203	0.107002	0.319292	1	0.511016	0.457533
Carboxyl_trans(1)	2	0	0	2	2	1	5	2	5	2	1	2	3	2	0.276554	0.119537	0.322837	0.765148	0.765664	0.491422
YgbB(1)	2	0	1	1	1	1	2	1	3	1	1	2	1	2	0.425498	0.33829	0.324542	0.966449	1	0.959905
DUF605(1)	1	1	1	1	1	1	2	1	3	1	1	1	1	4	0.425498	0.33829	0.324542	0.966449	1	0.959905
Ribosomal_L9_N(1) Ribosoma	1	1	1	0	1	4	1	2	2	1	1	1	2	1	0.0516695	0.0975666	0.325917	0.58628	0.211894	0.420469
DUF55(1)	1	0	0	1	1	1	0	3	1	1	1	1	1	1	0.841118	0.0535023	0.328872	0.0812025	0.343737	0.261251
Orn_Arg_deC_N(1) Orn_DAP_A	7	2	2	4	4	5	7	7	4	7	3	5	7	4	0.146573	0.111775	0.332026	0.963108	0.481591	0.4579
ketoacyl-synt(1) Ketoacyl-	8	13	14	13	3	8	11	4	6	4	5	5	9	8	0.901076	0.0758321	0.332508	0.119756	0.38323	0.341305
Ribosomal_S30AE(1)	1	1	1	1	1	2	2	2	0	1	1	0	6	2	0.236599	1	0.334116	0.275349	0.676099	0.393695
zf-CDGSH(1)	1	0	0	1	1	2	0	1	1	1	0	1	3	1	0.570018	0.516291	0.340751	1	0.839829	0.818788
GFO_IDH_MocA(1)	3	0	0	2	0	3	2	1	1	1	2	1	1	2	0.0895524	0.899172	0.343786	0.136538	0.320046	0.471372
Radical_SAM(1) Mob_synth_C	1	1	1	1	1	2	2	4	2	0	1	2	2	1	0.143422	0.253123	0.345455	0.638076	0.460826	0.777826
HATPase_c(1) Topo-VIb_tran	1	1	1	1	1	1	1	1	0	1	1	1	0	1	1	0.253123	0.345455	0.354855	0.460826	0.777826
DUF1649(1)	1	2	0	1	1	0	2	2	2	1	2	2	1	1	1	0.253123	0.345455	0.354855	0.460826	0.777826
MutS_I(1) MutS_II(1) MutS_	0	2	1	1	2	1	6	1	1	1	2	2	2	1	0.146799	0.748278	0.346606	0.118898	0.467892	0.264195
MutS_I(1) MutS_II(1) MutS_	0	1	1	1	0	2	2	1	1	1	1	1	2	2	0.146799	0.748278	0.346606	0.118898	0.467892	0.264195
UPF0004(1) Radical_SAM(1)	2	1	1	3	1	0	2	0	2	1	1	1	1	1	0.449919	0.38886	0.349872	1	1	1
UPF0004(1) Radical_SAM(1)	1	2	2	1	1	2	2	2	1	1	1	1	1	1	0.449919	0.38886	0.349872	1	1	1
COG4(1)	1	0	0	1	1	1	2	1	1	1	1	0	1	2	0.107422	0.389051	0.350065	0.389051	0.364914	1
Methyltransf_4(1)	3	4	4	2	2	2	6	4	4	2	2	2	3	2	0.572524	0.724053	0.350531	0.812008	0.215543	0.255075
Gln-synt_C(1)	1	1	1	1	0	2	2	1	5	0	1	0	4	2	0.21268	0.4345	0.355638	0.582104	0.603774	0.94392
Scramblase(1)	1	0	0	1	2	2	2	3	2	1	1	1	1	2	0.066083	0.0630526	0.357416	0.831847	0.241341	0.276214
UBA(2)	1	0	0	1	1	1	1	2	1	1	1	0	2	1	0.459754	0.137416	0.360206	0.570076	1	0.498774
UPF0047(1)	3	2	1	2	3	2	3	2	2	2	1	1	2	3	0.622111	0.940457	0.363843	0.609449	0.247488	0.463447
Clp1(1)	1	1	1	1	1	1	2	1	2	1	0	4	1	2	0.464213	0.573946	0.364914	0.820843	1	0.786761
PI3_PI4_kinase(1) FATC(1)	1	2	2	1	1	0	4	0	2	1	2	0	0	1	0.909237	0.603809	0.365538	0.603809	0.416713	0.755406
Peptidase_M50(1)	3	4	4	5	4	4	3	5	5	2	2	7	2	3	0.718368	0.826341	0.369882	0.876176	0.71991	0.555893
ACPS(1)	2	2	1	3	1	1	4	4	3	2	2	4	4	1	0.698468	0.219622	0.37102	0.51059	0.740679	0.676623
MMR_HSR1(1) KH_2(1)	1	3	2	2	1	2	3	1	4	1	2	1	1	1	0.376743	0.927994	0.371235	0.378275	0.136558	0.480009
SYS1(1)	2	0	0	1	1	2	0	1	4	0	0	2	2	2	0.834776	0.527821	0.372023	0.750384	0.616338	0.848962
UPF0066(1)	1	2	2	2	1	1	2	1	2	1	1	1	1	2	0.834776	0.527821	0.372023	0.750384	0.616338	0.848962
BCAS2(1)	1	1	1	1	1	1	2	1	3	1	1	1	1	3	0.370327	0.282636	0.375681	0.96212	0.854591	0.791571
F420_oxidored(1)	3	0	2	3	3	4	2	1	2	1	3	2	3	3	0.4325	0.316653	0.386153	0.142284	0.931469	0.101423
HTH_9(1) RNA_pol_Rpc82(1)	1	0	0	1	1	1	2	1	2	1	2	1	1	0	0.134611	0.159579	0.388085	0.787952	0.402773	0.523881
BCNT(1)	0	1	1	1	0	1	2	1	2	1	0	2	1	1	0.134611	0.159579	0.388085	0.787952	0.402773	0.523881
PHD(1) BAH(1) AAA(1)	0	1	1	1	0	1	2	1	2	1	1	2	0	1	0.134611	0.159579	0.388085	0.787952	0.402773	0.523881
AD(1)	1	2	1	1	1	2	2	1	2	1	1	2	2	1	0.0830855	0.720827	0.389051	0.172196	0.272033	0.669733
DNA_ligase_A_N(1) DNA_liga	1	1	1	2	1	1	1	2	1	1	1	2	1	2	0.640654	0.720827	0.389051	0.479097	0.272033	0.669733
UDP-g_GGTase(1)	0	1	1	1	1	0	2	1	1	1	0	1	2	2	0.754911	0.720827	0.389051	1	0.706511	0.669733
MT-A70(1)	3	2	2	4	3	2	4	8	3	2	4	3	4	3	0.89698	0.347537	0.389527	0.519972	0.582266	0.88187
Ribosomal_L10(1)	2	2	1	2	2	2	5	3	4	2	1	3	2	5	0.178707	0.19129	0.392315	0.842282	0.497073	0.591101
ADH_N(1)	2	1	1	1	2	4	5	2	5	2	5	0	1	8	0.0961883	0.242162	0.396942	0.506851	0.301925	0.689456
SBF(1)	6	4	3	7	5	5	10	13	3	5	7	7	6	5	0.307201	0.558559	0.397078	0.626503	0.730537	0.846688
DUF819(1)	1	2	2	1	0	2	1	1	1	2	2	2	4	0	0.708975	0.848877	0.400456	0.848877	0.763518	0.571947
DUF155(1)	5	1	0	1	4	2	5	4	1	2	2	2	3	3	0.290687	0.676025	0.401103	0.513076	0.698637	0.727306
FimP(1)	1	1	1	1	1	1	1	1	2	1	0	2	1	3	1	0.513999	0.401784	0.60016	0.513004	0.905242
RNA_pol_L(1) RNA_pol_A_bac	1	2	2	3	3	3	5	4	2	2	2	7	2	2	0.153643	0.577441	0.402052	0.362417	0.434759	0.831828
Amidohydro_1(1)	6	2	2	3	10	7	13	5	6	6	4	3	8	7	0.0628587	0.314417	0.406866	0.309556	0.206496	0.805908
Fe_hyd_lg_C(1) Fe_hyd_SSU(	1	0	0	1	2	1	2	2	1	0	1	1	2	1	0.30735	0.732078	0.408652	0.497392	0.718279	0.682782
TIP120(1)	0	1	1	1	1	1	2	0	2	1	0	2	2	1	0.30735	0.732078	0.408652	0.497392	0.718279	0.682782
DNA_pol_E_B(1)	3	3	3	2	3	2	11	5	2	4	3	3	3	7	0.242389	0.580055	0.410079	0.511137	0.604704	0.839162
Pyr_redox_2(1) Pyr_redox(2	1	1	1	2	1	3	1	3	1	2	0	0	1	2	0.385551	0.272646	0.410172	0.924571	0.154002	0.091762
PPDK_N(1) PEP-utilizers(1)	2	2	2	0	2	1	2	4	2	1	1	6	2	2	0.902915	0.579083	0.413961	0.579083	0.452835	0.845164
DUF1740(1)	1	1	1	1	1	1	2	2	2	1	1	1	1	2	0.20216	0.0636459	0.414546	0.685468	0.524545	0.241125
DUF866(1)	1	1	1	1	1	1	2	2	2	1	1	1	1	2	0.20216	0.0636459	0.414546	0.685468	0.524545	0.241125
SRP19(1)	1	1	1	1	1	1	2	2	2	1	1	1	2	1	0.20216	0.0636459	0.414546	0.685468	0.524545	0.241125
DAP3(1)	1	1	1	1	1	1	2	2	2	1	2	1	1	1	0.20216	0.0636459	0.414546	0.685468	0.524545	0.241125
GN3L_Grn1(1) MMR_HSR1(1)	1	1	1	1	1	1	2	1	2	1	1	1	0	1	0.20216	0.321695	0.414546	0.685468	0.0761075	0.111659
GUN4(1)	1	1	1	1	1	2	1	1	0	1	1	1	2	1	0.20216	0.321695	0.414546	0.0636459	0.524545	0.111659
CDC73(1)	1	1	1	1	1	1	0	2	1	1	1	1	2	1	0.20216	0.321695	0.414546	0.0636459	0.0761075	0.808233
NGP1NT(1) MMR_HSR1(1)	1	1	1	1	1	1	2	2	1	1	1	1	1	2	0.20216	0.321695	0.414546	0.685468	0.524545	0.808233
Radical_SAM(1) HemN_C(1)	1	1	1	1	1	1	2	2	1	1	1	1	2	1	0.20216	0.321695	0.414546	0.685468	0.524545	0.808233
TBPIP(1)	1	1	1	1	1	1	2	1	2	1	1	1	2	1	0.20216	0.321695	0.414546	0.685468	0.524545	0.808233
Nrap(1)	1	1	1	1	1	1	2	2	1	1	2	1	1	1	0.20216	0.321695	0.414546	0.685468	0.524545	0.808233
4F5(1)	1	1	1	1	0	2	0	1	2	2	0	2	1	2	0.767965	0.163204	0.414788	0.376137	0.721898	0.504739
Histone(1)	147	11	13	31	45	50	40	53	44	54	37	54	51	42	0.535243	0.356071	0.421463	0.856498	0.977448	0.853931
tRNA-synt_1b(1)	3	4	3	4	3	2	9	8	7	2	3	4	5	7	0.611457	0.373314	0.422004	0.796403	0.889926	0.879334
APG5(1)	2	1	1	1	0	1	2	1	2	1	1	1	1	3	0.420058	0.535159	0.425294	0.802465	0.869484	0.91003
DHQS(1)	1	1	1	1	1	6	0	1	2	1	1	2	1	2	0.317155	0.622889	0.426692	0.588388	0.715186	0.813238
TRAUB(1)	1	1	1	1	0	1	0	1	1	1	1	1	1	1	0.343439	0.46505	0.427585	0.159699	0.140397	1
DUF2036(1)	1	1	1	0	1	1	0	1	1	1	1	1	1	1	0.343439	0.46505	0.427585	0.159699	0.140397	1
SAICAR_synt(1)	1	1	1	1	2	1	2	2	1	2	1	2	2	1	0.525197	0.267901	0.430745	0.744399	1	0.69711
DUF2042(1)	1	1	1	0	1	1	2	1	0	1	1	0	0	1	0.155531	0.744399	0.430745	0.124673	0.060024	0.69711
ResIII(1) Helicase_C(1)	0	2	2	1	1	1	3	2	1	1	2	3	1	1	0.4026	0.826251	0.430758	0.548621	0.839084	0.624051
DHQ_synthase(1)	2	1	1	2	1	1	2	1	3	1	2	2	1	2	0.856085	0.789968	0.435482	0.962424	0.66267	0.660966
DUF185(1)	2	2	1	2	2	2	4	3	4	2	3	2	4	1	0.218569	0.148677	0.436846	0.962132	0.535955	0.450665
UBA(1) EF_TS(1)	1	1	2	0	0	3	2	1	3	0	2	1	1	1	0.0606123	0.535924	0.445046	0.184645	0.184142	0.933655
tRNA-synt_2c(1) tRNA_SAD(1	1	2	2	1	2	2	2	2	1	2	3	2	1	2	0.415366	0.874345	0.450723	0.530975	0.835652	0.604859
rRNA_methylase(1)	0	1	1	1	1	1	1	1	2	1	1	1	1	1	0.546479	0.0856384	0.454301	0.362834	1	0.281012
zf-LYAR(1)	0	1	1	1	1	1	1	1	2	1	1	1	1	1	0.546479	0.0856384	0.454301	0.362834	1	0.281012
Na_H_Exchanger(2)	3	0	1	1	0	0	1	1	1	0	1	0	0	1	0.554553	0.683003	0.463311	0.827281	1	0.794363
PseudoU_synth_2(1)	3	13	11	6	7	7	10	11	4	5	6	7	6	4	0.679199	0.641145	0.472871	0.456374	0.345864	0.848815
RelA_SpoT(1)	2	2	1	1	1	3	1	1	3	0	0	0	3	1	0.654174	0.787947	0.476829	0.533945	0.33242	0.708313
Coprogen_oxidas(1)	2	2	2	2	2	3	0	2	2	2	1	3	2	1	0.267342	1	0.48066	0.306946	0.582944	0.534446
Thymidylate_kin(1)	2	1	1	1	0	1	4	2	2	1	1	3	1	1	0.170528	0.285703	0.482254	0.661505	0.409215	0.67107
Kin17_mid(1)	1	1	1	1	1	1	4	1	2	2	1	2	3	0	0.170528	0.285703	0.482254	0.661505	0.409215	0.67107
Kinesin(2)	2	0	0	1	0	1	1	2	2	1	1	0	0	6	0.677546	0.220035	0.482494	0.527764	0.882779	0.555239
CoaE(1)	2	1	1	2	2	1	2	1	2	2	1	2	3	2	0.847462	0.883152	0.482502	0.769174	0.467261	0.630304
Lum_binding(2)	2	1	1	1	0	1	2	2	2	0	1	1	3	1	0.492913	0.59864	0.497825	0.832245	0.889373	0.923799
Mito_carr(2)	6	1	9	3	8	2	13	14	13	10	5	3	8	11	0.770295	0.0898454	0.503361	0.247829	0.809251	0.263108
Ala_racemase_N(1)	2	1	1	3	2	2	2	1	3	2	2	3	1	3	0.639462	0.783041	0.504145	0.833011	0.945535	0.742278
DNA_primase_lrg(1)	1	1	2	1	1	1	2	2	4	1	1	1	2	2	0.596498	0.125767	0.510729	0.423073	1	0.34166
Evr1_Alr(1)	2	2	2	1	0	3	1	2	2	1	2	1	2	2	0.554108	0.643969	0.511432	0.860865	0.950224	0.88961
HI0933_like(1)	2	2	2	1	1	0	2	4	2	1	1	1	1	2	0.374423	0.493885	0.514127	0.185983	0.716039	0.2318
Ribosomal_L34(1)	1	2	2	1	1	3	0	2	2	1	1	2	2	2	0.871087	0.646316	0.514392	0.606974	0.509244	0.890394
DEAD(1) Helicase_C(1) DSHC	2	4	4	3	2	5	6	5	2	3	4	4	4	2	0.0554559	0.759598	0.516521	0.113502	0.146894	0.777808
Sin_N(1)	1	1	1	0	1	1	2	2	1	1	1	1	1	1	0.088554	0.130626	0.516629	0.689249	0.222144	0.34826
Exo_endo_phos(1) zf-GRF(1)	1	1	0	1	1	1	2	2	1	1	1	1	1	1	0.088554	0.130626	0.516629	0.689249	0.222144	0.34826
DUF2052(1)	0	1	1	1	1	1	2	2	1	1	1	1	1	1	0.088554	0.130626	0.516629	0.689249	0.222144	0.34826
RimM(1) PRC(1)	1	1	1	1	0	1	0	2	1	1	1	1	1	1	0.437587	0.130626	0.516629	0.0665579	0.222144	0.34826
Nefa_Nip30_N(1)	1	1	1	1	0	1	0	1	2	1	1	1	1	1	0.437587	0.130626	0.516629	0.0665579	0.222144	0.34826
Cullin(1) APC2(1)	0	1	1	1	1	1	2	1	1	0	1	1	1	1	0.088554	0.689249	0.516629	0.0665579	0.222144	0.34826
PspA_IM30(1)	2	1	1	2	2	3	1	1	2	1	2	1	2	3	0.736534	0.594971	0.52164	0.466865	0.860614	0.293655
Rubrerythrin(1)	3	1	1	1	2	2	2	2	2	1	1	1	2	1	0.358162	0.739469	0.521672	0.555961	0.179079	0.384128
Ribonuc_L-PSP(1)	2	2	3	1	2	1	2	1	2	0	0	1	2	4	0.606967	0.210547	0.522716	0.572405	1	0.50135
PQ-loop(1)	1	0	1	1	1	1	1	1	2	0	1	0	1	3	0.768144	0.735738	0.527799	1	0.834848	0.813179
Aha1_N(1)	2	2	2	2	2	2	4	2	2	2	1	1	2	4	0.319182	1	0.528037	0.359323	0.159699	0.578539
zf-CSL(1)	1	1	1	1	1	1	2	2	0	1	1	1	1	0	0.319182	1	0.528037	0.359323	0.159699	0.578539
vATP-synt_AC39(1)	1	1	1	1	1	1	2	1	1	1	0	2	1	2	0.319182	1	0.528037	0.359323	0.623574	0.578539
COG5(1)	1	1	1	1	1	1	2	1	1	1	0	1	2	2	0.319182	1	0.528037	0.359323	0.623574	0.578539
Mannosyl_trans(1)	1	1	1	0	2	1	2	1	1	1	1	1	0	1	0.319182	1	0.528037	0.359323	0.159699	0.578539
HATPase_c(1) DNA_mis_repai	1	1	1	0	2	1	2	1	1	1	2	1	1	1	0.319182	1	0.528037	0.359323	0.623574	0.578539
TGT(1)	2	3	3	1	2	3	2	3	3	2	1	0	4	3	0.735649	0.595869	0.530637	0.906851	0.421325	0.299505
TPMT(1)	0	1	1	1	2	1	2	9	0	1	2	5	1	0	0.665687	0.477613	0.533707	0.859053	0.946175	0.891981
AMP_N(1) Peptidase_M24(1)	1	1	1	2	4	2	2	3	2	2	2	3	2	1	0.50267	0.263429	0.535128	0.762433	0.86514	0.58197
tRNA-synt_1c(1) tRNA-synt_	1	1	2	1	1	1	2	3	2	2	3	1	3	0	0.662948	0.118749	0.536924	0.362816	0.952223	0.30977
TauD(1)	3	1	1	5	2	1	13	2	1	2	2	1	2	1	0.376702	0.709096	0.537025	0.274954	0.19502	0.849759
Paf67(1)	1	1	1	1	1	2	2	2	2	1	0	2	2	1	0.068099	0.149413	0.538073	0.54616	0.169257	0.372643
DUF1716(1)	1	1	1	1	1	2	2	2	2	1	2	1	0	2	0.068099	0.149413	0.538073	0.54616	0.169257	0.372643
Carb_kinase(1)	2	0	1	1	1	2	2	1	2	1	1	1	1	2	0.068099	0.452968	0.538073	0.239974	0.169257	0.855657
Fra10Ac1(1)	1	1	2	1	0	1	1	1	2	1	1	1	1	2	1	0.452968	0.538073	0.54616	0.632069	0.855657
AAA(1) AAA_2(1) ClpB_D2-sm	0	1	2	0	1	1	0	2	1	2	1	0	1	0	0.621935	0.123104	0.539952	0.0998392	1	0.0554049
KH_1(1)	2	5	5	3	5	2	6	2	9	3	4	3	11	4	0.872093	0.989804	0.552638	0.87463	0.53935	0.609582
A_deamin(1)	1	3	3	0	1	0	3	5	2	1	1	1	1	1	0.875862	0.402787	0.55353	0.417427	0.75553	0.199501
HCCA3(1)	1	1	1	0	1	1	3	1	3	1	0	1	1	3	0.191139	0.265758	0.55541	0.739397	0.398462	0.567434
GLE1(1)	1	1	1	1	0	1	1	1	3	1	1	1	1	1	0.641193	0.0728101	0.562291	0.271681	1	0.194541
Nop10p(1)	1	1	1	1	1	1	2	2	1	2	0	2	2	1	0.362136	0.175344	0.564748	0.776455	0.654478	0.40381
Tfb2(1)	1	1	1	1	1	1	2	2	1	1	0	2	1	2	0.362136	0.482536	0.564748	0.776455	0.654478	0.865076
Transp_cyt_pur(1)	1	1	2	0	1	1	2	1	1	0	1	1	2	1	0.362136	0.482536	0.564748	0.175344	0.654478	0.250312
PRP1_N(1)	1	1	0	1	1	0	3	2	1	2	0	1	0	1	0.457747	0.150474	0.570327	0.602432	0.257513	0.0728504
3_5_exonuc(1)	8	5	3	6	7	3	5	9	7	13	2	4	7	8	0.381774	0.143908	0.573861	0.0613487	0.673816	0.0701824
ICMT(1)	4	1	1	2	1	2	2	2	3	1	3	2	2	1	0.543676	0.647674	0.574315	0.846043	0.877956	0.953692
Esterase(1)	1	2	1	1	3	1	2	3	2	1	1	1	2	1	0.976975	0.507314	0.574807	0.576545	0.682937	0.270342
SMC_N(1)	7	4	5	4	4	5	4	7	4	3	4	4	5	4	0.840096	0.735321	0.575643	0.931377	0.809054	0.863953
Pex2_Pex12(1)	1	3	2	1	0	1	3	2	3	3	1	1	2	3	0.521977	0.117025	0.579258	0.462396	0.84765	0.282065
DAO(1)	17	9	9	12	17	13	24	17	14	16	14	14	25	8	0.250805	0.378398	0.583702	0.711945	0.476849	0.70906
Pkinase_Tyr(1) Pkinase(1)	6	3	0	4	2	2	2	3	2	7	5	0	6	9	0.846757	0.596264	0.583983	0.549435	0.542885	0.9796
LNS2(1)	1	1	1	1	1	0	4	0	2	0	1	0	3	2	0.582241	0.673366	0.586558	0.405541	0.911515	0.384891
Peptidase_M76(1)	1	1	1	1	1	2	2	3	1	1	0	1	2	2	0.10258	0.302305	0.587633	0.455274	0.222131	0.595826
PDCD2_C(1)	2	1	2	0	1	1	4	2	1	2	1	2	1	2	0.261887	0.445276	0.590349	0.65947	0.489216	0.791632
TFIIB(2) BRF1(1)	0	2	1	1	0	0	1	0	2	1	0	3	1	1	0.709132	0.775391	0.592725	0.570654	0.442961	0.841708
AFG1_ATPase(1)	3	2	2	1	2	4	4	1	4	3	1	3	2	1	0.10799	0.614986	0.594127	0.256849	0.0588541	0.350307
IMPDH(1) CBS(1)	1	1	1	1	0	2	0	0	2	0	1	0	3	1	0.805029	0.850364	0.596161	0.706718	0.861464	0.520578
Ubiq_cyt_C_chap(1)	1	1	1	1	1	1	2	1	3	0	1	1	1	2	0.401288	0.70355	0.596614	0.634646	0.680949	0.91795
Mg_chelatase(1)	2	2	3	0	3	3	1	1	3	1	1	3	3	3	0.96012	0.674495	0.596672	0.771002	0.646446	0.392497
ATP-grasp(1) AIRC(1)	1	1	1	1	1	1	3	4	1	1	1	1	2	1	0.195975	0.211332	0.597571	0.844255	0.381043	0.443364
Beach(1)	2	1	1	1	1	0	2	1	2	0	2	1	5	0	0.823061	0.797894	0.597908	1	0.534263	0.482217
AhpC-TSA(1) 1-cysPrx_C(1)	3	3	1	3	3	4	7	5	3	1	2	3	4	3	0.101296	0.951406	0.598351	0.139813	0.215614	0.684737
CBM_48(1) Alpha-amylase(1)	4	2	2	2	3	4	6	11	3	3	3	3	2	4	0.0900385	0.0774566	0.600351	0.886978	0.193567	0.189972
CBM_48(1) Alpha-amylase(1)	2	3	1	2	3	2	8	4	2	4	3	2	4	3	0.0900385	0.0774566	0.600351	0.886978	0.193567	0.189972
TerC(1)	1	2	2	1	0	1	2	2	2	1	1	1	4	1	0.676599	0.461609	0.603809	0.831253	1	0.799056
Serinc(2)	2	1	1	1	1	1	4	1	3	0	2	1	1	2	0.286049	0.993704	0.609606	0.323094	0.511632	0.647948
Hydant_A_N(1) Hydantoinase	0	1	1	1	1	1	2	2	1	0	1	1	1	1	0.175941	0.6438	0.615052	0.362834	0.338578	1
PMM(1)	1	1	1	2	1	1	2	2	2	2	1	1	3	1	0.539404	0.0809029	0.615434	0.354608	0.836118	0.191498
Pantoate_ligase(1)	1	1	2	1	2	1	4	1	1	1	1	1	2	3	0.336312	0.458313	0.616414	0.153911	0.577804	0.260909
CSD(1)	0	3	4	1	0	0	1	1	1	0	1	0	4	4	0.45697	0.49653	0.620116	0.887845	0.279378	0.287292
PsaL(1)	1	1	1	1	1	3	0	2	3	1	1	1	2	1	0.643758	0.138649	0.622273	0.41501	0.947978	0.300333
TRM13(1)	0	1	0	1	1	1	1	1	1	1	1	1	0	1	0.304372	0.24316	0.623574	1	0.528037	0.475589
Ribosomal_S20p(1)	1	1	1	0	1	2	0	2	1	1	1	1	1	1	0.693295	0.24316	0.623574	0.549014	1	0.475589
UCR_UQCRX_QCR9(1)	1	1	1	1	1	2	0	2	2	1	0	1	2	2	1	0.24316	0.623574	0.344465	0.703116	0.475589
Met_10(1)	1	2	1	1	1	1	1	1	1	0	1	1	1	3	0.68835	0.235719	0.624249	0.542312	0.447622	0.129912
GTP_EFTU(1) GTP_EFTU_D2(1)	6	3	4	3	5	3	4	9	4	2	1	6	5	4	0.762876	0.948842	0.627338	0.743221	0.93132	0.626007
GTP_EFTU(1) GTP_EFTU_D2(1)	3	4	5	4	5	10	11	8	6	6	3	7	7	6	0.762876	0.948842	0.627338	0.743221	0.93132	0.626007
GTP_EFTU(1) GTP_EFTU_D2(1)	3	5	5	6	3	16	10	18	17	6	8	12	16	11	0.762876	0.948842	0.627338	0.743221	0.93132	0.626007
GTP_EFTU(1) GTP_EFTU_D2(1)	2	3	2	2	1	3	6	2	2	2	2	4	1	3	0.762876	0.948842	0.627338	0.743221	0.93132	0.626007
GTP_EFTU(1) GTP_EFTU_D2(1)	1	1	1	1	1	1	2	2	2	1	1	3	2	1	0.762876	0.948842	0.627338	0.743221	0.93132	0.626007
GTP_EFTU(1) GTP_EFTU_D2(1)	0	2	0	1	1	2	1	1	1	2	2	2	3	2	0.762876	0.948842	0.627338	0.743221	0.93132	0.626007
SAP(1)	1	4	5	4	6	4	4	4	5	5	4	4	4	4	0.69785	0.385629	0.628986	0.72667	1	0.676506
RFC-E_C(1)	1	1	1	1	1	1	2	2	2	1	1	1	4	0	0.455185	0.262742	0.638467	0.817172	0.71528	0.49438
DUF258(1)	1	1	1	1	1	1	6	1	1	1	0	2	2	1	0.0759502	1	0.643259	0.099727	0.154008	0.683785
Indigoidine_A(1)	2	1	1	1	0	1	5	2	2	1	1	1	2	1	0.106309	0.270042	0.643833	0.504333	0.208194	0.501209
COX15-CtaA(1)	1	1	1	1	0	1	2	1	0	1	1	1	0	2	0.213557	0.777826	0.646106	0.177844	0.380877	0.50411
PRO8NT(1) PROCN(1) RRM_4(1	1	1	0	1	1	2	1	1	1	0	0	2	1	1	0.213557	0.777826	0.646106	0.177844	0.380877	0.50411
TPR_2(1) TPR_1(1)	2	5	1	0	2	0	1	4	4	1	1	2	4	2	0.220708	0.41006	0.648721	0.0887874	0.135071	0.690706
Tfb4(1)	1	1	1	1	1	1	1	5	2	0	1	1	2	1	1	0.212873	0.649894	0.312149	0.724576	0.409241
Voltage_CLC(1)	1	0	1	1	1	0	1	1	6	0	0	0	1	1	0.715518	0.321554	0.650052	0.26608	1	0.189466
RRF(1)	2	2	2	1	2	2	2	6	3	2	1	2	2	4	0.716196	0.0761037	0.650863	0.243376	1	0.169211
PAS(1)	12	0	1	2	8	6	0	0	3	1	0	3	2	3	0.722782	0.392192	0.658747	0.71119	1	0.658582
DUF602(1)	2	1	1	1	2	1	2	1	1	1	1	1	2	1	0.814068	0.29439	0.661086	0.29439	0.572668	0.523364
Sugar_tr(2)	3	0	1	1	2	3	5	4	2	4	0	0	1	4	0.0911064	0.107798	0.661177	0.770141	0.0565104	0.0636004
PAD_porph(1)	1	0	0	5	2	2	2	1	1	1	1	1	1	1	0.349991	0.69493	0.669649	0.249892	0.226875	1
Asn_synthase(1)	2	1	0	1	1	2	2	1	6	1	2	1	1	1	0.189413	0.194681	0.669951	0.86186	0.33164	0.367664
ARPC4(1)	2	1	1	1	1	1	2	3	2	1	1	1	1	3	0.603421	0.205143	0.670971	0.566585	0.86134	0.383451
Chloroa_b-bind(1)	33	19	15	28	44	48	24	31	25	19	17	28	24	26	0.379598	0.838385	0.673814	0.336313	0.249035	0.860267
GRIP(1)	2	0	0	2	1	2	0	1	1	0	1	2	1	1	1	0.607679	0.674386	0.680543	0.744399	0.395983
GTP1_OBG(1) MMR_HSR1(1)	2	2	2	1	1	3	2	3	1	1	3	1	1	1	0.265766	0.891602	0.674482	0.260699	0.171272	0.810434
MutS_V(1)	8	2	4	1	4	4	5	2	3	2	4	2	5	4	0.423947	0.506165	0.67829	0.217645	0.645354	0.325254
COQ9(1)	1	1	0	1	1	1	2	1	3	1	1	2	0	1	0.262955	0.187741	0.681455	0.965782	0.432107	0.349852
DsbD(1)	1	1	0	1	1	1	2	3	1	1	0	1	1	2	0.262955	0.187741	0.681455	0.965782	0.432107	0.349852
BolA(1)	5	3	2	2	3	3	6	6	2	3	1	3	4	3	0.358966	0.681666	0.682718	0.598813	0.238031	0.457068
Peptidase_M14(1)	8	2	1	3	6	3	4	4	3	2	2	3	4	2	0.827237	0.867547	0.683974	0.739264	0.600278	0.84205
Helicase_C(1)	10	1	7	7	9	9	14	5	20	9	6	2	23	8	0.337637	0.379837	0.684259	0.854646	0.531215	0.620616
DUF179(1)	2	2	2	4	2	1	3	4	3	4	1	4	3	4	0.50175	0.223997	0.684391	0.124727	0.342061	0.403732
Pro_dh(1)	3	1	1	2	2	3	2	1	2	1	1	2	2	3	0.306757	0.429911	0.684497	0.130951	0.490119	0.275316
Peptidase_S49(2)	2	0	0	1	1	1	2	1	1	1	0	1	1	2	0.277201	0.714643	0.690785	0.469177	0.446156	1
DNA_primase_S(1)	2	2	0	1	1	1	2	2	1	0	1	1	1	1	0.632978	0.714643	0.690785	0.469177	0.446156	1
APC8(1) TPR_1(3)	1	1	1	1	0	1	0	0	2	1	2	1	0	1	0.632978	0.714643	0.690785	0.469177	0.446156	1
SNF2_N(2) Helicase_C(1)	2	1	2	4	3	1	3	6	2	2	2	3	2	1	0.6409	0.500839	0.691832	0.34111	0.88485	0.328977
Arg_tRNA_synt_N(1) tRNA-sy	1	1	1	1	1	1	4	3	2	0	0	2	1	2	0.222046	0.448877	0.693274	0.585877	0.36765	0.699696
ORC2(1)	0	1	1	1	0	1	2	1	1	2	0	1	1	1	0.0828648	0.10227	0.697186	0.750384	0.151885	0.201238
LON(1)	5	5	5	3	2	7	4	4	5	4	4	3	4	3	0.217638	0.56047	0.703824	0.485581	0.14653	0.379524
DUF1253(1)	0	1	1	1	1	1	2	4	1	1	2	1	0	1	0.304173	0.155469	0.7076	0.817924	0.472011	0.284845
Peptidase_S41(1)	1	1	1	2	3	1	1	1	5	0	1	0	2	2	0.564159	0.92162	0.708909	0.651275	0.786211	0.814486
RWP-RK(1)	15	2	3	5	9	3	17	6	6	8	4	5	5	4	0.588751	0.64464	0.716392	0.897973	0.426382	0.451804
ParA(1)	2	2	2	2	2	2	4	4	4	1	2	2	3	2	0.331136	0.453394	0.717224	0.761416	0.500989	0.684305
CBM_20(1)	7	2	2	4	9	1	4	4	2	2	1	3	5	8	0.296422	0.420816	0.71843	0.742281	0.455158	0.643678
SRP40_C(1)	1	1	1	1	0	1	0	1	3	0	1	1	2	0	0.670608	0.523634	0.723225	0.37416	0.496635	0.761491
Pkinase(2)	33	1	1	5	26	3	19	30	10	13	10	3	8	11	0.739548	0.251639	0.724231	0.524105	0.961773	0.418035
TatD_DNase(1)	4	2	2	2	3	2	4	6	5	2	1	4	2	3	0.764306	0.237111	0.727372	0.485849	0.577719	0.160116
Radical_SAM(1) BATS(1)	2	1	1	1	2	2	2	1	2	0	1	1	2	1	0.280439	0.403925	0.729393	0.111945	0.19827	0.613832
Hydrolase_3(1)	1	1	2	1	1	3	2	2	4	1	1	0	2	3	0.145854	0.215268	0.73118	0.706884	0.239786	0.362207
S4(1) PseudoU_synth_2(1)	2	4	4	1	3	1	4	3	3	2	2	2	3	2	0.614897	0.893784	0.734447	0.571222	0.821656	0.671159
COG6(1)	1	1	1	1	1	1	2	1	1	1	1	0	1	3	0.362716	1	0.735127	0.402575	0.529172	0.766202
zf-U1(1)	2	0	1	2	1	3	2	2	2	3	0	1	2	3	0.151832	0.136554	0.735354	0.901538	0.246979	0.242362
Transglut_core(1)	1	1	1	1	2	1	5	2	0	1	1	1	1	3	0.210835	0.756442	0.740499	0.169561	0.328216	0.559347
Peptidase_C1(1)	10	8	5	3	13	1	26	4	10	3	6	3	7	8	0.695564	0.619603	0.743661	0.968404	0.900127	0.849677
KTI12(1)	1	2	2	1	1	1	2	0	2	1	1	1	2	1	0.861381	0.430745	0.744399	0.430745	0.674386	0.634239
Peptidase_M16_C(1) M16C_as	0	2	2	1	1	1	2	1	0	1	0	3	2	1	0.69423	0.429034	0.74809	0.327155	0.895121	0.306312
RNA_pol_Rpb1_1(1) RNA_pol_	1	2	1	2	2	1	4	1	2	1	2	2	2	1	0.497717	0.602737	0.748873	0.307705	0.679936	0.440693
RNA_pol_Rpb1_1(1) RNA_pol_	1	1	0	1	0	2	1	1	1	1	0	1	1	3	0.497717	0.602737	0.748873	0.307705	0.679936	0.440693
iPGM_N(1) Metalloenzyme(1)	2	1	1	2	2	4	2	5	4	1	0	3	2	1	0.276888	0.246619	0.752072	0.94595	0.202911	0.174461
DUF140(1)	1	1	1	1	1	1	2	2	1	1	0	3	1	1	0.398593	0.515909	0.75433	0.793107	0.560112	0.725288
Adaptin_N(1) Alpha_adaptin	2	3	1	1	2	4	2	5	4	1	1	3	2	2	0.286388	0.260631	0.754418	0.939177	0.421111	0.411124
Adaptin_N(1) Alpha_adaptin	0	0	1	1	0	3	3	1	1	1	1	4	2	1	0.286388	0.260631	0.754418	0.939177	0.421111	0.411124
GHMP_kinases_N(1)	4	2	1	1	1	0	4	4	4	0	2	0	4	3	0.932611	0.699445	0.755271	0.699445	0.746786	0.923435
IBN_N(1) Cse1(1) CAS_CSE1(	0	1	1	0	1	0	1	1	2	1	0	1	2	0	0.870628	0.19066	0.761005	0.23073	0.695025	0.310736
Syja_N(1) WW(1)	0	1	1	1	0	1	2	0	1	1	1	2	0	0	0.163533	0.90098	0.761005	0.23073	0.253847	0.881799
JmjC(1)	8	8	3	8	9	3	8	7	6	6	9	5	7	9	0.358337	0.829496	0.766901	0.496543	0.270617	0.642294
DUF2499(1)	0	3	3	1	1	1	2	2	2	1	0	1	2	2	0.935354	0.743915	0.778396	0.851235	0.767134	0.577945
SpoIIE(1)	1	2	0	2	3	1	0	7	1	0	0	0	4	2	0.401154	0.934395	0.779895	0.404099	0.546153	0.746099
CwfJ_C_1(1) CwfJ_C_2(1)	1	2	1	2	1	1	2	1	1	1	2	1	2	1	0.822712	0.316643	0.780055	0.316643	1	0.23632
RIO1(1)	0	1	2	2	1	1	3	2	4	0	1	3	1	1	0.507341	0.548832	0.782169	0.896198	0.666315	0.738121
RCC1(1)	3	4	2	2	3	11	4	4	5	3	1	2	7	6	0.102574	0.415245	0.78234	0.356393	0.160449	0.585562
Vps53_N(1)	1	1	1	1	4	2	1	0	2	1	1	2	1	1	0.884651	0.510729	0.78636	0.510729	0.726738	0.692178
URO-D(1)	3	4	4	3	3	3	4	5	9	2	2	4	4	3	0.933453	0.352033	0.79302	0.49845	0.77664	0.269113
DUF393(1)	4	3	2	2	4	3	6	4	3	3	3	2	3	3	0.148229	0.529078	0.793176	0.382039	0.115747	0.409937
FAD_binding_7(1)	0	2	1	0	3	1	0	0	4	1	1	0	0	3	0.561512	0.814244	0.794159	0.474348	0.717226	0.651172
Peptidase_S8(1)	10	2	1	10	11	5	15	3	4	6	4	3	7	10	0.38751	0.853147	0.798543	0.350186	0.518142	0.689132
Nol1_Nop2_Fmu(1)	4	5	5	3	5	2	7	5	6	3	3	6	5	5	0.669473	0.89816	0.809284	0.622434	0.551151	0.928404
Ion_trans(1)	14	5	4	0	14	4	4	5	4	2	6	5	2	4	0.87027	0.680837	0.818987	0.856703	0.984347	0.846509
tRNA_Me_trans(1)	1	2	1	2	1	3	2	1	3	1	1	1	2	2	0.124464	0.787985	0.819431	0.217527	0.180804	0.954661
Aa_trans(2)	3	1	2	2	0	0	1	1	1	5	1	1	0	5	0.33214	0.773994	0.820371	0.269079	0.440064	0.636846
DUF1995(1)	4	6	4	4	4	6	8	6	8	4	3	4	5	7	0.076037	0.197542	0.826556	0.494403	0.112964	0.287945
DUF455(1)	2	2	2	1	2	2	5	3	1	2	2	1	3	2	0.145857	0.89962	0.830395	0.2093	0.205763	0.946039
BCDHK_Adom3(1) HATPase_c(1	3	1	1	1	3	2	3	4	4	2	2	1	1	4	0.355574	0.112433	0.835725	0.624864	0.458584	0.170439
DUF1000(1)	2	2	2	2	2	3	4	5	6	1	2	2	3	1	0.227731	0.264986	0.837998	0.820376	0.19059	0.218377
Isy1(1)	1	1	1	1	1	1	2	1	2	1	0	1	0	3	0.444483	0.556742	0.840896	0.812766	0.374935	0.463467
Ham1p_like(1)	2	2	2	1	1	1	2	1	4	1	1	1	2	2	0.873647	0.903301	0.842834	0.808233	1	0.771893
RTC(1) RTC_insert(1)	1	1	1	2	2	1	5	2	1	1	1	1	2	2	0.250632	0.905007	0.845582	0.252048	0.330267	0.775815
NIR_SIR_ferr(1) NIR_SIR(1)	2	1	1	1	2	4	2	0	3	1	1	2	1	2	0.123159	0.726705	0.852427	0.0970694	0.17002	0.62017
ABC1(1) APH(1)	1	2	3	0	0	0	3	3	2	2	1	1	1	1	0.829587	0.151035	0.857916	0.32222	0.729422	0.130357
MaoC_dehydratas(1)	2	3	1	2	2	2	5	3	5	3	2	1	4	2	0.216511	0.093129	0.858016	0.788383	0.283941	0.13773
RNB(1)	2	4	4	4	4	2	8	5	3	3	3	3	5	4	0.696534	0.945257	0.858713	0.761738	0.810396	0.927655
DUF1517(1)	4	1	1	2	2	2	2	5	2	2	1	1	4	3	0.784832	0.327609	0.86968	0.583641	0.890998	0.422512
UVR(1)	1	1	1	0	0	0	4	2	3	1	0	1	1	0	0.25638	0.081979	0.870832	0.666946	0.225341	0.0739824
TLC(1)	3	1	1	3	2	2	3	3	4	1	1	2	2	2	0.484411	0.527253	0.87155	0.890276	0.42591	0.457974
Dus(1)	6	7	8	4	6	8	6	4	6	4	5	8	6	5	0.509484	0.142271	0.871744	0.0864444	0.448327	0.198371
Radical_SAM(1)	9	10	6	5	6	5	14	9	6	5	5	5	13	6	0.600505	0.813981	0.87438	0.506559	0.531537	0.931194
DUF59(1) ParA(1)	0	1	1	1	1	1	1	1	0	1	0	1	1	1	0.622654	0.706303	0.877362	0.455954	0.553473	0.82141
GBP(1)	4	0	0	1	4	3	3	3	4	3	1	1	2	2	0.193365	0.104719	0.886224	0.884347	0.245582	0.145862
R3H(1)	1	1	1	1	3	2	0	2	2	1	1	1	1	3	0.649976	0.567541	0.886935	0.388448	0.584599	0.671297
Rad21_Rec8_N(1)	2	1	0	0	3	1	6	1	3	1	2	0	0	2	0.269743	0.649544	0.887564	0.502197	0.242882	0.577829
CobN-Mg_chel(1)	2	2	2	2	1	2	2	3	2	1	1	2	2	2	0.663022	0.877169	0.891445	0.781726	0.599561	0.789233
GIDA(1)	1	3	2	2	1	1	1	2	5	1	1	1	3	3	0.335267	0.541986	0.896888	0.182416	0.305108	0.636814
ATP-grasp_2(1) Ligase_CoA(	2	1	1	1	1	1	2	3	2	1	1	1	2	1	0.548539	0.14774	0.89986	0.508279	0.627966	0.195635
TruB_N(1)	1	1	1	1	2	1	2	3	2	1	1	1	1	2	0.548539	0.14774	0.89986	0.508279	0.627966	0.195635
Rsm22(1)	3	1	1	1	1	1	5	1	2	1	1	1	1	2	0.226339	0.977748	0.900967	0.273491	0.208526	0.891865
DUF2419(1)	0	1	1	1	1	1	2	1	3	1	1	0	1	1	0.200391	0.133288	0.905217	0.960459	0.186307	0.125925
NOC3p(1) CBF(1)	0	1	1	1	1	1	2	1	1	1	1	0	0	2	0.217968	0.676081	0.909083	0.409585	0.203447	0.618186
Glyco_hydro_32N(1)	3	0	0	1	3	1	2	2	3	0	1	1	0	3	0.796091	0.743502	0.915216	0.979849	0.740177	0.685076
DUF1295(1)	3	3	2	3	3	4	2	3	2	2	2	4	2	4	0.933502	0.422979	0.917124	0.472391	1	0.39306
Eapp_C(1)	1	0	1	1	1	1	2	5	1	1	0	1	1	1	0.291483	0.106253	0.922931	0.697935	0.275831	0.10465
CS(1)	5	9	10	5	7	9	8	11	11	8	4	6	13	8	0.499535	0.191167	0.925009	0.641865	0.560533	0.237721
Pkinase(1) PP2C(1)	1	1	1	1	0	1	2	4	0	1	1	1	1	0	0.331376	0.393815	0.929331	0.828197	0.315506	0.373327
PAPS_reduct(1) MoCF_biosyn	2	0	0	1	1	0	2	3	2	1	1	1	0	1	0.778374	0.109183	0.929942	0.28017	0.734196	0.108806
Ribosomal_L15(1) L15(1)	1	1	1	2	1	5	0	1	1	1	1	1	2	1	0.527022	0.751322	0.931103	0.409273	0.584875	0.705176
CUE(1)	0	1	1	2	2	3	2	4	2	1	2	2	0	1	0.168103	0.240929	0.934075	0.722982	0.20068	0.289892
Bac_globin(1)	7	0	0	1	7	2	2	1	1	1	1	1	3	3	0.808266	0.473481	0.939364	0.428999	0.860512	0.453029
TFIIS_M(1)	1	0	2	1	2	2	2	0	2	0	0	2	3	0	0.381155	0.500058	0.94031	0.191931	0.367149	0.560821
FtsJ(1)	4	3	1	3	5	2	7	5	3	2	2	3	2	6	0.585192	0.831197	0.940488	0.739541	0.637741	0.88991
TP_methylase(1)	4	4	4	4	3	3	6	5	4	2	3	4	4	4	0.638501	0.646674	0.941967	0.430211	0.610457	0.707376
Nol1_Nop2_Fmu(2)	3	3	2	0	3	1	5	4	2	2	1	2	2	4	0.81037	0.61844	0.944224	0.856652	0.858868	0.677414
APH(1)	4	5	1	1	4	1	4	4	1	1	3	1	5	2	0.7869	0.48845	0.96162	0.754899	0.822679	0.533814
Ribosomal_L27(1)	2	3	3	2	2	3	4	5	2	3	2	5	1	3	0.330448	0.419047	0.98709	0.797663	0.340387	0.431091
Ebp2(1)	1	1	1	1	1	1	2	1	2	2	0	1	1	2	0.313215	0.135823	1	0.752288	0.329079	0.151916
DUF288(1)	2	0	1	2	0	2	2	3	1	2	1	1	2	0	0.191657	0.196949	1	0.862612	0.205886	0.215673
PRA-CH(1) PRA-PH(1)	1	1	1	1	1	1	2	1	1	2	1	1	1	1	0.110746	0.211059	1	0.60466	0.121849	0.230201
DUF2358(1) SOUL(1)	1	1	1	1	1	1	2	1	2	1	1	1	1	1	0.110746	0.211059	1	0.60466	0.121849	0.230201
eIF3_N(1) PCI(1)	1	2	1	1	0	3	2	2	2	0	1	0	2	1	0.0912807	0.593083	1	0.232624	0.101252	0.609154
DIRP(1)	0	2	1	1	1	0	2	0	2	0	0	1	2	1	1	0.634507	1	0.703116	1	0.64926
DUF2301(1)	1	1	1	1	1	1	2	1	3	0	0	1	1	2	0.454494	0.735303	1	0.672755	0.469513	0.746431
Mnd1(1)	1	1	1	1	1	1	2	1	1	1	0	2	1	1	0.259573	1	1	0.299003	0.27506	1
GTP1_OBG(1) MMR_HSR1(1) DU	1	1	1	1	1	1	2	1	1	1	0	1	2	1	0.259573	1	1	0.299003	0.27506	1
Acyl_transf_1(1)	0	1	1	2	1	1	2	1	1	1	1	1	1	1	0.259573	1	1	0.299003	0.27506	1
Ribosomal_L37(1)	1	1	1	1	1	1	2	2	0	1	0	2	1	1	0.393928	1	1	0.433236	0.409585	1
GATase(1) tRNA_Me_trans(1)	1	1	1	1	1	1	1	1	1	1	1	1	0	2	1	1	1	1	1	1
Flavodoxin_1(1) Radical_SA	1	1	1	1	1	1	1	1	1	1	1	1	1	1	1	1	1	1	1	1

## Sheet: universalNotExpanded<=3
DOMAIN	Green_alga	ost_lucimarinus	ost_tauri	chlvu	volvox	Phy_patens	spike_moss	Rice	Maize	Sorghum	Grape	Arabidopsis	Cottonwood	Soybean	AB	AC	AD	BC	BD	CD
Aldolase_II(1) Hydrolase(1	0	0	0	1	1	1	2	1	1	1	2	1	2	1	0.0298586	0.144928	0.0102322	0.316643	1	0.23632
Translin(1)	1	0	0	1	1	0	3	2	2	2	2	2	2	2	0.247481	0.0174045	0.0113077	0.276846	0.25324	1
Spt4(1)	1	0	0	1	1	1	2	2	2	1	1	2	2	2	0.0828648	0.0257617	0.0118254	0.750384	0.616338	0.848962
FMC1(1)	1	0	0	1	0	1	1	1	2	1	1	1	2	2	0.210083	0.0381549	0.0119901	0.510729	0.306211	0.692178
EFP_N(1) EFP(1) Elong-fact	1	0	1	1	0	2	2	3	1	2	2	2	2	1	0.0147324	0.0125153	0.0130241	0.795297	0.622767	0.802362
B3_4(1) B5(1)	0	1	1	1	1	2	2	2	1	1	1	2	2	2	0.0123279	0.151916	0.0131642	0.151916	0.553473	0.273491
ParBc(1)	0	0	0	1	1	1	2	1	2	1	1	3	3	1	0.0891858	0.097222	0.0140013	0.799099	0.639141	0.409578
RIC1(1)	0	1	1	1	0	3	2	1	3	1	1	3	2	2	0.0118631	0.0826472	0.0150027	0.23286	0.503411	0.481669
ASCH(1)	1	0	0	2	1	0	2	2	2	1	3	2	3	2	0.760237	0.15051	0.0153225	0.360557	0.0786759	0.307592
ALAD(1)	1	1	1	0	1	2	2	3	1	1	1	3	3	2	0.0501883	0.152722	0.0165409	0.441256	0.940819	0.32073
DUF952(1)	1	0	0	0	1	1	1	1	1	1	1	1	1	2	0.13544	0.0924359	0.0166851	1	0.528037	0.475589
UPF0197(1)	1	0	0	0	1	1	1	1	1	1	1	1	2	1	0.13544	0.0924359	0.0166851	1	0.528037	0.475589
TrmE_N(1) MMR_HSR1(1)	1	2	2	2	1	1	1	1	1	1	0	1	1	1	0.13544	0.0924359	0.0166851	1	0.528037	0.475589
DUF1077(1)	0	1	1	1	1	1	2	2	1	2	1	2	2	3	0.173895	0.0645619	0.0169684	0.755936	0.441949	0.610366
Med10(1)	0	0	0	1	1	1	1	1	3	1	1	3	3	1	0.351569	0.0615506	0.0179059	0.448673	0.240889	0.647582
DDOST_48kD(1)	1	0	0	1	1	1	2	1	3	1	2	1	3	2	0.146688	0.0926138	0.0179608	0.964698	0.518486	0.497127
SCP2(1)	1	0	0	1	0	1	2	1	2	1	1	1	2	2	0.046895	0.05221	0.0179719	0.759488	1	0.714707
Endonuclease_5(1)	1	0	0	0	1	1	2	1	2	1	1	2	1	2	0.046895	0.05221	0.0179719	0.759488	1	0.714707
GTP_cyclohydroI(2)	0	0	1	1	0	1	0	1	1	0	1	2	2	1	0.84093	0.54325	0.0179719	0.759488	0.0746114	0.0894584
UMP1(1)	1	1	0	1	1	2	2	3	1	2	1	3	2	2	0.0333545	0.0314977	0.0184983	0.799745	0.840952	0.939486
Filamin(1) RRM_1(1)	0	0	1	0	1	2	0	3	2	1	1	2	2	2	0.344973	0.0199139	0.0194007	0.221256	0.258925	0.843926
Methyltransf_10(1)	1	1	1	1	0	1	2	2	1	1	1	2	2	2	0.139529	0.191434	0.0216694	0.733391	0.59185	0.319889
TIP41(1)	1	1	1	1	0	1	2	1	2	1	2	1	2	2	0.139529	0.191434	0.0216694	0.733391	0.59185	0.319889
MRP-S28(1)	0	1	0	1	0	1	1	1	3	1	1	3	1	2	0.320961	0.0482015	0.0221165	0.419082	0.30272	0.82665
EMG1(1)	1	1	1	1	1	1	2	1	2	2	2	1	2	3	0.256502	0.0958548	0.0226783	0.720779	0.378532	0.558451
Kua-UEV1_localn(1)	1	1	1	1	1	1	2	1	2	2	2	3	2	1	0.256502	0.0958548	0.0226783	0.720779	0.378532	0.558451
CutA1(1)	1	0	0	1	1	0	2	2	2	1	1	2	2	3	0.520977	0.0695513	0.0227579	0.333541	0.180464	0.684631
Mon1(1)	1	0	0	1	1	2	2	2	1	1	1	1	3	3	0.0299359	0.160102	0.0228408	0.295603	0.724799	0.384993
NMT(1) NMT_C(1)	1	1	1	1	1	2	2	1	3	1	2	1	3	3	0.0658928	0.239918	0.0229261	0.393111	0.934151	0.271917
TFIIS(1) TFIIS_M(1) TFIIS_	1	0	0	0	1	2	2	3	1	1	2	1	2	1	0.0117964	0.0324283	0.0249771	0.42587	0.375506	0.953672
Thioredoxin(1) Evr1_Alr(1)	1	1	1	1	1	2	2	3	2	1	1	3	2	2	0.0405481	0.0426913	0.0252338	0.771699	0.818422	0.930772
PhosphMutase(1) Metalloenz	1	0	0	1	1	1	2	1	1	1	1	2	3	1	0.100802	0.379048	0.0255648	0.379048	0.782389	0.185517
CTP_transf_3(1)	0	1	1	1	0	1	2	1	1	1	3	1	2	1	0.100802	0.379048	0.0255648	0.379048	0.782389	0.185517
PIG-S(1)	0	1	1	0	1	1	2	1	1	1	1	2	2	1	0.0652622	0.316643	0.0273229	0.316643	1	0.23632
SURF6(1)	1	1	0	1	1	1	1	1	1	1	1	3	3	1	0.686647	0.6444	0.0278537	1	0.142911	0.101567
DUF482(1)	1	0	0	1	1	1	2	2	2	0	2	1	2	3	0.18346	0.211772	0.0280279	0.813253	0.556837	0.3506
HAT(3)	0	0	1	1	1	2	2	1	1	2	1	3	1	2	0.0205538	0.130167	0.0283159	0.258071	0.517542	0.516333
NAF1(1)	0	1	0	1	0	1	2	1	1	1	1	1	2	1	0.0240557	0.127932	0.0283761	0.29439	0.572668	0.523364
UPF0139(1)	1	0	0	0	1	1	2	1	1	1	1	1	2	1	0.0240557	0.127932	0.0283761	0.29439	0.572668	0.523364
SF3b10(1)	1	1	1	1	1	1	2	1	2	2	1	2	2	2	0.20216	0.0636459	0.028678	0.685468	0.524545	0.808233
FTHFS(1)	1	1	1	1	1	1	2	2	1	1	1	2	2	2	0.20216	0.321695	0.028678	0.685468	0.524545	0.241125
AA_kinase(1) ACT(2) NAD_bi	1	0	0	1	1	0	2	3	2	1	1	3	2	2	0.543676	0.0464443	0.0293231	0.242887	0.203465	0.953692
Ribosomal_S18(1)	1	1	1	0	0	0	2	1	2	3	2	2	3	1	0.543676	0.0464443	0.0293231	0.242887	0.203465	0.953692
SRR1(1)	0	0	1	1	0	2	2	1	1	1	0	2	2	2	0.0145137	0.233616	0.0298586	0.121849	0.393928	0.336239
Rab5ip(1)	1	0	0	1	1	2	2	1	2	1	1	2	2	1	0.0107765	0.0901911	0.0311355	0.202482	0.306211	0.692178
DUF773(1)	0	0	0	1	1	1	2	1	1	1	1	1	1	3	0.0527871	0.199952	0.0325055	0.381778	0.845392	0.406481
zf-C3HC4(1) YDG_SRA(1) zf-	1	0	0	1	0	2	2	2	1	1	0	3	2	2	0.0298118	0.121607	0.033739	0.356538	0.600576	0.599516
SRP9(1)	1	0	0	1	0	2	0	1	2	1	1	1	2	3	0.364902	0.121607	0.033739	0.639289	0.346609	0.599516
DUF2055(1)	1	0	0	0	1	0	2	1	2	1	1	3	2	1	0.364902	0.121607	0.033739	0.639289	0.346609	0.599516
PTPA(1)	1	1	0	1	1	2	2	1	1	1	2	1	3	1	0.0190998	0.605782	0.0339979	0.058886	0.445198	0.130729
UEV(1) Vps23_core(1)	1	1	1	1	0	2	2	1	1	1	1	3	2	1	0.0190998	0.605782	0.0339979	0.058886	0.445198	0.130729
UPF0160(1)	1	1	1	1	1	2	2	1	3	1	1	2	2	3	0.0531782	0.214139	0.0342603	0.36572	0.830522	0.397784
MED14(1)	0	1	0	0	1	2	2	2	1	2	1	1	3	1	0.0108265	0.0177886	0.0357589	0.564276	0.281513	0.575958
Elongin_A(1)	1	0	0	0	1	2	2	1	2	1	1	1	1	3	0.0108265	0.0634703	0.0357589	0.260612	0.281513	0.895685
RNase_P_Rpp14(1)	1	1	0	0	0	1	1	1	2	1	1	1	3	1	0.26876	0.0634703	0.0357589	0.564276	0.472213	0.895685
Adaptin_binding(1)	1	0	0	0	1	1	1	0	1	1	1	1	3	1	0.26876	0.564276	0.0357589	0.564276	0.472213	0.149882
COX3(1)	1	0	0	0	1	0	1	0	3	0	2	2	1	2	0.888484	0.464363	0.0359449	0.643771	0.113025	0.191837
tRNA-synt_1(1) Anticodon_1	1	1	1	2	2	1	2	2	2	2	2	1	2	1	0.162962	0.0150522	0.0365062	0.358115	0.687646	0.510739
dsDNA_bind(1)	1	0	0	1	1	1	2	2	2	1	1	2	1	3	0.128265	0.0480546	0.0370477	0.78411	0.799908	0.967927
Utp14(1)	0	1	1	1	0	1	2	1	2	1	1	3	2	1	0.128265	0.15268	0.0370477	0.78411	0.799908	0.541849
RNA_GG_bind(1)	0	1	1	0	1	1	0	1	2	1	1	1	2	3	0.857503	0.15268	0.0370477	0.189679	0.0686131	0.541849
PS_Dcarbxylase(1)	1	0	0	1	1	1	2	1	1	0	3	1	2	1	0.128265	0.890885	0.0370477	0.189679	0.799908	0.0762402
Rxt3(1)	1	1	1	1	1	3	1	1	2	3	1	3	3	2	0.175401	0.0993111	0.0377759	0.909428	0.666156	0.72304
Arginosuc_synth(1)	1	1	1	1	1	1	3	1	2	2	1	2	3	2	0.126129	0.138856	0.0403792	0.813059	0.837065	0.607974
Trm112p(1)	1	1	0	2	1	1	2	3	1	2	1	3	3	3	0.445777	0.14817	0.040394	0.610231	0.315704	0.582064
Mmp37(1)	1	1	1	1	0	1	2	3	1	1	1	2	2	2	0.200391	0.133288	0.042741	0.960459	0.646368	0.644596
NUC173(1)	0	2	1	1	1	1	2	2	0	2	3	2	2	2	0.435968	0.549254	0.0427534	0.809215	0.334813	0.178979
HgmA(1)	1	0	0	1	1	1	2	2	2	1	1	2	1	2	0.0934409	0.03053	0.0433405	0.759488	1	0.714707
Stk19(1)	1	0	0	1	1	1	2	2	2	1	1	2	1	2	0.0934409	0.03053	0.0433405	0.759488	1	0.714707
DUF171(1)	1	0	0	1	1	1	2	2	1	1	1	1	2	2	0.0934409	0.114201	0.0433405	0.759488	1	0.714707
Vps54(1)	0	1	1	0	1	1	2	1	2	1	1	2	2	1	0.0934409	0.114201	0.0433405	0.759488	1	0.714707
DUF1969(1) FAA_hydrolase(1	1	0	0	1	1	2	2	3	2	1	1	1	2	2	0.0177115	0.0151301	0.0463543	0.802595	0.351126	0.441119
CAP_N(1) CAP_C(1)	0	0	0	1	1	1	2	2	2	1	1	1	2	1	0.0402927	0.0111205	0.0465947	0.750384	0.616338	0.351516
ubiquitin(1) UCH(1)	1	0	0	1	0	1	2	2	2	1	1	2	1	1	0.0402927	0.0111205	0.0465947	0.750384	0.616338	0.351516
ATP11(1)	1	0	0	0	1	1	2	2	1	1	1	1	1	2	0.0402927	0.0450715	0.0465947	0.750384	0.616338	0.848962
Gar1(1)	0	0	0	1	1	2	1	1	2	1	1	1	2	1	0.0402927	0.0450715	0.0465947	0.750384	0.616338	0.848962
GPI2(1)	1	0	0	0	1	1	2	1	1	0	1	1	2	1	0.0402927	0.527821	0.0465947	0.133058	0.616338	0.201238
DUF1604(1) Surp(1)	0	0	1	1	0	1	0	1	1	0	1	2	1	1	0.834776	0.527821	0.0465947	0.750384	0.151885	0.201238
CtaG_Cox11(1)	0	1	1	1	1	1	2	1	1	1	1	1	2	3	0.166376	0.635661	0.0481247	0.351516	0.769377	0.162077
DUF339(1)	1	0	1	1	1	1	2	1	1	1	1	2	1	3	0.166376	0.635661	0.0481247	0.351516	0.769377	0.162077
Mago-bind(1)	1	0	0	1	1	1	2	2	3	1	1	3	1	2	0.152566	0.0321691	0.0485906	0.581086	0.812866	0.693308
Glyco_tran_28_C(1)	1	1	1	1	1	1	2	1	3	2	1	2	2	2	0.262658	0.0410936	0.050636	0.449591	0.579054	0.777468
tRNA-synt_1g(1) Anticodon_	0	1	0	1	0	1	3	2	2	2	2	0	2	2	0.0479181	0.0141406	0.0506971	0.764581	0.657283	0.396278
DUF382(1) PSP(1)	0	1	1	0	1	1	3	1	2	1	1	1	2	3	0.0706383	0.184559	0.0512488	0.491639	0.81543	0.573796
Lin0512_fam(1)	0	1	1	1	0	2	0	1	1	1	1	3	1	2	0.515998	0.458313	0.0527481	1	0.318018	0.260909
SRP72(1)	1	0	0	1	1	1	1	1	1	1	1	2	1	1	0.304372	0.24316	0.0529522	1	0.528037	0.475589
COG7(1)	1	1	0	1	1	1	2	1	1	1	2	1	1	2	0.111659	0.580578	0.0546278	0.280029	1	0.20216
Peptidase_M24(1) SPT16(1)	1	0	1	1	0	1	2	2	0	2	1	1	3	3	0.223759	0.253837	0.0577097	0.830197	0.692438	0.485168
Ribophorin_II(1)	1	0	0	0	1	1	2	2	3	1	1	1	1	3	0.0889046	0.0167159	0.0591845	0.582714	0.867094	0.402979
DUF971(1)	1	0	0	0	1	1	2	3	2	1	1	3	1	1	0.0889046	0.0167159	0.0591845	0.582714	0.867094	0.402979
THOC7(1)	1	0	1	0	1	1	2	3	2	1	1	2	1	2	0.119184	0.0209482	0.0594831	0.54433	1	0.47046
tRNA-synt_1g(1) tRNA_bind(	1	0	0	1	1	2	1	1	3	2	2	1	2	1	0.119184	0.0209482	0.0594831	0.54433	1	0.47046
IBN_N(1) Xpo1(1) CRM1_C(1)	1	1	1	1	1	2	2	0	2	2	1	2	2	3	0.0869147	0.485191	0.0598669	0.273122	0.852917	0.268997
DUF2361(1)	0	1	1	1	1	1	3	1	3	1	1	2	2	2	0.106783	0.167109	0.0604665	0.6747	0.943028	0.673784
Sec62(1)	1	1	1	0	1	2	2	2	1	1	1	2	2	1	0.0161662	0.172196	0.0619677	0.172196	0.272033	0.669733
UPF0052(1)	1	1	0	1	1	1	1	1	2	1	1	2	1	2	0.640654	0.172196	0.0619677	0.479097	0.272033	0.669733
CPSase_L_chain(1) CPSase_L	0	1	1	1	1	2	2	1	1	1	0	1	1	2	0.0961427	0.733112	0.0628642	0.190989	0.881124	0.163855
CPSase_L_chain(1) CPSase_L	1	0	0	2	1	2	2	1	2	0	2	2	3	1	0.0961427	0.733112	0.0628642	0.190989	0.881124	0.163855
RNA_pol_Rpb7_N(1) RNA_pol_	1	1	1	1	1	1	2	3	3	1	2	2	1	2	0.29502	0.0232767	0.0655757	0.285851	0.605152	0.474931
RRM_1(4)	1	1	0	1	1	1	0	0	2	3	1	3	2	2	0.660432	0.236595	0.0660369	0.18541	0.0691706	0.556632
Cdc6_C(1)	0	1	0	1	0	1	2	3	3	1	1	3	1	1	0.0999109	0.0107245	0.0677432	0.420079	0.872066	0.260648
Autophagy_N(1) Autophagy_a	1	1	0	1	1	1	2	1	0	1	1	1	2	3	0.204998	0.773395	0.0681664	0.169867	0.789933	0.0643776
NOG1(1)	0	1	0	1	0	1	3	1	1	2	2	1	1	1	0.0233143	0.0670955	0.0690935	0.437762	0.337874	0.864321
G-patch(1) TFP11(1)	1	1	0	1	1	2	2	3	1	2	1	3	2	1	0.0450938	0.0427725	0.0717873	0.813777	0.529162	0.662231
Oxidored_q2(1)	1	0	0	0	1	1	0	0	1	2	2	2	2	0	0.886807	0.33918	0.0729838	0.51855	0.188678	0.442418
ATP-synt_B(1)	1	1	1	1	1	1	3	2	1	0	1	2	3	2	0.190773	1	0.0759297	0.227336	0.862645	0.112729
ATP12(1)	1	1	1	0	0	1	2	1	1	1	1	1	1	2	0.0548675	0.29439	0.0787492	0.29439	0.572668	0.523364
GATase(1) His_biosynth(1)	0	0	1	1	1	1	2	1	1	1	1	1	2	1	0.0548675	0.29439	0.0787492	0.29439	0.572668	0.523364
Ctf8(1)	1	0	0	1	1	1	2	1	1	1	1	1	2	1	0.0548675	0.29439	0.0787492	0.29439	0.572668	0.523364
Phosducin(1)	1	0	1	0	1	1	2	1	1	1	1	1	2	1	0.0548675	0.29439	0.0787492	0.29439	0.572668	0.523364
Urm1(1)	1	0	0	1	1	1	2	1	1	1	1	2	1	1	0.0548675	0.29439	0.0787492	0.29439	0.572668	0.523364
MRP-S33(1)	0	1	1	1	0	1	0	1	1	1	1	1	1	2	0.814068	0.29439	0.0787492	0.29439	0.110746	0.523364
Semialdhyde_dh(1) Semialdh	2	1	1	2	2	3	3	3	2	1	2	3	3	2	0.0511973	0.515673	0.0808763	0.167012	0.539561	0.313674
Ufd2P_core(1) U-box(1)	1	1	1	1	1	1	2	1	1	1	1	1	2	2	0.153852	1	0.0831877	0.18767	1	0.121849
CbiQ(1)	1	1	1	1	1	1	2	1	1	1	1	2	1	2	0.153852	1	0.0831877	0.18767	1	0.121849
HVSL(1)	1	1	1	1	1	1	2	1	1	1	1	2	1	2	0.153852	1	0.0831877	0.18767	1	0.121849
TAFII28(1)	1	1	1	1	1	1	2	1	1	1	1	2	2	1	0.153852	1	0.0831877	0.18767	1	0.121849
Barren(1)	0	1	1	1	0	2	0	0	1	1	2	1	1	2	0.508714	0.898484	0.0833692	0.612081	0.427202	0.148877
PIGA(1) Glycos_transf_1(1)	1	1	1	0	1	1	2	1	2	1	1	2	1	2	0.155531	0.209646	0.0843882	0.744399	1	0.69711
Sld5(1)	0	1	1	1	1	1	2	1	2	1	2	2	1	1	0.155531	0.209646	0.0843882	0.744399	1	0.69711
tRNA-synt_2d(1) FDX-ACB(1)	1	1	1	0	1	1	2	1	1	0	2	1	2	1	0.155531	0.744399	0.0843882	0.124673	1	0.0729967
TFIIS_C(1)	2	2	2	2	2	2	2	1	1	2	0	1	2	2	1	0.149413	0.0848216	0.239974	0.169257	0.855657
SPC25(1)	1	0	0	1	1	2	0	3	3	1	1	2	3	1	0.572565	0.0352198	0.0861822	0.188193	0.383962	0.526834
Dymeclin(1)	0	1	1	1	0	0	2	1	3	1	1	1	2	3	0.572565	0.15193	0.0861822	0.496193	0.383962	0.854338
DUF2372(1)	0	0	0	1	1	1	2	1	2	0	1	1	1	2	0.0770297	0.246273	0.0866981	0.430745	0.674386	0.634239
Tom7(1)	1	0	0	1	0	2	1	1	0	2	1	1	2	1	0.0770297	0.246273	0.0866981	0.430745	0.674386	0.634239
BTB(1) BACK(1)	1	0	0	1	0	1	2	2	2	1	0	1	3	2	0.127302	0.0529942	0.0897571	0.822028	0.882562	0.663813
zf-CCCH(1) zf-C3HC4(1)	0	0	0	1	1	1	2	2	1	2	0	3	1	2	0.127302	0.0529942	0.0897571	0.822028	0.882562	0.663813
ZZ(1)	2	1	1	1	0	3	2	1	2	2	2	1	2	2	0.0274599	0.158477	0.0915228	0.279062	0.32028	0.859098
DUF2450(1) DUF2451(1)	1	0	0	0	1	2	2	1	0	1	0	2	2	1	0.0183317	0.602737	0.0917783	0.0570994	0.231279	0.287241
Syntaxin-6_N(1) SNARE(1)	1	1	1	1	1	2	3	2	1	2	1	1	2	3	0.0137037	0.108274	0.0923461	0.214839	0.179985	0.959812
HSBP1(1)	1	1	0	0	0	2	2	3	1	2	0	1	3	2	0.0375525	0.0310226	0.0923754	0.853186	0.402837	0.462756
DUF1395(1)	1	0	0	1	0	1	2	1	2	1	1	1	1	1	0.0222156	0.0252897	0.0958252	0.71528	0.262742	0.39074
Fructosamin_kin(1)	1	0	0	1	0	1	2	1	2	1	1	1	1	1	0.0222156	0.0252897	0.0958252	0.71528	0.262742	0.39074
Aminotran_5(1) MOSC_N(1) M	0	0	0	1	1	1	2	1	0	1	1	1	1	1	0.0222156	0.470194	0.0958252	0.0900456	0.262742	0.39074
Nsp1_C(1)	0	0	0	1	1	1	0	1	0	1	1	1	1	1	0.810893	0.470194	0.0958252	0.71528	0.262742	0.39074
DUF953(1)	2	0	0	0	1	1	2	1	1	0	1	2	1	2	0.172738	0.903301	0.096953	0.241125	1	0.167231
DUF498(1)	1	1	1	1	1	1	1	2	2	1	1	2	1	2	1	0.0493322	0.0978546	0.103921	0.18767	0.60466
HATPase_c(1) DNA_gyraseB(1	1	1	1	1	0	2	2	1	2	1	1	2	2	1	0.0151001	0.289692	0.0978546	0.103921	0.18767	0.60466
HATPase_c(1) DNA_gyraseB(1	1	1	1	1	1	2	2	1	2	1	1	2	2	1	0.0151001	0.289692	0.0978546	0.103921	0.18767	0.60466
HhH-GPD(1) HHH(1) EndIII_4	0	1	1	0	1	1	0	1	1	0	1	3	1	1	0.858208	0.891428	0.0986863	0.785161	0.143526	0.173604
DUF2048(1)	1	0	1	1	1	1	2	1	3	1	1	1	2	3	0.255736	0.181252	0.0991438	0.965224	0.812676	0.828427
Heme_oxygenase(1)	1	1	1	2	1	2	1	1	2	2	2	2	3	1	0.544425	0.28963	0.0993946	0.755936	0.441949	0.610366
Cmc1(1)	1	2	1	2	1	1	2	1	0	3	2	3	3	2	0.874496	0.711458	0.101425	0.660218	0.243053	0.0799857
Tau95(1)	1	1	0	1	2	1	2	2	2	1	2	2	2	1	0.362136	0.175344	0.104324	0.776455	0.654478	0.865076
PCNA_N(1) PCNA_C(1)	1	1	1	1	2	2	2	1	2	3	1	2	2	3	0.131258	0.150412	0.104708	0.799745	0.840952	0.939486
Glu_cyclase_2(1)	2	1	1	1	1	1	3	1	2	3	1	3	2	3	0.341039	0.229781	0.106645	0.916928	0.692215	0.745112
tRNA_synt_1c_R1(1) tRNA_sy	0	0	0	1	1	1	2	2	1	2	0	1	2	2	0.0959091	0.0357691	0.106908	0.803712	0.695025	0.463271
PAPS_reduct(1) Thioredoxin	1	1	1	1	1	1	2	1	2	1	1	3	1	2	0.301454	0.42473	0.109536	0.746102	0.764492	0.472283
FPN1(1)	0	0	0	1	1	1	3	2	2	2	2	2	0	1	0.0437545	0.0125383	0.109587	0.759192	0.405659	0.203403
MAD(1)	0	1	1	0	1	1	3	3	2	0	1	1	2	3	0.141511	0.184991	0.111264	0.752548	0.85378	0.866168
WD40(5) Sof1(1)	0	1	1	0	1	1	2	1	1	2	1	1	2	1	0.0828648	0.10227	0.113278	0.750384	0.616338	0.848962
UFC1(1)	1	0	0	1	1	1	0	2	1	1	1	1	1	2	0.834776	0.10227	0.113278	0.133058	0.151885	0.848962
FAD_binding_3(1) FHA(1)	1	0	0	1	1	1	2	1	1	0	1	1	2	1	0.0828648	0.873368	0.113278	0.133058	0.616338	0.201238
TPR_1(6)	2	0	0	1	1	2	2	2	1	1	1	2	1	3	0.077325	0.339808	0.114047	0.339808	0.587369	0.586283
FTCD_N(1)	1	1	1	1	1	1	2	3	1	1	1	1	3	3	0.403174	0.315501	0.115127	0.964747	0.632441	0.624361
Formyl_trans_N(1) Formyl_t	2	1	1	1	2	1	1	1	1	1	1	1	1	1	0.197617	0.144928	0.115925	1	1	1
DUF2010(1)	1	1	0	0	1	1	2	1	3	0	1	1	2	2	0.198397	0.32137	0.116534	0.677813	1	0.62017
Pterin_4a(1)	1	1	1	2	1	3	1	3	1	1	1	2	3	3	0.358273	0.554616	0.118474	0.702211	0.70289	0.381511
DXP_reductoisom(1) DXP_red	1	1	0	1	1	2	3	2	2	0	1	1	2	3	0.036691	0.347115	0.119161	0.186188	0.337181	0.592101
Memo(1)	1	0	0	1	1	2	2	3	2	1	1	1	2	1	0.0147324	0.0125153	0.119264	0.795297	0.158813	0.189429
SnoaL(1)	3	2	2	0	2	1	2	2	1	0	1	0	1	1	0.766006	0.273886	0.120006	0.532904	0.331225	0.707596
UCR_TM(1) Rieske(1)	1	2	1	1	1	3	2	2	2	1	1	2	2	2	0.0234038	0.220235	0.124299	0.19091	0.228795	0.827807
GatB_N(1) GatB(1) GatB_Yqe	0	2	2	1	1	1	2	2	1	1	1	3	3	2	0.643413	0.812897	0.125526	0.812897	0.423856	0.244731
NOB1_Zn_bind(1)	0	1	0	1	0	1	1	1	3	1	1	1	1	1	0.210674	0.0163406	0.126239	0.305748	1	0.226033
Lyase_1(1) ASL_C(1)	2	1	1	1	1	1	2	2	3	1	1	2	3	2	0.577764	0.17666	0.126802	0.539248	0.479707	0.943507
PRP3(1)	1	1	1	0	1	1	2	2	2	0	1	3	1	2	0.298019	0.360534	0.128873	0.815509	0.829106	0.602631
DUF1162(1)	1	1	0	1	1	2	1	1	1	3	2	2	1	1	0.213987	0.144762	0.128894	0.961722	1	0.954258
DNA_RNApol_7kD(1)	1	1	0	1	1	0	2	3	2	2	1	2	1	2	0.714308	0.0131249	0.131173	0.0661051	0.384393	0.182168
Not3(1) NOT2_3_5(1)	0	0	0	1	1	1	1	2	1	0	0	1	2	2	0.374423	0.311869	0.131479	1	0.716039	0.680296
CPDase(1)	2	0	0	0	1	2	0	1	2	0	1	2	3	1	0.625998	0.577334	0.131994	1	0.450781	0.394454
UvrD-helicase(1)	1	1	1	0	2	0	2	1	1	1	2	1	2	2	1	1	0.135823	1	0.237472	0.184666
Surp(1) G-patch(1)	0	0	0	1	1	1	2	3	2	0	1	1	2	1	0.123885	0.0766088	0.136499	0.969159	0.719919	0.651454
PUF(5)	0	1	1	1	0	2	0	1	2	1	0	2	2	2	0.57673	0.253446	0.136503	0.668838	0.501844	0.797635
Utp11(1)	1	1	1	1	1	1	2	2	2	1	1	1	2	2	0.228133	0.0782852	0.140397	0.703116	1	0.64926
RLI(1) DUF367(1)	1	1	1	1	1	1	2	2	2	1	1	2	1	2	0.228133	0.0782852	0.140397	0.703116	1	0.64926
Gcd10p(1)	1	1	1	1	1	1	2	2	1	1	1	1	2	2	0.228133	0.349927	0.140397	0.703116	1	0.64926
Init_tRNA_PT(1)	1	1	1	1	1	1	2	1	2	1	1	2	1	2	0.228133	0.349927	0.140397	0.703116	1	0.64926
DUF2050(1)	1	1	1	1	1	1	2	2	1	1	1	2	2	1	0.228133	0.349927	0.140397	0.703116	1	0.64926
Rft-1(1)	1	1	1	1	1	1	2	1	2	1	2	1	2	1	0.228133	0.349927	0.140397	0.703116	1	0.64926
RNA_pol_Rpc34(1)	1	1	1	1	1	1	0	0	1	1	0	1	1	0	0.228133	0.349927	0.140397	0.703116	1	0.64926
tRNA-synt_1c(1)	2	1	1	1	1	1	2	1	3	1	2	1	3	2	0.595393	0.507288	0.143459	0.963085	0.499964	0.478139
ThiF(1) MoeZ_MoeB(1) Rhoda	1	0	1	1	0	1	2	0	3	3	1	2	1	2	0.232245	0.0990253	0.143791	0.778334	1	0.736758
Pkinase(1) efhand(2)	1	1	1	0	0	1	2	1	3	2	1	1	2	1	0.108868	0.0179473	0.143928	0.531416	0.646806	0.219347
TFIID_30kDa(1)	0	1	1	1	1	1	3	1	3	2	2	2	1	1	0.101973	0.0518698	0.144317	0.910713	0.61936	0.488777
Methyltransf_5(1)	1	2	1	1	1	1	2	2	1	1	2	1	2	2	0.50713	0.733391	0.146787	0.733391	0.59185	0.319889
DHFR_1(1) Thymidylat_synt(	1	1	1	1	1	1	2	2	2	1	0	3	2	3	0.446163	0.253597	0.148028	0.813462	0.663586	0.83136
DUF2305(1)	0	1	1	0	1	1	1	2	2	0	1	3	1	1	0.54254	0.214918	0.148598	0.640516	0.559714	0.915658
DMRL_synthase(1)	1	1	1	1	1	2	2	1	3	2	1	1	2	2	0.0314188	0.0331965	0.149974	0.757721	0.254889	0.345227
PUA(1)	1	1	1	1	1	1	1	3	2	1	1	1	2	2	1	0.0331965	0.149974	0.0765431	0.254889	0.345227
DUF974(1)	0	1	1	1	0	1	3	1	0	1	1	1	2	1	0.0449899	0.886292	0.150518	0.0756518	0.337874	0.247818
DUF221(2)	2	1	2	1	4	0	1	2	1	1	1	0	2	1	0.0719896	0.42739	0.153645	0.264626	0.472011	0.58452
UNC-50(1)	1	1	1	1	1	1	2	1	3	1	3	1	2	1	0.367911	0.280252	0.159452	0.96192	0.795303	0.81245
CytochromB561_N(1)	1	0	0	1	1	1	2	1	3	1	1	1	2	1	0.124888	0.0759674	0.162297	0.962424	0.66267	0.582955
Wbp11(1)	1	0	0	1	1	1	2	1	3	1	1	2	1	1	0.124888	0.0759674	0.162297	0.962424	0.66267	0.582955
ASF1_hist_chap(1)	1	1	1	1	1	3	2	3	2	1	2	1	2	1	0.0109247	0.0385563	0.163478	0.363375	0.094581	0.361849
HAP2-GCS1(1)	0	0	0	1	2	1	0	2	2	1	1	1	1	3	0.882842	0.0944451	0.164172	0.137062	0.219826	0.663813
APG12(1)	1	1	0	1	0	1	2	2	1	1	0	2	3	1	0.203519	0.232807	0.164172	0.822028	0.882562	0.919088
ThiS(1)	1	1	0	0	1	1	3	1	2	0	1	3	1	1	0.103727	0.507171	0.166894	0.301172	0.578247	0.529377
cwf18(1)	1	1	0	1	1	1	2	1	1	1	1	1	2	1	0.0943736	0.558747	0.169257	0.254208	0.538073	0.486279
DEAD_2(1) DUF1227(1)	0	1	1	1	1	1	2	1	1	1	1	2	1	1	0.0943736	0.558747	0.169257	0.254208	0.538073	0.486279
DUF788(1)	1	0	1	1	1	1	2	1	1	1	1	2	1	1	0.0943736	0.558747	0.169257	0.254208	0.538073	0.486279
Nop14(1)	1	1	0	1	1	1	0	1	1	1	1	1	1	2	0.446771	0.558747	0.169257	0.254208	0.0848216	0.486279
Pyridox_oxidase(1) DUF2470	1	1	1	1	0	1	0	1	1	1	1	1	2	1	0.446771	0.558747	0.169257	0.254208	0.0848216	0.486279
HPP(1)	1	1	0	0	2	0	2	1	2	1	1	3	2	1	0.785465	0.412955	0.170819	0.678334	0.403199	0.642078
AFG1_ATPase(2)	0	0	0	1	1	1	2	2	1	0	1	1	1	1	0.0559735	0.20657	0.172196	0.389051	0.364914	1
BRCT(1) AAA(1) RFC1(1)	1	0	0	0	1	1	0	1	1	1	1	1	0	2	0.848159	0.20657	0.172196	0.389051	0.364914	1
Sep15_SelM(1)	2	0	0	1	0	1	2	1	1	1	1	1	2	1	0.137918	0.430745	0.176998	0.430745	0.674386	0.634239
DUF1674(1)	1	0	1	0	1	1	0	1	0	2	1	1	1	2	0.861381	0.430745	0.176998	0.430745	0.223351	0.634239
PEN-2(1)	1	0	1	1	0	1	2	1	1	1	1	1	1	1	0.0260869	0.213557	0.178725	0.213557	0.191684	1
EXOSC1(1)	1	1	1	1	1	1	1	1	3	1	1	1	2	2	1	0.192113	0.1801	0.28928	0.29038	0.944256
AAR2(1)	0	1	1	1	1	1	2	2	2	1	1	3	1	1	0.207316	0.0848669	0.182558	0.774609	0.850766	0.580877
Glycos_trans_3N(1) Glycos_	1	1	1	1	0	2	2	2	2	1	1	1	2	1	0.0123279	0.0303565	0.184666	0.455954	0.0956897	0.273491
ETC_C1_NDUFA5(1)	1	1	1	0	1	1	1	1	2	1	1	1	2	1	0.622654	0.151916	0.184666	0.455954	0.553473	0.82141
DUF926(1)	0	1	1	1	1	1	1	2	1	1	1	1	2	1	0.622654	0.151916	0.184666	0.455954	0.553473	0.82141
FAT(1) PI3_PI4_kinase(1) F	1	0	1	2	0	2	2	3	1	1	1	2	2	1	0.0812918	0.207446	0.188791	0.500892	0.453292	0.961018
NuA4(1)	2	1	0	1	1	2	0	3	1	1	2	2	2	1	1	0.387988	0.193268	0.486811	0.305312	0.724806
Ribosomal_L15(1)	1	1	1	0	1	0	3	1	1	2	1	1	2	2	0.457747	0.360511	0.200878	0.95433	0.759656	0.780459
FAD_syn(1)	1	0	1	1	0	1	2	2	1	0	0	3	2	1	0.244984	0.543487	0.202792	0.543487	0.893306	0.564595
APG9(1)	0	1	1	2	1	2	2	1	1	1	1	1	2	2	0.054046	1	0.203447	0.073388	0.316643	0.259573
SRP14(1)	1	1	1	1	1	2	0	1	1	1	1	2	1	2	1	1	0.203447	1	0.316643	0.259573
Atx10homo_assoc(1)	1	1	1	1	1	1	1	1	1	1	1	1	2	1	1	1	0.203447	1	0.316643	0.259573
PRCC_Cterm(1)	1	1	1	1	1	1	1	1	1	1	1	1	0	1	1	1	0.203447	1	0.316643	0.259573
3HCDH_N(1) 3HCDH(1)	0	0	0	1	2	1	2	1	2	1	1	1	1	2	0.163533	0.19066	0.205355	0.803712	0.695025	0.881799
S1(2)	0	0	1	1	2	3	2	2	1	0	2	1	1	2	0.0436174	0.730393	0.206653	0.0968166	0.26371	0.4167
GRIM-19(1)	1	1	1	1	1	2	1	1	3	1	1	2	2	1	0.313799	0.228113	0.215338	0.957175	1	0.948826
SNO(1)	1	1	1	0	1	3	2	1	3	1	1	1	1	3	0.0242954	0.169213	0.21606	0.24196	0.155158	0.802433
SRP54(1)	0	1	2	0	0	0	1	1	1	0	0	1	2	3	0.897923	0.921934	0.220551	0.844729	0.281124	0.317716
LMWPc(1)	1	0	0	3	1	2	2	1	2	1	1	1	3	2	0.152492	0.510675	0.222555	0.402749	0.635576	0.634591
BRCT(1) IMS(1)	1	0	0	1	1	0	2	3	1	1	1	2	1	1	0.53814	0.120953	0.225423	0.458151	0.708364	0.637517
SPRY(1) RanBPM_CRA(1)	1	0	0	2	1	3	1	1	3	1	0	3	2	2	0.253207	0.332075	0.226293	0.773459	0.866413	0.877752
NCA2(1)	0	1	1	1	1	2	1	2	1	1	1	1	1	2	0.139529	0.191434	0.227077	0.733391	0.59185	0.83839
Radical_SAM(1) Acetyltrans	0	1	1	1	1	1	2	1	2	1	1	1	2	1	0.139529	0.191434	0.227077	0.733391	0.59185	0.83839
HEM4(1)	1	1	0	1	1	1	2	1	2	1	1	1	2	1	0.139529	0.191434	0.227077	0.733391	0.59185	0.83839
GidB(1)	1	1	0	1	1	1	2	0	1	1	1	1	2	1	0.139529	0.733391	0.227077	0.110426	0.59185	0.173549
NUC130_3NT(1) SDA1(1)	0	1	1	1	1	1	2	1	1	0	1	2	1	1	0.139529	0.733391	0.227077	0.110426	0.59185	0.173549
PALP(1) Thr_dehydrat_C(2)	1	1	1	2	1	1	2	1	2	1	0	1	1	1	0.50713	0.733391	0.227077	0.733391	0.127586	0.173549
Peptidase_M17_N(1) Peptida	1	1	1	1	1	1	2	1	3	2	0	3	2	2	0.444116	0.146802	0.227984	0.608904	0.826416	0.714763
tRNA_m1G_MT(1)	2	2	1	1	2	2	2	1	3	1	0	1	2	1	0.509058	0.890995	0.229083	0.476284	0.129164	0.345175
DUF149(1)	1	0	0	1	1	3	2	1	3	1	0	2	1	2	0.0240162	0.125934	0.231895	0.297291	0.144919	0.642472
ETF(1) ETF_alpha(1)	1	0	0	1	1	1	2	1	3	0	1	1	2	1	0.189838	0.311753	0.233842	0.671453	0.713699	0.92682
TBCA(1)	1	1	0	1	1	3	1	1	1	1	1	1	1	2	0.0490569	0.616403	0.234086	0.132289	0.264355	0.550439
Mak10(1)	1	1	1	1	1	1	2	2	0	1	2	2	1	1	0.336239	1	0.23632	0.376342	1	0.29439
Aminotran_3(2)	1	0	0	1	1	0	2	1	0	2	1	1	1	2	0.54925	0.493885	0.237608	1	0.716039	0.680296
NifU(1)	1	1	1	1	1	1	3	1	3	2	1	2	2	1	0.142514	0.0755183	0.238852	0.901193	0.582847	0.444649
NLE(1) WD40(5)	0	0	1	1	0	0	2	1	1	1	0	2	1	1	0.343439	0.281121	0.24316	1	1	1
DUF299(1)	1	1	1	0	1	1	2	2	2	2	0	3	2	1	0.272211	0.0456179	0.245251	0.464384	0.871156	0.297973
Thioredoxin(1) DUF1692(1)	1	2	2	1	1	1	2	2	2	0	1	3	2	3	0.880871	0.90885	0.246144	0.819067	0.439128	0.25991
Cupin_4(1)	2	3	2	3	1	3	2	0	3	3	2	2	1	0	0.752102	0.664348	0.247491	0.527093	0.234536	0.529557
BP28CT(1)	0	0	1	1	1	1	2	2	1	2	1	1	1	1	0.0514574	0.0132903	0.248393	0.71528	0.262742	0.103013
RED_N(1) RED_C(1)	1	0	0	1	1	1	2	2	1	2	1	1	1	1	0.0514574	0.0132903	0.248393	0.71528	0.262742	0.103013
Suf(1)	1	0	0	1	1	1	2	1	2	1	1	1	1	1	0.0514574	0.0659312	0.248393	0.71528	0.262742	0.39074
Mannosyl_trans2(1)	1	1	1	0	0	1	2	1	2	1	1	1	1	1	0.0514574	0.0659312	0.248393	0.71528	0.262742	0.39074
DUF490(1)	0	1	1	1	0	1	2	2	1	1	1	1	1	1	0.0514574	0.0659312	0.248393	0.71528	0.262742	0.39074
Adaptin_N(1) B2-adapt-app_	1	1	0	0	1	1	2	2	1	1	1	1	1	1	0.0514574	0.0659312	0.248393	0.71528	0.262742	0.39074
DUF2428(1)	1	1	0	0	1	1	2	2	1	1	1	1	1	1	0.0514574	0.0659312	0.248393	0.71528	0.262742	0.39074
ORC3_N(1)	0	1	1	1	0	1	0	1	1	2	1	1	1	1	0.810893	0.0659312	0.248393	0.0900456	0.262742	0.39074
WD40(2) Pro_isomerase(1)	0	1	1	1	0	1	0	1	2	1	1	1	1	1	0.810893	0.0659312	0.248393	0.0900456	0.262742	0.39074
DPPF(1)	1	0	0	2	1	2	2	2	2	1	1	1	1	3	0.078337	0.135793	0.252242	0.628447	0.363022	0.638781
CASP_C(1)	1	1	1	1	1	2	1	1	1	1	1	1	1	3	0.249028	1	0.2542	0.288177	0.811126	0.312982
MMtag(1)	1	1	1	1	1	1	2	1	1	1	1	1	3	1	0.249028	1	0.2542	0.288177	0.811126	0.312982
DUF493(1)	2	1	1	0	2	0	3	2	2	2	1	2	2	3	0.900572	0.232843	0.256585	0.390019	0.437755	0.877986
Sas10_Utp3(1) Sas10_Utp3_C	0	0	1	1	1	1	3	1	1	1	1	1	1	1	0.0164992	0.294953	0.256613	0.110376	0.0945926	1
TFIID-18kDa(1)	0	1	1	0	1	2	2	1	1	1	0	1	1	3	0.0336716	0.439401	0.258856	0.138366	0.177862	0.784065
MIF4G(1)	2	3	1	1	2	1	2	2	3	0	0	1	2	1	0.779316	0.780147	0.262892	0.973207	0.536029	0.460343
Dak1(1) Dak2(1)	0	1	1	1	1	2	2	3	1	1	1	1	2	1	0.0300909	0.109574	0.264816	0.384286	0.15823	0.535492
ETC_C1_NDUFA4(1)	2	0	0	1	2	3	2	1	2	1	3	1	2	1	0.0880328	0.588798	0.265785	0.227552	0.3827	0.627017
DUF159(1)	1	1	1	1	1	1	1	1	2	1	3	1	1	1	1	0.387384	0.269303	0.486248	0.38628	0.873702
Es2(1)	0	1	1	1	1	1	2	3	2	1	1	1	2	1	0.178007	0.0305233	0.272355	0.508279	0.627966	0.195635
RAI1(1)	2	1	1	0	1	1	2	2	1	1	1	2	1	2	0.376342	0.495648	0.27506	0.783066	1	0.742307
PfkB(2)	0	2	0	1	2	1	0	1	1	0	1	3	2	1	0.491636	0.59755	0.276606	0.831746	0.144953	0.156512
SBDS(1) SBDS_C(1)	1	1	1	1	1	1	3	2	0	1	1	1	2	2	0.177171	1	0.279859	0.212837	0.615937	0.339293
PWI(1)	2	1	1	0	2	3	3	2	2	1	1	1	3	3	0.0579534	0.427843	0.279961	0.222446	0.263998	0.835574
PI3Ka(1) PI3_PI4_kinase(1)	1	1	1	1	1	0	3	1	1	1	1	2	2	1	0.607289	1	0.28434	0.637244	0.723661	0.343847
PsbW(1)	2	1	1	1	1	3	2	2	1	2	2	1	1	3	0.05124	0.304094	0.285756	0.272134	0.234531	0.964729
Tyr_Deacylase(1)	1	1	1	1	0	1	2	1	3	1	1	1	1	2	0.200391	0.133288	0.297458	0.960459	0.646368	0.563721
Uricase(2)	1	0	0	1	1	1	2	2	3	1	1	1	1	1	0.0772769	0.0101213	0.300679	0.484981	0.315473	0.0658335
Nfu_N(1) NifU(1)	1	1	2	1	1	1	2	1	2	1	1	3	2	1	0.574073	0.773395	0.306371	0.773395	0.789933	0.521775
Metallophos(1) DBR1(1)	0	1	1	1	0	1	3	1	1	0	1	1	1	1	0.0288361	0.87349	0.31103	0.0518283	0.132559	0.452892
SOH1(1)	0	1	1	1	1	1	2	2	2	2	0	1	2	2	0.217968	0.0273229	0.316643	0.409585	0.659795	0.153852
DnaJ(1) HSCB_C(1)	1	1	1	0	1	1	1	1	1	1	1	1	1	1	0.417787	0.355756	0.316643	1	1	1
HRDC(1)	1	0	0	1	0	0	2	0	2	1	1	0	1	2	0.417787	0.355756	0.316643	1	1	1
DUF1749(1)	1	1	1	0	1	1	2	2	1	0	1	2	1	1	0.217968	0.676081	0.316643	0.409585	0.659795	0.618186
Fumble(1) DUF89(1)	1	1	1	1	1	2	2	2	0	1	0	2	2	2	0.121849	1	0.316643	0.152378	0.433236	0.376342
DUF1365(1)	1	1	1	1	1	1	2	1	1	1	1	1	1	2	0.121849	1	0.316643	0.152378	0.433236	0.376342
Pep3_Vps18(1)	1	1	1	1	1	1	2	1	1	1	1	1	1	2	0.121849	1	0.316643	0.152378	0.433236	0.376342
Acetyltransf_1(1) Bromodom	1	1	1	1	1	1	2	1	1	1	1	1	2	1	0.121849	1	0.316643	0.152378	0.433236	0.376342
TGS(1) tRNA_SAD(1) tRNA-sy	1	1	1	1	1	1	2	1	1	1	1	1	2	1	0.121849	1	0.316643	0.152378	0.433236	0.376342
zf-UBP(1) UCH(1) UBA(2)	1	1	1	1	1	1	2	1	1	1	1	1	2	1	0.121849	1	0.316643	0.152378	0.433236	0.376342
DDRGK(1)	1	1	1	1	1	1	2	1	1	1	1	2	1	1	0.121849	1	0.316643	0.152378	0.433236	0.376342
NatB_MDM20(1)	1	1	1	1	1	1	0	1	1	1	1	0	1	1	0.121849	1	0.316643	0.152378	0.433236	0.376342
Hydrolase(1) Flavokinase(1	1	1	1	1	0	1	3	3	2	1	1	1	2	1	0.0933265	0.0463423	0.318947	0.908038	0.350494	0.239023
YgbB(1)	2	0	1	1	1	1	2	1	3	1	1	2	1	2	0.425498	0.33829	0.324542	0.966449	1	0.959905
DUF55(1)	1	0	0	1	1	1	0	3	1	1	1	1	1	1	0.841118	0.0535023	0.328872	0.0812025	0.343737	0.261251
RNase_HII(1)	2	1	1	1	2	3	3	1	2	2	1	2	2	2	0.0198303	0.491656	0.331784	0.0775913	0.0888213	0.83538
zf-CDGSH(1)	1	0	0	1	1	2	0	1	1	1	0	1	3	1	0.570018	0.516291	0.340751	1	0.839829	0.818788
GFO_IDH_MocA(1)	3	0	0	2	0	3	2	1	1	1	2	1	1	2	0.0895524	0.899172	0.343786	0.136538	0.320046	0.471372
DUF1649(1)	1	2	0	1	1	0	2	2	2	1	2	2	1	1	1	0.253123	0.345455	0.354855	0.460826	0.777826
HATPase_c(1) Topo-VIb_tran	1	1	1	1	1	1	1	1	0	1	1	1	0	1	1	0.253123	0.345455	0.354855	0.460826	0.777826
MutS_I(1) MutS_II(1) MutS_	0	1	1	1	0	2	2	1	1	1	1	1	2	2	0.146799	0.748278	0.346606	0.118898	0.467892	0.264195
UPF0004(1) Radical_SAM(1)	2	1	1	3	1	0	2	0	2	1	1	1	1	1	0.449919	0.38886	0.349872	1	1	1
UPF0004(1) Radical_SAM(1)	1	2	2	1	1	2	2	2	1	1	1	1	1	1	0.449919	0.38886	0.349872	1	1	1
COG4(1)	1	0	0	1	1	1	2	1	1	1	1	0	1	2	0.107422	0.389051	0.350065	0.389051	0.364914	1
Ion_trans_2(1)	0	2	3	0	1	1	0	1	2	0	0	0	1	1	0.45358	0.868864	0.35371	0.575291	1	0.504546
Scramblase(1)	1	0	0	1	2	2	2	3	2	1	1	1	1	2	0.066083	0.0630526	0.357416	0.831847	0.241341	0.276214
UBA(2)	1	0	0	1	1	1	1	2	1	1	1	0	2	1	0.459754	0.137416	0.360206	0.570076	1	0.498774
UPF0047(1)	3	2	1	2	3	2	3	2	2	2	1	1	2	3	0.622111	0.940457	0.363843	0.609449	0.247488	0.463447
Fes1(1)	1	0	0	1	0	1	2	1	1	2	1	0	1	1	0.0402927	0.0450715	0.372023	0.750384	0.151885	0.201238
UPF0066(1)	1	2	2	2	1	1	2	1	2	1	1	1	1	2	0.834776	0.527821	0.372023	0.750384	0.616338	0.848962
RRS1(1)	1	2	1	1	1	1	2	2	2	2	2	1	1	2	0.471877	0.0454629	0.373043	0.280029	1	0.20216
BCAS2(1)	1	1	1	1	1	1	2	1	3	1	1	1	1	3	0.370327	0.282636	0.375681	0.96212	0.854591	0.791571
Porphobil_deam(1) Porphobi	1	1	1	1	1	3	2	3	2	2	0	1	2	3	0.0399257	0.0314359	0.387995	0.873624	0.144898	0.141139
BCNT(1)	0	1	1	1	0	1	2	1	2	1	0	2	1	1	0.134611	0.159579	0.388085	0.787952	0.402773	0.523881
PHD(1) BAH(1) AAA(1)	0	1	1	1	0	1	2	1	2	1	1	2	0	1	0.134611	0.159579	0.388085	0.787952	0.402773	0.523881
HTH_9(1) RNA_pol_Rpc82(1)	1	0	0	1	1	1	2	1	2	1	2	1	1	0	0.134611	0.159579	0.388085	0.787952	0.402773	0.523881
AD(1)	1	2	1	1	1	2	2	1	2	1	1	2	2	1	0.0830855	0.720827	0.389051	0.172196	0.272033	0.669733
DNA_ligase_A_N(1) DNA_liga	1	1	1	2	1	1	1	2	1	1	1	2	1	2	0.640654	0.720827	0.389051	0.479097	0.272033	0.669733
UDP-g_GGTase(1)	0	1	1	1	1	0	2	1	1	1	0	1	2	2	0.754911	0.720827	0.389051	1	0.706511	0.669733
adh_short(1) ADH_N(1) ADH_	1	0	0	1	1	0	2	3	1	2	1	1	1	1	0.491612	0.0274298	0.39417	0.18903	1	0.122963
FimP(1)	1	1	1	1	1	1	1	1	2	1	0	2	1	3	1	0.513999	0.401784	0.60016	0.513004	0.905242
TIP120(1)	0	1	1	1	1	1	2	0	2	1	0	2	2	1	0.30735	0.732078	0.408652	0.497392	0.718279	0.682782
Fe_hyd_lg_C(1) Fe_hyd_SSU(	1	0	0	1	2	1	2	2	1	0	1	1	2	1	0.30735	0.732078	0.408652	0.497392	0.718279	0.682782
Pyr_redox_2(1) Pyr_redox(2	1	1	1	2	1	3	1	3	1	2	0	0	1	2	0.385551	0.272646	0.410172	0.924571	0.154002	0.091762
Mog1(1)	1	0	0	1	1	2	2	3	1	1	0	1	2	1	0.0375303	0.0986744	0.413074	0.476284	0.129164	0.345175
DUF1740(1)	1	1	1	1	1	1	2	2	2	1	1	1	1	2	0.20216	0.0636459	0.414546	0.685468	0.524545	0.241125
DUF866(1)	1	1	1	1	1	1	2	2	2	1	1	1	1	2	0.20216	0.0636459	0.414546	0.685468	0.524545	0.241125
SRP19(1)	1	1	1	1	1	1	2	2	2	1	1	1	2	1	0.20216	0.0636459	0.414546	0.685468	0.524545	0.241125
DAP3(1)	1	1	1	1	1	1	2	2	2	1	2	1	1	1	0.20216	0.0636459	0.414546	0.685468	0.524545	0.241125
NGP1NT(1) MMR_HSR1(1)	1	1	1	1	1	1	2	2	1	1	1	1	1	2	0.20216	0.321695	0.414546	0.685468	0.524545	0.808233
TBPIP(1)	1	1	1	1	1	1	2	1	2	1	1	1	2	1	0.20216	0.321695	0.414546	0.685468	0.524545	0.808233
Radical_SAM(1) HemN_C(1)	1	1	1	1	1	1	2	2	1	1	1	1	2	1	0.20216	0.321695	0.414546	0.685468	0.524545	0.808233
CDC73(1)	1	1	1	1	1	1	0	2	1	1	1	1	2	1	0.20216	0.321695	0.414546	0.0636459	0.0761075	0.808233
GUN4(1)	1	1	1	1	1	2	1	1	0	1	1	1	2	1	0.20216	0.321695	0.414546	0.0636459	0.524545	0.111659
Nrap(1)	1	1	1	1	1	1	2	2	1	1	2	1	1	1	0.20216	0.321695	0.414546	0.685468	0.524545	0.808233
GN3L_Grn1(1) MMR_HSR1(1)	1	1	1	1	1	1	2	1	2	1	1	1	0	1	0.20216	0.321695	0.414546	0.685468	0.0761075	0.111659
4F5(1)	1	1	1	1	0	2	0	1	2	2	0	2	1	2	0.767965	0.163204	0.414788	0.376137	0.721898	0.504739
Cwf_Cwc_15(1)	1	1	0	0	1	1	2	1	2	3	1	0	1	2	0.158587	0.0344392	0.418102	0.587063	0.432556	0.141147
APG5(1)	2	1	1	1	0	1	2	1	2	1	1	1	1	3	0.420058	0.535159	0.425294	0.802465	0.869484	0.91003
tRNA-synt_1b(1) S4(1)	1	0	1	1	1	1	2	1	1	1	1	1	1	1	0.042738	0.46505	0.427585	0.159699	0.140397	1
DUF1620(1)	1	1	1	1	0	1	2	1	1	1	1	1	1	1	0.042738	0.46505	0.427585	0.159699	0.140397	1
RBFA(1)	1	1	1	1	0	2	1	1	1	1	1	1	1	1	0.042738	0.46505	0.427585	0.159699	0.140397	1
DUF2036(1)	1	1	1	0	1	1	0	1	1	1	1	1	1	1	0.343439	0.46505	0.427585	0.159699	0.140397	1
TRAUB(1)	1	1	1	1	0	1	0	1	1	1	1	1	1	1	0.343439	0.46505	0.427585	0.159699	0.140397	1
SAICAR_synt(1)	1	1	1	1	2	1	2	2	1	2	1	2	2	1	0.525197	0.267901	0.430745	0.744399	1	0.69711
DUF2042(1)	1	1	1	0	1	1	2	1	0	1	1	0	0	1	0.155531	0.744399	0.430745	0.124673	0.060024	0.69711
ResIII(1) Helicase_C(1)	0	2	2	1	1	1	3	2	1	1	2	3	1	1	0.4026	0.826251	0.430758	0.548621	0.839084	0.624051
DUF1682(1)	1	0	0	1	1	1	2	3	1	1	1	2	0	1	0.173031	0.113601	0.434958	0.967079	0.449241	0.367642
NLE(1) WD40(8)	0	1	0	1	0	1	0	3	1	1	1	1	0	1	0.856085	0.0369562	0.435482	0.109973	0.66267	0.143658
DHQ_synthase(1)	2	1	1	2	1	1	2	1	3	1	2	2	1	2	0.856085	0.789968	0.435482	0.962424	0.66267	0.660966
UBA(1) EF_TS(1)	1	1	2	0	0	3	2	1	3	0	2	1	1	1	0.0606123	0.535924	0.445046	0.184645	0.184142	0.933655
tRNA-synt_2c(1) tRNA_SAD(1	1	2	2	1	2	2	2	2	1	2	3	2	1	2	0.415366	0.874345	0.450723	0.530975	0.835652	0.604859
tRNA-synt_2c(1) tRNA_SAD(1	1	0	0	1	0	1	2	1	1	0	1	1	1	2	0.415366	0.874345	0.450723	0.530975	0.835652	0.604859
rRNA_methylase(1)	0	1	1	1	1	1	1	1	2	1	1	1	1	1	0.546479	0.0856384	0.454301	0.362834	1	0.281012
zf-LYAR(1)	0	1	1	1	1	1	1	1	2	1	1	1	1	1	0.546479	0.0856384	0.454301	0.362834	1	0.281012
Na_H_Exchanger(2)	3	0	1	1	0	0	1	1	1	0	1	0	0	1	0.554553	0.683003	0.463311	0.827281	1	0.794363
MRP-L47(1)	1	1	1	1	1	2	2	1	3	1	1	1	2	1	0.0356159	0.172536	0.466606	0.318732	0.109129	0.476291
RelA_SpoT(1)	2	2	1	1	1	3	1	1	3	0	0	0	3	1	0.654174	0.787947	0.476829	0.533945	0.33242	0.708313
Coprogen_oxidas(1)	2	2	2	2	2	3	0	2	2	2	1	3	2	1	0.267342	1	0.48066	0.306946	0.582944	0.534446
CoaE(1)	2	1	1	2	2	1	2	1	2	2	1	2	3	2	0.847462	0.883152	0.482502	0.769174	0.467261	0.630304
Lum_binding(2)	2	1	1	1	0	1	2	2	2	0	1	1	3	1	0.492913	0.59864	0.497825	0.832245	0.889373	0.923799
Ala_racemase_N(1)	2	1	1	3	2	2	2	1	3	2	2	3	1	3	0.639462	0.783041	0.504145	0.833011	0.945535	0.742278
Oxidored_molyb(1) Mo-co_di	1	1	1	2	1	3	2	3	2	3	0	2	2	2	0.0715718	0.0306742	0.505813	0.872377	0.188266	0.102354
Evr1_Alr(1)	2	2	2	1	0	3	1	2	2	1	2	1	2	2	0.554108	0.643969	0.511432	0.860865	0.950224	0.88961
Arm(5) BTB(1)	1	0	0	0	1	0	2	1	1	1	1	0	2	0	0.374423	0.311869	0.514127	1	0.716039	0.680296
Ribosomal_L34(1)	1	2	2	1	1	3	0	2	2	1	1	2	2	2	0.871087	0.646316	0.514392	0.606974	0.509244	0.890394
WD40(1) BING4CT(1)	1	1	1	1	0	1	2	1	2	2	1	1	1	1	0.088554	0.0232515	0.516629	0.689249	0.222144	0.0773663
VKOR(1)	0	1	1	1	1	1	2	2	1	2	1	1	1	1	0.088554	0.0232515	0.516629	0.689249	0.222144	0.0773663
STAG(1)	0	1	1	1	1	1	2	2	2	1	1	1	1	1	0.088554	0.0232515	0.516629	0.689249	0.222144	0.0773663
DUF2052(1)	0	1	1	1	1	1	2	2	1	1	1	1	1	1	0.088554	0.130626	0.516629	0.689249	0.222144	0.34826
Exo_endo_phos(1) zf-GRF(1)	1	1	0	1	1	1	2	2	1	1	1	1	1	1	0.088554	0.130626	0.516629	0.689249	0.222144	0.34826
Sin_N(1)	1	1	1	0	1	1	2	2	1	1	1	1	1	1	0.088554	0.130626	0.516629	0.689249	0.222144	0.34826
Nefa_Nip30_N(1)	1	1	1	1	0	1	0	1	2	1	1	1	1	1	0.437587	0.130626	0.516629	0.0665579	0.222144	0.34826
RimM(1) PRC(1)	1	1	1	1	0	1	0	2	1	1	1	1	1	1	0.437587	0.130626	0.516629	0.0665579	0.222144	0.34826
Cullin(1) APC2(1)	0	1	1	1	1	1	2	1	1	0	1	1	1	1	0.088554	0.689249	0.516629	0.0665579	0.222144	0.34826
PspA_IM30(1)	2	1	1	2	2	3	1	1	2	1	2	1	2	3	0.736534	0.594971	0.52164	0.466865	0.860614	0.293655
Rubrerythrin(1)	3	1	1	1	2	2	2	2	2	1	1	1	2	1	0.358162	0.739469	0.521672	0.555961	0.179079	0.384128
PQ-loop(1)	1	0	1	1	1	1	1	1	2	0	1	0	1	3	0.768144	0.735738	0.527799	1	0.834848	0.813179
COG5(1)	1	1	1	1	1	1	2	1	1	1	0	1	2	2	0.319182	1	0.528037	0.359323	0.623574	0.578539
vATP-synt_AC39(1)	1	1	1	1	1	1	2	1	1	1	0	2	1	2	0.319182	1	0.528037	0.359323	0.623574	0.578539
HATPase_c(1) DNA_mis_repai	1	1	1	0	2	1	2	1	1	1	2	1	1	1	0.319182	1	0.528037	0.359323	0.623574	0.578539
Mannosyl_trans(1)	1	1	1	0	2	1	2	1	1	1	1	1	0	1	0.319182	1	0.528037	0.359323	0.159699	0.578539
zf-CSL(1)	1	1	1	1	1	1	2	2	0	1	1	1	1	0	0.319182	1	0.528037	0.359323	0.159699	0.578539
AMP_N(1) Peptidase_M24(1)	1	1	1	2	4	2	2	3	2	2	2	3	2	1	0.50267	0.263429	0.535128	0.762433	0.86514	0.58197
adh_short(2)	0	0	0	1	1	0	2	1	0	1	0	0	1	2	0.398676	0.663075	0.535674	0.663075	0.730045	0.895957
tRNA-synt_1c(1) tRNA-synt_	1	1	2	1	1	1	2	3	2	2	3	1	3	0	0.662948	0.118749	0.536924	0.362816	0.952223	0.30977
DUF1716(1)	1	1	1	1	1	2	2	2	2	1	2	1	0	2	0.068099	0.149413	0.538073	0.54616	0.169257	0.372643
Paf67(1)	1	1	1	1	1	2	2	2	2	1	0	2	2	1	0.068099	0.149413	0.538073	0.54616	0.169257	0.372643
Carb_kinase(1)	2	0	1	1	1	2	2	1	2	1	1	1	1	2	0.068099	0.452968	0.538073	0.239974	0.169257	0.855657
Fra10Ac1(1)	1	1	2	1	0	1	1	1	2	1	1	1	1	2	1	0.452968	0.538073	0.54616	0.632069	0.855657
AAA(1) AAA_2(1) ClpB_D2-sm	0	1	2	0	1	1	0	2	1	2	1	0	1	0	0.621935	0.123104	0.539952	0.0998392	1	0.0554049
FGGY_N(1)	0	1	0	0	2	1	0	0	3	1	0	2	1	1	0.902763	0.413015	0.545877	0.443316	0.55847	0.794405
V-ATPase_H(1)	1	1	1	1	1	3	2	1	1	2	2	1	2	0	0.0274599	0.46364	0.547741	0.109942	0.0722137	0.859098
5_3_exonuc_N(1)	1	0	0	1	0	0	1	0	2	0	0	2	1	0	0.890145	0.674315	0.550088	0.83301	0.739289	0.899656
HCCA3(1)	1	1	1	0	1	1	3	1	3	1	0	1	1	3	0.191139	0.265758	0.55541	0.739397	0.398462	0.567434
GLE1(1)	1	1	1	1	0	1	1	1	3	1	1	1	1	1	0.641193	0.0728101	0.562291	0.271681	1	0.194541
Nop10p(1)	1	1	1	1	1	1	2	2	1	2	0	2	2	1	0.362136	0.175344	0.564748	0.776455	0.654478	0.40381
Tfb2(1)	1	1	1	1	1	1	2	2	1	1	0	2	1	2	0.362136	0.482536	0.564748	0.776455	0.654478	0.865076
Transp_cyt_pur(1)	1	1	2	0	1	1	2	1	1	0	1	1	2	1	0.362136	0.482536	0.564748	0.175344	0.654478	0.250312
PRP1_N(1)	1	1	0	1	1	0	3	2	1	2	0	1	0	1	0.457747	0.150474	0.570327	0.602432	0.257513	0.0728504
PQQ(1)	1	0	0	1	0	0	3	0	2	0	1	0	1	1	0.259361	0.690926	0.571587	0.459955	0.498573	0.905075
zf-C3HC4(1) ZZ(1)	0	1	0	0	1	3	0	1	0	1	0	1	2	0	0.259361	0.690926	0.571587	0.459955	0.498573	0.905075
ICMT(1)	4	1	1	2	1	2	2	2	3	1	3	2	2	1	0.543676	0.647674	0.574315	0.846043	0.877956	0.953692
Esterase(1)	1	2	1	1	3	1	2	3	2	1	1	1	2	1	0.976975	0.507314	0.574807	0.576545	0.682937	0.270342
Pex2_Pex12(1)	1	3	2	1	0	1	3	2	3	3	1	1	2	3	0.521977	0.117025	0.579258	0.462396	0.84765	0.282065
Peptidase_M76(1)	1	1	1	1	1	2	2	3	1	1	0	1	2	2	0.10258	0.302305	0.587633	0.455274	0.222131	0.595826
TFIIB(2) BRF1(1)	0	2	1	1	0	0	1	0	2	1	0	3	1	1	0.709132	0.775391	0.592725	0.570654	0.442961	0.841708
PSI_PsaE(1)	1	1	1	1	1	3	2	3	3	1	0	2	1	2	0.0458845	0.0585996	0.594566	0.711109	0.106176	0.150314
IMPDH(1) CBS(1)	1	1	1	1	0	2	0	0	2	0	1	0	3	1	0.805029	0.850364	0.596161	0.706718	0.861464	0.520578
Ubiq_cyt_C_chap(1)	1	1	1	1	1	1	2	1	3	0	1	1	1	2	0.401288	0.70355	0.596614	0.634646	0.680949	0.91795
Mg_chelatase(1)	2	2	3	0	3	3	1	1	3	1	1	3	3	3	0.96012	0.674495	0.596672	0.771002	0.646446	0.392497
Tbf5(1)	1	1	1	1	1	2	0	2	3	3	0	2	2	1	1	0.0224061	0.608879	0.0562929	0.691059	0.0604843
Hydant_A_N(1) Hydantoinase	0	1	1	1	1	1	2	2	1	0	1	1	1	1	0.175941	0.6438	0.615052	0.362834	0.338578	1
PMM(1)	1	1	1	2	1	1	2	2	2	2	1	1	3	1	0.539404	0.0809029	0.615434	0.354608	0.836118	0.191498
PsaL(1)	1	1	1	1	1	3	0	2	3	1	1	1	2	1	0.643758	0.138649	0.622273	0.41501	0.947978	0.300333
FHA(1) PP2C(1)	0	1	1	1	1	2	2	2	1	1	1	0	2	1	0.0350886	0.24316	0.623574	0.24316	0.0782852	0.475589
TRM13(1)	0	1	0	1	1	1	1	1	1	1	1	1	0	1	0.304372	0.24316	0.623574	1	0.528037	0.475589
Ribosomal_S20p(1)	1	1	1	0	1	2	0	2	1	1	1	1	1	1	0.693295	0.24316	0.623574	0.549014	1	0.475589
UCR_UQCRX_QCR9(1)	1	1	1	1	1	2	0	2	2	1	0	1	2	2	1	0.24316	0.623574	0.344465	0.703116	0.475589
Met_10(1)	1	2	1	1	1	1	1	1	1	0	1	1	1	3	0.68835	0.235719	0.624249	0.542312	0.447622	0.129912
GTP_EFTU(1) GTP_EFTU_D2(1)	0	2	0	1	1	2	1	1	1	2	2	2	3	2	0.762876	0.948842	0.627338	0.743221	0.93132	0.626007
GTP_EFTU(1) GTP_EFTU_D2(1)	1	1	1	1	1	1	2	2	2	1	1	3	2	1	0.762876	0.948842	0.627338	0.743221	0.93132	0.626007
EGF_2(1) Exostosin(1)	14	0	0	0	8	1	1	1	1	0	1	2	1	1	0.577696	0.365537	0.640119	0.822065	0.858818	0.639553
COX15-CtaA(1)	1	1	1	1	0	1	2	1	0	1	1	1	0	2	0.213557	0.777826	0.646106	0.177844	0.380877	0.50411
PRO8NT(1) PROCN(1) RRM_4(1	1	1	0	1	1	2	1	1	1	0	0	2	1	1	0.213557	0.777826	0.646106	0.177844	0.380877	0.50411
HMA(3) E1-E2_ATPase(1) Hyd	1	0	0	2	0	1	0	1	0	1	0	1	3	0	0.901339	0.924554	0.648572	0.849884	0.636926	0.75572
DUF1014(1)	1	1	0	1	1	2	2	3	2	1	0	1	1	2	0.0486617	0.0462099	0.650863	0.817349	0.100944	0.107992
DUF602(1)	2	1	1	1	2	1	2	1	1	1	1	1	2	1	0.814068	0.29439	0.661086	0.29439	0.572668	0.523364
PAD_porph(1)	1	0	0	5	2	2	2	1	1	1	1	1	1	1	0.349991	0.69493	0.669649	0.249892	0.226875	1
Alum_res(1)	3	0	0	1	0	1	2	1	3	1	2	0	1	1	0.354369	0.275783	0.670841	0.974951	0.562417	0.489297
ARPC4(1)	2	1	1	1	1	1	2	3	2	1	1	1	1	3	0.603421	0.205143	0.670971	0.566585	0.86134	0.383451
GRIP(1)	2	0	0	2	1	2	0	1	1	0	1	2	1	1	1	0.607679	0.674386	0.680543	0.744399	0.395983
GTP1_OBG(1) MMR_HSR1(1)	2	2	2	1	1	3	2	3	1	1	3	1	1	1	0.265766	0.891602	0.674482	0.260699	0.171272	0.810434
DsbD(1)	1	1	0	1	1	1	2	3	1	1	0	1	1	2	0.262955	0.187741	0.681455	0.965782	0.432107	0.349852
COQ9(1)	1	1	0	1	1	1	2	1	3	1	1	2	0	1	0.262955	0.187741	0.681455	0.965782	0.432107	0.349852
Pro_dh(1)	3	1	1	2	2	3	2	1	2	1	1	2	2	3	0.306757	0.429911	0.684497	0.130951	0.490119	0.275316
Peptidase_S49(2)	2	0	0	1	1	1	2	1	1	1	0	1	1	2	0.277201	0.714643	0.690785	0.469177	0.446156	1
DNA_primase_S(1)	2	2	0	1	1	1	2	2	1	0	1	1	1	1	0.632978	0.714643	0.690785	0.469177	0.446156	1
APC8(1) TPR_1(3)	1	1	1	1	0	1	0	0	2	1	2	1	0	1	0.632978	0.714643	0.690785	0.469177	0.446156	1
ORC2(1)	0	1	1	1	0	1	2	1	1	2	0	1	1	1	0.0828648	0.10227	0.697186	0.750384	0.151885	0.201238
SRP40_C(1)	1	1	1	1	0	1	0	1	3	0	1	1	2	0	0.670608	0.523634	0.723225	0.37416	0.496635	0.761491
Radical_SAM(1) BATS(1)	2	1	1	1	2	2	2	1	2	0	1	1	2	1	0.280439	0.403925	0.729393	0.111945	0.19827	0.613832
COG6(1)	1	1	1	1	1	1	2	1	1	1	1	0	1	3	0.362716	1	0.735127	0.402575	0.529172	0.766202
zf-U1(1)	2	0	1	2	1	3	2	2	2	3	0	1	2	3	0.151832	0.136554	0.735354	0.901538	0.246979	0.242362
DRIM(1)	1	0	0	1	1	1	2	1	2	0	1	0	1	1	0.137918	0.430745	0.744399	0.430745	0.223351	0.634239
KTI12(1)	1	2	2	1	1	1	2	0	2	1	1	1	2	1	0.861381	0.430745	0.744399	0.430745	0.674386	0.634239
Peptidase_M16_C(1) M16C_as	0	2	2	1	1	1	2	1	0	1	0	3	2	1	0.69423	0.429034	0.74809	0.327155	0.895121	0.306312
RNA_pol_Rpb1_1(1) RNA_pol_	1	1	0	1	0	2	1	1	1	1	0	1	1	3	0.497717	0.602737	0.748873	0.307705	0.679936	0.440693
DUF140(1)	1	1	1	1	1	1	2	2	1	1	0	3	1	1	0.398593	0.515909	0.75433	0.793107	0.560112	0.725288
IBN_N(1) Cse1(1) CAS_CSE1(	0	1	1	0	1	0	1	1	2	1	0	1	2	0	0.870628	0.19066	0.761005	0.23073	0.695025	0.310736
Syja_N(1) WW(1)	0	1	1	1	0	1	2	0	1	1	1	2	0	0	0.163533	0.90098	0.761005	0.23073	0.253847	0.881799
Aldo_ket_red(2)	0	0	0	2	2	0	3	2	2	2	1	0	1	2	0.571821	0.133793	0.77324	0.459307	0.744274	0.222709
DUF2499(1)	0	3	3	1	1	1	2	2	2	1	0	1	2	2	0.935354	0.743915	0.778396	0.851235	0.767134	0.577945
CwfJ_C_1(1) CwfJ_C_2(1)	1	2	1	2	1	1	2	1	1	1	2	1	2	1	0.822712	0.316643	0.780055	0.316643	1	0.23632
Vps53_N(1)	1	1	1	1	4	2	1	0	2	1	1	2	1	1	0.884651	0.510729	0.78636	0.510729	0.726738	0.692178
Chromo(2) SNF2_N(1) Helica	0	1	0	1	0	2	1	1	0	1	0	1	0	1	0.046895	0.54325	0.802451	0.146727	0.0746114	0.714707
PAP_assoc(1)	1	0	0	1	1	1	2	0	3	2	1	0	0	2	0.260254	0.188806	0.809097	0.973221	0.359316	0.284624
tRNA_Me_trans(1)	1	2	1	2	1	3	2	1	3	1	1	1	2	2	0.124464	0.787985	0.819431	0.217527	0.180804	0.954661
WD40(5) PWP2(1)	1	0	0	1	0	0	2	1	1	1	1	0	0	1	0.29439	0.233616	0.822712	1	0.393928	0.336239
RNA_pol_Rpb1_3(1) RNA_pol_	0	0	0	1	1	1	1	0	2	1	1	1	0	0	0.29439	0.233616	0.822712	1	0.393928	0.336239
AAT(1)	1	0	0	0	2	1	2	1	1	1	1	0	0	1	0.147702	0.44289	0.832236	0.44289	0.123027	0.362136
Filamin(1)	1	0	0	1	0	0	2	0	1	1	0	1	0	1	0.32818	0.612081	0.835085	0.612081	0.427202	0.760854
tRNA-synt_2(2)	0	0	1	0	1	0	2	1	1	0	1	0	0	1	0.32818	0.612081	0.835085	0.612081	0.427202	0.760854
Isy1(1)	1	1	1	1	1	1	2	1	2	1	0	1	0	3	0.444483	0.556742	0.840896	0.812766	0.374935	0.463467
Chromo(1) SNF2_N(1) Helica	0	1	0	1	0	2	0	0	2	1	1	0	0	1	0.383848	0.321325	0.853629	1	0.480251	0.425149
ABC1(1) APH(1)	1	2	3	0	0	0	3	3	2	2	1	1	1	1	0.829587	0.151035	0.857916	0.32222	0.729422	0.130357
Pro_isomerase(2)	2	0	0	0	1	2	0	0	2	1	0	0	1	1	0.60904	0.558747	0.872522	1	0.538073	0.486279
DUF59(1) ParA(1)	0	1	1	1	1	1	1	1	0	1	0	1	1	1	0.622654	0.706303	0.877362	0.455954	0.553473	0.82141
PAZ(1) Piwi(1)	2	0	0	0	1	0	2	2	3	0	1	0	0	1	0.640789	0.229714	0.883736	0.57319	0.5741	0.205265
R3H(1)	1	1	1	1	3	2	0	2	2	1	1	1	1	3	0.649976	0.567541	0.886935	0.388448	0.584599	0.671297
CobN-Mg_chel(1)	2	2	2	2	1	2	2	3	2	1	1	2	2	2	0.663022	0.877169	0.891445	0.781726	0.599561	0.789233
TruB_N(1)	1	1	1	1	2	1	2	3	2	1	1	1	1	2	0.548539	0.14774	0.89986	0.508279	0.627966	0.195635
ATP-grasp_2(1) Ligase_CoA(	2	1	1	1	1	1	2	3	2	1	1	1	2	1	0.548539	0.14774	0.89986	0.508279	0.627966	0.195635
DUF2419(1)	0	1	1	1	1	1	2	1	3	1	1	0	1	1	0.200391	0.133288	0.905217	0.960459	0.186307	0.125925
NOC3p(1) CBF(1)	0	1	1	1	1	1	2	1	1	1	1	0	0	2	0.217968	0.676081	0.909083	0.409585	0.203447	0.618186
Glyco_hydro_32N(1)	3	0	0	1	3	1	2	2	3	0	1	1	0	3	0.796091	0.743502	0.915216	0.979849	0.740177	0.685076
PAPS_reduct(1) MoCF_biosyn	2	0	0	1	1	0	2	3	2	1	1	1	0	1	0.778374	0.109183	0.929942	0.28017	0.734196	0.108806
Bac_globin(1)	7	0	0	1	7	2	2	1	1	1	1	1	3	3	0.808266	0.473481	0.939364	0.428999	0.860512	0.453029
TFIIS_M(1)	1	0	2	1	2	2	2	0	2	0	0	2	3	0	0.381155	0.500058	0.94031	0.191931	0.367149	0.560821
Ebp2(1)	1	1	1	1	1	1	2	1	2	2	0	1	1	2	0.313215	0.135823	1	0.752288	0.329079	0.151916
DUF288(1)	2	0	1	2	0	2	2	3	1	2	1	1	2	0	0.191657	0.196949	1	0.862612	0.205886	0.215673
PRA-CH(1) PRA-PH(1)	1	1	1	1	1	1	2	1	1	2	1	1	1	1	0.110746	0.211059	1	0.60466	0.121849	0.230201
DUF2358(1) SOUL(1)	1	1	1	1	1	1	2	1	2	1	1	1	1	1	0.110746	0.211059	1	0.60466	0.121849	0.230201
eIF3_N(1) PCI(1)	1	2	1	1	0	3	2	2	2	0	1	0	2	1	0.0912807	0.593083	1	0.232624	0.101252	0.609154
DIRP(1)	0	2	1	1	1	0	2	0	2	0	0	1	2	1	1	0.634507	1	0.703116	1	0.64926
DUF2301(1)	1	1	1	1	1	1	2	1	3	0	0	1	1	2	0.454494	0.735303	1	0.672755	0.469513	0.746431
GTP1_OBG(1) MMR_HSR1(1) DU	1	1	1	1	1	1	2	1	1	1	0	1	2	1	0.259573	1	1	0.299003	0.27506	1
Mnd1(1)	1	1	1	1	1	1	2	1	1	1	0	2	1	1	0.259573	1	1	0.299003	0.27506	1
Acyl_transf_1(1)	0	1	1	2	1	1	2	1	1	1	1	1	1	1	0.259573	1	1	0.299003	0.27506	1
Ribosomal_L37(1)	1	1	1	1	1	1	2	2	0	1	0	2	1	1	0.393928	1	1	0.433236	0.409585	1
GATase(1) tRNA_Me_trans(1)	1	1	1	1	1	1	1	1	1	1	1	1	0	2	1	1	1	1	1	1
Flavodoxin_1(1) Radical_SA	1	1	1	1	1	1	1	1	1	1	1	1	1	1	1	1	1	1	1	1

## Sheet: universalNotExpanded<=2
DOMAIN	Green_alga	ost_lucimarinus	ost_tauri	chlvu	volvox	Phy_patens	spike_moss	Rice	Maize	Sorghum	Grape	Arabidopsis	Cottonwood	Soybean	AB	AC	AD	BC	BD	CD
Aldolase_II(1) Hydrolase(1	0	0	0	1	1	1	2	1	1	1	2	1	2	1	0.0298586	0.144928	0.0102322	0.316643	1	0.23632
Spt4(1)	1	0	0	1	1	1	2	2	2	1	1	2	2	2	0.0828648	0.0257617	0.0118254	0.750384	0.616338	0.848962
FMC1(1)	1	0	0	1	0	1	1	1	2	1	1	1	2	2	0.210083	0.0381549	0.0119901	0.510729	0.306211	0.692178
B3_4(1) B5(1)	0	1	1	1	1	2	2	2	1	1	1	2	2	2	0.0123279	0.151916	0.0131642	0.151916	0.553473	0.273491
DUF952(1)	1	0	0	0	1	1	1	1	1	1	1	1	1	2	0.13544	0.0924359	0.0166851	1	0.528037	0.475589
UPF0197(1)	1	0	0	0	1	1	1	1	1	1	1	1	2	1	0.13544	0.0924359	0.0166851	1	0.528037	0.475589
TrmE_N(1) MMR_HSR1(1)	1	2	2	2	1	1	1	1	1	1	0	1	1	1	0.13544	0.0924359	0.0166851	1	0.528037	0.475589
SCP2(1)	1	0	0	1	0	1	2	1	2	1	1	1	2	2	0.046895	0.05221	0.0179719	0.759488	1	0.714707
Endonuclease_5(1)	1	0	0	0	1	1	2	1	2	1	1	2	1	2	0.046895	0.05221	0.0179719	0.759488	1	0.714707
GTP_cyclohydroI(2)	0	0	1	1	0	1	0	1	1	0	1	2	2	1	0.84093	0.54325	0.0179719	0.759488	0.0746114	0.0894584
Methyltransf_10(1)	1	1	1	1	0	1	2	2	1	1	1	2	2	2	0.139529	0.191434	0.0216694	0.733391	0.59185	0.319889
TIP41(1)	1	1	1	1	0	1	2	1	2	1	2	1	2	2	0.139529	0.191434	0.0216694	0.733391	0.59185	0.319889
PIG-S(1)	0	1	1	0	1	1	2	1	1	1	1	2	2	1	0.0652622	0.316643	0.0273229	0.316643	1	0.23632
NAF1(1)	0	1	0	1	0	1	2	1	1	1	1	1	2	1	0.0240557	0.127932	0.0283761	0.29439	0.572668	0.523364
UPF0139(1)	1	0	0	0	1	1	2	1	1	1	1	1	2	1	0.0240557	0.127932	0.0283761	0.29439	0.572668	0.523364
SF3b10(1)	1	1	1	1	1	1	2	1	2	2	1	2	2	2	0.20216	0.0636459	0.028678	0.685468	0.524545	0.808233
FTHFS(1)	1	1	1	1	1	1	2	2	1	1	1	2	2	2	0.20216	0.321695	0.028678	0.685468	0.524545	0.241125
SRR1(1)	0	0	1	1	0	2	2	1	1	1	0	2	2	2	0.0145137	0.233616	0.0298586	0.121849	0.393928	0.336239
Rab5ip(1)	1	0	0	1	1	2	2	1	2	1	1	2	2	1	0.0107765	0.0901911	0.0311355	0.202482	0.306211	0.692178
tRNA-synt_1(1) Anticodon_1	1	1	1	2	2	1	2	2	2	2	2	1	2	1	0.162962	0.0150522	0.0365062	0.358115	0.687646	0.510739
HgmA(1)	1	0	0	1	1	1	2	2	2	1	1	2	1	2	0.0934409	0.03053	0.0433405	0.759488	1	0.714707
Stk19(1)	1	0	0	1	1	1	2	2	2	1	1	2	1	2	0.0934409	0.03053	0.0433405	0.759488	1	0.714707
DUF171(1)	1	0	0	1	1	1	2	2	1	1	1	1	2	2	0.0934409	0.114201	0.0433405	0.759488	1	0.714707
Vps54(1)	0	1	1	0	1	1	2	1	2	1	1	2	2	1	0.0934409	0.114201	0.0433405	0.759488	1	0.714707
CAP_N(1) CAP_C(1)	0	0	0	1	1	1	2	2	2	1	1	1	2	1	0.0402927	0.0111205	0.0465947	0.750384	0.616338	0.351516
ubiquitin(1) UCH(1)	1	0	0	1	0	1	2	2	2	1	1	2	1	1	0.0402927	0.0111205	0.0465947	0.750384	0.616338	0.351516
ATP11(1)	1	0	0	0	1	1	2	2	1	1	1	1	1	2	0.0402927	0.0450715	0.0465947	0.750384	0.616338	0.848962
Gar1(1)	0	0	0	1	1	2	1	1	2	1	1	1	2	1	0.0402927	0.0450715	0.0465947	0.750384	0.616338	0.848962
GPI2(1)	1	0	0	0	1	1	2	1	1	0	1	1	2	1	0.0402927	0.527821	0.0465947	0.133058	0.616338	0.201238
DUF1604(1) Surp(1)	0	0	1	1	0	1	0	1	1	0	1	2	1	1	0.834776	0.527821	0.0465947	0.750384	0.151885	0.201238
SRP72(1)	1	0	0	1	1	1	1	1	1	1	1	2	1	1	0.304372	0.24316	0.0529522	1	0.528037	0.475589
COG7(1)	1	1	0	1	1	1	2	1	1	1	2	1	1	2	0.111659	0.580578	0.0546278	0.280029	1	0.20216
Sec62(1)	1	1	1	0	1	2	2	2	1	1	1	2	2	1	0.0161662	0.172196	0.0619677	0.172196	0.272033	0.669733
UPF0052(1)	1	1	0	1	1	1	1	1	2	1	1	2	1	2	0.640654	0.172196	0.0619677	0.479097	0.272033	0.669733
CPSase_L_chain(1) CPSase_L	0	1	1	1	1	2	2	1	1	1	0	1	1	2	0.0961427	0.733112	0.0628642	0.190989	0.881124	0.163855
Oxidored_q2(1)	1	0	0	0	1	1	0	0	1	2	2	2	2	0	0.886807	0.33918	0.0729838	0.51855	0.188678	0.442418
ATP12(1)	1	1	1	0	0	1	2	1	1	1	1	1	1	2	0.0548675	0.29439	0.0787492	0.29439	0.572668	0.523364
GATase(1) His_biosynth(1)	0	0	1	1	1	1	2	1	1	1	1	1	2	1	0.0548675	0.29439	0.0787492	0.29439	0.572668	0.523364
Ctf8(1)	1	0	0	1	1	1	2	1	1	1	1	1	2	1	0.0548675	0.29439	0.0787492	0.29439	0.572668	0.523364
Phosducin(1)	1	0	1	0	1	1	2	1	1	1	1	1	2	1	0.0548675	0.29439	0.0787492	0.29439	0.572668	0.523364
Urm1(1)	1	0	0	1	1	1	2	1	1	1	1	2	1	1	0.0548675	0.29439	0.0787492	0.29439	0.572668	0.523364
MRP-S33(1)	0	1	1	1	0	1	0	1	1	1	1	1	1	2	0.814068	0.29439	0.0787492	0.29439	0.110746	0.523364
Ufd2P_core(1) U-box(1)	1	1	1	1	1	1	2	1	1	1	1	1	2	2	0.153852	1	0.0831877	0.18767	1	0.121849
CbiQ(1)	1	1	1	1	1	1	2	1	1	1	1	2	1	2	0.153852	1	0.0831877	0.18767	1	0.121849
HVSL(1)	1	1	1	1	1	1	2	1	1	1	1	2	1	2	0.153852	1	0.0831877	0.18767	1	0.121849
TAFII28(1)	1	1	1	1	1	1	2	1	1	1	1	2	2	1	0.153852	1	0.0831877	0.18767	1	0.121849
Barren(1)	0	1	1	1	0	2	0	0	1	1	2	1	1	2	0.508714	0.898484	0.0833692	0.612081	0.427202	0.148877
PIGA(1) Glycos_transf_1(1)	1	1	1	0	1	1	2	1	2	1	1	2	1	2	0.155531	0.209646	0.0843882	0.744399	1	0.69711
Sld5(1)	0	1	1	1	1	1	2	1	2	1	2	2	1	1	0.155531	0.209646	0.0843882	0.744399	1	0.69711
tRNA-synt_2d(1) FDX-ACB(1)	1	1	1	0	1	1	2	1	1	0	2	1	2	1	0.155531	0.744399	0.0843882	0.124673	1	0.0729967
TFIIS_C(1)	2	2	2	2	2	2	2	1	1	2	0	1	2	2	1	0.149413	0.0848216	0.239974	0.169257	0.855657
DUF2372(1)	0	0	0	1	1	1	2	1	2	0	1	1	1	2	0.0770297	0.246273	0.0866981	0.430745	0.674386	0.634239
Tom7(1)	1	0	0	1	0	2	1	1	0	2	1	1	2	1	0.0770297	0.246273	0.0866981	0.430745	0.674386	0.634239
DUF2450(1) DUF2451(1)	1	0	0	0	1	2	2	1	0	1	0	2	2	1	0.0183317	0.602737	0.0917783	0.0570994	0.231279	0.287241
DUF1395(1)	1	0	0	1	0	1	2	1	2	1	1	1	1	1	0.0222156	0.0252897	0.0958252	0.71528	0.262742	0.39074
Fructosamin_kin(1)	1	0	0	1	0	1	2	1	2	1	1	1	1	1	0.0222156	0.0252897	0.0958252	0.71528	0.262742	0.39074
Aminotran_5(1) MOSC_N(1) M	0	0	0	1	1	1	2	1	0	1	1	1	1	1	0.0222156	0.470194	0.0958252	0.0900456	0.262742	0.39074
Nsp1_C(1)	0	0	0	1	1	1	0	1	0	1	1	1	1	1	0.810893	0.470194	0.0958252	0.71528	0.262742	0.39074
DUF953(1)	2	0	0	0	1	1	2	1	1	0	1	2	1	2	0.172738	0.903301	0.096953	0.241125	1	0.167231
DUF498(1)	1	1	1	1	1	1	1	2	2	1	1	2	1	2	1	0.0493322	0.0978546	0.103921	0.18767	0.60466
HATPase_c(1) DNA_gyraseB(1	1	1	1	1	0	2	2	1	2	1	1	2	2	1	0.0151001	0.289692	0.0978546	0.103921	0.18767	0.60466
HATPase_c(1) DNA_gyraseB(1	1	1	1	1	1	2	2	1	2	1	1	2	2	1	0.0151001	0.289692	0.0978546	0.103921	0.18767	0.60466
Tau95(1)	1	1	0	1	2	1	2	2	2	1	2	2	2	1	0.362136	0.175344	0.104324	0.776455	0.654478	0.865076
tRNA_synt_1c_R1(1) tRNA_sy	0	0	0	1	1	1	2	2	1	2	0	1	2	2	0.0959091	0.0357691	0.106908	0.803712	0.695025	0.463271
WD40(5) Sof1(1)	0	1	1	0	1	1	2	1	1	2	1	1	2	1	0.0828648	0.10227	0.113278	0.750384	0.616338	0.848962
UFC1(1)	1	0	0	1	1	1	0	2	1	1	1	1	1	2	0.834776	0.10227	0.113278	0.133058	0.151885	0.848962
FAD_binding_3(1) FHA(1)	1	0	0	1	1	1	2	1	1	0	1	1	2	1	0.0828648	0.873368	0.113278	0.133058	0.616338	0.201238
Formyl_trans_N(1) Formyl_t	2	1	1	1	2	1	1	1	1	1	1	1	1	1	0.197617	0.144928	0.115925	1	1	1
SnoaL(1)	3	2	2	0	2	1	2	2	1	0	1	0	1	1	0.766006	0.273886	0.120006	0.532904	0.331225	0.707596
Not3(1) NOT2_3_5(1)	0	0	0	1	1	1	1	2	1	0	0	1	2	2	0.374423	0.311869	0.131479	1	0.716039	0.680296
UvrD-helicase(1)	1	1	1	0	2	0	2	1	1	1	2	1	2	2	1	1	0.135823	1	0.237472	0.184666
PUF(5)	0	1	1	1	0	2	0	1	2	1	0	2	2	2	0.57673	0.253446	0.136503	0.668838	0.501844	0.797635
Utp11(1)	1	1	1	1	1	1	2	2	2	1	1	1	2	2	0.228133	0.0782852	0.140397	0.703116	1	0.64926
RLI(1) DUF367(1)	1	1	1	1	1	1	2	2	2	1	1	2	1	2	0.228133	0.0782852	0.140397	0.703116	1	0.64926
Gcd10p(1)	1	1	1	1	1	1	2	2	1	1	1	1	2	2	0.228133	0.349927	0.140397	0.703116	1	0.64926
Init_tRNA_PT(1)	1	1	1	1	1	1	2	1	2	1	1	2	1	2	0.228133	0.349927	0.140397	0.703116	1	0.64926
DUF2050(1)	1	1	1	1	1	1	2	2	1	1	1	2	2	1	0.228133	0.349927	0.140397	0.703116	1	0.64926
Rft-1(1)	1	1	1	1	1	1	2	1	2	1	2	1	2	1	0.228133	0.349927	0.140397	0.703116	1	0.64926
RNA_pol_Rpc34(1)	1	1	1	1	1	1	0	0	1	1	0	1	1	0	0.228133	0.349927	0.140397	0.703116	1	0.64926
Methyltransf_5(1)	1	2	1	1	1	1	2	2	1	1	2	1	2	2	0.50713	0.733391	0.146787	0.733391	0.59185	0.319889
DUF221(2)	2	1	2	1	4	0	1	2	1	1	1	0	2	1	0.0719896	0.42739	0.153645	0.264626	0.472011	0.58452
cwf18(1)	1	1	0	1	1	1	2	1	1	1	1	1	2	1	0.0943736	0.558747	0.169257	0.254208	0.538073	0.486279
DEAD_2(1) DUF1227(1)	0	1	1	1	1	1	2	1	1	1	1	2	1	1	0.0943736	0.558747	0.169257	0.254208	0.538073	0.486279
DUF788(1)	1	0	1	1	1	1	2	1	1	1	1	2	1	1	0.0943736	0.558747	0.169257	0.254208	0.538073	0.486279
Nop14(1)	1	1	0	1	1	1	0	1	1	1	1	1	1	2	0.446771	0.558747	0.169257	0.254208	0.0848216	0.486279
Pyridox_oxidase(1) DUF2470	1	1	1	1	0	1	0	1	1	1	1	1	2	1	0.446771	0.558747	0.169257	0.254208	0.0848216	0.486279
AFG1_ATPase(2)	0	0	0	1	1	1	2	2	1	0	1	1	1	1	0.0559735	0.20657	0.172196	0.389051	0.364914	1
BRCT(1) AAA(1) RFC1(1)	1	0	0	0	1	1	0	1	1	1	1	1	0	2	0.848159	0.20657	0.172196	0.389051	0.364914	1
Sep15_SelM(1)	2	0	0	1	0	1	2	1	1	1	1	1	2	1	0.137918	0.430745	0.176998	0.430745	0.674386	0.634239
DUF1674(1)	1	0	1	0	1	1	0	1	0	2	1	1	1	2	0.861381	0.430745	0.176998	0.430745	0.223351	0.634239
PEN-2(1)	1	0	1	1	0	1	2	1	1	1	1	1	1	1	0.0260869	0.213557	0.178725	0.213557	0.191684	1
Glycos_trans_3N(1) Glycos_	1	1	1	1	0	2	2	2	2	1	1	1	2	1	0.0123279	0.0303565	0.184666	0.455954	0.0956897	0.273491
ETC_C1_NDUFA5(1)	1	1	1	0	1	1	1	1	2	1	1	1	2	1	0.622654	0.151916	0.184666	0.455954	0.553473	0.82141
DUF926(1)	0	1	1	1	1	1	1	2	1	1	1	1	2	1	0.622654	0.151916	0.184666	0.455954	0.553473	0.82141
APG9(1)	0	1	1	2	1	2	2	1	1	1	1	1	2	2	0.054046	1	0.203447	0.073388	0.316643	0.259573
SRP14(1)	1	1	1	1	1	2	0	1	1	1	1	2	1	2	1	1	0.203447	1	0.316643	0.259573
Atx10homo_assoc(1)	1	1	1	1	1	1	1	1	1	1	1	1	2	1	1	1	0.203447	1	0.316643	0.259573
PRCC_Cterm(1)	1	1	1	1	1	1	1	1	1	1	1	1	0	1	1	1	0.203447	1	0.316643	0.259573
3HCDH_N(1) 3HCDH(1)	0	0	0	1	2	1	2	1	2	1	1	1	1	2	0.163533	0.19066	0.205355	0.803712	0.695025	0.881799
NCA2(1)	0	1	1	1	1	2	1	2	1	1	1	1	1	2	0.139529	0.191434	0.227077	0.733391	0.59185	0.83839
Radical_SAM(1) Acetyltrans	0	1	1	1	1	1	2	1	2	1	1	1	2	1	0.139529	0.191434	0.227077	0.733391	0.59185	0.83839
HEM4(1)	1	1	0	1	1	1	2	1	2	1	1	1	2	1	0.139529	0.191434	0.227077	0.733391	0.59185	0.83839
GidB(1)	1	1	0	1	1	1	2	0	1	1	1	1	2	1	0.139529	0.733391	0.227077	0.110426	0.59185	0.173549
NUC130_3NT(1) SDA1(1)	0	1	1	1	1	1	2	1	1	0	1	2	1	1	0.139529	0.733391	0.227077	0.110426	0.59185	0.173549
PALP(1) Thr_dehydrat_C(2)	1	1	1	2	1	1	2	1	2	1	0	1	1	1	0.50713	0.733391	0.227077	0.733391	0.127586	0.173549
Mak10(1)	1	1	1	1	1	1	2	2	0	1	2	2	1	1	0.336239	1	0.23632	0.376342	1	0.29439
Aminotran_3(2)	1	0	0	1	1	0	2	1	0	2	1	1	1	2	0.54925	0.493885	0.237608	1	0.716039	0.680296
NLE(1) WD40(5)	0	0	1	1	0	0	2	1	1	1	0	2	1	1	0.343439	0.281121	0.24316	1	1	1
BP28CT(1)	0	0	1	1	1	1	2	2	1	2	1	1	1	1	0.0514574	0.0132903	0.248393	0.71528	0.262742	0.103013
RED_N(1) RED_C(1)	1	0	0	1	1	1	2	2	1	2	1	1	1	1	0.0514574	0.0132903	0.248393	0.71528	0.262742	0.103013
Suf(1)	1	0	0	1	1	1	2	1	2	1	1	1	1	1	0.0514574	0.0659312	0.248393	0.71528	0.262742	0.39074
Mannosyl_trans2(1)	1	1	1	0	0	1	2	1	2	1	1	1	1	1	0.0514574	0.0659312	0.248393	0.71528	0.262742	0.39074
DUF490(1)	0	1	1	1	0	1	2	2	1	1	1	1	1	1	0.0514574	0.0659312	0.248393	0.71528	0.262742	0.39074
Adaptin_N(1) B2-adapt-app_	1	1	0	0	1	1	2	2	1	1	1	1	1	1	0.0514574	0.0659312	0.248393	0.71528	0.262742	0.39074
DUF2428(1)	1	1	0	0	1	1	2	2	1	1	1	1	1	1	0.0514574	0.0659312	0.248393	0.71528	0.262742	0.39074
ORC3_N(1)	0	1	1	1	0	1	0	1	1	2	1	1	1	1	0.810893	0.0659312	0.248393	0.0900456	0.262742	0.39074
WD40(2) Pro_isomerase(1)	0	1	1	1	0	1	0	1	2	1	1	1	1	1	0.810893	0.0659312	0.248393	0.0900456	0.262742	0.39074
RAI1(1)	2	1	1	0	1	1	2	2	1	1	1	2	1	2	0.376342	0.495648	0.27506	0.783066	1	0.742307
SOH1(1)	0	1	1	1	1	1	2	2	2	2	0	1	2	2	0.217968	0.0273229	0.316643	0.409585	0.659795	0.153852
DnaJ(1) HSCB_C(1)	1	1	1	0	1	1	1	1	1	1	1	1	1	1	0.417787	0.355756	0.316643	1	1	1
HRDC(1)	1	0	0	1	0	0	2	0	2	1	1	0	1	2	0.417787	0.355756	0.316643	1	1	1
DUF1749(1)	1	1	1	0	1	1	2	2	1	0	1	2	1	1	0.217968	0.676081	0.316643	0.409585	0.659795	0.618186
Fumble(1) DUF89(1)	1	1	1	1	1	2	2	2	0	1	0	2	2	2	0.121849	1	0.316643	0.152378	0.433236	0.376342
DUF1365(1)	1	1	1	1	1	1	2	1	1	1	1	1	1	2	0.121849	1	0.316643	0.152378	0.433236	0.376342
Pep3_Vps18(1)	1	1	1	1	1	1	2	1	1	1	1	1	1	2	0.121849	1	0.316643	0.152378	0.433236	0.376342
Acetyltransf_1(1) Bromodom	1	1	1	1	1	1	2	1	1	1	1	1	2	1	0.121849	1	0.316643	0.152378	0.433236	0.376342
TGS(1) tRNA_SAD(1) tRNA-sy	1	1	1	1	1	1	2	1	1	1	1	1	2	1	0.121849	1	0.316643	0.152378	0.433236	0.376342
zf-UBP(1) UCH(1) UBA(2)	1	1	1	1	1	1	2	1	1	1	1	1	2	1	0.121849	1	0.316643	0.152378	0.433236	0.376342
DDRGK(1)	1	1	1	1	1	1	2	1	1	1	1	2	1	1	0.121849	1	0.316643	0.152378	0.433236	0.376342
NatB_MDM20(1)	1	1	1	1	1	1	0	1	1	1	1	0	1	1	0.121849	1	0.316643	0.152378	0.433236	0.376342
DUF1649(1)	1	2	0	1	1	0	2	2	2	1	2	2	1	1	1	0.253123	0.345455	0.354855	0.460826	0.777826
HATPase_c(1) Topo-VIb_tran	1	1	1	1	1	1	1	1	0	1	1	1	0	1	1	0.253123	0.345455	0.354855	0.460826	0.777826
MutS_I(1) MutS_II(1) MutS_	0	1	1	1	0	2	2	1	1	1	1	1	2	2	0.146799	0.748278	0.346606	0.118898	0.467892	0.264195
UPF0004(1) Radical_SAM(1)	2	1	1	3	1	0	2	0	2	1	1	1	1	1	0.449919	0.38886	0.349872	1	1	1
UPF0004(1) Radical_SAM(1)	1	2	2	1	1	2	2	2	1	1	1	1	1	1	0.449919	0.38886	0.349872	1	1	1
COG4(1)	1	0	0	1	1	1	2	1	1	1	1	0	1	2	0.107422	0.389051	0.350065	0.389051	0.364914	1
Ion_trans_2(1)	0	2	3	0	1	1	0	1	2	0	0	0	1	1	0.45358	0.868864	0.35371	0.575291	1	0.504546
UBA(2)	1	0	0	1	1	1	1	2	1	1	1	0	2	1	0.459754	0.137416	0.360206	0.570076	1	0.498774
Fes1(1)	1	0	0	1	0	1	2	1	1	2	1	0	1	1	0.0402927	0.0450715	0.372023	0.750384	0.151885	0.201238
UPF0066(1)	1	2	2	2	1	1	2	1	2	1	1	1	1	2	0.834776	0.527821	0.372023	0.750384	0.616338	0.848962
RRS1(1)	1	2	1	1	1	1	2	2	2	2	2	1	1	2	0.471877	0.0454629	0.373043	0.280029	1	0.20216
BCNT(1)	0	1	1	1	0	1	2	1	2	1	0	2	1	1	0.134611	0.159579	0.388085	0.787952	0.402773	0.523881
PHD(1) BAH(1) AAA(1)	0	1	1	1	0	1	2	1	2	1	1	2	0	1	0.134611	0.159579	0.388085	0.787952	0.402773	0.523881
HTH_9(1) RNA_pol_Rpc82(1)	1	0	0	1	1	1	2	1	2	1	2	1	1	0	0.134611	0.159579	0.388085	0.787952	0.402773	0.523881
AD(1)	1	2	1	1	1	2	2	1	2	1	1	2	2	1	0.0830855	0.720827	0.389051	0.172196	0.272033	0.669733
DNA_ligase_A_N(1) DNA_liga	1	1	1	2	1	1	1	2	1	1	1	2	1	2	0.640654	0.720827	0.389051	0.479097	0.272033	0.669733
UDP-g_GGTase(1)	0	1	1	1	1	0	2	1	1	1	0	1	2	2	0.754911	0.720827	0.389051	1	0.706511	0.669733
TIP120(1)	0	1	1	1	1	1	2	0	2	1	0	2	2	1	0.30735	0.732078	0.408652	0.497392	0.718279	0.682782
Fe_hyd_lg_C(1) Fe_hyd_SSU(	1	0	0	1	2	1	2	2	1	0	1	1	2	1	0.30735	0.732078	0.408652	0.497392	0.718279	0.682782
DUF1740(1)	1	1	1	1	1	1	2	2	2	1	1	1	1	2	0.20216	0.0636459	0.414546	0.685468	0.524545	0.241125
DUF866(1)	1	1	1	1	1	1	2	2	2	1	1	1	1	2	0.20216	0.0636459	0.414546	0.685468	0.524545	0.241125
SRP19(1)	1	1	1	1	1	1	2	2	2	1	1	1	2	1	0.20216	0.0636459	0.414546	0.685468	0.524545	0.241125
DAP3(1)	1	1	1	1	1	1	2	2	2	1	2	1	1	1	0.20216	0.0636459	0.414546	0.685468	0.524545	0.241125
NGP1NT(1) MMR_HSR1(1)	1	1	1	1	1	1	2	2	1	1	1	1	1	2	0.20216	0.321695	0.414546	0.685468	0.524545	0.808233
TBPIP(1)	1	1	1	1	1	1	2	1	2	1	1	1	2	1	0.20216	0.321695	0.414546	0.685468	0.524545	0.808233
Radical_SAM(1) HemN_C(1)	1	1	1	1	1	1	2	2	1	1	1	1	2	1	0.20216	0.321695	0.414546	0.685468	0.524545	0.808233
CDC73(1)	1	1	1	1	1	1	0	2	1	1	1	1	2	1	0.20216	0.321695	0.414546	0.0636459	0.0761075	0.808233
GUN4(1)	1	1	1	1	1	2	1	1	0	1	1	1	2	1	0.20216	0.321695	0.414546	0.0636459	0.524545	0.111659
Nrap(1)	1	1	1	1	1	1	2	2	1	1	2	1	1	1	0.20216	0.321695	0.414546	0.685468	0.524545	0.808233
GN3L_Grn1(1) MMR_HSR1(1)	1	1	1	1	1	1	2	1	2	1	1	1	0	1	0.20216	0.321695	0.414546	0.685468	0.0761075	0.111659
4F5(1)	1	1	1	1	0	2	0	1	2	2	0	2	1	2	0.767965	0.163204	0.414788	0.376137	0.721898	0.504739
tRNA-synt_1b(1) S4(1)	1	0	1	1	1	1	2	1	1	1	1	1	1	1	0.042738	0.46505	0.427585	0.159699	0.140397	1
DUF1620(1)	1	1	1	1	0	1	2	1	1	1	1	1	1	1	0.042738	0.46505	0.427585	0.159699	0.140397	1
RBFA(1)	1	1	1	1	0	2	1	1	1	1	1	1	1	1	0.042738	0.46505	0.427585	0.159699	0.140397	1
DUF2036(1)	1	1	1	0	1	1	0	1	1	1	1	1	1	1	0.343439	0.46505	0.427585	0.159699	0.140397	1
TRAUB(1)	1	1	1	1	0	1	0	1	1	1	1	1	1	1	0.343439	0.46505	0.427585	0.159699	0.140397	1
SAICAR_synt(1)	1	1	1	1	2	1	2	2	1	2	1	2	2	1	0.525197	0.267901	0.430745	0.744399	1	0.69711
DUF2042(1)	1	1	1	0	1	1	2	1	0	1	1	0	0	1	0.155531	0.744399	0.430745	0.124673	0.060024	0.69711
tRNA-synt_2c(1) tRNA_SAD(1	1	0	0	1	0	1	2	1	1	0	1	1	1	2	0.415366	0.874345	0.450723	0.530975	0.835652	0.604859
rRNA_methylase(1)	0	1	1	1	1	1	1	1	2	1	1	1	1	1	0.546479	0.0856384	0.454301	0.362834	1	0.281012
zf-LYAR(1)	0	1	1	1	1	1	1	1	2	1	1	1	1	1	0.546479	0.0856384	0.454301	0.362834	1	0.281012
Na_H_Exchanger(2)	3	0	1	1	0	0	1	1	1	0	1	0	0	1	0.554553	0.683003	0.463311	0.827281	1	0.794363
Arm(5) BTB(1)	1	0	0	0	1	0	2	1	1	1	1	0	2	0	0.374423	0.311869	0.514127	1	0.716039	0.680296
WD40(1) BING4CT(1)	1	1	1	1	0	1	2	1	2	2	1	1	1	1	0.088554	0.0232515	0.516629	0.689249	0.222144	0.0773663
VKOR(1)	0	1	1	1	1	1	2	2	1	2	1	1	1	1	0.088554	0.0232515	0.516629	0.689249	0.222144	0.0773663
STAG(1)	0	1	1	1	1	1	2	2	2	1	1	1	1	1	0.088554	0.0232515	0.516629	0.689249	0.222144	0.0773663
DUF2052(1)	0	1	1	1	1	1	2	2	1	1	1	1	1	1	0.088554	0.130626	0.516629	0.689249	0.222144	0.34826
Exo_endo_phos(1) zf-GRF(1)	1	1	0	1	1	1	2	2	1	1	1	1	1	1	0.088554	0.130626	0.516629	0.689249	0.222144	0.34826
Sin_N(1)	1	1	1	0	1	1	2	2	1	1	1	1	1	1	0.088554	0.130626	0.516629	0.689249	0.222144	0.34826
Nefa_Nip30_N(1)	1	1	1	1	0	1	0	1	2	1	1	1	1	1	0.437587	0.130626	0.516629	0.0665579	0.222144	0.34826
RimM(1) PRC(1)	1	1	1	1	0	1	0	2	1	1	1	1	1	1	0.437587	0.130626	0.516629	0.0665579	0.222144	0.34826
Cullin(1) APC2(1)	0	1	1	1	1	1	2	1	1	0	1	1	1	1	0.088554	0.689249	0.516629	0.0665579	0.222144	0.34826
Rubrerythrin(1)	3	1	1	1	2	2	2	2	2	1	1	1	2	1	0.358162	0.739469	0.521672	0.555961	0.179079	0.384128
COG5(1)	1	1	1	1	1	1	2	1	1	1	0	1	2	2	0.319182	1	0.528037	0.359323	0.623574	0.578539
vATP-synt_AC39(1)	1	1	1	1	1	1	2	1	1	1	0	2	1	2	0.319182	1	0.528037	0.359323	0.623574	0.578539
HATPase_c(1) DNA_mis_repai	1	1	1	0	2	1	2	1	1	1	2	1	1	1	0.319182	1	0.528037	0.359323	0.623574	0.578539
Mannosyl_trans(1)	1	1	1	0	2	1	2	1	1	1	1	1	0	1	0.319182	1	0.528037	0.359323	0.159699	0.578539
zf-CSL(1)	1	1	1	1	1	1	2	2	0	1	1	1	1	0	0.319182	1	0.528037	0.359323	0.159699	0.578539
adh_short(2)	0	0	0	1	1	0	2	1	0	1	0	0	1	2	0.398676	0.663075	0.535674	0.663075	0.730045	0.895957
DUF1716(1)	1	1	1	1	1	2	2	2	2	1	2	1	0	2	0.068099	0.149413	0.538073	0.54616	0.169257	0.372643
Paf67(1)	1	1	1	1	1	2	2	2	2	1	0	2	2	1	0.068099	0.149413	0.538073	0.54616	0.169257	0.372643
Carb_kinase(1)	2	0	1	1	1	2	2	1	2	1	1	1	1	2	0.068099	0.452968	0.538073	0.239974	0.169257	0.855657
Fra10Ac1(1)	1	1	2	1	0	1	1	1	2	1	1	1	1	2	1	0.452968	0.538073	0.54616	0.632069	0.855657
AAA(1) AAA_2(1) ClpB_D2-sm	0	1	2	0	1	1	0	2	1	2	1	0	1	0	0.621935	0.123104	0.539952	0.0998392	1	0.0554049
5_3_exonuc_N(1)	1	0	0	1	0	0	1	0	2	0	0	2	1	0	0.890145	0.674315	0.550088	0.83301	0.739289	0.899656
Nop10p(1)	1	1	1	1	1	1	2	2	1	2	0	2	2	1	0.362136	0.175344	0.564748	0.776455	0.654478	0.40381
Tfb2(1)	1	1	1	1	1	1	2	2	1	1	0	2	1	2	0.362136	0.482536	0.564748	0.776455	0.654478	0.865076
Transp_cyt_pur(1)	1	1	2	0	1	1	2	1	1	0	1	1	2	1	0.362136	0.482536	0.564748	0.175344	0.654478	0.250312
Hydant_A_N(1) Hydantoinase	0	1	1	1	1	1	2	2	1	0	1	1	1	1	0.175941	0.6438	0.615052	0.362834	0.338578	1
FHA(1) PP2C(1)	0	1	1	1	1	2	2	2	1	1	1	0	2	1	0.0350886	0.24316	0.623574	0.24316	0.0782852	0.475589
TRM13(1)	0	1	0	1	1	1	1	1	1	1	1	1	0	1	0.304372	0.24316	0.623574	1	0.528037	0.475589
Ribosomal_S20p(1)	1	1	1	0	1	2	0	2	1	1	1	1	1	1	0.693295	0.24316	0.623574	0.549014	1	0.475589
UCR_UQCRX_QCR9(1)	1	1	1	1	1	2	0	2	2	1	0	1	2	2	1	0.24316	0.623574	0.344465	0.703116	0.475589
EGF_2(1) Exostosin(1)	14	0	0	0	8	1	1	1	1	0	1	2	1	1	0.577696	0.365537	0.640119	0.822065	0.858818	0.639553
COX15-CtaA(1)	1	1	1	1	0	1	2	1	0	1	1	1	0	2	0.213557	0.777826	0.646106	0.177844	0.380877	0.50411
PRO8NT(1) PROCN(1) RRM_4(1	1	1	0	1	1	2	1	1	1	0	0	2	1	1	0.213557	0.777826	0.646106	0.177844	0.380877	0.50411
DUF602(1)	2	1	1	1	2	1	2	1	1	1	1	1	2	1	0.814068	0.29439	0.661086	0.29439	0.572668	0.523364
PAD_porph(1)	1	0	0	5	2	2	2	1	1	1	1	1	1	1	0.349991	0.69493	0.669649	0.249892	0.226875	1
GRIP(1)	2	0	0	2	1	2	0	1	1	0	1	2	1	1	1	0.607679	0.674386	0.680543	0.744399	0.395983
Peptidase_S49(2)	2	0	0	1	1	1	2	1	1	1	0	1	1	2	0.277201	0.714643	0.690785	0.469177	0.446156	1
DNA_primase_S(1)	2	2	0	1	1	1	2	2	1	0	1	1	1	1	0.632978	0.714643	0.690785	0.469177	0.446156	1
APC8(1) TPR_1(3)	1	1	1	1	0	1	0	0	2	1	2	1	0	1	0.632978	0.714643	0.690785	0.469177	0.446156	1
ORC2(1)	0	1	1	1	0	1	2	1	1	2	0	1	1	1	0.0828648	0.10227	0.697186	0.750384	0.151885	0.201238
Radical_SAM(1) BATS(1)	2	1	1	1	2	2	2	1	2	0	1	1	2	1	0.280439	0.403925	0.729393	0.111945	0.19827	0.613832
DRIM(1)	1	0	0	1	1	1	2	1	2	0	1	0	1	1	0.137918	0.430745	0.744399	0.430745	0.223351	0.634239
KTI12(1)	1	2	2	1	1	1	2	0	2	1	1	1	2	1	0.861381	0.430745	0.744399	0.430745	0.674386	0.634239
IBN_N(1) Cse1(1) CAS_CSE1(	0	1	1	0	1	0	1	1	2	1	0	1	2	0	0.870628	0.19066	0.761005	0.23073	0.695025	0.310736
Syja_N(1) WW(1)	0	1	1	1	0	1	2	0	1	1	1	2	0	0	0.163533	0.90098	0.761005	0.23073	0.253847	0.881799
DUF2499(1)	0	3	3	1	1	1	2	2	2	1	0	1	2	2	0.935354	0.743915	0.778396	0.851235	0.767134	0.577945
CwfJ_C_1(1) CwfJ_C_2(1)	1	2	1	2	1	1	2	1	1	1	2	1	2	1	0.822712	0.316643	0.780055	0.316643	1	0.23632
Vps53_N(1)	1	1	1	1	4	2	1	0	2	1	1	2	1	1	0.884651	0.510729	0.78636	0.510729	0.726738	0.692178
Chromo(2) SNF2_N(1) Helica	0	1	0	1	0	2	1	1	0	1	0	1	0	1	0.046895	0.54325	0.802451	0.146727	0.0746114	0.714707
WD40(5) PWP2(1)	1	0	0	1	0	0	2	1	1	1	1	0	0	1	0.29439	0.233616	0.822712	1	0.393928	0.336239
RNA_pol_Rpb1_3(1) RNA_pol_	0	0	0	1	1	1	1	0	2	1	1	1	0	0	0.29439	0.233616	0.822712	1	0.393928	0.336239
AAT(1)	1	0	0	0	2	1	2	1	1	1	1	0	0	1	0.147702	0.44289	0.832236	0.44289	0.123027	0.362136
Filamin(1)	1	0	0	1	0	0	2	0	1	1	0	1	0	1	0.32818	0.612081	0.835085	0.612081	0.427202	0.760854
tRNA-synt_2(2)	0	0	1	0	1	0	2	1	1	0	1	0	0	1	0.32818	0.612081	0.835085	0.612081	0.427202	0.760854
Chromo(1) SNF2_N(1) Helica	0	1	0	1	0	2	0	0	2	1	1	0	0	1	0.383848	0.321325	0.853629	1	0.480251	0.425149
Pro_isomerase(2)	2	0	0	0	1	2	0	0	2	1	0	0	1	1	0.60904	0.558747	0.872522	1	0.538073	0.486279
DUF59(1) ParA(1)	0	1	1	1	1	1	1	1	0	1	0	1	1	1	0.622654	0.706303	0.877362	0.455954	0.553473	0.82141
NOC3p(1) CBF(1)	0	1	1	1	1	1	2	1	1	1	1	0	0	2	0.217968	0.676081	0.909083	0.409585	0.203447	0.618186
Ebp2(1)	1	1	1	1	1	1	2	1	2	2	0	1	1	2	0.313215	0.135823	1	0.752288	0.329079	0.151916
PRA-CH(1) PRA-PH(1)	1	1	1	1	1	1	2	1	1	2	1	1	1	1	0.110746	0.211059	1	0.60466	0.121849	0.230201
DUF2358(1) SOUL(1)	1	1	1	1	1	1	2	1	2	1	1	1	1	1	0.110746	0.211059	1	0.60466	0.121849	0.230201
DIRP(1)	0	2	1	1	1	0	2	0	2	0	0	1	2	1	1	0.634507	1	0.703116	1	0.64926
GTP1_OBG(1) MMR_HSR1(1) DU	1	1	1	1	1	1	2	1	1	1	0	1	2	1	0.259573	1	1	0.299003	0.27506	1
Mnd1(1)	1	1	1	1	1	1	2	1	1	1	0	2	1	1	0.259573	1	1	0.299003	0.27506	1
Acyl_transf_1(1)	0	1	1	2	1	1	2	1	1	1	1	1	1	1	0.259573	1	1	0.299003	0.27506	1
Ribosomal_L37(1)	1	1	1	1	1	1	2	2	0	1	0	2	1	1	0.393928	1	1	0.433236	0.409585	1
GATase(1) tRNA_Me_trans(1)	1	1	1	1	1	1	1	1	1	1	1	1	0	2	1	1	1	1	1	1
Flavodoxin_1(1) Radical_SA	1	1	1	1	1	1	1	1	1	1	1	1	1	1	1	1	1	1	1	1

## Sheet: universalNotExpanded=1
DOMAIN	Green_alga	ost_lucimarinus	ost_tauri	chlvu	volvox	Phy_patens	spike_moss	Rice	Maize	Sorghum	Grape	Arabidopsis	Cottonwood	Soybean	AB	AC	AD	BC	BD	CD
Formyl_trans_N(1) Formyl_t	2	1	1	1	2	1	1	1	1	1	1	1	1	1	0.197617	0.144928	0.115925	1	1	1
Flavodoxin_1(1) Radical_SA	1	1	1	1	1	1	1	1	1	1	1	1	1	1	1	1	1	1	1	1
DnaJ(1) HSCB_C(1)	1	1	1	0	1	1	1	1	1	1	1	1	1	1	0.417787	0.355756	0.316643	1	1	1
TRM13(1)	0	1	0	1	1	1	1	1	1	1	1	1	0	1	0.304372	0.24316	0.623574	1	0.528037	0.475589
PRCC_Cterm(1)	1	1	1	1	1	1	1	1	1	1	1	1	0	1	1	1	0.203447	1	0.316643	0.259573
TrmE_N(1) MMR_HSR1(1)	1	2	2	2	1	1	1	1	1	1	0	1	1	1	0.13544	0.0924359	0.0166851	1	0.528037	0.475589
HATPase_c(1) Topo-VIb_tran	1	1	1	1	1	1	1	1	0	1	1	1	0	1	1	0.253123	0.345455	0.354855	0.460826	0.777826
DUF59(1) ParA(1)	0	1	1	1	1	1	1	1	0	1	0	1	1	1	0.622654	0.706303	0.877362	0.455954	0.553473	0.82141
DUF2036(1)	1	1	1	0	1	1	0	1	1	1	1	1	1	1	0.343439	0.46505	0.427585	0.159699	0.140397	1
TRAUB(1)	1	1	1	1	0	1	0	1	1	1	1	1	1	1	0.343439	0.46505	0.427585	0.159699	0.140397	1
Nsp1_C(1)	0	0	0	1	1	1	0	1	0	1	1	1	1	1	0.810893	0.470194	0.0958252	0.71528	0.262742	0.39074
NatB_MDM20(1)	1	1	1	1	1	1	0	1	1	1	1	0	1	1	0.121849	1	0.316643	0.152378	0.433236	0.376342
RNA_pol_Rpc34(1)	1	1	1	1	1	1	0	0	1	1	0	1	1	0	0.228133	0.349927	0.140397	0.703116	1	0.64926
Na_H_Exchanger(2)	3	0	1	1	0	0	1	1	1	0	1	0	0	1	0.554553	0.683003	0.463311	0.827281	1	0.794363

## Sheet: universalHaploidExpansion
DOMAIN	Green_alga	ost_lucimarinus	ost_tauri	chlvu	volvox	Phy_patens	spike_moss	Rice	Maize	Sorghum	Grape	Arabidopsis	Cottonwood	Soybean	AB	AC	AD	BC	BD	CD
Peptidase_C48(1)	7	2	2	2	5	8	10	37	11	6	1	2	2	2	0.0591472	0.00704289	0.16077	0.470385	0.00902216	0.00104357
SWIM(1)	1	0	0	0	1	2	4	3	5	4	2	1	1	1	0.000712831	5.09764e-05	0.0355581	0.348101	0.0199229	0.00152974
Yip1(1)	3	3	3	3	3	7	8	2	2	1	1	1	1	1	0.000128423	0.000719722	4.03194e-06	2.90034e-06	1.57858e-07	0.00755991
Spermine_synth(1)	2	2	2	2	2	5	7	1	1	1	1	2	2	2	8.37109e-05	0.000910521	0.234526	2.45078e-06	3.24511e-05	0.00757425
GRAM(1)	1	1	1	1	1	4	4	2	2	2	4	2	3	3	9.18125e-07	0.000118793	1.3137e-06	0.00065748	0.0409367	0.0102671
RVT_1(1)	0	0	1	0	10	1	1	51	7	10	1	1	3	2	0.958217	0.0041175	0.558353	0.0131586	0.613777	0.0132344
Syntaxin(1) SNARE(1)	4	3	3	3	3	15	21	2	1	2	2	3	3	3	5.97235e-06	0.00254605	0.343061	5.99915e-07	3.68497e-06	0.0146832
Thioredoxin(1)	23	20	20	17	21	34	42	6	4	4	5	7	7	7	0.000931524	2.0741e-07	1.07824e-06	5.90628e-08	1.90601e-07	0.0209318
DUF1637(1)	0	1	1	0	1	3	3	3	2	2	1	1	1	2	0.000475351	0.000867926	0.06461	0.381551	0.00797414	0.024267
LRR_1(3)	1	0	1	0	0	8	19	1	1	1	3	1	4	3	1.67969e-05	0.239803	0.00158168	0.000125368	0.00215974	0.0276794
Abi(1)	7	6	4	4	6	6	9	1	1	1	1	2	2	2	0.164553	6.61755e-06	7.9737e-05	9.41417e-06	7.87692e-05	0.0285411
Alpha-amylase(1) Alpha-amy	3	4	3	3	2	7	8	2	1	2	1	1	1	1	0.000868576	0.00568375	5.42213e-05	3.32646e-05	2.09271e-06	0.0300657
DUF659(1)	2	0	0	0	0	1	0	2	7	5	3	1	1	1	0.891773	0.00175448	0.113551	0.00867637	0.254678	0.0305003
NDK(1)	3	2	3	2	2	10	15	2	2	1	1	1	1	1	1.11183e-05	0.0525615	0.000397647	3.60392e-06	3.38784e-07	0.0330788
ArfGap(1)	4	5	5	5	4	12	13	2	2	1	2	3	2	3	0.000443142	0.000102647	0.0026145	2.18873e-06	1.12959e-05	0.0356367
Chromo(1)	0	1	0	1	0	11	4	6	2	1	0	1	1	1	0.000561943	0.0118562	0.529396	0.062142	0.00157011	0.0397822
IU_nuc_hydro(1)	3	2	2	3	4	3	3	2	2	1	1	1	1	1	0.641084	0.0188332	0.000199889	0.0231087	0.00064666	0.0424009
Arm(2)	1	0	0	0	0	4	7	1	1	1	2	1	2	2	4.85671e-06	0.0299115	0.000330682	0.000118887	0.00131701	0.0467898
rve(1)	0	0	1	0	3	1	3	40	4	2	4	0	1	1	0.399705	0.0168291	0.598551	0.168281	0.677269	0.0472595
Ribosomal_S19(1)	2	1	1	2	2	8	5	1	1	1	2	2	3	1	0.000822141	0.146861	0.417683	0.000234136	0.00295759	0.0484848
RVT_2(1)	1	2	4	0	2	18	2	28	2	3	0	1	1	2	0.1296	0.105929	0.547418	0.928382	0.0644072	0.048497
AA_kinase(1)	3	4	5	4	3	7	9	3	3	2	2	1	2	2	0.00639972	0.0964966	0.00112442	0.000958793	4.67624e-05	0.0517487
Ribosomal_S12(1)	2	1	1	1	2	5	6	1	1	1	2	1	2	2	0.000258389	0.247031	0.268674	0.000126436	0.00130358	0.0520624
VWA(1)	2	0	1	0	2	3	8	3	2	2	1	1	1	1	0.00354864	0.0471452	1	0.127384	0.00438463	0.0557663
TPR_1(2)	8	11	8	7	9	15	27	3	3	2	1	2	2	2	0.00382578	0.000160841	5.19182e-06	1.04047e-05	1.09502e-06	0.0610109
MS_channel(1)	5	3	3	8	5	13	14	1	1	1	1	2	2	2	0.00222224	8.3519e-05	0.00111571	4.97386e-06	2.21713e-05	0.0614996
Patatin(1)	7	6	6	8	8	13	18	3	2	3	4	3	6	3	0.00267981	0.000228714	0.00401424	1.04656e-05	5.33722e-05	0.063191
Myb_DNA-binding(2)	10	10	8	5	13	49	41	15	10	14	16	19	26	19	3.16184e-05	0.0873434	0.00131622	0.000519381	0.0059462	0.0663164
Lysine_decarbox(1)	2	2	2	2	2	10	8	2	1	2	2	2	3	2	8.78262e-06	0.174532	0.501011	5.32686e-06	2.18506e-05	0.072079
WD40(5)	13	8	8	12	13	29	35	4	2	2	4	4	3	4	0.00042509	1.75339e-05	0.000123479	7.53161e-07	2.15568e-06	0.0742319
Mo25(1)	1	1	1	1	1	4	3	1	1	1	1	1	2	2	6.88865e-05	1	0.0472368	0.000139725	0.00109394	0.0750666
FA_desaturase_2(1)	2	1	1	1	2	6	12	2	2	2	2	1	1	1	7.04175e-05	0.127932	0.661086	0.000958906	5.97587e-05	0.075382
Cyclin(1)	1	0	0	1	1	4	3	2	1	2	1	1	1	1	0.000145072	0.0079431	0.20698	0.0190934	0.000862557	0.0764743
3_5_exonuc(1)	8	5	3	6	7	3	5	2	1	2	1	1	1	1	0.221097	0.000350332	1.30471e-05	0.0124751	0.000657783	0.0892133
COX3(1)	1	0	0	0	1	0	1	0	1	0	1	1	1	1	0.810893	0.854906	0.0958252	0.71528	0.262742	0.103013
Ribosomal_L4(1)	3	3	3	2	3	8	6	1	1	1	1	2	1	2	0.00157882	0.000280498	0.00289926	8.55999e-06	3.00202e-05	0.106241
MatE(2)	9	9	7	6	7	15	28	7	3	6	7	7	8	7	0.00131511	0.0698831	0.846392	0.000208104	0.00130597	0.107887
A_thal_3526(1)	1	1	1	1	1	2	3	3	1	1	2	3	2	2	0.00713249	0.145706	0.00393272	0.0978738	0.720344	0.108121
Piwi(1)	1	0	0	1	0	2	0	1	3	1	0	0	1	1	0.371503	0.0714843	0.849686	0.467611	0.468657	0.109503
SRF-TF(1)	1	1	1	2	1	15	22	5	3	6	4	10	8	8	2.3921e-06	0.00030079	1.34967e-05	0.0012491	0.0105599	0.110173
PALP(1)	7	9	8	9	8	15	18	4	3	2	3	4	4	4	0.00138399	2.15909e-05	0.000111036	1.61926e-06	4.23129e-06	0.11097
NUDIX(1)	16	17	10	13	15	15	25	4	3	3	3	5	6	5	0.15081	1.38273e-05	6.25732e-05	1.62591e-05	6.09745e-05	0.113659
Glyco_hydro_28(1)	1	0	0	0	0	8	28	6	5	5	9	8	10	7	6.76443e-07	6.37654e-06	5.25721e-07	0.00959754	0.0913837	0.120088
2OG-FeII_Oxy(1)	9	17	13	19	9	56	112	18	9	14	20	18	21	20	3.93939e-05	0.90467	0.0660272	9.22554e-05	0.000452188	0.120991
V-SNARE(1)	3	5	4	4	3	15	11	1	1	1	1	1	2	2	0.000256628	5.23734e-05	0.000306413	1.07988e-06	2.53581e-06	0.121477
LUC7(1)	1	1	1	1	1	4	4	2	1	1	1	1	1	1	3.20655e-06	0.107541	1	3.4114e-05	4.37557e-06	0.121849
IBN_N(1) Xpo1(1) CRM1_C(1)	1	1	1	1	1	2	2	0	1	1	1	1	1	1	0.000937462	0.107541	1	0.000210452	0.00119347	0.121849
NDUF_B7(1)	1	1	1	1	1	2	2	1	0	1	1	1	1	1	0.000937462	0.107541	1	0.000210452	0.00119347	0.121849
NOG1(1) NOGCT(1)	1	1	1	1	1	2	2	1	1	0	1	1	1	1	0.000937462	0.107541	1	0.000210452	0.00119347	0.121849
Peptidase_C54(1)	1	1	1	1	1	2	2	1	1	0	1	1	1	1	0.000937462	0.107541	1	0.000210452	0.00119347	0.121849
Radical_SAM(1) Mob_synth_C	1	1	1	1	1	2	2	1	1	0	1	1	1	1	0.000937462	0.107541	1	0.000210452	0.00119347	0.121849
Isy1(1)	1	1	1	1	1	1	2	1	1	1	0	1	0	1	0.153852	1	0.0831877	0.18767	0.0137741	0.121849
QRPTase_N(1) QRPTase_C(1)	1	1	1	1	1	1	1	1	0	1	1	1	1	1	1	0.107541	1	0.18767	1	0.121849
Tfb4(1)	1	1	1	1	1	1	1	1	1	0	1	1	1	1	1	0.107541	1	0.18767	1	0.121849
Ribosomal_S8e(1)	2	2	2	2	2	6	6	1	2	1	1	1	1	1	2.49131e-05	0.00539678	0.000179317	2.41358e-06	4.14677e-07	0.121849
CTP_transf_1(1)	3	4	4	3	3	7	6	2	3	1	1	2	1	1	0.0390696	0.0284676	0.000841275	0.00176759	0.000144418	0.123427
TPR_1(3)	4	5	4	4	6	8	13	1	1	1	1	1	2	2	0.0050492	1.74887e-05	7.68436e-05	2.81371e-06	7.47539e-06	0.124774
LACT(1)	0	1	1	1	2	6	14	2	2	2	1	1	2	1	7.25604e-05	0.0431017	0.542695	0.00225678	0.000184491	0.127793
Glyco_transf_34(1)	2	1	2	5	2	21	18	2	2	2	1	2	1	1	6.91819e-05	0.884522	0.0673254	0.000119714	1.36444e-05	0.128004
Enolase_N(1) Enolase_C(1)	1	1	1	1	1	5	6	2	1	1	1	1	1	1	6.19587e-07	0.115498	1	5.21827e-06	8.53525e-07	0.130352
RNase_PH(1)	4	4	5	4	4	2	4	1	1	1	1	2	1	2	0.120838	3.27581e-05	0.000159112	0.00204408	0.0157715	0.130902
2-Hacid_dh(1) 2-Hacid_dh_C	5	4	3	6	4	8	7	2	2	2	1	1	2	2	0.0363587	0.00363818	0.000135906	0.000382808	3.87869e-05	0.13148
Na_H_Exchanger(1)	4	6	6	8	7	10	17	4	3	3	3	6	5	5	0.0068582	0.0121317	0.165715	0.000242812	0.00126309	0.138792
dCMP_cyt_deam_1(1)	5	6	5	5	3	7	10	2	2	2	1	1	2	2	0.0355747	0.00222978	9.56842e-05	0.000267061	2.98594e-05	0.143399
zf-CCHC(3)	0	1	0	0	1	2	0	6	1	1	1	0	1	1	0.452197	0.053957	0.581834	0.327463	0.759323	0.143453
Dynein_light(1)	3	1	1	3	3	5	7	1	1	1	2	1	2	2	0.0113391	0.0631406	0.640982	0.00112751	0.00720713	0.146104
GSHPx(1)	5	5	5	3	4	4	7	1	1	1	1	1	2	2	0.421056	4.14256e-05	0.000187632	8.94126e-05	0.000369633	0.148503
zf-CCHC(1)	0	1	1	2	16	8	5	35	7	6	9	1	5	2	0.189038	0.0407123	0.454935	0.569956	0.465086	0.149055
DLH(1)	5	1	2	2	5	5	6	3	1	2	1	1	1	1	0.0938873	0.399118	0.0212814	0.0372453	0.00295602	0.151356
RRM_1(1) eIF2A(1)	1	1	1	1	0	2	2	1	1	1	0	0	1	1	0.00699534	0.533135	0.316643	0.0273229	0.00220558	0.153852
zf-Sec23_Sec24(1) Sec23_tr	2	4	3	2	2	7	6	1	1	1	1	2	2	1	0.00338696	0.00189849	0.018144	4.51341e-05	0.000156679	0.160445
Ribosomal_L3(1)	4	3	3	3	3	7	6	1	2	1	1	1	1	1	0.00164295	8.38958e-05	5.99607e-06	4.18544e-06	7.74054e-07	0.160567
SNARE(1)	5	4	3	4	2	9	12	4	2	2	1	2	2	2	0.00357032	0.251403	0.0122342	0.00124812	0.000128602	0.160589
AdoHcyase(1) AdoHcyase_NAD	1	1	1	1	1	3	2	1	1	0	1	1	1	1	0.000329544	0.145884	1	0.000107865	0.000427544	0.162514
Hpt(1)	1	1	0	1	1	3	4	1	1	1	1	1	2	2	0.000267914	0.542452	0.0371416	0.00110619	0.00636938	0.162633
BTB(1)	20	1	1	4	16	19	14	10	3	10	2	3	2	2	0.125809	0.523307	0.352901	0.34008	0.0393876	0.167559
PARP(1)	1	0	0	0	1	5	4	2	1	1	1	0	1	1	7.95171e-05	0.0328772	0.3363	0.00308058	0.000306052	0.170063
WD40(7)	11	5	3	2	7	12	11	1	1	1	1	2	2	2	0.0454918	0.00107226	0.0082215	0.000191273	0.000779328	0.175686
F-box(1)	12	5	6	5	15	135	180	63	13	45	10	21	24	22	6.27822e-05	0.00434777	0.0404298	0.0113893	0.00109366	0.180874
SHMT(1)	3	3	3	2	3	8	8	2	2	1	2	2	2	2	0.000137295	0.00502851	0.0461883	8.2057e-06	1.99124e-05	0.185123
PGAM(1)	16	14	13	11	15	17	38	3	2	2	2	4	3	4	0.0287158	7.26117e-06	1.85909e-05	3.74407e-06	8.10801e-06	0.187895
RRM_1(1) zf-CCHC(1)	2	0	0	1	1	5	9	3	3	1	1	2	1	1	0.000826614	0.0440551	0.390456	0.0327476	0.00317724	0.187927
CAF1(1)	1	2	1	2	3	3	7	3	3	2	1	2	3	1	0.0282328	0.211194	0.881522	0.229364	0.0267463	0.188408
URO-D(1)	3	4	4	3	3	3	4	1	2	1	1	1	1	1	0.875955	9.3002e-05	7.44927e-06	0.000425101	5.4866e-05	0.189176
Rieske(1) PaO(1)	2	2	2	3	2	7	6	2	1	1	1	1	1	1	0.000119498	0.00618375	0.000319121	8.23609e-06	1.559e-06	0.190364
Ras(1)	23	12	13	14	15	64	46	10	9	7	9	11	11	12	2.13082e-05	0.00404125	0.0348651	1.88399e-06	3.71584e-06	0.190429
AA_kinase(1) ACT(1)	1	0	0	1	1	2	2	1	1	1	0	1	0	1	0.00511672	0.269996	0.757158	0.0416581	0.00415797	0.193012
MGDG_synth(1) Glyco_tran_2	0	1	1	1	0	2	2	1	1	1	0	1	0	1	0.00511672	0.269996	0.757158	0.0416581	0.00415797	0.193012
Pinin_SDK_memA(1)	0	1	1	0	1	2	2	1	1	1	0	0	1	1	0.00511672	0.269996	0.757158	0.0416581	0.00415797	0.193012
YDG_SRA(1) Pre-SET(1) SET(	1	0	0	1	1	4	4	2	2	2	1	2	2	1	0.000113313	0.00218926	0.0169456	0.0416581	0.00415797	0.193012
Retrotrans_gag(1)	8	0	0	0	8	21	4	88	14	2	4	1	7	3	0.157078	0.059003	0.480102	0.768752	0.384378	0.193923
Lg106(1)	1	0	0	0	0	2	2	3	1	1	1	1	1	1	0.00150193	0.0044162	0.0374893	0.323426	0.0426884	0.194541
Sod_Cu(1)	0	1	2	0	0	5	7	2	2	1	1	1	1	1	0.00022345	0.04322	0.367106	0.00809811	0.000852518	0.196818
SWIB(1)	1	0	0	1	0	4	5	1	1	1	1	1	2	2	3.92727e-05	0.114066	0.00616835	0.000546511	0.00235482	0.197784
DUF706(1)	1	0	0	1	1	1	2	1	1	0	1	1	1	2	0.0828648	0.873368	0.113278	0.133058	0.616338	0.201238
Methyltransf_11(1)	26	28	20	28	28	29	55	5	3	4	4	5	6	5	0.0421428	4.34137e-07	6.78293e-07	4.975e-07	8.2016e-07	0.201297
DUF1715(1)	1	0	1	1	1	1	2	1	1	1	0	0	1	1	0.111659	0.580578	0.373043	0.280029	0.0368268	0.20216
NOC3p(1) CBF(1)	0	1	1	1	1	1	2	1	1	1	1	0	0	1	0.111659	0.580578	0.373043	0.280029	0.0368268	0.20216
HEAT(2)	3	2	2	0	1	7	12	1	1	1	1	2	2	2	0.00127661	0.350635	0.641286	0.000679177	0.00293003	0.20428
Mlo(1)	0	1	1	0	2	10	15	2	3	2	3	3	4	4	1.38653e-05	0.00815362	0.000453729	0.00103497	0.00466493	0.207616
Aminotran_1_2(1)	16	11	12	19	16	25	34	7	5	4	5	8	8	6	0.00579506	0.00015349	0.000627695	1.29741e-05	3.04583e-05	0.212819
DUF212(1)	2	3	3	2	2	5	5	1	2	1	1	1	1	1	0.00267865	0.00373782	0.000226264	5.80287e-05	9.80333e-06	0.213149
Acetyltransf_1(1)	25	22	23	19	30	37	40	5	4	4	4	5	7	5	0.0074828	1.17533e-07	1.49329e-07	8.73147e-08	1.18033e-07	0.216881
TRAPP(1)	3	2	2	3	3	5	6	1	2	1	1	1	1	1	0.0027226	0.00189084	0.000125315	3.8761e-05	6.92576e-06	0.219862
FA_hydroxylase(1)	5	5	5	5	5	19	24	4	3	4	3	4	3	3	5.05799e-08	0.00458372	0.000283928	1.73053e-08	5.50183e-09	0.220975
HSP20(1)	5	4	3	5	6	26	33	5	2	5	6	3	7	6	9.89233e-05	0.476234	0.52902	8.99837e-05	0.000260572	0.229278
DUF858(1)	1	1	1	1	1	1	2	1	0	1	1	1	1	1	0.110746	0.211059	1	0.0233874	0.121849	0.230201
GUN4(1)	1	1	1	1	1	2	1	1	0	1	1	1	1	1	0.110746	0.211059	1	0.0233874	0.121849	0.230201
IGPD(1)	1	1	1	1	1	1	2	1	1	0	1	1	1	1	0.110746	0.211059	1	0.0233874	0.121849	0.230201
Mak10(1)	1	1	1	1	1	1	2	1	0	1	1	1	1	1	0.110746	0.211059	1	0.0233874	0.121849	0.230201
Ubiq_cyt_C_chap(1)	1	1	1	1	1	1	2	1	1	0	1	1	1	1	0.110746	0.211059	1	0.0233874	0.121849	0.230201
DUF1242(1)	1	1	1	1	1	1	0	0	1	1	1	1	1	1	0.110746	0.211059	1	0.60466	0.121849	0.230201
Cytochrom_C1(1)	1	1	1	1	1	4	2	1	1	0	1	1	1	1	0.000373975	0.211059	1	0.000155239	0.000484172	0.230201
MinE(1)	1	1	1	1	1	2	4	1	0	1	1	1	1	1	0.000373975	0.211059	1	0.000155239	0.000484172	0.230201
G10(1)	1	1	1	1	1	2	4	2	1	1	1	1	1	1	0.000373975	0.211059	1	0.00383607	0.000484172	0.230201
IBN_N(1) Cse1(1) CAS_CSE1(	0	1	1	0	1	0	1	1	1	1	0	1	1	0	0.822712	0.316643	0.780055	0.316643	1	0.23632
zf-CCCH(2)	2	4	4	2	6	7	5	2	3	1	1	2	1	1	0.144424	0.0971103	0.00657293	0.0154189	0.00189676	0.239209
Glyco_transf_5(1) Glycos_t	8	3	4	7	5	14	11	3	1	1	1	1	1	1	0.0193997	0.00117815	8.93231e-05	0.000110669	1.91362e-05	0.240679
LIM(1)	1	1	1	1	1	8	4	2	2	1	1	1	1	2	4.59588e-05	0.0636459	0.414546	0.000999351	0.000144223	0.241125
zf-DHHC(1)	8	9	8	7	7	21	22	6	4	3	3	4	4	3	8.7449e-05	0.00126713	9.59402e-05	2.97846e-06	6.96027e-07	0.241911
Mov34(1)	8	7	5	9	8	16	19	3	2	1	2	3	2	3	0.007896	0.000133554	0.000452891	1.42687e-05	3.06853e-05	0.244958
Nramp(1)	3	2	1	2	3	6	12	3	1	2	1	1	1	2	0.00362225	0.723771	0.101973	0.00377066	0.000504281	0.2455
TPX2(1)	1	0	0	1	0	16	7	2	2	2	2	3	3	3	1.23592e-06	0.000834555	6.66053e-05	0.000210912	0.000648565	0.245516
MFS_1(1)	36	26	22	42	29	39	62	10	8	8	5	8	9	6	0.0412106	4.21979e-05	4.53101e-06	1.71438e-05	3.51777e-06	0.245979
Spc97_Spc98(1)	3	5	5	4	4	5	8	2	1	1	1	1	1	1	0.0656256	6.14598e-05	6.39678e-06	3.04182e-05	5.98316e-06	0.248003
FtsH_ext(1) AAA(1) Peptida	4	5	4	7	4	12	16	2	1	1	1	2	2	2	0.00187683	0.000175325	0.000608832	7.1443e-06	1.39025e-05	0.250854
Aldose_epim(1)	4	5	4	5	5	6	8	3	2	3	2	2	2	3	0.0216826	0.0019148	0.000147279	0.000166788	2.89419e-05	0.254
ATP-synt_F(1)	1	1	1	1	1	2	2	1	1	1	0	1	1	1	0.0014115	1	0.203447	0.00251833	0.00036257	0.259573
DKCLD(1) TruB_N(1) PUA(1)	1	1	1	1	1	2	2	1	1	1	0	1	1	1	0.0014115	1	0.203447	0.00251833	0.00036257	0.259573
DUF1716(1)	1	1	1	1	1	2	2	1	1	1	1	1	0	1	0.0014115	1	0.203447	0.00251833	0.00036257	0.259573
Flavoprotein(1)	1	1	1	1	1	2	2	1	1	1	0	1	1	1	0.0014115	1	0.203447	0.00251833	0.00036257	0.259573
GalKase_gal_bdg(1) GHMP_ki	1	1	1	1	1	2	2	1	1	1	0	1	1	1	0.0014115	1	0.203447	0.00251833	0.00036257	0.259573
Paf67(1)	1	1	1	1	1	2	2	1	1	1	0	1	1	1	0.0014115	1	0.203447	0.00251833	0.00036257	0.259573
Peptidase_M76(1)	1	1	1	1	1	2	2	1	1	1	0	1	1	1	0.0014115	1	0.203447	0.00251833	0.00036257	0.259573
Sec34(1)	1	1	1	1	1	2	2	1	1	1	1	1	0	1	0.0014115	1	0.203447	0.00251833	0.00036257	0.259573
TFIIS_C(1)	2	2	2	2	2	2	2	1	1	1	0	1	1	1	1	0.000537334	4.71656e-05	0.00251833	0.00036257	0.259573
APC10(1)	1	1	1	1	1	2	2	1	1	1	1	1	1	3	0.020352	1	0.203447	0.0301943	0.139323	0.259573
FimP(1)	1	1	1	1	1	1	1	1	1	1	0	1	1	1	1	1	0.203447	1	0.316643	0.259573
GATase(1) tRNA_Me_trans(1)	1	1	1	1	1	1	1	1	1	1	1	1	0	1	1	1	0.203447	1	0.316643	0.259573
PRCC_Cterm(1)	1	1	1	1	1	1	1	1	1	1	1	1	0	1	1	1	0.203447	1	0.316643	0.259573
B56(1)	1	1	1	1	1	7	7	2	2	2	1	2	2	2	2.40164e-07	0.000537334	0.00220558	2.82622e-05	5.75528e-06	0.259573
WD40(6)	11	3	2	4	10	15	17	2	1	1	2	2	2	2	0.0183306	0.00462366	0.0268237	0.000268323	0.000807272	0.260657
Pyr_redox_2(1) Pyr_redox(2	1	1	1	2	1	3	1	1	1	1	0	0	1	1	0.229107	0.631027	0.0884099	0.147405	0.0223254	0.263711
Mito_carr(3)	37	40	25	34	27	84	80	9	5	6	6	8	10	8	0.0004449	1.54241e-06	2.35614e-06	1.67706e-07	2.18753e-07	0.265055
ADH_N(1) ADH_zinc_N(1)	10	10	8	11	8	29	64	7	3	4	6	5	7	5	9.10149e-05	0.00524427	0.0301104	6.20893e-06	1.14386e-05	0.265676
Peptidase_M20(1) M20_dimer	7	2	2	8	8	7	12	1	1	2	2	2	2	2	0.126077	0.00702203	0.0415748	0.00173733	0.00652129	0.266069
AMP-binding(2)	5	2	3	4	7	9	10	2	1	2	2	2	2	3	0.0153176	0.00835224	0.0501913	0.000349527	0.00106726	0.266466
GDA1_CD39(1)	3	4	2	2	4	10	5	3	2	2	1	2	2	2	0.0106998	0.397091	0.0446985	0.00504527	0.000723197	0.269506
Ribosomal_S2(1)	1	1	1	1	1	7	3	1	2	1	1	1	1	1	3.80144e-05	0.252672	1	0.000290067	5.07746e-05	0.272714
UPF0041(1)	2	2	2	2	2	3	7	2	1	1	1	1	1	1	0.00347264	0.0355824	0.00266644	0.000290067	5.07746e-05	0.272714
Cu-oxidase_3(1) Cu-oxidase	2	0	0	1	0	10	26	6	3	5	10	5	8	6	2.72758e-05	0.000687533	6.20907e-05	0.0192435	0.0846115	0.273127
UCH(1)	8	10	9	15	15	15	38	5	4	3	3	3	3	3	0.0118027	0.000836053	7.44778e-05	6.24147e-05	1.23618e-05	0.273932
GDI(1)	2	2	2	2	2	5	4	1	1	1	1	1	1	2	0.000622744	0.000685861	0.00273754	7.9926e-06	1.48095e-05	0.274568
Peptidase_C12(1)	2	2	2	2	2	7	10	4	3	3	3	3	3	3	2.26161e-08	8.91966e-05	0.000245506	2.94707e-06	7.38489e-07	0.276113
ABC_tran(2)	9	15	13	8	8	10	13	2	1	1	1	1	1	1	0.635342	7.34329e-07	1.23653e-07	3.57747e-06	8.87766e-07	0.278193
SAM_decarbox(1)	1	1	1	1	0	6	6	2	1	1	1	1	1	1	5.65485e-06	0.0856384	0.454301	7.43708e-05	1.47875e-05	0.281012
MSP(1)	1	1	1	2	1	4	4	1	1	0	1	1	1	1	0.000222169	0.0856384	0.454301	5.53932e-05	0.000126897	0.281012
Biotin_lipoyl(1) 2-oxoacid	1	1	2	1	1	2	2	1	1	0	1	1	1	1	0.0316224	0.0856384	0.454301	0.00340767	0.0130035	0.281012
Ins_P5_2-kin(1)	2	1	1	1	1	2	2	1	1	0	1	1	1	1	0.0316224	0.0856384	0.454301	0.00340767	0.0130035	0.281012
Pyr_redox_2(1) Pyr_redox(1	1	1	1	1	0	2	2	1	1	0	1	1	1	1	0.00381425	0.6438	0.454301	0.00340767	0.0130035	0.281012
Pyr_redox_2(1) Pyr_redox(1	4	4	4	5	5	6	8	2	1	1	1	2	2	1	0.00381425	0.6438	0.454301	0.00340767	0.0130035	0.281012
Pyr_redox_2(1) Pyr_redox(1	8	3	3	7	8	9	17	3	2	2	2	3	2	2	0.00381425	0.6438	0.454301	0.00340767	0.0130035	0.281012
ubiquitin(1) UBA(1) XPC-bi	1	1	0	1	1	2	2	2	1	1	1	1	1	1	0.00381425	0.0856384	0.454301	0.0856384	0.0130035	0.281012
Met_10(1)	1	2	1	1	1	1	1	1	1	0	1	1	1	1	0.546479	0.0856384	0.454301	0.362834	1	0.281012
Peptidase_M16_C(1)	1	0	1	1	1	1	1	1	1	0	1	1	1	1	0.546479	0.6438	0.454301	0.362834	1	0.281012
CS(1)	5	9	10	5	7	9	8	2	2	1	1	1	2	1	0.476852	0.000121542	1.31985e-05	0.000251882	4.56664e-05	0.281526
Ribosomal_L39(1)	1	1	1	1	1	3	4	1	1	1	0	1	1	1	2.29068e-05	1	0.226472	4.79573e-05	9.93574e-06	0.28405
zf-Dof(1)	1	1	1	1	1	18	43	5	3	4	3	6	6	6	9.77533e-08	8.53256e-05	9.72067e-06	2.66249e-05	5.49152e-05	0.286588
Kinesin(1)	33	14	14	23	35	59	80	6	7	5	6	7	9	10	0.00188681	0.000253706	0.000790357	8.99152e-06	1.62235e-05	0.290549
Methyltransf_12(1)	9	6	6	5	4	7	10	2	1	1	1	1	1	1	0.135903	1.68788e-05	2.25714e-06	1.7837e-05	4.0516e-06	0.291917
Histidinol_dh(1)	1	1	1	1	1	2	5	1	1	0	1	1	1	1	0.00049331	0.27185	1	0.000238635	0.000635632	0.29216
Biotin_lipoyl(1) E3_bindin	1	2	1	3	1	5	6	3	1	1	1	1	1	1	0.00401936	0.980635	0.24454	0.00696278	0.00106622	0.293062
DUF1084(1)	1	1	1	1	1	3	8	2	2	1	1	1	1	2	0.000236591	0.093047	0.465987	0.00467413	0.000727569	0.293193
MtN3_slv(1)	0	1	1	1	2	0	1	1	1	1	1	0	0	1	0.336239	1	0.23632	0.376342	1	0.29439
ABC1(1)	13	18	17	17	12	24	31	3	2	2	2	3	3	3	0.00576616	1.40507e-07	1.52345e-07	9.07205e-08	1.07617e-07	0.294406
GST_C(1)	4	1	2	3	0	3	9	1	1	1	2	1	2	2	0.0501688	0.296581	0.957072	0.0152661	0.0612568	0.296489
DUF6(1) TPT(1)	5	3	3	5	2	8	17	3	2	2	1	2	2	2	0.0025406	0.175273	0.0177583	0.000693656	0.000123023	0.29989
TFIIS(1)	0	0	1	2	2	1	6	2	2	2	1	1	1	2	0.116658	0.158909	0.687389	0.729095	0.210448	0.300571
Mur_ligase_M(1) Mur_ligase	1	2	1	1	0	4	9	1	1	1	1	0	1	0	0.000470802	1	0.247582	0.000887358	0.000157584	0.306127
PSI_PsaE(1)	1	1	1	1	1	3	2	1	1	1	0	1	1	1	0.000470802	1	0.247582	0.000887358	0.000157584	0.306127
Porphobil_deam(1) Porphobi	1	1	1	1	1	3	2	1	1	1	0	1	1	1	0.000470802	1	0.247582	0.000887358	0.000157584	0.306127
Ribosomal_L31(1)	1	1	1	1	1	3	2	1	1	1	1	1	0	1	0.000470802	1	0.247582	0.000887358	0.000157584	0.306127
TatC(1)	1	1	1	1	1	3	2	1	1	1	0	1	1	1	0.000470802	1	0.247582	0.000887358	0.000157584	0.306127
V-ATPase_H(1)	1	1	1	1	1	3	2	1	1	1	1	1	1	0	0.000470802	1	0.247582	0.000887358	0.000157584	0.306127
CBS(2)	2	1	0	1	1	4	9	1	1	1	1	1	2	2	0.000470802	1	0.247582	0.000887358	0.00265917	0.306127
ENTH(1)	1	1	1	2	1	9	6	2	1	1	1	1	1	1	1.30338e-05	0.661511	0.478224	4.26372e-05	9.37581e-06	0.306164
DXP_reductoisom(1) DXP_red	1	1	0	1	1	2	3	1	1	0	1	1	1	1	0.00131866	0.661511	0.478224	0.00133329	0.00419195	0.306164
S1(3)	2	1	1	1	1	2	3	1	0	1	1	1	1	1	0.00907364	0.101295	0.478224	0.00133329	0.00419195	0.306164
14-3-3(1)	2	3	2	1	2	11	10	3	3	1	2	3	3	4	0.000538747	0.753153	0.14604	0.00150759	0.00478588	0.307474
JmjC(1)	8	8	3	8	9	3	8	1	1	1	2	1	1	2	0.390185	0.000104936	0.000261807	0.00208994	0.00685715	0.308476
Transket_pyr(1) Transketol	3	3	2	4	4	8	14	2	2	1	2	2	2	2	0.000412949	0.00881085	0.0431696	2.47416e-05	4.75566e-05	0.310256
Cytochrom_B_N(1)	0	0	1	0	2	1	2	0	1	1	2	1	1	1	0.163533	0.90098	0.205355	0.23073	0.695025	0.310736
COX1(1)	1	0	0	0	1	1	1	0	1	0	1	1	1	0	0.191203	0.861927	0.331784	0.183864	0.584962	0.311274
Dynamin_N(1) Dynamin_M(1)	2	1	1	2	2	9	8	2	1	1	1	2	2	2	0.000175255	0.492818	0.672148	0.000155942	0.00037002	0.312537
Ribosomal_60s(1)	1	2	1	3	2	13	6	2	2	1	2	3	2	2	0.000614204	0.909411	0.30398	0.000990448	0.0029425	0.312643
WD40(3)	20	15	12	17	27	29	59	6	5	4	5	7	7	6	0.00434937	0.000101669	0.00024844	8.35402e-06	1.41982e-05	0.312673
SAM_1(1)	4	1	2	0	3	6	4	2	2	1	1	1	1	1	0.0452431	0.934952	0.223391	0.0558227	0.00925369	0.314026
PI3_PI4_kinase(1)	7	2	2	2	3	5	9	1	1	1	1	2	2	1	0.0342636	0.00837401	0.0400316	0.000656943	0.00184623	0.314638
ABC_membrane(1) ABC_tran(1	6	4	4	8	3	11	10	2	1	1	2	2	2	1	0.0232058	0.000506831	0.00160183	7.02403e-05	0.000150128	0.315632
ABC_membrane(1) ABC_tran(1	6	2	3	4	4	21	68	5	2	5	4	5	6	5	0.0232058	0.000506831	0.00160183	7.02403e-05	0.000150128	0.315632
PRA1(1)	1	1	1	2	2	8	4	2	1	2	1	3	3	3	0.00321329	0.587762	0.101493	0.0116338	0.0426004	0.319134
SAC3_GANP(1)	2	4	3	5	5	9	11	2	2	1	1	1	1	2	0.00715869	0.0113232	0.00103912	0.000239784	4.82092e-05	0.3201
DUF300(1)	2	2	2	1	3	9	8	2	1	1	1	2	2	2	0.000577399	0.157717	0.644528	0.000182736	0.000430264	0.321757
MBOAT(1)	2	2	1	2	3	6	5	2	1	2	1	1	2	1	0.00576307	0.528745	0.0876347	0.00393377	0.000677514	0.323444
GATA(1)	9	6	4	5	9	11	12	3	2	3	2	4	4	4	0.0444049	0.0034942	0.0144571	0.000434603	0.00112982	0.323572
CBS(1)	2	7	4	6	3	13	12	3	2	2	2	1	2	2	0.00565589	0.0793986	0.00791245	0.000749409	0.000141149	0.323747
Calreticulin(1)	2	1	1	2	2	6	4	2	2	1	1	1	1	2	0.00331176	0.866183	0.346373	0.00708391	0.00120331	0.325831
UDPGP(1)	2	1	1	2	2	6	4	2	2	1	1	1	2	1	0.00331176	0.866183	0.346373	0.00708391	0.00120331	0.325831
zf-A20(1) zf-AN1(1)	1	0	0	1	1	6	4	2	1	1	1	2	2	2	0.000116455	0.0863596	0.00876692	0.00226931	0.00708136	0.325831
Citrate_synt(1)	2	2	2	2	4	4	7	1	2	1	1	1	1	1	0.00679398	0.0187	0.0017574	0.00032055	6.42806e-05	0.326914
Metallophos(1)	21	17	14	25	15	51	68	9	7	7	7	10	10	9	3.31396e-05	0.000154493	0.000383492	5.52978e-07	7.13379e-07	0.32697
Rhodanese(1)	8	6	3	8	5	8	7	2	2	1	1	2	1	1	0.38241	0.000803766	8.66794e-05	0.000948225	0.000177974	0.327777
Lycopene_cycl(1)	2	2	2	2	3	4	4	1	1	1	1	1	2	1	0.00803352	0.000745395	0.00236363	4.47277e-05	8.73108e-05	0.330407
CBFD_NFYB_HMF(1)	5	6	5	5	5	19	22	5	3	4	3	6	5	5	1.38135e-05	0.0949521	0.416846	5.75457e-06	9.03376e-06	0.332007
Cyclin_N(1) Cyclin_C(1)	5	3	3	4	3	13	9	5	3	3	4	4	5	4	0.000126749	0.949401	0.246433	0.000270934	0.000648743	0.332168
Agenet(1)	0	0	1	1	0	4	4	2	1	1	1	1	1	1	2.95157e-05	0.0143361	0.0652622	0.0017555	0.000325812	0.336239
ThiF(2) UBA_e1_thiolCys(1)	1	0	0	0	1	4	4	2	1	1	1	1	1	1	2.95157e-05	0.0143361	0.0652622	0.0017555	0.000325812	0.336239
EST1(1)	0	0	0	1	1	3	3	1	1	0	1	1	1	1	0.000124511	0.417787	0.0652622	0.000657702	0.00172734	0.336239
NOT2_3_5(1)	1	2	2	1	1	3	3	2	1	1	1	1	1	1	0.00831561	0.836906	0.197617	0.00992914	0.00172734	0.336239
VPS9(1)	1	2	2	1	1	3	3	2	1	1	1	1	1	1	0.00831561	0.836906	0.197617	0.00992914	0.00172734	0.336239
DAD(1)	1	0	0	1	1	2	2	1	0	1	1	1	1	1	0.00309409	0.836906	0.197617	0.00699534	0.0233874	0.336239
DUF2253(1)	1	0	0	1	1	2	2	1	0	1	1	1	1	1	0.00309409	0.836906	0.197617	0.00699534	0.0233874	0.336239
Lyase_1(1) FumaraseC_C(1)	1	2	2	1	1	2	2	1	1	0	1	1	1	1	0.127932	0.0424697	0.197617	0.00699534	0.0233874	0.336239
Radical_SAM(1) BATS(1)	2	1	1	1	2	2	2	1	1	0	1	1	1	1	0.127932	0.0424697	0.197617	0.00699534	0.0233874	0.336239
SufE(1) BolA(1)	0	0	0	1	1	2	2	1	1	0	1	1	1	1	0.00128155	0.417787	0.0652622	0.00699534	0.0233874	0.336239
Guanylate_cyc_2(1)	1	0	0	1	1	2	2	1	2	1	1	1	1	1	0.00309409	0.0424697	0.197617	0.121849	0.0233874	0.336239
Arm(5) BTB(1)	1	0	0	0	1	0	2	1	1	1	1	0	1	0	0.29439	0.233616	0.822712	1	0.393928	0.336239
Kinesin(2)	2	0	0	1	0	1	1	1	1	1	1	0	0	1	0.477644	0.417787	0.822712	1	0.393928	0.336239
WD40(5) PWP2(1)	1	0	0	1	0	0	2	1	1	1	1	0	0	1	0.29439	0.233616	0.822712	1	0.393928	0.336239
Adaptin_binding(1)	1	0	0	0	1	1	1	0	1	1	1	1	1	1	0.127932	0.417787	0.0652622	0.417787	1	0.336239
DUF2305(1)	0	1	1	0	1	1	1	1	1	0	1	1	1	1	0.29439	0.836906	0.197617	0.417787	1	0.336239
PCRF(1) RF-1(1)	3	3	3	3	4	4	11	1	2	1	1	1	1	1	0.0149113	0.00175276	0.000184973	0.000120148	2.63176e-05	0.336582
ABC_tran(1) ABC2_membrane(	1	0	0	3	0	14	29	2	1	2	2	2	3	3	5.01882e-05	0.142476	0.0165208	0.000608152	0.00156728	0.339465
ABC_tran(1) ABC2_membrane(	6	8	7	14	6	27	40	4	3	4	6	4	6	5	5.01882e-05	0.142476	0.0165208	0.000608152	0.00156728	0.339465
Exo70(1)	1	0	0	1	0	13	6	8	3	5	2	4	4	5	2.77546e-05	7.47781e-05	0.000157761	0.166823	0.0340268	0.340677
Mpv17_PMP22(1)	11	5	5	12	9	11	14	2	1	1	1	2	2	2	0.177643	5.90129e-05	0.000120054	5.86899e-05	0.000115031	0.340791
AAA(1) AAA_2(1) ClpB_D2-sm	0	1	2	0	1	1	0	1	1	1	1	0	1	0	0.596498	0.68504	0.510729	0.423073	1	0.34166
Nucleoside_tran(1)	0	2	1	2	1	4	8	1	1	1	1	2	2	1	0.0018514	0.68504	0.510729	0.00189871	0.00552179	0.34166
BRO1(1)	2	1	1	2	1	4	5	2	1	1	1	1	1	1	0.000717872	0.839088	0.203282	0.00102487	0.000199158	0.342547
DUF872(1)	1	0	0	0	1	4	5	2	1	1	1	1	1	1	1.98366e-05	0.0153578	0.0684127	0.00102487	0.000199158	0.342547
HORMA(1)	1	2	2	2	1	4	5	2	1	1	1	1	1	1	0.00166419	0.423937	0.0684127	0.00102487	0.000199158	0.342547
PEX11(1)	2	1	1	2	2	4	5	2	1	1	1	1	1	1	0.00166419	0.423937	0.0684127	0.00102487	0.000199158	0.342547
DUF625(1)	1	1	1	1	1	6	2	1	0	1	1	1	1	1	0.000636307	0.322421	1	0.000342228	0.000816118	0.343055
ATP-synt_B(1)	1	1	1	1	1	1	3	1	1	0	1	1	1	1	0.0560962	0.322421	1	0.0183944	0.0634592	0.343055
Anth_synt_I_N(1) Chorismat	1	1	1	1	1	3	1	1	1	0	1	1	1	1	0.0560962	0.322421	1	0.0183944	0.0634592	0.343055
SBDS(1) SBDS_C(1)	1	1	1	1	1	1	3	1	0	1	1	1	1	1	0.0560962	0.322421	1	0.0183944	0.0634592	0.343055
PGI(1)	1	1	1	1	1	5	15	2	1	1	1	1	1	1	6.97531e-06	0.322421	1	3.95783e-05	9.46458e-06	0.343055
efhand(4)	2	4	4	2	4	19	28	3	2	2	2	4	3	3	1.73695e-05	0.253162	0.855038	1.20078e-05	1.97805e-05	0.343305
TRAM_LAG1_CLN8(1)	10	8	7	6	6	13	16	3	2	2	2	2	2	2	0.000968851	4.69881e-06	7.8734e-07	5.0395e-07	1.57636e-07	0.343793
Aldedh(1)	6	5	6	9	5	21	82	4	4	2	4	3	5	6	0.000259073	0.060807	0.268593	5.12087e-05	9.78073e-05	0.34511
Zip(1)	12	9	4	4	9	9	15	3	2	2	3	3	3	3	0.111883	0.00178661	0.00609234	0.000562057	0.00140652	0.346248
XAP5(1)	1	1	0	1	1	2	4	1	1	0	1	1	1	1	0.00100787	0.689249	0.516629	0.0010937	0.00293386	0.34826
PsbQ(1)	1	0	1	1	1	4	2	2	1	1	1	1	1	1	0.00100787	0.130626	0.516629	0.0163335	0.00293386	0.34826
ARM_1(1)	1	1	1	0	1	1	2	1	0	1	1	1	1	1	0.088554	0.689249	0.516629	0.0665579	0.222144	0.34826
Autophagy_N(1) Autophagy_a	1	1	0	1	1	1	2	1	0	1	1	1	1	1	0.088554	0.689249	0.516629	0.0665579	0.222144	0.34826
Cullin(1) APC2(1)	0	1	1	1	1	1	2	1	1	0	1	1	1	1	0.088554	0.689249	0.516629	0.0665579	0.222144	0.34826
DUF1749(1)	1	1	1	0	1	1	2	1	1	0	1	1	1	1	0.088554	0.689249	0.516629	0.0665579	0.222144	0.34826
GidB(1)	1	1	0	1	1	1	2	0	1	1	1	1	1	1	0.088554	0.689249	0.516629	0.0665579	0.222144	0.34826
Hydant_A_N(1) Hydantoinase	0	1	1	1	1	1	2	1	1	0	1	1	1	1	0.088554	0.689249	0.516629	0.0665579	0.222144	0.34826
NUC130_3NT(1) SDA1(1)	0	1	1	1	1	1	2	1	1	0	1	1	1	1	0.088554	0.689249	0.516629	0.0665579	0.222144	0.34826
PRP3(1)	1	1	1	0	1	1	2	1	1	0	1	1	1	1	0.088554	0.689249	0.516629	0.0665579	0.222144	0.34826
TAF(1) DUF1546(1)	0	1	1	1	1	1	2	1	1	0	1	1	1	1	0.088554	0.689249	0.516629	0.0665579	0.222144	0.34826
tRNA-synt_2d(1) FDX-ACB(1)	1	1	1	0	1	1	2	1	1	0	1	1	1	1	0.088554	0.689249	0.516629	0.0665579	0.222144	0.34826
RRM_1(4)	1	1	0	1	1	1	0	0	1	1	1	1	1	1	0.437587	0.689249	0.516629	0.689249	0.222144	0.34826
Rhodanese(2)	1	1	1	1	0	1	2	1	2	1	1	1	1	1	0.088554	0.130626	0.516629	0.689249	0.222144	0.34826
Ribosomal_L9_N(1)	0	1	1	1	1	0	1	1	0	1	1	1	1	1	0.437587	0.689249	0.516629	0.689249	0.222144	0.34826
Pribosyltran(1)	7	6	6	5	7	10	13	3	3	2	1	3	2	3	0.0442519	0.00449089	0.000471115	0.000517972	0.000106288	0.348377
Peptidase_M16(1) Peptidase	5	2	3	3	5	6	5	2	1	1	1	1	1	1	0.0926396	0.00131836	0.000147444	0.000384057	8.03395e-05	0.34884
Peptidase_M16(1) Peptidase	1	4	2	3	3	7	8	2	1	1	1	1	1	1	0.0926396	0.00131836	0.000147444	0.000384057	8.03395e-05	0.34884
ER_lumen_recept(1)	3	2	2	2	2	6	8	1	1	1	1	1	2	1	0.000130164	0.000993614	0.00306157	3.45463e-06	4.99929e-06	0.349013
Actin(1)	6	6	7	6	6	18	17	4	6	2	2	3	3	4	0.00187798	0.034006	0.00358638	0.000173557	3.84605e-05	0.352289
RRM_1(1)	37	32	26	30	38	82	109	25	18	12	11	16	17	16	0.000231028	0.00456786	0.000487978	1.13753e-05	3.00823e-06	0.353699
Exo_endo_phos(1)	17	15	14	8	46	30	48	9	7	11	5	6	9	6	0.0540216	0.0801648	0.00907935	0.00520085	0.000969019	0.353953
PAP_fibrillin(1)	12	6	5	5	8	11	17	2	1	2	2	2	2	2	0.0226942	7.91626e-05	0.000161209	1.88472e-05	3.17303e-05	0.354017
RHD3(1)	1	1	0	1	1	3	2	1	1	1	1	1	3	1	0.0075102	0.619413	0.127207	0.024325	0.0815159	0.354485
DUF1692(1)	1	3	2	2	2	5	4	1	2	1	1	1	1	1	0.00797197	0.106203	0.0125308	0.00123955	0.00024637	0.355128
DSPc(1)	13	8	5	10	11	13	39	5	2	2	2	2	2	2	0.0235021	0.00273358	0.000301081	0.000225712	4.96385e-05	0.356177
Acylphosphatase(1)	1	0	0	1	1	3	2	1	0	1	1	1	1	1	0.00117675	0.843796	0.215955	0.00275093	0.00793123	0.356436
HIT(1)	4	2	2	3	3	5	11	2	1	1	1	1	1	1	0.00326753	0.00770039	0.000823777	0.000104432	2.42282e-05	0.358517
Pkinase(1) Pkinase_C(1)	2	2	1	2	3	10	5	2	1	1	1	2	2	2	0.00247943	0.189607	0.670418	0.000722678	0.0017906	0.359337
PAP2(1)	4	2	2	5	8	14	13	3	3	2	1	3	2	2	0.00736474	0.35796	0.0579526	0.00325835	0.000628011	0.360206
Lactamase_B(1)	4	7	6	10	6	11	22	2	2	1	2	2	2	2	0.00664403	0.000133198	0.000287267	1.2835e-05	2.05154e-05	0.360424
PfkB(1)	9	7	3	7	7	25	20	3	2	2	2	3	3	4	0.000922239	0.00199811	0.00651137	1.90852e-05	3.16383e-05	0.361616
AAT(1)	1	0	0	0	2	1	2	1	1	1	1	0	0	1	0.147702	0.44289	0.832236	0.44289	0.123027	0.362136
Ank(6)	0	0	0	1	2	0	1	1	1	1	2	1	2	1	0.865076	0.44289	0.0788298	0.44289	0.123027	0.362136
zf-UBP(1)	0	1	2	0	0	1	2	1	1	1	0	0	1	1	0.147702	0.44289	0.832236	0.44289	0.123027	0.362136
Cation_ATPase_N(1) E1-E2_A	2	0	1	0	0	1	0	1	1	1	1	0	1	0	0.865076	0.44289	0.832236	0.44289	1	0.362136
Cation_ATPase_N(1) E1-E2_A	3	1	1	5	3	1	5	2	1	2	2	2	2	2	0.865076	0.44289	0.832236	0.44289	1	0.362136
Cation_ATPase_N(1) E1-E2_A	7	4	2	3	5	13	16	2	1	2	3	2	3	3	0.865076	0.44289	0.832236	0.44289	1	0.362136
SBF(1)	6	4	3	7	5	5	10	2	1	1	1	1	1	1	0.173269	0.000183166	2.44496e-05	0.000141179	3.24726e-05	0.363244
ABC_tran(1)	22	11	9	13	21	24	29	4	4	3	5	4	8	3	0.0614851	0.000309371	0.000750654	9.68984e-05	0.000189401	0.363856
Proteasome_A_N(1) Proteaso	7	7	7	6	7	20	14	3	2	2	1	3	2	2	0.00363449	0.000396527	5.0395e-05	1.7864e-05	4.68987e-06	0.365036
HATPase_c(1) HSP90(1)	3	4	4	3	3	10	9	3	2	1	1	1	2	2	0.00508344	0.035206	0.00392686	0.000389579	8.48607e-05	0.366222
Tub(1)	5	1	0	2	3	2	6	2	2	1	1	1	1	1	0.226011	0.870165	0.242021	0.217329	0.0515841	0.373344
Response_reg(1)	4	3	2	4	5	17	16	3	2	3	2	3	5	4	0.00019678	0.284498	0.866932	0.000110625	0.000213831	0.374113
COG5(1)	1	1	1	1	1	1	2	1	1	1	0	1	1	1	0.121849	1	0.316643	0.152378	0.0342877	0.376342
COG6(1)	1	1	1	1	1	1	2	1	1	1	1	0	1	1	0.121849	1	0.316643	0.152378	0.0342877	0.376342
Clp1(1)	1	1	1	1	1	1	2	1	1	1	0	1	1	1	0.121849	1	0.316643	0.152378	0.0342877	0.376342
DHFR_1(1) Thymidylat_synt(	1	1	1	1	1	1	2	1	1	1	0	1	1	1	0.121849	1	0.316643	0.152378	0.0342877	0.376342
DUF140(1)	1	1	1	1	1	1	2	1	1	1	0	1	1	1	0.121849	1	0.316643	0.152378	0.0342877	0.376342
DUF37(1)	1	1	1	1	1	1	2	1	1	1	0	1	1	1	0.121849	1	0.316643	0.152378	0.0342877	0.376342
Ebp2(1)	1	1	1	1	1	1	2	1	1	1	0	1	1	1	0.121849	1	0.316643	0.152378	0.0342877	0.376342
FolB(1)	1	1	1	1	1	1	2	1	1	1	0	1	1	1	0.121849	1	0.316643	0.152378	0.0342877	0.376342
GN3L_Grn1(1) MMR_HSR1(1)	1	1	1	1	1	1	2	1	1	1	1	1	0	1	0.121849	1	0.316643	0.152378	0.0342877	0.376342
GTP1_OBG(1) MMR_HSR1(1) DU	1	1	1	1	1	1	2	1	1	1	0	1	1	1	0.121849	1	0.316643	0.152378	0.0342877	0.376342
Mnd1(1)	1	1	1	1	1	1	2	1	1	1	0	1	1	1	0.121849	1	0.316643	0.152378	0.0342877	0.376342
Nop10p(1)	1	1	1	1	1	1	2	1	1	1	0	1	1	1	0.121849	1	0.316643	0.152378	0.0342877	0.376342
Peptidase_M17_N(1) Peptida	1	1	1	1	1	1	2	1	1	1	0	1	1	1	0.121849	1	0.316643	0.152378	0.0342877	0.376342
RFC-E_C(1)	1	1	1	1	1	1	2	1	1	1	1	1	1	0	0.121849	1	0.316643	0.152378	0.0342877	0.376342
Tfb2(1)	1	1	1	1	1	1	2	1	1	1	0	1	1	1	0.121849	1	0.316643	0.152378	0.0342877	0.376342
vATP-synt_AC39(1)	1	1	1	1	1	1	2	1	1	1	0	1	1	1	0.121849	1	0.316643	0.152378	0.0342877	0.376342
NatB_MDM20(1)	1	1	1	1	1	1	0	1	1	1	1	0	1	1	0.121849	1	0.316643	0.152378	0.433236	0.376342
PIG-L(1)	1	1	1	1	1	1	0	1	1	1	0	1	1	1	0.121849	1	0.316643	0.152378	0.433236	0.376342
BAH(1) PHD(1)	1	1	1	1	1	6	3	1	1	1	0	1	1	1	3.50514e-05	1	0.316643	7.25468e-05	1.78654e-05	0.376342
Ribosomal_L35Ae(1)	1	1	1	1	1	6	3	1	1	1	0	1	1	1	3.50514e-05	1	0.316643	7.25468e-05	1.78654e-05	0.376342
TBP(2)	1	1	1	1	1	2	4	1	1	1	0	1	1	1	0.000484172	1	0.316643	0.000911399	0.000194137	0.376342
Mito_carr(2)	6	1	9	3	8	2	13	2	2	2	1	1	1	2	0.757047	0.198146	0.0286485	0.193483	0.0453368	0.376469
DUF125(1)	2	1	1	2	2	6	11	2	1	2	2	2	2	2	0.000114978	0.85121	0.237196	0.000284422	0.000601492	0.379087
[truncated: 1,892 more rows]

## Sheet: BCDExpansion
DOMAIN	Phy_patens	spike_moss	Rice	Maize	Sorghum	Grape	Arabidopsis	Cottonwood	Soybean		BC	BD	CD
[truncated: 494 more rows]

[truncated: 5 more sheets: BCDNotExpanded, BCDNotExpanded<=5, BCDNotExpanded<=2, BCDNotExpanded=1, BCDHaploidExpansion]
