# Supplementary material for: Evolutionary dynamics of protein domain architecture in plants
Source: BMC Evol Biol. 2012 Jan 17;12:6. doi: 10.1186/1471-2148-12-6 (PMC3310802; doi:10.1186/1471-2148-12-6)
Supplement: Additional file 9 — Categorical distribution of domain architectures in TAIR8 and presumed TAIR6, 7, and 9 annotations. The effect of genome annotation errors on the genome-wide domain architecture content was examined by analyzing genome-wide domain architecture content built on different version of Arabidopsis annotations, which are thought to be well annotated. In general, we did not observe significant difference of domain architecture content between TAIR6, 7, 8 and 9 annotations. [file 1471-2148-12-6-S9.XLSX]

## Sheet: TableS7
	Table S7. Categorical distribution of domain architectures in TAIR8 and presumed TAIR6, 7, and 9 annotations.
	alga	early diverging	monocot	dicot	lineage patternsa	architectures numbersb
	A	B	C	D		TAIR8	presumedTAIR6	presumedTAIR7	presumedTAIR9
					A (alga)	109	109	109	109
					B (early diverging)	29	29	29	29
					AB (primitive)	45	45	45	45
					ABC	3	3	3	3
					AC	1	1	1	1
					AD	1	1	1	1
					ABCD (universal)	1944	1942	1943	1943
					BC	13	13	13	13
					BD	35	35	35	35
					BCD (land)	493	493	493	493
					CD (angiosperm)	139	139	139	139
					C (monocot)	159	159	159	159
					D (dicot)	50	50	50	49
						3021	3019	3020	3019
	aProtein domain architecture patterns defined by lineages or lineage combinations. Pattern A is termed as alga
	architectures; B, bryophytes & lycophytes architectures; AB, early diverging architectures; ABCD, universal
	architectures; BCD, land architectures; CD, angiosperm architectures; C, monocot architectures; D, dicot
	architectures.bIndicates the numbers and percentage of distinct domain architectures of each architecture pattern.

## Sheet: presumed TAIR7
TAIR8new=domain architectures based on newly added models of TAIR8 compared to TAIR7
TAIR8deleted=domain architectures based on deleted models of TAIR8 compared to TAIR7
presumedTAIR7 dataset was re-constructed by substracting domain architectures of TAIR8new from TAIR8 dataset followed by adding up domain architectures of TAIR8deleted.
domain architectures	numbers of domain architectures
	TAIR8	TAIR8new	TAIR8-TAIR8new	TAIR8deleted	presumed TAIR7
					TAIR8-TAIR8new+TAIR8deleted
AIG1(1)	29	1	28	1	29
Ank(4)	10	1	9	1	10
Hin1(1)	54	2	52	1	53
PGAM(1)	29	1	28	1	29
RRM_1(1)	127	3	124	1	125
TBC(1)	28	4	24	1	25
2OG-FeII_Oxy(1)	140	1	139
60KD_IMP(1)	6	1	5
A_thal_3526(1)	19	3	16
AA_kinase(1)	7	1	6
AAA(1)	70	4	66
ABC1(1)	22	1	21
Abhydrolase_1(1)	113	1	112
Abi(1)	10	1	9
ACBP(1)	7	1	6
Acid_phosphat_B(1)	3	1	2
Aconitase(1) Aconitase_C(1)	4	1	3
ACT(4)	7	1	6
adh_short(1)	102	4	98
ADK(1)	11	1	10
Aldo_ket_red(1)	28	1	27
Aminotran_1_2(1)	61	2	59
Aminotran_4(1)	17	2	15
AMP_N(1) Peptidase_M24(1)	3	1	2
Ank(1)	20	1	19
Ank(3)	15	1	14
AP2(1)	142	1	141
AP2(2)	16	1	15
ARD(1)	7	1	6
ArfGap(1)	18	1	17
Arginosuc_synth(1)	2	1	1
ArgJ(1)	2	1	1
Arm(1)	7	1	6
ArsA_ATPase(1)	7	1	6
ATP_bind_1(1)	8	1	7
ATS3(1)	5	1	4
AUX_IAA(1)	35	1	34
Auxin_inducible(1)	77	1	76
B3(1)	40	2	38
BAH(1) Agenet(1)	4	1	3
Bet_v_I(1)	27	1	26
BRCT(1) IMS(1)	2	1	1
Bromodomain(1)	24	1	23
BSP(1)	5	1	4
bZIP_1(1)	78	2	76
C2(1)	45	2	43
Caleosin(1)	11	1	10
Cas1p(1)	8	1	7
CBM_20(1)	3	1	2
CBS(1)	7	1	6
CG-1(1) Ank(1) IQ(2)	7	2	5
CK_II_beta(1)	8	1	7
Coatomer_E(1)	3	1	2
COesterase(1)	4	1	3
CorA(1)	17	1	16
CPSF_A(1)	8	1	7
CRAL_TRIO(1)	14	1	13
CRAL_TRIO_N(1) CRAL_TRIO(1)	35	2	33
CUE(1)	2	1	1
Cytochrom_C(1)	4	1	3
DJ-1_PfpI(2)	11	1	10
DnaJ(1)	92	6	86
DnaJ(1) DnaJ_C(1)	10	1	9
DnaJ(1) Sec63(1)	4	1	3
DSPc(1)	13	1	12
dsrm(1)	5	1	4
DUF1191(1)	6	1	5
DUF1218(1)	15	1	14
DUF1295(1)	4	1	3
DUF1336(1)	12	2	10
DUF1639(1)	13	1	12
DUF1771(1) Smr(1)	5	2	3
DUF1990(1)	2	1	1
DUF1997(1)	5	1	4
DUF221(1)	18	4	14
DUF2358(1)	6	1	5
DUF239(1)	51	1	50
DUF246(1)	35	2	33
DUF247(1)	30	1	29
DUF248(1)	43	1	42
DUF260(1)	49	1	48
DUF313(1)	15	1	14
DUF537(1)	29	1	28
DUF547(1)	23	4	19
DUF563(1)	7	1	6
DUF567(1)	21	1	20
DUF580(1)	9	1	8
DUF581(1)	19	1	18
DUF593(1)	18	1	17
DUF6(2)	36	1	35
DUF623(1)	17	1	16
DUF632(1)	3	2	1
DUF647(1)	7	1	6
DUF662(1)	11	1	10
DUF674(1)	11	2	9
DUF676(1)	13	1	12
DUF688(1)	7	1	6
DUF707(1)	20	1	19
DUF794(1)	7	1	6
DUF863(1)	6	1	5
DUF869(1)	13	3	10
Dus(1)	8	1	7
E1_DerP2_DerF2(1)	11	1	10
EAP30(1)	6	3	3
efhand(1)	22	1	21
eIF2A(1)	5	1	4
ELFV_dehydrog_N(1) ELFV_dehydrog(1)	6	2	4
ELM2(1)	3	1	2
EnY2(1)	2	1	1
Epimerase(1)	77	3	74
Exo_endo_phos(1)	41	3	38
Exonuc_X-T(1)	20	1	19
FA_hydroxylase(1)	25	2	23
FAD_binding_4(1) ALO(1)	7	1	6
FBD(1)	16	2	14
F-box(1)	164	5	159
F-box(1) LRR_2(1) FBD(1)	73	1	72
Fer2(1)	16	1	15
Fibrillarin(1)	4	1	3
FKBP_C(3) TPR_1(2)	4	1	3
Fumble(1) DUF89(1)	2	1	1
Gal-bind_lectin(1) Galactosyl_T(1)	7	1	6
GcpE(1)	3	1	2
GCV_T(1) GCV_T_C(1)	6	1	5
GDA1_CD39(1)	10	1	9
GDC-P(1)	3	1	2
Glutaredoxin(1)	45	1	44
Glyco_hydro_1(1)	60	3	57
Glyco_hydro_1(2)	4	1	3
Glyco_hydro_17(1) X8(1)	31	1	30
Glyco_hydro_31(1)	4	1	3
Glyco_hydro_32N(1) Glyco_hydro_32C(1)	10	1	9
Glyco_transf_22(1)	6	1	5
Glyco_transf_8(1)	47	2	45
Glycolytic(1)	14	1	13
Glycos_transf_1(1)	17	1	16
GMC_oxred_N(1) GMC_oxred_C(1)	5	1	4
Gp_dh_N(1) Gp_dh_C(1)	9	1	8
GRP(1)	24	4	20
GST_C(1)	5	1	4
GTP_EFTU(1) GTP_EFTU_D2(1)	6	1	5
H_PPase(1)	5	1	4
HATPase_c(1) DNA_gyraseB(1) DNA_topoisoIV(1)	2	1	1
HCO3_cotransp(1)	9	1	8
HECT(1)	7	1	6
HLH(1)	171	4	167
HMA(1)	58	1	57
Homeobox(1) START(1)	20	2	18
Hpt(1)	7	1	6
HSF_DNA-bind(1)	25	1	24
HSP20(1)	23	1	22
HSP70(1)	22	1	21
HSP70(2)	3	1	2
Hydrolase(1)	31	3	28
ICln_channel(1)	2	1	1
IF-2B(1)	11	1	10
Inositol_P(1)	12	1	11
Ion_trans(1)	5	1	4
IQ(1)	32	1	31
IU_nuc_hydro(1)	5	1	4
Kelch_1(2)	14	1	13
Kinesin(1)	54	2	52
Ldh_1_N(1) Ldh_1_C(1)	16	1	15
Lipase_GDSL(1)	127	3	124
LRR_1(1) Pkinase(1)	34	1	33
LRR_1(2) Pkinase(1)	10	1	9
LRRNT_2(1) LRR_1(2) Pkinase(1)	20	1	19
LRRNT_2(1) LRR_1(4)	4	1	3
LRRNT_2(1) LRR_1(5) Pkinase(1)	8	1	7
Lung_7-TM_R(1)	9	1	8
Lyase_1(1) FumaraseC_C(1)	5	1	4
Lysine_decarbox(1)	12	1	11
Mak10(1)	2	1	1
MAM33(1)	11	1	10
MatE(2)	56	2	54
MATH(1)	52	3	49
Metallophos(1)	80	2	78
Methyltransf_16(1)	17	3	14
Mlo(1)	19	1	18
MoaE(1)	3	1	2
Mov34(1)	20	1	19
Mpv17_PMP22(1)	12	1	11
MS_channel(1)	14	1	13
Myb_DNA-binding(1)	125	5	120
Myb_DNA-binding(2)	145	1	144
N2227(1)	4	1	3
Na_H_Exchanger(1)	41	1	40
Na_sulph_symp(1)	4	1	3
NAM(1)	127	5	122
NAP(1)	9	1	8
NB-ARC(1)	55	1	54
NIF(1)	22	2	20
NPH3(1)	28	2	26
NTP_transf_2(1)	5	2	3
Nuc_sug_transp(1)	9	1	8
NUDIX(1)	38	1	37
Oleosin(1)	23	3	20
OTU(1)	20	1	19
P16-Arc(1)	2	1	1
p450(1)	256	3	253
PA(1) Peptidase_A22B(1)	6	1	5
PAP_central(1) NTP_transf_2(1) PAP_RNA-bind(1)	14	2	12
PAS_2(1) GAF(1) Phytochrome(1) PAS(2) HisKA(1) HATPase_c(1)	5	1	4
PCMT(1)	4	1	3
PEARLI-4(1)	16	2	14
Peptidase_C12(1)	19	1	18
Peptidase_C54(1)	5	1	4
Peptidase_M1(1)	6	1	5
Peptidase_M16(1) Peptidase_M16_C(2)	6	1	5
Peptidase_M17_N(1) Peptidase_M17(1)	3	1	2
Peptidase_S9_N(1) Peptidase_S9(1)	6	1	5
peroxidase(1)	94	2	92
PGK(1)	5	1	4
PH(1) RhoGAP(1)	7	1	6
PH(1) START(1) DUF1336(1)	6	1	5
PHD(1)	40	3	37
PIG-P(1)	2	1	1
Pkinase(1)	551	14	537
PLAC8(1)	33	2	31
PLATZ(1)	13	1	12
PMEI(1)	72	4	68
PNP_UDP_1(1)	5	1	4
PP2C(1)	97	3	94
PPDK_N(1) PEP-utilizers(1) PEP-utilizers_C(1)	6	1	5
PPR(1)	16	1	15
PPR(2)	27	1	26
PPR(5)	50	1	49
PPR(8)	45	1	44
PRAI(1)	8	1	7
Pro_isomerase(1)	30	1	29
Profilin(1)	6	1	5
PRONE(1)	15	1	14
PsbP(1)	11	1	10
PSK(1)	7	1	6
PTR2(1)	51	1	50
Pyr_redox_2(1) Pyr_redox(1)	18	1	17
Pyr_redox_2(1) Pyr_redox(1) Pyr_redox_dim(1)	11	1	10
Pyridoxal_deC(1)	12	1	11
Rad51(1)	8	1	7
Ras(1)	86	3	83
Reticulon(1)	30	2	28
Rhomboid(1)	26	2	24
Ribonuclease_T2(1)	6	1	5
Ribosomal_60s(1)	21	2	19
Ribosomal_L22(1)	7	1	6
Ribosomal_L29e(1)	5	1	4
Ribosomal_L4(1)	9	1	8
Ribosomal_S13(1)	6	1	5
Ribosomal_S25(1)	6	1	5
Ribosomal_S27e(1)	4	1	3
Ribosomal_S4(1) S4(1)	4	1	3
RNase_PH(1) RNase_PH_C(1)	5	1	4
RRM_1(1) RRM_2(1)	3	1	2
RRM_1(1) zf-CCHC(1)	11	1	10
RRM_1(2)	78	2	76
RRM_1(3)	29	1	28
RRM_1(4)	3	1	2
Rrp15p(1)	2	1	1
RuBisCO_small(1)	7	1	6
S-AdoMet_synt_N(1) S-AdoMet_synt_M(1) S-AdoMet_synt_C(1)	6	1	5
SAP(1) Exo_endo_phos(1)	2	1	1
SAP(1) PHD(1) zf-MIZ(1)	5	1	4
Sec34(1)	2	1	1
Self-incomp_S1(1)	62	14	48
SelR(1)	13	1	12
SHMT(1)	10	1	9
SKI(1)	11	3	8
Snf7(1)	18	1	17
Sod_Cu(1)	5	1	4
SPX(1)	6	1	5
SRF-TF(1)	73	5	68
SRF-TF(1) K-box(1)	60	4	56
Stk19(1)	2	1	1
SUI1(1)	7	1	6
Surp(2) ubiquitin(1)	2	1	1
TB2_DP1_HVA22(1)	13	2	11
Tbf5(1)	2	1	1
TCP(1)	30	1	29
Tcp11(1)	3	1	2
THF_DHG_CYH(1) THF_DHG_CYH_C(1)	4	1	3
Thioredoxin(1)	49	2	47
Thioredoxin(2)	11	1	10
tify(1) CCT_2(1)	19	2	17
Tim44(1)	4	1	3
TIR(1) NB-ARC(1)	12	1	11
TIR(1) NB-ARC(1) LRR_3(1)	59	2	57
TPK_catalytic(1) TPK_B1_binding(1)	6	1	5
TPMT(1)	5	1	4
TRAP_beta(1)	4	3	1
Trehalose_PPase(1)	12	1	11
tRNA_anti(1) RPA_C(1)	2	1	1
Tryp_alpha_amyl(1)	119	2	117
Trypsin(1)	15	1	14
Tub(1)	6	1	5
ubiquitin(1)	30	2	28
ubiquitin(4)	8	1	7
U-box(1) Arm(4)	7	1	6
UDPGT(1)	5	1	4
UPF0005(1)	23	1	22
UPF0029(1)	3	1	2
UPF0041(1)	7	1	6
Urm1(1)	2	1	1
VEFS-Box(1)	7	1	6
VQ(1)	34	2	32
WCOR413(1)	8	1	7
WD40(3)	35	2	33
WD40(5) Coatomer_WDAD(1)	3	1	2
WRKY(1)	57	1	56
X8(1)	39	7	32
XPG_N(1) XPG_I(1)	8	1	7
zf-B_box(1) CCT(1)	15	1	14
zf-C3HC4(1)	349	13	336
zf-CCCH(1)	21	1	20
zf-Dof(1)	44	1	43
zf-LSD1(3)	10	1	9
zf-Sec23_Sec24(1) Sec23_trunk(1) Sec23_BS(1) Sec23_helical(1) Gelsolin(1)	11	1	10
cwf21(1)	1	1	0	These architectures were eliminated in presumed TAIR7,
DIRP(1)	1	1	0	but still are prevalent architectures across lineages.
HIRAN(1) VRR_NUC(1)	1	1	0
Sld5(1)	1	1	0
Smg4_UPF3(1)	1	1	0
SNF2_N(1)	1	1	0
Cu_amine_oxidN2(1) Cu_amine_oxidN3(1)				1
EPL1(1)				1
PEPCK_ATP(1)				1
Peptidase_C48(1)				1
Pkinase_Tyr(1)				2
PPR(4)				1
Pro_CA(1)				1
PsbW(1)				1
SAM_decarbox(1)				1
TIR(1)				1
zf-CHY(1) zf-C3HC4(1)				1
Elimination of this architecture in presumed TAIR7 makes it a non-prevalent architecture and thus was not categorized as a prevalent universal architectrues (ABCD).
	domain architectures	Green_alga	ost_lucimarinus	ost_tauri	chlvu	volvox	Phy_patens	spike_moss	Rice	Maize	Sorghum	Grape	Arabidopsis	Cottonwood	Soybean
ABCD	DIRP(1)	0	2	1	1	1	0	2	0	2	0	0	0	2	1
Not-prevalent TAIR8new/deleted architectures that were not included in final TAIR8 analysis
domain architectures	numbers of domain architectures
	TAIR8new	TAIR8deleted
5_3_exonuc_N(1)	1
Acetyltransf_1(1) BRCT(2)	1
Aconitase(1) Aconitase_C(1)	1
AdoMetDC_leader(1)	3
Ald_Xan_dh_C2(1)	1
ATP-synt_C(1)	1
Branch(1)	1
C1_3(2) C1_2(1)	1
C1_3(2) C1_2(1) C1_3(1) C1_2(1)	1
C1_3(3) C1_2(1) C1_3(2) C1_2(1)	1
COX5C(1)	2
CPSase_L_chain(1) CPSase_L_D2(1)	1
Cupin_1(1)	1
DNA_pol_B_exo(1) DNA_pol_B(1) DUF1744(1)	1
DPBB_1(1) Pollen_allerg_1(1)	2
DUF1298(1)	1
DUF1399(1)	1
DUF150(1)	1
DUF1767(1)	1
DUF1985(1)	1
DUF220(1)	1
DUF2261(1)	2
DUF296(1)	1
DUF423(1)	1
DUF566(1)	2
DUF626(1)	3
DUF627(1) DUF629(1)	1
DUF627(1) DUF629(1) UCH(1)	1
DUF821(1)	1
Exo70(1)	1
FAE_3-kCoA_syn1(1)	2
FAR1(1) MULE(1) SWIM(1)	2
FBA_1(1)	3
F-box(1) DUF295(1)	1
F-box(1) FBA_1(1)	5
F-box(1) FBA_3(1)	2
F-box(1) Kelch_1(1)	1
F-box(1) Kelch_1(2)	1
FG-GAP(4)	1
FragX_IP(3)	1
Gal_Lectin(1)	2
GCK(1)	1
Glyco_hydro_38(1) Alpha-mann_mid(1) Glyco_hydro_38C(1)	1
GTP_EFTU(1) GTP_EFTU_D2(1) GTP_EFTU_D3(1)	1
HEAT(1) FAT(1) Rapamycin_bind(1) PI3_PI4_kinase(1) FATC(1)	1
HIRAN(1)	1
Homeobox(1)	1
Jacalin(3)	1
Kri1(1)	1
Lipin_N(1) LNS2(1)	1
LpxC(1)	2
MATH(1) UCH(1)	1
Meth_synt_1(1) Meth_synt_2(1)	1
Methyltransf_7(1)	1
MGDG_synth(1)	1
Mg-por_mtran_C(1)	1
MRP-L27(1)	1
NAD_binding_2(2) F_bP_aldolase(1)	1
NB-ARC(1) DZC(3)	1
Ost4(1)	1
PAH(1) WRKY(2) NB-ARC(1) LRR_3(1) Pkinase(1)	1
PBP(1)	1
PC4(1)	1
Pet191_N(1)	1
Pkinase(1) efhand(1)	1
Pkinase(1) UBA(1) KA1(1)	1
POX(1) Homeobox(1)	1
Ppx-GppA(1)	1
PUB(1)	1
Rad21_Rec8(1)	1
Ribosomal_S21(1)	1
RNase_H2-Ydr279(1)	1
Sas10_Utp3_C(1)	1
Sel1(1)	1
Skp1(1)	1
SNF2_N(1) zf-C3HC4(1) Helicase_C(1)	1
SPX(1) zf-C3HC4(1)	2
Surp(1)	1
SWIB(1)	1
Telo_bind(1)	2
TFIIB(1) BRF1(1)	1
Thaumatin(1)	1
tify(1) CCT(1)	1
TPX2(1)	2
ubiquitin(3)	1
WW(2) FF(2)	1
XPG_I(1)	1
YTH(1)	1
zf-C2H2(2)	1
zf-C3HC4(1) WD40(2)	1
Calmodulin_bind(1)		1
cNMP_binding(2) Pkinase(1)		1
DIL(1)		1
DZC(1)		1
Hemerythrin(4)		1
Thg1(1)		1

## Sheet: presumedTAIR6
TAIR7new=domain architectures based on newly added models of TAIR7 compared to TAIR6
presumedTAIR6 dataset was re-constructed by substracting domain architectures of TAIR7new from presumedTAIR7.
domain architectures	numbers of domain architectures
	presumedTAIR7	TAIR7new	presumedTAIR6
			presumedTAIR7-TAIR7new
14-3-3(1)	22	1	21
2OG-FeII_Oxy(1)	139	4	135
A_thal_3526(1)	16	3	13
AA_kinase(1) ACT(1)	3	1	2
Aa_trans(1)	48	2	46
AAA(1)	66	2	64
ABC_membrane(1) ABC_tran(1)	9	1	8
Abhydrolase_1(1)	112	3	109
Abi(1)	9	2	7
ACBP(1)	6	3	3
Acetyltransf_1(1)	34	1	33
Actin(1)	22	1	21
Acyltransferase(1)	25	2	23
ADH_N(1) ADH_zinc_N(1)	39	3	36
adh_short(1)	98	2	96
ADH_zinc_N(1)	13	1	12
AdoHcyase(1) AdoHcyase_NAD(1)	5	1	4
AIG1(1)	29	1	28
AIG2(1)	10	1	9
ALAD(1)	3	1	2
Aldedh(1)	17	2	15
Aldedh(2)	4	1	3
Aldo_ket_red(1)	27	1	26
Amidase(1)	6	1	5
Aminotran_1_2(1)	59	2	57
Aminotran_5(1)	10	1	9
AMP-binding(1)	44	3	41
AMP-binding(2)	9	1	8
Ank(1)	19	1	18
Ank(2)	17	1	16
AP2(1)	141	6	135
AP2(2)	15	1	14
ARD(1)	6	1	5
Arf(1)	27	1	26
Arm(3)	7	2	5
ArsA_ATPase(1)	6	1	5
Asp(1)	59	1	58
ATP_bind_1(1)	7	1	6
ATP-synt_G(1)	5	1	4
AUX_IAA(1)	34	2	32
Auxin_repressed(1)	11	1	10
B3(1)	38	1	37
B3(1) Auxin_resp(1)	21	1	20
Band_7(1)	23	3	20
BCNT(1)	2	1	1
Beta_elim_lyase(1)	6	1	5
Branch(1)	14	1	13
BRCT(1)	7	1	6
BTB(1)	21	1	20
bZIP_1(1)	76	5	71
bZIP_2(1)	23	1	22
C1_1(1) DAGK_cat(1) DAGK_acc(1)	2	1	1
C2(1)	43	3	40
Cas1p(1)	7	1	6
CBFD_NFYB_HMF(1)	46	3	43
CBS(2)	5	1	4
CCT(1)	21	1	20
CHCH(1)	13	1	12
ClpS(1)	2	1	1
Cmc1(1)	3	2	1
CN_hydrolase(1)	12	1	11
CobN-Mg_chel(1)	2	1	1
Cofilin_ADF(1)	15	1	14
Complex1_LYR(1)	9	1	8
Copine(1)	10	1	9
CorA(1)	16	2	14
COX5B(1)	4	1	3
CPSase_sm_chain(1) GATase(1)	2	1	1
CRAL_TRIO(1)	13	2	11
CRAL_TRIO_N(1) CRAL_TRIO(1)	33	1	32
CTP_synth_N(1) GATase(1)	6	1	5
Cupin_1(2)	13	1	12
Cyclin_N(1) Cyclin_C(1)	30	1	29
DAHP_synth_2(1)	4	1	3
DEAD(1) Helicase_C(1)	64	2	62
DEAD(1) Helicase_C(1) RQC(1) HRDC(1)	4	1	3
DEK_C(1) PC4(1)	2	1	1
DnaJ(1)	86	2	84
DnaJ(1) DnaJ_C(1)	10	1	9
DUF1004(1)	16	3	13
DUF1077(1)	2	1	1
DUF1242(1)	2	1	1
DUF1475(1)	4	1	3
DUF1637(1)	6	2	4
DUF1664(1)	10	1	9
DUF167(1)	4	1	3
DUF1675(1)	9	2	7
DUF212(1)	7	1	6
DUF221(1)	18	1	17
DUF247(1)	29	1	28
DUF26(2)	40	1	39
DUF26(2) Pkinase(1)	3	2	1
DUF260(1)	48	2	46
DUF295(1)	48	1	47
DUF300(1)	10	1	9
DUF493(1)	2	1	1
DUF537(1)	28	1	27
DUF547(1)	19	2	17
DUF565(1)	5	1	4
DUF572(1)	6	1	5
DUF588(1)	38	1	37
DUF59(1)	3	1	2
DUF593(1)	17	1	16
DUF6(1)	27	1	26
DUF6(2)	35	1	34
DUF607(1)	8	1	7
DUF639(1)	6	1	5
DUF640(1)	11	1	10
DUF674(1)	9	1	8
DUF676(1)	12	1	11
DUF677(1)	18	2	16
DUF689(1)	3	1	2
DUF707(1)	19	3	16
DUF726(1)	4	1	3
DUF760(1)	7	1	6
DUF778(1)	4	1	3
DUF784(1)	39	17	22
DUF791(1)	4	1	3
DUF810(1)	7	1	6
DUF822(1)	11	1	10
DUF827(1)	19	1	18
DUF829(1)	5	1	4
DUF947(1)	4	2	2
Dus(1)	7	2	5
DVL(1)	23	14	9
ECH(1)	20	3	17
efhand(1)	21	1	20
efhand(2)	22	2	20
eIF-5_eIF-2B(1)	5	1	4
eIF-5a(1)	4	1	3
ELMO_CED12(1)	8	1	7
EMP70(1)	12	1	11
Epimerase(1)	74	5	69
ERG4_ERG24(1)	4	1	3
ETF(1)	3	1	2
Exo_endo_phos(1)	38	3	35
F420_oxidored(1)	2	1	1
FA_desaturase(1)	16	1	15
FA_hydroxylase(1)	23	2	21
FAA_hydrolase(1)	3	1	2
FAR1(1)	5	1	4
FBD(1)	14	1	13
F-box(1)	159	3	156
F-box(1) Kelch_1(3)	6	1	5
F-box(1) LRR_2(1)	62	1	61
F-box(1) LRR_2(1) FBD(1)	72	2	70
Fcf1(1)	4	1	3
Fe-S_biosyn(1)	5	1	4
FHA(1)	16	1	15
FMN_dh(1)	11	4	7
FMO-like(1)	24	1	23
FYVE(1) Cpn60_TCP1(1) PIP5K(1)	3	1	2
G6PD_N(1) G6PD_C(1)	8	1	7
Galactosyl_T(1)	15	1	14
Gal-bind_lectin(1) Galactosyl_T(1)	6	1	5
GASA(1)	16	4	12
GATA(1)	31	1	30
GCV_T(1) GCV_T_C(1)	5	1	4
GDI(1)	5	1	4
GH3(1)	22	1	21
Gln-synt_N(1) Gln-synt_C(1)	9	1	8
Glutaredoxin(1)	44	1	43
Glyco_hydro_1(1)	59	3	56
Glyco_hydro_1(2)	3	1	2
Glyco_hydro_17(1) X8(1)	30	1	29
Glyco_hydro_3(1) Glyco_hydro_3_C(1)	17	1	16
Glyco_transf_22(1)	5	3	2
Glyco_transf_28(1)	5	1	4
Gp_dh_N(1) Gp_dh_C(1)	8	2	6
G-patch(1) TFP11(1)	3	1	2
GRAS(1)	34	1	33
GRP(1)	20	1	19
GST_N(1)	14	1	13
GST_N(1) GST_C(1)	42	1	41
H_PPase(1)	4	1	3
HABP4_PAI-RBP1(1)	7	4	3
HCO3_cotransp(1)	8	1	7
HEAT(2)	10	1	9
Hexokinase_1(1) Hexokinase_2(1)	7	1	6
HhH-GPD(1)	7	1	6
HhH-GPD(1) HHH(1) EndIII_4Fe-2S(1)	3	1	2
Hist_deacetyl(1)	14	1	13
Histone(1)	54	3	51
HLH(1)	167	8	159
HMA(1)	57	3	54
HMA(2)	16	1	15
HMG_box(1)	16	4	12
Homeobox(1) START(1) MEKHLA(1)	7	1	6
HSP70(1)	21	1	20
HVSL(1)	2	1	1
Hydrolase(1)	28	1	27
IF-2B(1)	10	1	9
IGPD(1)	4	1	3
IGPS(1)	2	1	1
Inhibitor_I29(1) Peptidase_C1(1)	33	1	32
Inhibitor_I9(1) Peptidase_S8(1) PA(1)	35	1	34
Ins134_P3_kin(1)	6	1	5
Iso_dh(1)	15	1	14
Jacalin(3)	6	1	5
K_trans(1)	15	1	14
K-box(1)	3	1	2
Kinesin(1)	52	1	51
Lactamase_B(1)	15	1	14
Ldh_1_N(1) Ldh_1_C(1)	15	2	13
LEA_3(1)	4	1	3
Lectin_legB(1) Pkinase(1)	39	1	38
LETM1(1)	7	1	6
Lipase_3(1)	39	2	37
Lipase_GDSL(1)	124	6	118
LisH(1) RanBPM_CRA(1)	6	3	3
LRRNT_2(1) LRR_1(3) Pkinase_Tyr(1)	19	1	18
LSM(1)	38	5	33
LsmAD(1)	4	2	2
Lyase_1(1) FumaraseC_C(1)	4	1	3
Lycopene_cycl(1)	2	1	1
MAM33(1)	10	2	8
MAP1_LC3(1)	12	1	11
MAT1(1)	3	1	2
MATH(1)	49	3	46
MED7(1)	3	1	2
Mem_trans(1)	21	1	20
Metallophos(1)	78	2	76
Methyltransf_11(1) Sterol_MT_C(1)	4	1	3
Methyltransf_16(1)	14	1	13
MIF4G(1) MA3(1)	8	3	5
MIP(1)	41	4	37
MIT(1) AAA(1)	2	1	1
MMR_HSR1(1) TGS(1)	6	1	5
MMR_HSR1(2)	3	1	2
Mnd1(1)	2	1	1
MoaE(1)	2	1	1
Mod_r(1)	5	1	4
Mov34(1)	19	3	16
MOZ_SAS(1)	3	1	2
MS_channel(1)	13	1	12
MT-A70(1)	3	1	2
MTS(1)	5	1	4
Myb_DNA-binding(1)	120	7	113
Myb_DNA-binding(1) Linker_histone(1)	8	1	7
Myb_DNA-binding(2)	144	6	138
Myb_DNA-binding(3)	9	1	8
Na_H_Exchanger(1)	40	1	39
NAC(1) UBA(1)	5	1	4
NAD_binding_1(1)	12	3	9
NAM(1)	122	6	116
NAP(1)	8	2	6
NB-ARC(1)	54	2	52
NB-ARC(1) LRR_3(1)	4	2	2
Ndr(1)	4	1	3
NIF(1) BRCT(1)	2	1	1
NifU(1)	2	1	1
NOI(1)	9	1	8
NOT2_3_5(1)	3	1	2
NPH3(1)	27	1	26
NTF2(1)	6	1	5
NTP_transf_2(1)	4	1	3
NUDIX(1)	38	1	37
Oleosin(1)	20	2	18
OTU(1)	19	1	18
Oxidored_FMN(1)	10	1	9
Oxysterol_BP(1)	11	1	10
p450(1)	253	5	248
PALP(1)	26	2	24
PAP2(1)	17	6	11
PARG_cat(1)	4	1	3
PAS(1) Pkinase_Tyr(1)	7	1	6
Patatin(1)	17	1	16
PBD(1)	12	2	10
PCMT(1)	3	1	2
PEARLI-4(1)	15	3	12
Pentapeptide(2)	4	1	3
Pept_tRNA_hydro(1)	5	1	4
Peptidase_M16(1) Peptidase_M16_C(1)	5	1	4
Peptidase_S10(1)	69	6	63
peroxidase(1)	92	4	88
PEX11(1)	8	1	7
PfkB(2)	3	1	2
PGAM(1)	29	4	25
PGI(1)	3	1	2
PH(1)	8	1	7
PHD(1)	37	1	36
PHF5(1)	3	1	2
PIG-L(1)	6	1	5
Pkinase(1)	550	16	534
Pkinase(1) efhand(4)	31	1	30
Pkinase(1) Pkinase_C(1)	15	1	14
Pkinase_Tyr(1)	106	3	103
PLATZ(1)	12	2	10
PMEI(1)	68	1	67
Pollen_Ole_e_I(1)	18	2	16
PolyA_pol(1)	7	1	6
Polyketide_cyc(1)	8	1	7
polyprenyl_synt(1)	20	1	19
PP2C(1)	94	1	93
PP-binding(1)	8	1	7
PPDK_N(1) PEP-utilizers(1) PEP-utilizers_C(1)	5	2	3
PPR(18)	2	1	1
PPR(4)	40	1	39
PPR(6)	52	2	50
PPR(7)	49	1	48
PPR(8)	44	2	42
Prenyltrans(3)	14	1	13
Pribosyltran(1)	17	1	16
PrmA(1)	3	1	2
Pro_CA(1)	17	1	16
Pro_isomerase(1)	29	4	25
Proteasome_A_N(1) Proteasome(1)	17	3	14
PsbP(1)	10	1	9
Psf3(1)	2	1	1
PSRP-3_Ycf65(1)	3	1	2
PSS(1)	2	1	1
PTPLA(1)	3	1	2
Put_Phosphatase(1)	4	1	3
PWWP(1)	8	1	7
PWWP(1) PHD(2) SET(1)	4	1	3
Pyr_redox_2(1) Pyr_redox(1) Pyr_redox_dim(1)	10	1	9
Pyridoxal_deC(1)	11	1	10
QRPTase_N(1) QRPTase_C(1)	4	2	2
RALF(1)	30	9	21
RanBPM_CRA(1)	3	1	2
Ras(1)	83	5	78
RCC1(1)	2	1	1
RCC1(3)	6	1	5
Remorin_C(1)	13	1	12
Rep_fac-A_3(1)	3	1	2
Response_reg(1)	18	1	17
Response_reg(1) Myb_DNA-binding(1)	15	1	14
Reticulon(1)	28	2	26
RF-1(1)	3	2	1
Rhodanese(1)	9	3	6
Rhodanese(2)	5	1	4
Rhomboid(1)	24	5	19
Ribosomal_60s(1)	20	3	17
Ribosomal_L1(1)	8	1	7
Ribosomal_L12(1)	9	1	8
Ribosomal_L13(1)	9	1	8
Ribosomal_L13e(1)	7	1	6
Ribosomal_L18ae(1)	4	1	3
Ribosomal_L22e(1)	5	1	4
Ribosomal_L23eN(1) Ribosomal_L23(1)	4	2	2
Ribosomal_L24e(1)	4	1	3
Ribosomal_L27(1)	5	1	4
Ribosomal_L28e(1)	5	2	3
Ribosomal_L3(1)	7	1	6
Ribosomal_L30_N(1) Ribosomal_L30(1)	7	1	6
Ribosomal_L31e(1)	4	1	3
Ribosomal_L34e(1)	4	1	3
Ribosomal_L36e(1)	7	2	5
Ribosomal_S10(1)	8	1	7
Ribosomal_S19(1)	9	1	8
Ribosomal_S21e(1)	3	1	2
Ribosomal_S6e(1)	3	1	2
Ribosomal_S9(1)	6	1	5
RNA_pol_III_C17(1)	3	1	2
RNA_pol_L(1)	3	1	2
RNA_pol_L(1) RNA_pol_A_bac(1)	7	1	6
RNase_HII(1)	2	1	1
RNase_PH(1)	9	1	8
RnaseH(1)	6	1	5
RRM_1(1)	125	7	118
RRM_1(1) zf-CCHC(1)	10	1	9
RRM_1(2)	76	6	70
RRM_1(2) RRM_2(1)	2	1	1
RRM_1(3)	28	3	25
RRM_2(1)	4	2	2
S10_plectin(1)	5	1	4
S1-P1_nuclease(1)	6	1	5
S-AdoMet_synt_N(1) S-AdoMet_synt_M(1) S-AdoMet_synt_C(1)	5	1	4
SAM_decarbox(1)	6	1	5
SAP(1)	4	1	3
SBP(1)	27	3	24
Sec61_beta(1)	7	1	6
Self-incomp_S1(1)	48	4	44
SelR(1)	12	2	10
Sina(1)	17	1	16
SIR2(1)	8	1	7
SKI(1)	10	3	7
SMC_N(1) SMC_hinge(1)	6	1	5
SNARE(1)	13	1	12
SNARE_assoc(1)	12	1	11
SNF2_N(1) Helicase_C(1)	18	1	17
Snf7(1)	17	2	15
Sod_Cu(1)	4	1	3
SPC12(1)	3	1	2
Spermine_synth(1)	11	3	8
SRF-TF(1)	68	2	66
SRF-TF(1) K-box(1)	56	7	49
SRP14(1)	2	1	1
SRP54_N(1) SRP54(1) SRP_SPB(1)	5	1	4
Sugar_tr(1)	82	3	79
SURF6(1)	3	1	2
Synaptobrevin(1)	17	1	16
Syntaxin(1) SNARE(1)	21	1	20
TB2_DP1_HVA22(1)	11	1	10
TBC(1)	24	1	23
TCP(1)	29	2	27
ThiF(1)	12	1	11
Thioredoxin(1)	47	3	44
Thioredoxin(2) ERp29(1)	3	1	2
ThiS(1)	3	1	2
Thymidylate_kin(1)	3	1	2
tify(1) CCT_2(1)	17	2	15
TIM(1)	3	1	2
Tim44(1)	3	1	2
TIR(1)	38	1	37
TIR(1) NB-ARC(1) LRR_3(1)	57	2	55
TMP-TENI(1) Dynamin_N(1)	2	1	1
TPMT(1)	4	1	3
TPR_1(2)	15	1	14
TPT(1)	54	5	49
tRNA-synt_1b(2)	4	1	3
tRNA-synt_1e(1)	4	1	3
tRNA-synt_1g(1)	3	1	2
tRNA-synt_2c(1) tRNA_SAD(1)	2	1	1
Tryp_alpha_amyl(1)	109	8	101
UAA(1)	10	1	9
UbiA(1)	8	1	7
Ubie_methyltran(1)	5	1	4
UCH(1)	21	2	19
UDPGT(1)	4	1	3
UFD1(1)	7	1	6
UPF0041(1)	6	1	5
UQ_con(1)	64	4	60
Usp(1) Pkinase(1)	11	1	10
WD40(2)	33	1	32
WD40(4)	42	1	41
WD40(7)	14	1	13
Whirly(1)	4	1	3
WIYLD(1)	4	1	3
WIYLD(1) Pre-SET(1) SET(1)	7	2	5
WRKY(1)	56	1	55
WRKY(2)	17	1	16
X8(1)	32	2	30
Xan_ur_permease(1)	17	1	16
XG_FTase(1)	12	1	11
XPG_N(1) XPG_I(1)	7	1	6
Xpo1(1)	4	1	3
YABBY(1)	8	1	7
YIF1(1)	3	1	2
Yip1(1)	8	1	7
Yippee(1)	9	1	8
zf-A20(1) zf-AN1(1)	11	1	10
zf-C2H2(1)	53	1	52
zf-C3HC4(1)	336	9	327
zf-CCCH(1)	20	1	19
zf-CCCH(2)	9	1	8
zf-CCCH(5)	13	1	12
zf-CHY(1) zf-C3HC4(1)	6	1	5
zf-DHHC(1)	25	1	24
zf-Dof(1)	43	1	42
ZF-HD_dimer(1)	18	1	17
zf-LSD1(3)	9	1	8
zf-Tim10_DDP(1)	5	1	4
ZZ(1) Myb_DNA-binding(1) SWIRM(1)	5	1	4
Asn_synthase(1)	1	1	0
CUE(1)	1	1	0
Glyco_hydro_32N(1)	1	1	0
GTP1_OBG(1) MMR_HSR1(1)	1	1	0
IlvN(1) IlvC(1)	1	1	0
Pkinase(1) efhand(2)	1	1	0
Urm1(1)	1	1	0
Not-prevalent TAIR8new/deleted architectures that were not included in final TAIR8 analysis
domain architectures	numbers of domain architectures
	TAIR7new
5_3_exonuc_N(1) 5_3_exonuc(1)	2
ACT(2)	1
API5(2)	1
ATG27(1)	1
ATP-synt_10(1)	1
B_lectin(1)	1
Bet_v_I(2)	2
C4dic_mal_tran(1)	1
CAF1(2)	1
Calmodulin_bind(1)	1
cNMP_binding(1) Acyl_CoA_thio(2)	1
COX7a(1)	1
CRS1_YhbY(1)	1
Cu_bind_like(1)	2
D123(1)	1
DAHP_synth_1(1)	1
DEAD(1) Helicase_C(1) DNA_pol_A(1)	1
Dev_Cell_Death(1)	1
DPBB_1(1) Pollen_allerg_1(1)	2
DRY_EERY(1)	1
DUF1296(1)	1
DUF2008(1)	1
DUF220(1)	4
DUF231(1)	2
DUF266(1)	1
DUF626(1)	1
DUF641(1)	1
DUF971(1)	1
EF1_GNE(1)	1
Exo_endo_phos(1) efhand(1)	1
FAE_3-kCoA_syn1(1)	1
FAR1(1) MULE(1) SWIM(1)	1
F-box(1) FBA_1(1)	3
Fer2(1) Fer2_2(1) FAD_binding_5(1) CO_deh_flav_C(1) Ald_Xan_dh_C(1) Ald_Xan_dh_C2(1)	1
Fmp27_GFWDK(1) Apt1(1)	1
Folate_rec(1)	1
Glyco_hydro_28(1)	1
Glyco_transf_64(1)	1
Glyoxalase(2)	1
GTP_EFTU(1) GTP_EFTU_D3(1)	1
Helicase_C(1) dsRNA_bind(1) PAZ(1) Ribonuclease_3(2) dsrm(1)	1
HhH-GPD(1) EndIII_4Fe-2S(1)	1
La(1) RRM_1(1)	1
Lg106(1)	1
LRR_2(1) FBD(1)	1
LRRNT_2(1) Pkinase(1)	1
MADF_DNA_bdg(1) AA_kinase(1)	1
MAP65_ASE1(1)	1
Meth_synt_1(1) Meth_synt_2(1)	2
Methyltransf_7(1)	1
Motile_Sperm(2) TIR(1)	1
Myb_DNA-binding(1) DIRP(1)	1
Myosin_head(1) IQ(2)	1
Nop53(1)	1
NUFIP1(1)	1
Oxidored_molyb(1) Mo-co_dimer(1)	1
P21-Arc(1)	1
ParBc(1)	2
Peptidase_C15(1)	2
Pet191_N(1)	1
PHD(1) SET(1)	1
Phos_pyr_kin(1)	1
Pkinase(1) Arm(1)	1
Pkinase(1) NAF(1)	1
PMD(1)	1
POP1(1) POPLD(1)	1
POPLD(1)	1
POX(1) Homeobox(1)	1
PP2C(2)	1
PPR(15) NAM(1)	1
PPTA(5)	1
PWWP(1) FYRN(1) FYRC(1) PHD(1) SET(1)	1
RecA(1)	1
Ribosomal_L10(1) Ribosomal_60s(1)	1
Ribosomal_L16(2)	1
Ribosomal_L27e(1)	1
RNase_H2-Ydr279(1)	1
RRM_1(1) zf-CCCH(1)	1
RRM_1(3) SPOC(1)	3
Sdh_cyt(1)	1
Sel1(1)	1
Shugoshin_C(1)	1
Skp1(1)	1
SNAPc_SNAP43(1)	1
SPOC(1)	1
SPX(1) MFS_1(1)	2
Syntaxin-6_N(1)	1
TFIIB(2)	1
TFIIIC_subunit(1)	1
Thaumatin(1)	1
Tmemb_32(1)	1
TPR_1(1) Thioredoxin(1)	1
Transket_pyr(1)	1
tRNA_int_endo_N(1) tRNA_int_endo(1)	1
ubiquitin(1) UBA(1) XPC-binding(1)	1
ubiquitin(5)	1
U-box(1) Arm(3)	1
U-box(1) HEAT(1)	1
UIM(1) UBX(1)	2
UPF0081(1)	1
UPF0172(1)	1
Vps16_N(1) Vps16_C(1)	1
Vps55(1)	3
Yos1(1)	1
YqaJ(1)	1
YTH(1)	1
zf-C2H2(2)	1
zf-C3HC4(1) IBR(1)	1
zf-C3HC4(1) YDG_SRA(1)	1
zf-CCCH(4)	1
zf-CCHC(7)	1
zf-CW(1) SET(1)	1
zf-GRF(1)	1
zf-RanBP(1)	1
zf-UBR(1)	1
Patterns shown in Table 2	domain architectures	Green_alga	ost_lucimarinus	ost_tauri	chlvu	volvox	Phy_patens	spike_moss	Rice	Maize	Sorghum	Grape	Arabidopsis	Cottonwood	Soybean
ABCD	CUE(1)	0	1	1	2	2	3	2	4	2	1	2	0	0	1
ABCD	Glyco_hydro_32N(1)	3	0	0	1	3	1	2	2	3	0	1	0	0	3

## Sheet: presumedTAIR9
TAIR9deleted=domain architectures based on deleted models of TAIR9 compared to TAIR8
presumedTAIR7 dataset was re-constructed by substracting domain architectures of TAIR9deleted.
prevalent protein domain architectures deleted in TAIR9	number of domain architectures
	TAIR9deleted	TAIR8	presumed TAIR9
			TAIR8-TAIR9deleted
ATP-synt_ab_N(1) ATP-synt_ab(1) ATP-synt_ab_C(1)	1	15	14
Bromodomain(1)	1	24	23
CbiQ(1)	1	2	1
Dynein_light(1)	1	6	5
F-box(1)	1	164	163
Inhibitor_I29(1) Peptidase_C1(1)	2	33	31
Lipase_GDSL(1)	1	127	126
Methyltransf_16(1)	1	17	16
PAE(1)	1	18	17
Ribosomal_L16(1)	1	6	5
tify(1) CCT_2(1)	1	19	18
WD40(1)	2	29	27
zf-C3HC4(1)	2	349	347
GYF(1) zf-CCCH(1)	1	1	0
SYS1(1)	2	2	0
Note: Substracting TARI9deleted from TAIR8 results in elimination of two domain architectures (highlighted
in red) in presumed TAIR9 dataset. Consequently, these two domain architectures are not categorized as
prevalent domain architectures any more.
domain architectures affected by substracting TAIR9deleted from TAIR8
Patterns shown in Table 2	domain architectures	Green_alga	ost_lucimarinus	ost_tauri	chlvu	volvox	Phy_patens	spike_moss	Rice	Maize	Sorghum	Grape	Arabidopsis	Cottonwood	Soybean
ABCD	SYS1(1)	2	0	0	1	1	2	0	1	4	0	0	0	2	2
D	GYF(1) zf-CCCH(1)											1	0	1	0
Not prevalent domain architectures in TAIR9deleted that were not included in final TAIR8 analysis
Creatinase_N(1)	1
DUF220(1)	1
GTP_EFTU_D2(1)	1
Pkinase(1) Beach(1) Pkinase(1)	1
Pkinase(1) NAF(1)	1
SWIB(1) Plus-3(1)	1
TPR_1(1) TPR_2(1) TPR_1(3)	1
